# Supplementary material for: High-throughput nanoscale crystallization of di­hydro­pyridine active pharmaceutical ingredients
Source: Acta Crystallogr B Struct Sci Cryst Eng Mater. 2023 Dec 21;80(Pt 1):4–12. doi: 10.1107/S2052520623010053 (PMC10848412; doi:10.1107/S2052520623010053)
Supplement: Supplementary file 1 [file b-80-00004-sup1.cif]

data_global 
#============================================================================== 
 
# PROCESSING SUMMARY (IUCr Office Use Only) 
 
_journal_date_recd_electronic      2023-05-25 
_journal_date_to_coeditor         ? 
_journal_date_from_coeditor       ? 
_journal_date_accepted     2023-11-19 
_journal_date_printers_first      ? 
_journal_date_printers_final      ? 
_journal_date_proofs_out          ? 
_journal_date_proofs_in           ? 
_journal_coeditor_name            ? 
_journal_coeditor_code      RM5073SUP1 
_journal_coeditor_notes 
; ? 
; 
_journal_paper_category      FA 
_journal_techeditor_code      B231005 
_iucr_compatibility_tag          ACTA95 
_journal_techeditor_notes   
; 
; 
_journal_coden_ASTM               ? 
_journal_name_full                ? 
_journal_year                     ? 
_journal_volume                   ? 
_journal_issue                    ? 
_journal_page_first               ? 
_journal_page_last                ? 
_journal_suppl_publ_number        ? 
_journal_suppl_publ_pages         ? 
 
 
_publ_section_title 
; High-throughput Nanoscale Crystallisation of  
  Dihydropyridine Active Pharmaceutical Ingredients 
; 
_publ_requested_journal 'Acta Crystallographia Section B' 
_publ_contact_author_name 'Metherall, Jessica' 
_publ_contact_author_address 
; 
Chemistry, School of Natural and Environmental Sciences 
Newcastle University 
Newcastle upon Tyne 
UK 
; 
_publ_contact_author_email 'j.metherall@newcastle.ac.uk' 
 
loop_ 
_publ_author_name 
_publ_author_address 
_publ_author_email 
 
'Corner, Philip' 
;  
Early Product Development & Manufacturing 
Pharmaceutical Sciences 
BioPharmaceuticals R&D 
AstraZeneca 
Macclesfield 
UK 
; 
'philip.corner1@astrazeneca' 
 
'McCabe, James' 
;  
Early Product Development & Manufacturing 
Pharmaceutical Sciences 
BioPharmaceuticals R&D 
AstraZeneca 
Macclesfield 
UK 
; 
'James.McCabe@astrazeneca.com' 
 
'Hall, Michael' 
;  
Chemistry, School of Natural and Environmental Sciences 
Newcastle University 
Newcastle upon Tyne 
UK 
; 
'Michael.Hall@newcastle.ac.uk' 
 
'Probert, Michael' 
;  
Chemistry, School of Natural and Environmental Sciences 
Newcastle University 
Newcastle upon Tyne 
UK 
; 
'Michael.Probert@newcastle.ac.uk' 
 
  
# ------ Material relevant to the first structure ---- 
data_felodipine 
_audit_creation_date               2023-05-11 
_audit_creation_method 
; 
Olex2 1.5 
(compiled 2023.03.06 svn.rbb2c1857 for OlexSys, GUI svn.r6748) 
; 
_shelx_SHELXL_version_number       '2018/3' 
_audit_contact_author_address      ? 
_audit_contact_author_email        ? 
_audit_contact_author_name         '' 
_audit_contact_author_phone        ? 
_publ_contact_author_id_orcid      ? 
_publ_section_references 
; 
Dolomanov, O.V., Bourhis, L.J., Gildea, R.J, Howard, J.A.K. & Puschmann, H. 
 (2009), J. Appl. Cryst. 42, 339-341. 
 
Sheldrick, G.M. (2015). Acta Cryst. A71, 3-8. 
 
Sheldrick, G.M. (2015). Acta Cryst. C71, 3-8. 
; 
_chemical_name_common              felodipine 
_chemical_name_systematic 
;          
 (rac)-3-ethyl 5-methyl 4-(2,3-dichlorophenyl)-2,6-dimethyl-1,4- 
dihydropyridine-3,5-dicarboxylate
; 
_chemical_formula_moiety           'C18 H19 Cl2 N O4' 
_chemical_formula_sum              'C18 H19 Cl2 N O4' 
_chemical_formula_weight           384.24 
_chemical_melting_point            ? 
_chemical_oxdiff_formula           'C H N O Cl' 
loop_ 
  _atom_type_symbol 
  _atom_type_description 
  _atom_type_scat_dispersion_real 
  _atom_type_scat_dispersion_imag 
  _atom_type_scat_source 
 'C' 'C' 0.0181 0.0091 'International Tables Vol C Tables 4.2.6.8 and 6.1.1.4' 
 'H' 'H' 0.0000 0.0000 'International Tables Vol C Tables 4.2.6.8 and 6.1.1.4' 
 'Cl' 'Cl' 0.3639 0.7018 'International Tables Vol C Tables 4.2.6.8 and 6.1.1.4' 
 'N' 'N' 0.0311 0.0180 'International Tables Vol C Tables 4.2.6.8 and 6.1.1.4' 
 'O' 'O' 0.0492 0.0322 'International Tables Vol C Tables 4.2.6.8 and 6.1.1.4' 
 
_shelx_space_group_comment 
; 
The symmetry employed for this shelxl refinement is uniquely defined 
by the following loop, which should always be used as a source of 
symmetry information in preference to the above space-group names. 
They are only intended as comments. 
; 
_space_group_crystal_system        'monoclinic' 
_space_group_IT_number             14 
_space_group_name_H-M_alt          'P 1 21/n 1' 
_space_group_name_Hall             '-P 2yn' 
loop_ 
  _space_group_symop_operation_xyz 
 'x, y, z' 
 '-x+1/2, y+1/2, -z+1/2' 
 '-x, -y, -z' 
 'x-1/2, -y-1/2, z-1/2' 
 
_cell_length_a                     11.1017(7) 
_cell_length_b                     12.5717(7) 
_cell_length_c                     13.5023(8) 
_cell_angle_alpha                  90 
_cell_angle_beta                   107.056(6) 
_cell_angle_gamma                  90 
_cell_volume                       1801.60(19) 
_cell_formula_units_Z              4 
_cell_measurement_reflns_used      5521 
_cell_measurement_temperature      150.00(10) 
_cell_measurement_theta_max        74.0320 
_cell_measurement_theta_min        4.5390 
_shelx_estimated_absorpt_T_max     0.435 
_shelx_estimated_absorpt_T_min     0.307 
_exptl_absorpt_coefficient_mu      3.441 
_exptl_absorpt_correction_T_max    1.00000 
_exptl_absorpt_correction_T_min    0.73839 
_exptl_absorpt_correction_type     multi-scan 
_exptl_absorpt_process_details 
; 
CrysAlisPro 1.171.42.73a (Rigaku Oxford Diffraction, 2022) 
Empirical absorption correction using spherical harmonics, 
implemented in SCALE3 ABSPACK scaling algorithm. 
; 
_exptl_absorpt_special_details     . 
_exptl_crystal_colour              'clear light colourless' 
_exptl_crystal_colour_lustre       clear 
_exptl_crystal_colour_modifier     light 
_exptl_crystal_colour_primary      colourless 
_exptl_crystal_density_diffrn      1.417 
_exptl_crystal_density_meas        ? 
_exptl_crystal_density_method      ? 
_exptl_crystal_description         block 
_exptl_crystal_F_000               800 
_exptl_crystal_preparation         
 'Crystallised from a saturated solution of felodipine in toluene.' 
_exptl_crystal_recrystallization_method  
 'High-throughput screening via the ENaCt protocol using SPT Labtech mosquito.' 
_exptl_crystal_size_max            0.45 
_exptl_crystal_size_mid            0.32 
_exptl_crystal_size_min            0.29 
_exptl_transmission_factor_max     ? 
_exptl_transmission_factor_min     ? 
_diffrn_reflns_av_R_equivalents    0.0311 
_diffrn_reflns_av_unetI/netI       0.0346 
_diffrn_reflns_Laue_measured_fraction_full  0.993 
_diffrn_reflns_Laue_measured_fraction_max  0.947 
_diffrn_reflns_limit_h_max         10 
_diffrn_reflns_limit_h_min         -13 
_diffrn_reflns_limit_k_max         15 
_diffrn_reflns_limit_k_min         -15 
_diffrn_reflns_limit_l_max         16 
_diffrn_reflns_limit_l_min         -16 
_diffrn_reflns_number              10365 
_diffrn_reflns_point_group_measured_fraction_full  0.993 
_diffrn_reflns_point_group_measured_fraction_max  0.947 
_diffrn_reflns_theta_full          67.684 
_diffrn_reflns_theta_max           74.760 
_diffrn_reflns_theta_min           4.552 
_diffrn_ambient_environment        N~2~ 
_diffrn_ambient_temperature        150.00(10) 
_diffrn_detector                   'Hybrid Pixel Array Detector' 
_diffrn_detector_area_resol_mean   10.0000 
_diffrn_detector_type              'HyPix-Arc 100' 
_diffrn_measured_fraction_theta_full  0.993 
_diffrn_measured_fraction_theta_max  0.947 
_diffrn_measurement_details 
; 
List of Runs (angles in degrees, time in seconds): 
 
  # Type    Start    End  Width  t~exp~   \w     \q     \k     \f   Frames 
-------------------------------------------------------------------------- 
  1  \w    -32.00  -7.00   0.50    0.52    --  -39.19  38.00  60.00   50 
  2  \w     11.00  47.00   0.50    0.52    --  -39.19  19.00  30.00   72 
  3  \w     13.00  39.00   0.50    0.52    --  -39.19  38.00  60.00   52 
  4  \w    -53.00  -9.00   0.50    0.52    --   38.32 -19.00  90.00   88 
  5  \w      5.00  43.00   0.50    0.52    --   38.32 -38.00  60.00   76 
  6  \w      0.00  27.00   0.50    0.52    --   38.32 -19.00  90.00   54 
  7  \w    -36.00 -11.00   0.50    0.52    --   38.32 -38.00  60.00   50 
  8  \w     34.00 108.00   0.50    0.52    --  110.26-111.00 120.00  148 
  9  \w     65.00 103.00   0.50    0.52    --  102.48-126.00  57.00   76 
 10  \w     45.00  70.00   0.50    0.52    --  110.26-126.00  57.00   50 
 11  \w     51.00  76.00   0.50    0.52    --   38.32-145.00-110.00   50 
 12  \w     79.00 116.00   0.50    0.52    --  102.48-145.00-110.00   74 
 13  \w     36.00  61.00   0.50    0.52    --   38.32-126.00  57.00   50 
 14  \w     39.00 104.00   0.50    0.52    --  102.48 -77.00  60.00  130 
 15  \w     38.00  69.00   0.50    0.52    --  110.26 -61.00 120.00   62 
 16  \w     22.00  48.00   0.50    0.52    --  102.48 -45.00 150.00   52 
 17  \w     23.00  48.00   0.50    0.52    --  110.26 -45.00 120.00   50 
 18  \w     16.00  51.00   0.50    0.52    --  102.48 -45.00  90.00   70 
 19  \w    130.00 172.00   0.50    0.52    --  110.26  45.00  60.00   84 
 20  \w     75.00 121.00   0.50    0.52    --  110.26 126.00 134.00   92 
 21  \w     74.00  99.00   0.50    0.52    --   38.32 126.00 134.00   50 
 22  \w     76.00 117.00   0.50    0.52    --   38.32 145.00 -57.00   82 
 23  \w     87.00 165.00   0.50    0.52    --  110.26 111.00-180.00  156 
 24  \w    -38.00 -12.00   0.50    0.52    --  -95.69  45.00 -90.00   52 
 25  \w    -48.00 -14.00   0.50    0.52    --  -95.69  45.00 -30.00   68 
 26  \w    -50.00  -9.00   0.50    0.52    --  -95.69  45.00   0.00   82 
 27  \w    -35.00 -10.00   0.50    0.52    --  -95.69  30.00 -60.00   50 
 28  \w    -35.00 -10.00   0.50    0.52    --  -95.69  30.00 -90.00   50 
 29  \w    -35.00  -9.00   0.50    0.52    --  -95.69  30.00-120.00   52 
 30  \w    -34.00  -9.00   0.50    0.52    --  -95.69  30.00-180.00   50 
 31  \w   -149.00-124.00   0.50    0.52    --  -95.69-126.00  57.00   50 
 32  \w   -128.00 -44.00   0.50    0.52    --  -39.19-178.00-150.00  168 
 33  \w   -115.00 -73.00   0.50    0.52    --  -95.69-145.00-110.00   84 
 34  \w   -127.00 -74.00   0.50    0.52    --  -95.69 145.00 -57.00  106 
; 
_diffrn_measurement_device         'four-circle diffractometer' 
_diffrn_measurement_device_type    
 'XtaLAB Synergy, Single source at home/near, HyPix-Arc 100' 
_diffrn_measurement_method         '\w scans' 
_diffrn_orient_matrix_type         
 'CrysAlisPro convention (1999,Acta A55,543-557)' 
_diffrn_orient_matrix_UB_11        -0.0898813000 
_diffrn_orient_matrix_UB_12        -0.0133831000 
_diffrn_orient_matrix_UB_13        0.0668389000 
_diffrn_orient_matrix_UB_21        -0.0171166000 
_diffrn_orient_matrix_UB_22        0.1215977000 
_diffrn_orient_matrix_UB_23        0.0012143000 
_diffrn_orient_matrix_UB_31        -0.1126781000 
_diffrn_orient_matrix_UB_32        -0.0077246000 
_diffrn_orient_matrix_UB_33        -0.0989254000 
_diffrn_radiation_monochromator    mirror 
_diffrn_radiation_probe            x-ray 
_diffrn_radiation_type             'Cu K\a' 
_diffrn_radiation_wavelength       1.54184 
_diffrn_source                     'micro-focus sealed X-ray tube' 
_diffrn_source_target              Cu 
_diffrn_source_type                'PhotonJet (Cu) X-ray Source' 
_reflns_Friedel_coverage           0.000 
_reflns_Friedel_fraction_full      . 
_reflns_Friedel_fraction_max       . 
_reflns_number_gt                  2903 
_reflns_number_total               3494 
_reflns_special_details 
; 
 Reflections were merged by SHELXL according to the crystal 
 class for the calculation of statistics and refinement. 
  
 '_reflns_Friedel_fraction is defined as the number of unique' 
 'Friedel pairs measured divided by the number that would be' 
 'possible theoretically, ignoring centric projections and' 
 'systematic absences.' 
; 
_reflns_threshold_expression       'I > 2\s(I)' 
_computing_cell_refinement         'CrysAlisPro 1.171.42.73a (Rigaku OD, 2022)' 
_computing_data_collection         'CrysAlisPro 1.171.42.73a (Rigaku OD, 2022)' 
_computing_data_reduction          'CrysAlisPro 1.171.42.73a (Rigaku OD, 2022)' 
_computing_molecular_graphics      'Olex2 1.5 (Dolomanov et al., 2009)' 
_computing_publication_material    'Olex2 1.5 (Dolomanov et al., 2009)' 
_computing_structure_refinement    'SHELXL 2018/3 (Sheldrick, 2015)' 
_computing_structure_solution      'SHELXT 2018/2 (Sheldrick, 2018)' 
_refine_diff_density_max           0.409 
_refine_diff_density_min           -0.476 
_refine_diff_density_rms           0.059 
_refine_ls_extinction_coef         . 
_refine_ls_extinction_method       none 
_refine_ls_goodness_of_fit_ref     1.053 
_refine_ls_hydrogen_treatment      mixed 
_refine_ls_matrix_type             full 
_refine_ls_number_parameters       262 
_refine_ls_number_reflns           3494 
_refine_ls_number_restraints       204 
_refine_ls_R_factor_all            0.0660 
_refine_ls_R_factor_gt             0.0561 
_refine_ls_restrained_S_all        1.027 
_refine_ls_shift/su_max            0.001 
_refine_ls_shift/su_mean           0.000 
_refine_ls_structure_factor_coef   Fsqd 
_refine_ls_weighting_details       
 'w=1/[\s^2^(Fo^2^)+(0.0693P)^2^+1.9737P] where P=(Fo^2^+2Fc^2^)/3' 
_refine_ls_weighting_scheme        calc 
_refine_ls_wR_factor_gt            0.1525 
_refine_ls_wR_factor_ref           0.1599 
_refine_special_details 
; 
All non-hydrogen atoms were refined anisotropically. Hydrogen atoms  
on heteroatoms were located using the electron density difference  
map and their Uiso values were fixed at 1.2x Ueq value of the  
parent atom. All other hydrogen atoms were placed in calculated  
positions and refined using a riding model. 
Terminal ethoxy group has been modelled as  
disordered over 2 positions. The occupancies were 
refined to converge with constrained values of the 
displacement parameters. The occupancies were then 
fixed at these values whilst displacement parameters 
were refined. 
Bond lengths of the two disordered components were 
restrained to be similar using the SADI restraint 
card. 
; 
_olex2_refinement_description 
; 
1. Fixed Uiso 
 At 1.2 times of: 
  All C(H) groups, All C(H,H) groups 
 At 1.5 times of: 
  All C(H,H,H) groups 
2. Rigid body (RIGU) restrains 
 All non-hydrogen atoms 
 with sigma for 1-2 distances of 0.004 and sigma for 1-3 distances of 0.004 
3. Others 
 Fixed Sof: O5(0.65077) C20(0.65077) H20A(0.65077) H20B(0.65077) H20C(0.65077) 
 C19(0.65077) H19A(0.65077) H19B(0.65077) O4(0.34923) C17(0.34923) 
 H17A(0.34923) H17B(0.34923) C18(0.34923) H18A(0.34923) H18B(0.34923) 
 H18C(0.34923) 
4.a Ternary CH refined with riding coordinates: 
 C9(H9) 
4.b Secondary CH2 refined with riding coordinates: 
 C19(H19A,H19B), C17(H17A,H17B) 
4.c Aromatic/amide H refined with riding coordinates: 
 C11(H11), C13(H13), C12(H12) 
4.d Idealised Me refined as rotating group: 
 C7(H7A,H7B,H7C), C5(H5A,H5B,H5C), C1(H1A,H1B,H1C), C20(H20A,H20B,H20C), 
 C18(H18A,H18B,H18C) 
; 
_atom_sites_solution_hydrogens     mixed 
_atom_sites_solution_primary       dual 
_atom_sites_solution_secondary     ? 
loop_ 
  _atom_site_label 
  _atom_site_type_symbol 
  _atom_site_fract_x 
  _atom_site_fract_y 
  _atom_site_fract_z 
  _atom_site_U_iso_or_equiv 
  _atom_site_adp_type 
  _atom_site_occupancy 
  _atom_site_site_symmetry_order 
  _atom_site_calc_flag 
  _atom_site_refinement_flags_posn 
  _atom_site_refinement_flags_adp 
  _atom_site_refinement_flags_occupancy 
  _atom_site_disorder_assembly 
  _atom_site_disorder_group 
 Cl2 Cl 0.12971(7) 0.35331(6) 0.35134(6) 0.0513(2) Uani 1 1 d . . . . . 
 Cl1 Cl -0.06027(8) 0.18578(7) 0.38513(7) 0.0603(3) Uani 1 1 d . . . . . 
 O3 O 0.3731(2) 0.2395(2) 0.31850(16) 0.0568(6) Uani 1 1 d . . . . . 
 O1 O 0.2765(2) 0.50797(19) 0.53678(19) 0.0606(6) Uani 1 1 d . . . . . 
 N1 N 0.6464(3) 0.3092(2) 0.64975(18) 0.0451(6) Uani 1 1 d . . . . . 
 O2 O 0.4064(3) 0.5605(2) 0.6887(2) 0.0675(7) Uani 1 1 d . . . . . 
 C4 C 0.5762(3) 0.3936(2) 0.6658(2) 0.0438(7) Uani 1 1 d . . . . . 
 C9 C 0.4048(3) 0.3391(2) 0.5065(2) 0.0402(6) Uani 1 1 d . . . . . 
 H9 H 0.369406 0.383835 0.443438 0.048 Uiso 1 1 calc R U . . . 
 C6 C 0.6158(3) 0.2483(2) 0.5614(2) 0.0446(7) Uani 1 1 d . . . . . 
 C3 C 0.4611(3) 0.4124(2) 0.5985(2) 0.0413(6) Uani 1 1 d . . . . . 
 C8 C 0.5051(3) 0.2664(2) 0.4875(2) 0.0428(7) Uani 1 1 d . . . . . 
 C10 C 0.2992(3) 0.2706(2) 0.5235(2) 0.0423(7) Uani 1 1 d . . . . . 
 C15 C 0.1761(3) 0.2675(2) 0.4562(2) 0.0425(6) Uani 1 1 d . . . . . 
 C7 C 0.7152(3) 0.1666(3) 0.5613(3) 0.0542(8) Uani 1 1 d . . . . . 
 H7A H 0.781811 0.169101 0.627584 0.081 Uiso 1 1 calc R U . . . 
 H7B H 0.751324 0.181905 0.504771 0.081 Uiso 1 1 calc R U . . . 
 H7C H 0.677064 0.095575 0.551511 0.081 Uiso 1 1 calc R U . . . 
 C2 C 0.3840(3) 0.5006(2) 0.6156(2) 0.0494(7) Uani 1 1 d . . . . . 
 C14 C 0.0894(3) 0.1962(3) 0.4734(2) 0.0481(7) Uani 1 1 d . . . . . 
 O5 O 0.5426(4) 0.1314(3) 0.3776(3) 0.0546(9) Uani 0.6508 1 d . . P A 1 
 C5 C 0.6406(3) 0.4595(3) 0.7590(2) 0.0531(8) Uani 1 1 d . . . . . 
 H5A H 0.716978 0.422921 0.799856 0.080 Uiso 1 1 calc R U . . . 
 H5B H 0.583598 0.469926 0.801456 0.080 Uiso 1 1 calc R U . . . 
 H5C H 0.663398 0.528806 0.736394 0.080 Uiso 1 1 calc R U . . . 
 C11 C 0.3270(3) 0.2036(3) 0.6098(2) 0.0519(8) Uani 1 1 d . . . . . 
 H11 H 0.409435 0.204099 0.657127 0.062 Uiso 1 1 calc R U . . . 
 C16 C 0.4683(3) 0.2178(3) 0.3851(2) 0.0547(8) Uani 1 1 d . . . . . 
 C13 C 0.1191(4) 0.1309(3) 0.5588(3) 0.0581(8) Uani 1 1 d . . . . . 
 H13 H 0.058498 0.082517 0.569608 0.070 Uiso 1 1 calc R U . . . 
 C12 C 0.2366(4) 0.1362(3) 0.6279(3) 0.0635(9) Uani 1 1 d . . . . . 
 H12 H 0.256597 0.093627 0.688622 0.076 Uiso 1 1 calc R U . . . 
 C1 C 0.1903(4) 0.5899(3) 0.5464(4) 0.0750(11) Uani 1 1 d . . . . . 
 H1A H 0.136431 0.609744 0.477397 0.112 Uiso 1 1 calc R U . . . 
 H1B H 0.237833 0.652295 0.580112 0.112 Uiso 1 1 calc R U . . . 
 H1C H 0.137800 0.563534 0.588160 0.112 Uiso 1 1 calc R U . . . 
 C20 C 0.5880(10) 0.1447(11) 0.2188(8) 0.092(4) Uani 0.6508 1 d . . P A 1 
 H20A H 0.579336 0.110346 0.151884 0.138 Uiso 0.6508 1 calc R U P A 1 
 H20B H 0.677204 0.147125 0.258894 0.138 Uiso 0.6508 1 calc R U P A 1 
 H20C H 0.554599 0.217301 0.207177 0.138 Uiso 0.6508 1 calc R U P A 1 
 C19 C 0.5179(6) 0.0843(6) 0.2758(5) 0.0603(14) Uani 0.6508 1 d . . P A 1 
 H19A H 0.426583 0.086959 0.238964 0.072 Uiso 0.6508 1 calc R U P A 1 
 H19B H 0.545146 0.009025 0.281842 0.072 Uiso 0.6508 1 calc R U P A 1 
 H1 H 0.706(4) 0.298(3) 0.694(3) 0.053(10) Uiso 1 1 d . . . . . 
 O4 O 0.5665(8) 0.1873(7) 0.3488(6) 0.0583(17) Uani 0.3492 1 d . . P A 2 
 C17 C 0.5294(16) 0.1574(16) 0.2401(11) 0.075(4) Uani 0.3492 1 d . . P A 2 
 H17A H 0.471890 0.095406 0.227502 0.090 Uiso 0.3492 1 calc R U P A 2 
 H17B H 0.486605 0.217216 0.195976 0.090 Uiso 0.3492 1 calc R U P A 2 
 C18 C 0.645(2) 0.131(2) 0.2190(18) 0.096(7) Uani 0.3492 1 d . . P A 2 
 H18A H 0.627054 0.110674 0.146120 0.144 Uiso 0.3492 1 calc R U P A 2 
 H18B H 0.685463 0.071877 0.263332 0.144 Uiso 0.3492 1 calc R U P A 2 
 H18C H 0.700801 0.193159 0.233109 0.144 Uiso 0.3492 1 calc R U P A 2 
 
loop_ 
  _atom_site_aniso_label 
  _atom_site_aniso_U_11 
  _atom_site_aniso_U_22 
  _atom_site_aniso_U_33 
  _atom_site_aniso_U_23 
  _atom_site_aniso_U_13 
  _atom_site_aniso_U_12 
 Cl2 0.0472(4) 0.0555(5) 0.0397(4) 0.0043(3) -0.0051(3) 0.0038(3) 
 Cl1 0.0443(4) 0.0636(5) 0.0688(5) -0.0147(4) 0.0099(4) -0.0025(4) 
 O3 0.0497(13) 0.0737(16) 0.0352(11) -0.0106(10) -0.0060(9) -0.0006(11) 
 O1 0.0586(14) 0.0506(13) 0.0621(14) -0.0081(11) 0.0012(11) 0.0136(11) 
 N1 0.0425(14) 0.0541(15) 0.0275(11) 0.0022(10) -0.0069(10) 0.0018(12) 
 O2 0.0748(17) 0.0613(15) 0.0590(14) -0.0195(12) 0.0084(12) 0.0049(13) 
 C4 0.0527(17) 0.0440(16) 0.0292(13) 0.0008(11) 0.0032(12) -0.0043(13) 
 C9 0.0452(15) 0.0399(15) 0.0271(12) 0.0015(11) -0.0023(11) 0.0008(12) 
 C6 0.0489(16) 0.0429(16) 0.0338(14) 0.0017(12) -0.0007(12) 0.0018(13) 
 C3 0.0454(15) 0.0407(15) 0.0313(13) -0.0001(11) 0.0010(11) -0.0015(12) 
 C8 0.0456(15) 0.0435(16) 0.0306(13) -0.0019(11) -0.0023(11) 0.0027(12) 
 C10 0.0501(16) 0.0383(15) 0.0326(13) -0.0013(11) 0.0028(12) 0.0003(12) 
 C15 0.0458(15) 0.0433(16) 0.0338(14) -0.0034(12) 0.0045(12) 0.0034(12) 
 C7 0.0471(17) 0.0556(19) 0.0493(17) 0.0024(15) -0.0024(14) 0.0100(14) 
 C2 0.0596(19) 0.0409(16) 0.0447(16) -0.0030(13) 0.0105(14) -0.0034(14) 
 C14 0.0457(16) 0.0475(17) 0.0484(16) -0.0101(13) 0.0096(13) -0.0035(13) 
 O5 0.056(2) 0.057(2) 0.041(2) -0.0133(17) -0.0012(16) 0.0170(19) 
 C5 0.0577(19) 0.058(2) 0.0348(15) -0.0054(13) 0.0000(13) -0.0124(16) 
 C11 0.0555(18) 0.0517(18) 0.0402(15) 0.0066(13) 0.0011(13) -0.0011(15) 
 C16 0.0506(18) 0.065(2) 0.0394(16) -0.0135(14) -0.0010(13) 0.0051(15) 
 C13 0.063(2) 0.0504(19) 0.060(2) -0.0012(15) 0.0162(16) -0.0070(16) 
 C12 0.076(2) 0.057(2) 0.057(2) 0.0156(16) 0.0170(18) -0.0077(18) 
 C1 0.077(3) 0.056(2) 0.088(3) -0.002(2) 0.018(2) 0.025(2) 
 C20 0.069(7) 0.148(11) 0.060(5) -0.032(5) 0.019(5) -0.031(8) 
 C19 0.056(3) 0.065(4) 0.053(3) -0.022(3) 0.005(2) 0.005(3) 
 O4 0.071(4) 0.058(5) 0.040(4) -0.002(3) 0.007(3) -0.005(4) 
 C17 0.073(9) 0.101(11) 0.051(6) -0.024(7) 0.020(6) -0.014(8) 
 C18 0.106(15) 0.112(13) 0.080(10) 0.008(10) 0.044(12) 0.028(13) 
 
_geom_special_details 
; 
 All esds (except the esd in the dihedral angle between two l.s. planes) 
 are estimated using the full covariance matrix.  The cell esds are taken 
 into account individually in the estimation of esds in distances, angles 
 and torsion angles; correlations between esds in cell parameters are only 
 used when they are defined by crystal symmetry.  An approximate (isotropic) 
 treatment of cell esds is used for estimating esds involving l.s. planes. 
; 
loop_ 
  _geom_bond_atom_site_label_1 
  _geom_bond_atom_site_label_2 
  _geom_bond_distance 
  _geom_bond_site_symmetry_2 
  _geom_bond_publ_flag 
 Cl2 C15 1.733(3) . ? 
 Cl1 C14 1.743(3) . ? 
 O3 C16 1.201(4) . ? 
 O1 C2 1.349(4) . ? 
 O1 C1 1.437(4) . ? 
 N1 C4 1.371(4) . ? 
 N1 C6 1.373(4) . ? 
 N1 H1 0.76(4) . ? 
 O2 C2 1.209(4) . ? 
 C4 C3 1.354(4) . ? 
 C4 C5 1.501(4) . ? 
 C9 H9 1.0000 . ? 
 C9 C3 1.526(4) . ? 
 C9 C8 1.519(4) . ? 
 C9 C10 1.524(4) . ? 
 C6 C8 1.356(4) . ? 
 C6 C7 1.508(5) . ? 
 C3 C2 1.460(4) . ? 
 C8 C16 1.456(4) . ? 
 C10 C15 1.403(4) . ? 
 C10 C11 1.398(4) . ? 
 C15 C14 1.384(4) . ? 
 C7 H7A 0.9800 . ? 
 C7 H7B 0.9800 . ? 
 C7 H7C 0.9800 . ? 
 C14 C13 1.374(5) . ? 
 O5 C16 1.385(5) . ? 
 O5 C19 1.448(6) . ? 
 C5 H5A 0.9800 . ? 
 C5 H5B 0.9800 . ? 
 C5 H5C 0.9800 . ? 
 C11 H11 0.9500 . ? 
 C11 C12 1.388(5) . ? 
 C16 O4 1.375(9) . ? 
 C13 H13 0.9500 . ? 
 C13 C12 1.364(5) . ? 
 C12 H12 0.9500 . ? 
 C1 H1A 0.9800 . ? 
 C1 H1B 0.9800 . ? 
 C1 H1C 0.9800 . ? 
 C20 H20A 0.9800 . ? 
 C20 H20B 0.9800 . ? 
 C20 H20C 0.9800 . ? 
 C20 C19 1.458(13) . ? 
 C19 H19A 0.9900 . ? 
 C19 H19B 0.9900 . ? 
 O4 C17 1.452(15) . ? 
 C17 H17A 0.9900 . ? 
 C17 H17B 0.9900 . ? 
 C17 C18 1.43(2) . ? 
 C18 H18A 0.9800 . ? 
 C18 H18B 0.9800 . ? 
 C18 H18C 0.9800 . ? 
 
loop_ 
  _geom_angle_atom_site_label_1 
  _geom_angle_atom_site_label_2 
  _geom_angle_atom_site_label_3 
  _geom_angle 
  _geom_angle_site_symmetry_1 
  _geom_angle_site_symmetry_3 
  _geom_angle_publ_flag 
 C2 O1 C1 115.9(3) . . ? 
 C4 N1 C6 124.1(3) . . ? 
 C4 N1 H1 115(3) . . ? 
 C6 N1 H1 121(3) . . ? 
 N1 C4 C5 114.0(3) . . ? 
 C3 C4 N1 119.8(3) . . ? 
 C3 C4 C5 126.1(3) . . ? 
 C3 C9 H9 108.6 . . ? 
 C8 C9 H9 108.6 . . ? 
 C8 C9 C3 110.8(2) . . ? 
 C8 C9 C10 108.7(2) . . ? 
 C10 C9 H9 108.6 . . ? 
 C10 C9 C3 111.6(2) . . ? 
 N1 C6 C7 112.7(3) . . ? 
 C8 C6 N1 119.0(3) . . ? 
 C8 C6 C7 128.3(3) . . ? 
 C4 C3 C9 121.4(3) . . ? 
 C4 C3 C2 120.6(3) . . ? 
 C2 C3 C9 117.9(2) . . ? 
 C6 C8 C9 121.9(3) . . ? 
 C6 C8 C16 124.7(3) . . ? 
 C16 C8 C9 113.4(3) . . ? 
 C15 C10 C9 124.4(3) . . ? 
 C11 C10 C9 118.3(3) . . ? 
 C11 C10 C15 117.3(3) . . ? 
 C10 C15 Cl2 120.7(2) . . ? 
 C14 C15 Cl2 119.1(2) . . ? 
 C14 C15 C10 120.2(3) . . ? 
 C6 C7 H7A 109.5 . . ? 
 C6 C7 H7B 109.5 . . ? 
 C6 C7 H7C 109.5 . . ? 
 H7A C7 H7B 109.5 . . ? 
 H7A C7 H7C 109.5 . . ? 
 H7B C7 H7C 109.5 . . ? 
 O1 C2 C3 110.6(3) . . ? 
 O2 C2 O1 121.6(3) . . ? 
 O2 C2 C3 127.8(3) . . ? 
 C15 C14 Cl1 120.3(2) . . ? 
 C13 C14 Cl1 118.4(3) . . ? 
 C13 C14 C15 121.3(3) . . ? 
 C16 O5 C19 116.0(4) . . ? 
 C4 C5 H5A 109.5 . . ? 
 C4 C5 H5B 109.5 . . ? 
 C4 C5 H5C 109.5 . . ? 
 H5A C5 H5B 109.5 . . ? 
 H5A C5 H5C 109.5 . . ? 
 H5B C5 H5C 109.5 . . ? 
 C10 C11 H11 119.3 . . ? 
 C12 C11 C10 121.3(3) . . ? 
 C12 C11 H11 119.3 . . ? 
 O3 C16 C8 123.7(3) . . ? 
 O3 C16 O5 122.4(3) . . ? 
 O3 C16 O4 114.4(4) . . ? 
 O5 C16 C8 113.0(3) . . ? 
 O4 C16 C8 115.2(4) . . ? 
 C14 C13 H13 120.3 . . ? 
 C12 C13 C14 119.4(3) . . ? 
 C12 C13 H13 120.3 . . ? 
 C11 C12 H12 119.8 . . ? 
 C13 C12 C11 120.4(3) . . ? 
 C13 C12 H12 119.8 . . ? 
 O1 C1 H1A 109.5 . . ? 
 O1 C1 H1B 109.5 . . ? 
 O1 C1 H1C 109.5 . . ? 
 H1A C1 H1B 109.5 . . ? 
 H1A C1 H1C 109.5 . . ? 
 H1B C1 H1C 109.5 . . ? 
 H20A C20 H20B 109.5 . . ? 
 H20A C20 H20C 109.5 . . ? 
 H20B C20 H20C 109.5 . . ? 
 C19 C20 H20A 109.5 . . ? 
 C19 C20 H20B 109.5 . . ? 
 C19 C20 H20C 109.5 . . ? 
 O5 C19 C20 107.8(6) . . ? 
 O5 C19 H19A 110.1 . . ? 
 O5 C19 H19B 110.1 . . ? 
 C20 C19 H19A 110.1 . . ? 
 C20 C19 H19B 110.1 . . ? 
 H19A C19 H19B 108.5 . . ? 
 C16 O4 C17 114.4(9) . . ? 
 O4 C17 H17A 110.8 . . ? 
 O4 C17 H17B 110.8 . . ? 
 H17A C17 H17B 108.9 . . ? 
 C18 C17 O4 104.8(15) . . ? 
 C18 C17 H17A 110.8 . . ? 
 C18 C17 H17B 110.8 . . ? 
 C17 C18 H18A 109.5 . . ? 
 C17 C18 H18B 109.5 . . ? 
 C17 C18 H18C 109.5 . . ? 
 H18A C18 H18B 109.5 . . ? 
 H18A C18 H18C 109.5 . . ? 
 H18B C18 H18C 109.5 . . ? 
 
loop_ 
  _geom_torsion_atom_site_label_1 
  _geom_torsion_atom_site_label_2 
  _geom_torsion_atom_site_label_3 
  _geom_torsion_atom_site_label_4 
  _geom_torsion 
  _geom_torsion_site_symmetry_1 
  _geom_torsion_site_symmetry_2 
  _geom_torsion_site_symmetry_3 
  _geom_torsion_site_symmetry_4 
  _geom_torsion_publ_flag 
 Cl2 C15 C14 Cl1 5.1(4) . . . . ? 
 Cl2 C15 C14 C13 -176.1(3) . . . . ? 
 Cl1 C14 C13 C12 178.7(3) . . . . ? 
 O3 C16 O4 C17 -16.8(12) . . . . ? 
 N1 C4 C3 C9 2.2(4) . . . . ? 
 N1 C4 C3 C2 178.8(3) . . . . ? 
 N1 C6 C8 C9 -10.1(5) . . . . ? 
 N1 C6 C8 C16 171.7(3) . . . . ? 
 C4 N1 C6 C8 -5.0(5) . . . . ? 
 C4 N1 C6 C7 175.4(3) . . . . ? 
 C4 C3 C2 O1 176.8(3) . . . . ? 
 C4 C3 C2 O2 -4.5(5) . . . . ? 
 C9 C3 C2 O1 -6.5(4) . . . . ? 
 C9 C3 C2 O2 172.2(3) . . . . ? 
 C9 C8 C16 O3 6.1(5) . . . . ? 
 C9 C8 C16 O5 -163.6(3) . . . . ? 
 C9 C8 C16 O4 155.6(5) . . . . ? 
 C9 C10 C15 Cl2 -6.2(4) . . . . ? 
 C9 C10 C15 C14 174.6(3) . . . . ? 
 C9 C10 C11 C12 -177.6(3) . . . . ? 
 C6 N1 C4 C3 9.0(5) . . . . ? 
 C6 N1 C4 C5 -169.3(3) . . . . ? 
 C6 C8 C16 O3 -175.5(4) . . . . ? 
 C6 C8 C16 O5 14.8(5) . . . . ? 
 C6 C8 C16 O4 -26.0(6) . . . . ? 
 C3 C9 C8 C6 18.8(4) . . . . ? 
 C3 C9 C8 C16 -162.8(3) . . . . ? 
 C3 C9 C10 C15 123.7(3) . . . . ? 
 C3 C9 C10 C11 -58.6(4) . . . . ? 
 C8 C9 C3 C4 -14.8(4) . . . . ? 
 C8 C9 C3 C2 168.6(3) . . . . ? 
 C8 C9 C10 C15 -113.8(3) . . . . ? 
 C8 C9 C10 C11 63.9(3) . . . . ? 
 C8 C16 O4 C17 -169.2(10) . . . . ? 
 C10 C9 C3 C4 106.5(3) . . . . ? 
 C10 C9 C3 C2 -70.2(3) . . . . ? 
 C10 C9 C8 C6 -104.1(3) . . . . ? 
 C10 C9 C8 C16 74.3(3) . . . . ? 
 C10 C15 C14 Cl1 -175.6(2) . . . . ? 
 C10 C15 C14 C13 3.2(5) . . . . ? 
 C10 C11 C12 C13 2.7(6) . . . . ? 
 C15 C10 C11 C12 0.3(5) . . . . ? 
 C15 C14 C13 C12 -0.1(5) . . . . ? 
 C7 C6 C8 C9 169.5(3) . . . . ? 
 C7 C6 C8 C16 -8.7(6) . . . . ? 
 C14 C13 C12 C11 -2.8(6) . . . . ? 
 C5 C4 C3 C9 -179.7(3) . . . . ? 
 C5 C4 C3 C2 -3.1(5) . . . . ? 
 C11 C10 C15 Cl2 176.0(2) . . . . ? 
 C11 C10 C15 C14 -3.2(4) . . . . ? 
 C16 O5 C19 C20 84.5(8) . . . . ? 
 C16 O4 C17 C18 178.9(16) . . . . ? 
 C1 O1 C2 O2 -0.9(5) . . . . ? 
 C1 O1 C2 C3 177.9(3) . . . . ? 
 C19 O5 C16 O3 14.9(7) . . . . ? 
 C19 O5 C16 C8 -175.3(5) . . . . ? 
 
_shelx_res_file 
; 
TITL felodipineknown_auto_a.res in P2(1)/n 
    felodipine.res 
    created by SHELXL-2018/3 at 10:40:06 on 11-May-2023 
REM Old TITL felodipine known_auto in P2(1)/n 
REM SHELXT solution in P2(1)/n: R1 0.190, Rweak 0.055, Alpha 0.035 
REM <I/s> 0.310 for 173 systematic absences, Orientation as input 
REM Formula found by SHELXT: C19 N2 O2 Cl2 
CELL 1.54184 11.1017 12.5717 13.5023 90 107.056 90 
ZERR 4 0.0007 0.0007 0.0008 0 0.006 0 
LATT 1 
SYMM 0.5-X,0.5+Y,0.5-Z 
SFAC C H Cl N O 
UNIT 72 76 8 4 16 
RIGU 
 
L.S. 6 0 0 
PLAN  1 
SIZE 0.45 0.32 0.29 
TEMP -123.15 
CONF 
BOND 
LIST 4 
MORE -1 
BOND $H 
fmap 2 53 
acta 
REM <olex2.extras> REM <HklSrc "%.\\felodipine.hkl"> REM </olex2.extras>  
WGHT    0.069300    1.973700 
FVAR       0.46930 
CL2   3    0.129712    0.353311    0.351343    11.00000    0.04718    0.05553 = 
         0.03967    0.00435   -0.00507    0.00384 
CL1   3   -0.060267    0.185779    0.385125    11.00000    0.04426    0.06358 = 
         0.06883   -0.01472    0.00992   -0.00249 
O3    5    0.373053    0.239508    0.318503    11.00000    0.04968    0.07366 = 
         0.03521   -0.01056   -0.00598   -0.00062 
O1    5    0.276469    0.507967    0.536779    11.00000    0.05862    0.05061 = 
         0.06205   -0.00814    0.00119    0.01362 
N1    4    0.646409    0.309173    0.649750    11.00000    0.04253    0.05414 = 
         0.02754    0.00223   -0.00695    0.00177 
O2    5    0.406423    0.560525    0.688722    11.00000    0.07479    0.06133 = 
         0.05902   -0.01950    0.00836    0.00488 
C4    1    0.576211    0.393553    0.665802    11.00000    0.05270    0.04399 = 
         0.02917    0.00080    0.00317   -0.00427 
C9    1    0.404768    0.339074    0.506514    11.00000    0.04515    0.03992 = 
         0.02710    0.00147   -0.00233    0.00081 
AFIX  13 
H9    2    0.369406    0.383835    0.443438    11.00000   -1.20000 
AFIX   0 
C6    1    0.615807    0.248298    0.561414    11.00000    0.04886    0.04287 = 
         0.03378    0.00167   -0.00071    0.00183 
C3    1    0.461051    0.412358    0.598531    11.00000    0.04539    0.04069 = 
         0.03135   -0.00008    0.00097   -0.00149 
C8    1    0.505079    0.266428    0.487498    11.00000    0.04564    0.04355 = 
         0.03063   -0.00192   -0.00225    0.00274 
C10   1    0.299213    0.270650    0.523470    11.00000    0.05007    0.03825 = 
         0.03263   -0.00129    0.00277    0.00032 
C15   1    0.176087    0.267486    0.456151    11.00000    0.04576    0.04328 = 
         0.03378   -0.00344    0.00446    0.00343 
C7    1    0.715203    0.166565    0.561311    11.00000    0.04714    0.05557 = 
         0.04928    0.00242   -0.00237    0.01004 
AFIX 137 
H7A   2    0.781811    0.169101    0.627584    11.00000   -1.50000 
H7B   2    0.751324    0.181905    0.504771    11.00000   -1.50000 
H7C   2    0.677064    0.095575    0.551511    11.00000   -1.50000 
AFIX   0 
C2    1    0.384049    0.500636    0.615550    11.00000    0.05964    0.04089 = 
         0.04471   -0.00296    0.01054   -0.00337 
C14   1    0.089364    0.196206    0.473443    11.00000    0.04565    0.04746 = 
         0.04837   -0.01005    0.00961   -0.00353 
PART 1 
O5    5    0.542644    0.131445    0.377601    10.65077    0.05565    0.05687 = 
         0.04123   -0.01328   -0.00124    0.01695 
PART 0 
C5    1    0.640640    0.459529    0.758965    11.00000    0.05772    0.05811 = 
         0.03477   -0.00537    0.00005   -0.01241 
AFIX 137 
H5A   2    0.716978    0.422921    0.799856    11.00000   -1.50000 
H5B   2    0.583598    0.469926    0.801456    11.00000   -1.50000 
H5C   2    0.663398    0.528806    0.736394    11.00000   -1.50000 
AFIX   0 
C11   1    0.327004    0.203577    0.609830    11.00000    0.05550    0.05173 = 
         0.04019    0.00655    0.00105   -0.00110 
AFIX  43 
H11   2    0.409435    0.204099    0.657127    11.00000   -1.20000 
AFIX   0 
C16   1    0.468318    0.217801    0.385093    11.00000    0.05058    0.06516 = 
         0.03939   -0.01354   -0.00098    0.00512 
C13   1    0.119139    0.130919    0.558791    11.00000    0.06261    0.05041 = 
         0.06009   -0.00122    0.01619   -0.00703 
AFIX  43 
H13   2    0.058498    0.082517    0.569608    11.00000   -1.20000 
AFIX   0 
C12   1    0.236582    0.136236    0.627859    11.00000    0.07574    0.05663 = 
         0.05668    0.01565    0.01700   -0.00770 
AFIX  43 
H12   2    0.256597    0.093627    0.688622    11.00000   -1.20000 
AFIX   0 
C1    1    0.190276    0.589904    0.546375    11.00000    0.07678    0.05573 = 
         0.08832   -0.00209    0.01791    0.02469 
AFIX 137 
H1A   2    0.136431    0.609744    0.477397    11.00000   -1.50000 
H1B   2    0.237833    0.652295    0.580112    11.00000   -1.50000 
H1C   2    0.137800    0.563534    0.588160    11.00000   -1.50000 
AFIX   0 
PART 1 
C20   1    0.588006    0.144728    0.218756    10.65077    0.06938    0.14752 = 
         0.05957   -0.03190    0.01901   -0.03065 
AFIX 137 
H20A  2    0.579336    0.110346    0.151884    10.65077   -1.50000 
H20B  2    0.677204    0.147125    0.258894    10.65077   -1.50000 
H20C  2    0.554599    0.217301    0.207177    10.65077   -1.50000 
AFIX   0 
C19   1    0.517894    0.084336    0.275763    10.65077    0.05615    0.06536 = 
         0.05253   -0.02176    0.00537    0.00537 
AFIX  23 
H19A  2    0.426583    0.086959    0.238964    10.65077   -1.20000 
H19B  2    0.545146    0.009025    0.281842    10.65077   -1.20000 
AFIX   0 
PART 0 
H1    2    0.705997    0.298114    0.693957    11.00000    0.05306 
PART 2 
O4    5    0.566503    0.187322    0.348762    10.34923    0.07123    0.05796 = 
         0.03965   -0.00156    0.00696   -0.00486 
C17   1    0.529397    0.157393    0.240091    10.34923    0.07331    0.10144 = 
         0.05090   -0.02445    0.02033   -0.01450 
AFIX  23 
H17A  2    0.471890    0.095406    0.227502    10.34923   -1.20000 
H17B  2    0.486605    0.217216    0.195976    10.34923   -1.20000 
AFIX   0 
C18   1    0.644744    0.131219    0.219006    10.34923    0.10555    0.11244 = 
         0.08015    0.00761    0.04448    0.02842 
AFIX 137 
H18A  2    0.627054    0.110674    0.146120    10.34923   -1.50000 
H18B  2    0.685463    0.071877    0.263332    10.34923   -1.50000 
H18C  2    0.700801    0.193159    0.233109    10.34923   -1.50000 
AFIX   0 
HKLF 4 
 
 
 
 
REM  felodipineknown_auto_a.res in P2(1)/n 
REM wR2 = 0.1599, GooF = S = 1.053, Restrained GooF = 1.027 for all data 
REM R1 = 0.0561 for 2903 Fo > 4sig(Fo) and 0.0660 for all 3494 data 
REM 262 parameters refined using 204 restraints 
 
END 
 
WGHT      0.0690      1.9822 
 
REM Highest difference peak  0.409,  deepest hole -0.476,  1-sigma level  0.059 
Q1    1   0.0958  0.5737  0.4858  11.00000  0.05    0.41 
; 
_shelx_res_checksum                34217 
_shelx_hkl_file 
; 
   0   0  -1    0.04    0.13 
   0   0  -1    0.17    0.13 
   0   0  -1    0.11    0.14 
   0   0  -2  997.32   35.61 
   0   0  -2 1036.02   35.67 
   0   0  -2 1041.87   35.61 
   0   0  -3    0.08    0.46 
   0   0  -3    0.02    0.61 
   0   0  -4 1310.13   43.37 
   0   0   4 1207.65   43.03 
   0   0  -5    0.08    0.68 
   0   0   5    0.05    0.36 
   0   0  -6  360.97   13.41 
   0   0  -7   -0.60    0.91 
   0   0  -7    0.72    0.89 
   0   0  -8  344.75   12.66 
   0   0  -8  317.21   12.79 
   0   0  -8  330.38   12.81 
   0   0  -9   -2.26    1.63 
   0   0  -9    0.19    1.04 
   0   0  -9    0.29    0.97 
   0   0  -9   -0.73    0.75 
   0   0 -10   87.03    4.98 
   0   0 -10  100.71    4.46 
   0   0 -10   99.85    4.92 
   0   0 -10   84.15    4.57 
   0   0 -10  100.45    4.47 
   0   0 -10   85.64    4.90 
   0   0 -11    0.10    1.23 
   0   0 -11   -0.52    1.01 
   0   0 -11    0.15    0.83 
   0   0 -11   -2.90    2.01 
   0   0 -12   32.14    2.18 
   0   0 -12   30.67    2.64 
   0   0 -12   28.34    2.73 
   0   0 -13   -0.12    1.30 
   0   0 -14    3.60    1.25 
   0   0 -15    0.54    0.83 
   0   1   0    0.29    0.18 
   0  -1  -1 1029.86   35.48 
   0   1  -1  995.96   35.48 
   0  -1  -1 1055.81   35.47 
   0   1  -1  997.61   35.52 
   0   1  -2  959.20   33.49 
   0  -1  -2  981.97   33.49 
   0  -1  -2  949.68   33.42 
   0   1  -2  962.91   33.46 
   0   1  -2  952.75   33.49 
   0  -1  -3   60.84    2.52 
   0   1  -3   60.25    2.54 
   0  -1  -3   63.76    2.42 
   0   1  -3   59.32    2.46 
   0   1  -3   58.08    2.44 
   0   1  -4  317.78   11.45 
   0  -1  -4  318.54   11.44 
   0  -1  -4  313.09   11.25 
   0   1  -4  319.37   11.36 
   0   1  -4  307.08   11.31 
   0  -1  -5  414.60   14.71 
   0   1  -5  414.71   14.99 
   0  -1  -5  414.06   14.97 
   0   1  -5  404.28   14.80 
   0  -1  -6  250.84    9.43 
   0   1  -6  241.58    9.43 
   0   1  -7  114.41    5.04 
   0  -1  -7  116.09    5.04 
   0   1  -7  109.89    5.03 
   0  -1  -7  113.06    5.04 
   0  -1  -8   85.64    4.13 
   0   1  -8   77.40    4.05 
   0   1  -8   79.18    4.08 
   0  -1  -8   82.49    4.09 
   0  -1  -9   92.69    4.83 
   0   1  -9   95.80    4.89 
   0  -1  -9   94.72    4.77 
   0   1  -9   94.63    4.79 
   0  -1  -9   99.04    4.83 
   0   1  -9   95.09    4.80 
   0   1  -9   96.16    4.35 
   0  -1  -9   92.10    4.27 
   0   1 -10   65.47    3.38 
   0  -1 -10   68.85    3.87 
   0  -1 -10   56.34    3.49 
   0   1 -10   61.73    3.78 
   0   1 -10   61.75    3.94 
   0  -1 -10   62.45    3.94 
   0  -1 -10   63.74    3.87 
   0   1 -10   58.24    3.79 
   0  -1 -10   69.23    3.38 
   0   1 -10   65.89    3.39 
   0  -1 -10   63.72    3.30 
   0   1 -11    2.38    1.18 
   0   1 -11    3.82    1.41 
   0  -1 -11    2.78    1.35 
   0  -1 -11    4.41    1.45 
   0  -1 -11    0.48    1.91 
   0   1 -11   -1.21    2.10 
   0  -1 -11    3.03    1.00 
   0   1 -11    3.43    0.94 
   0   1 -11    3.90    1.12 
   0  -1 -11    2.26    1.14 
   0   1 -12   13.60    2.11 
   0  -1 -12   19.27    2.28 
   0  -1 -12   19.00    1.69 
   0   1 -12   17.57    1.71 
   0   1 -12   17.79    2.13 
   0   1 -13    8.57    1.79 
   0  -1 -13   11.04    1.75 
   0   1 -13   12.66    1.80 
   0   1 -14    0.67    1.05 
   0  -1 -14    2.58    1.12 
   0  -1 -15    2.94    0.92 
   0   1 -15    1.92    0.88 
   0   2   0 5122.69  177.47 
   0   2  -1  281.89    9.92 
   0  -2  -1  281.85    9.91 
   0   2  -1  287.50   10.08 
   0   2  -2 1196.09   41.27 
   0   2  -2 1178.48   41.25 
   0   2  -2 1154.62   41.17 
   0  -2  -2 1180.43   41.16 
   0  -2  -2 1204.63   41.16 
   0   2  -3  468.25   16.50 
   0   2  -3  455.18   16.46 
   0  -2  -3  467.54   16.45 
   0   2  -3  459.67   16.47 
   0  -2  -3  468.10   16.36 
   0   2  -4  520.62   18.56 
   0  -2  -4  512.22   18.55 
   0   2  -4  522.21   18.59 
   0  -2  -4  526.13   18.41 
   0   2  -5    1.11    0.73 
   0  -2  -5    1.48    0.70 
   0  -2  -5    0.74    0.48 
   0   2  -5    1.04    0.60 
   0   2  -5    1.49    0.63 
   0  -2  -6  357.34   13.66 
   0   2  -6  369.97   13.74 
   0   2  -6  373.28   13.72 
   0  -2  -6  369.72   13.67 
   0  -2  -6  373.76   13.36 
   0   2  -7  452.00   16.76 
   0  -2  -7  444.42   16.69 
   0  -2  -7  450.86   16.68 
   0   2  -7  460.67   16.74 
   0   2  -7  444.29   16.45 
   0   2  -8   56.65    3.34 
   0  -2  -8   63.43    3.39 
   0   2  -8   57.19    3.33 
   0  -2  -8   65.97    3.43 
   0  -2  -8   61.21    3.40 
   0   2  -9    0.26    0.94 
   0   2  -9   -1.54    1.63 
   0  -2  -9   -1.76    1.59 
   0   2  -9    0.88    0.94 
   0  -2  -9    1.24    1.01 
   0  -2  -9   -0.23    1.05 
   0  -2  -9    0.76    0.77 
   0   2  -9    1.20    0.80 
   0  -2 -10    1.60    1.32 
   0   2 -10    1.21    1.36 
   0   2 -10    1.27    1.12 
   0  -2 -10    1.58    1.22 
   0   2 -10    1.46    1.29 
   0  -2 -10    1.72    1.27 
   0  -2 -10    1.53    1.23 
   0   2 -10    1.48    1.08 
   0   2 -10    2.42    0.98 
   0   2 -10    1.97    0.89 
   0  -2 -10    1.53    0.91 
   0  -2 -11  119.81    6.13 
   0   2 -11  125.07    6.24 
   0   2 -11  112.78    5.81 
   0   2 -11  127.90    6.02 
   0   2 -11  122.92    5.55 
   0  -2 -11  125.03    5.53 
   0   2 -12    5.10    1.16 
   0   2 -12    6.14    1.57 
   0   2 -13   62.62    3.95 
   0  -2 -13   60.45    3.90 
   0   2 -14    2.42    1.10 
   0  -2 -14    3.24    1.10 
   0   2 -14    3.70    1.20 
   0  -2 -15    3.27    0.89 
   0   2 -15    3.84    0.90 
   0   3   0    0.99    0.71 
   0   3  -1 1346.63   46.77 
   0  -3  -1 1343.15   46.76 
   0   3  -1 1378.62   47.08 
   0   3  -2   72.45    2.97 
   0   3  -2   67.24    2.72 
   0  -3  -2   67.40    2.70 
   0   3  -2   67.16    2.72 
   0  -3  -2   67.04    2.70 
   0  -3  -3   21.16    1.09 
   0  -3  -3   20.59    1.12 
   0   3  -3   20.43    1.15 
   0   3  -3   19.71    1.22 
   0   3  -3   20.41    1.25 
   0   3  -4   27.15    1.54 
   0   3  -4   25.89    1.50 
   0   3  -4   24.51    1.45 
   0  -3  -4   24.48    1.39 
   0  -3  -4   24.75    1.42 
   0   3  -4   24.42    1.44 
   0  -3  -4   26.54    1.34 
   0   3  -5 1372.24   48.54 
   0  -3  -5 1383.72   48.49 
   0  -3  -5 1392.56   48.29 
   0   3  -5 1375.01   48.52 
   0  -3  -5 1375.02   48.48 
   0  -3  -6   43.39    2.38 
   0   3  -6   42.00    2.44 
   0   3  -6   44.24    2.40 
   0   3  -6   46.51    2.36 
   0  -3  -6   40.98    2.38 
   0   3  -6   43.47    2.44 
   0   3  -7  126.47    5.59 
   0  -3  -7  127.34    5.53 
   0   3  -7  131.17    5.44 
   0   3  -7  127.59    5.60 
   0  -3  -7  132.42    5.58 
   0   3  -8    1.23    1.11 
   0  -3  -8    2.09    1.11 
   0  -3  -8    3.36    1.09 
   0  -3  -8    4.33    1.12 
   0   3  -8    2.05    0.97 
   0   3  -8    3.74    1.08 
   0  -3  -8    2.93    0.98 
   0   3  -9  133.82    5.73 
   0   3  -9  132.02    6.04 
   0  -3  -9  127.30    5.90 
   0  -3  -9  132.42    6.10 
   0   3  -9  128.61    6.12 
   0   3  -9  135.55    6.20 
   0  -3  -9  131.64    6.11 
   0   3 -10    1.76    0.98 
   0   3 -10    3.21    1.22 
   0   3 -10    1.12    1.09 
   0  -3 -10    1.96    1.08 
   0   3 -10    1.74    1.34 
   0  -3 -10    0.94    1.24 
   0   3 -10    1.81    1.15 
   0   3 -11    0.73    1.13 
   0   3 -11    0.84    1.31 
   0   3 -11    1.43    1.04 
   0  -3 -11    1.13    1.34 
   0   3 -11    0.93    1.42 
   0   3 -12   52.79    3.59 
   0   3 -12   73.73    3.61 
   0   3 -12   71.35    3.98 
   0  -3 -12   57.92    3.90 
   0   3 -13  353.77   13.02 
   0   3 -13  310.51   13.39 
   0  -3 -13  323.40   13.43 
   0   3 -13  366.90   13.44 
   0   3 -14    0.64    0.87 
   0  -3 -14    0.32    0.91 
   0   3 -14    0.07    0.97 
   0  -3 -15    0.68    0.68 
   0   3 -15    0.05    0.65 
   0   4   0   76.94    3.19 
   0   4  -1  166.85    6.53 
   0   4   1  177.61    6.50 
   0   4  -2  313.17   11.57 
   0  -4  -2  321.11   11.55 
   0   4  -2  341.16   11.97 
   0   4  -3  118.43    4.61 
   0  -4  -3  119.45    4.58 
   0   4  -3  132.36    4.94 
   0   4  -3  130.74    4.93 
   0  -4  -3  123.01    4.69 
   0   4  -3  120.13    4.61 
   0  -4  -3  117.83    4.58 
   0  -4  -4  667.86   23.71 
   0   4  -4  675.60   23.80 
   0  -4  -4  675.51   23.74 
   0  -4  -4  664.76   23.74 
   0   4  -4  671.17   23.78 
   0  -4  -5   60.73    2.87 
   0   4  -5   62.94    2.95 
   0  -4  -5   62.45    2.90 
   0   4  -5   61.99    2.94 
   0   4  -5   71.45    3.13 
   0   4  -6    2.08    0.74 
   0  -4  -6    1.81    0.70 
   0   4  -6    1.88    0.82 
   0  -4  -6    1.87    0.77 
   0   4  -6    2.12    0.84 
   0   4  -6    2.60    0.84 
   0  -4  -7   23.03    1.81 
   0   4  -7   20.08    1.64 
   0  -4  -7   23.86    1.74 
   0  -4  -7   23.30    1.70 
   0   4  -7   17.68    1.62 
   0  -4  -8   39.04    2.51 
   0  -4  -8   39.55    2.62 
   0  -4  -8   40.16    2.59 
   0   4  -8   39.61    2.63 
   0   4  -8   45.77    2.54 
   0   4  -8   41.45    2.69 
   0  -4  -8   41.85    2.65 
   0   4  -8   39.23    2.70 
   0   4  -8   42.11    2.73 
   0  -4  -9    2.81    1.26 
   0   4  -9    1.26    0.98 
   0   4  -9    1.14    1.30 
   0  -4  -9    2.97    1.15 
   0  -4  -9    3.26    1.12 
   0   4  -9    1.48    1.05 
   0   4  -9    4.10    1.18 
   0   4 -10   58.61    3.25 
   0  -4 -10   59.05    3.59 
   0   4 -10   60.69    3.70 
   0   4 -10   50.39    3.43 
   0   4 -10   53.81    3.47 
   0   4 -11  124.57    5.58 
   0  -4 -11  118.91    5.93 
   0   4 -11  130.38    6.12 
   0   4 -11  110.51    5.77 
   0   4 -11  127.75    6.02 
   0   4 -12   19.42    2.07 
   0  -4 -12   18.86    2.11 
   0   4 -12   29.49    2.10 
   0  -4 -12   21.81    2.20 
   0   4 -12   24.00    2.31 
   0   4 -12   28.26    2.38 
   0   4 -12   16.78    1.93 
   0  -4 -13    1.45    1.06 
   0   4 -13    1.35    1.05 
   0   4 -13    1.48    0.92 
   0  -4 -14   59.38    3.07 
   0   4 -14   63.83    3.20 
   0   5   0    0.11    0.75 
   0   5  -1  133.51    5.48 
   0   5   1  140.74    5.43 
   0  -5  -2    5.94    0.81 
   0   5   2    7.17    0.97 
   0  -5  -3  508.78   18.25 
   0   5  -3  511.87   18.49 
   0   5  -4   37.44    2.15 
   0   5  -4   35.27    2.11 
   0   5  -5  263.60   10.29 
   0   5  -5  274.45   10.36 
   0   5  -6  774.54   27.96 
   0  -5  -7    1.57    1.05 
   0   5  -7    0.16    1.12 
   0  -5  -7    0.64    0.84 
   0   5  -7    1.40    0.80 
   0   5  -7    0.84    0.83 
   0  -5  -8   19.79    1.80 
   0   5  -8   21.02    1.97 
   0   5  -8   19.92    2.11 
   0   5  -8   21.50    1.78 
   0  -5  -8   19.21    1.95 
   0   5  -9    5.04    1.35 
   0   5  -9    4.80    1.56 
   0  -5  -9    6.22    1.47 
   0   5  -9    5.51    1.21 
   0   5 -10    0.96    0.91 
   0   5 -10   -0.53    1.13 
   0   5 -11   12.83    1.77 
   0   5 -11   15.36    1.63 
   0   5 -11   12.86    1.73 
   0   5 -12   26.19    2.35 
   0   5 -13   10.83    1.27 
   0   5 -13   11.68    1.54 
   0   5 -14    5.19    1.08 
   0   6   0  211.68    8.25 
   0   6  -1  281.86   10.70 
   0   6  -2   10.44    1.26 
   0   6  -3  188.25    7.47 
   0   6  -3  184.27    7.47 
   0   6  -4  403.80   15.12 
   0   6  -4  406.66   15.12 
   0  -6  -5  118.66    5.40 
   0   6  -5  126.99    5.47 
   0   6  -5  124.49    5.42 
   0   6  -5  121.63    5.54 
   0   6  -6    3.25    1.31 
   0  -6  -6    2.98    0.97 
   0   6  -6    3.46    1.03 
   0   6  -7    9.55    1.37 
   0   6  -7    8.50    1.40 
   0  -6  -7   10.16    1.54 
   0   6  -7   12.26    1.78 
   0   6  -7   10.26    1.46 
   0  -6  -7    9.95    1.41 
   0   6  -7    9.73    1.28 
   0   6  -8  288.07   11.95 
   0  -6  -8  313.15   12.14 
   0   6  -8  307.72   11.87 
   0   6  -8  318.16   12.29 
   0  -6  -8  294.39   11.96 
   0   6  -8  319.61   12.35 
   0  -6  -9  147.47    6.74 
   0   6  -9  145.00    6.90 
   0   6  -9  152.21    6.48 
   0   6  -9  148.46    6.88 
   0   6 -10   26.89    2.52 
   0   6 -10   32.00    2.27 
   0   6 -10   29.15    2.56 
   0   6 -11   13.00    1.48 
   0   6 -11    8.94    1.58 
   0   6 -11    9.54    1.55 
   0   6 -12    1.36    1.18 
   0   6 -12    3.73    0.96 
   0   6 -13    7.90    1.29 
   0   6 -13    7.51    1.07 
   0   6 -14   20.10    1.52 
   0   7   0   -0.13    0.87 
   0   7  -1   42.68    2.58 
   0  -7  -2  189.38    7.58 
   0   7  -2  189.96    7.74 
   0   7   2  190.10    7.64 
   0   7  -2  201.60    7.94 
   0   7   3  201.06    7.91 
   0   7  -3  193.59    8.04 
   0   7  -3  202.00    8.15 
   0  -7  -4    8.29    1.19 
   0   7  -4    9.06    1.48 
   0   7  -4    8.76    1.29 
   0   7  -4    7.96    1.24 
   0   7  -5    6.49    1.28 
   0  -7  -5    5.96    1.20 
   0   7  -5    8.35    1.54 
   0  -7  -5    6.65    1.20 
   0   7  -5    6.43    1.24 
   0   7  -6   23.67    2.27 
   0   7  -6   22.85    1.75 
   0  -7  -6   25.52    2.03 
   0   7  -6   22.27    1.96 
   0  -7  -7  102.44    4.94 
   0   7  -7  105.49    5.09 
   0  -7  -7  108.86    5.03 
   0   7  -7  100.16    5.17 
   0   7  -7  100.90    4.66 
   0   7  -7   96.52    4.94 
   0  -7  -8    8.38    1.38 
   0   7  -8    7.11    1.33 
   0   7  -8   10.78    1.64 
   0   7  -8   11.99    1.93 
   0   7  -8   10.08    1.37 
   0  -7  -8   11.28    1.74 
   0   7  -9    9.74    1.61 
   0   7  -9    7.76    1.72 
   0   7  -9    9.02    1.34 
   0  -7  -9    9.72    1.63 
   0   7 -10    4.99    1.12 
   0   7 -10    4.65    1.33 
   0   7 -11   22.12    2.05 
   0   7 -12    1.47    1.06 
   0   7 -12    1.95    0.83 
   0   7 -13    7.03    1.17 
   0   7 -14    0.65    0.73 
   0   8   0   22.54    1.95 
   0   8   1  185.37    7.76 
   0   8  -1  194.82    7.87 
   0  -8  -1  178.25    7.50 
   0   8   2   64.90    3.47 
   0   8  -2   60.62    3.33 
   0   8  -2   63.01    3.50 
   0  -8  -2   58.42    3.22 
   0   8  -3   45.69    2.79 
   0   8  -3   45.57    2.91 
   0  -8  -3   43.99    2.73 
   0   8  -4   30.35    2.32 
   0   8  -4   32.68    2.40 
   0  -8  -4   30.32    2.28 
   0   8  -4   31.13    2.51 
   0   8  -5  195.48    8.13 
   0  -8  -5  190.97    7.85 
   0   8  -5  177.02    7.88 
   0   8  -5  174.68    7.85 
   0   8  -6   14.05    1.99 
   0  -8  -6   13.49    1.68 
   0   8  -6   14.49    1.73 
   0  -8  -7   22.30    2.08 
   0  -8  -7   20.19    2.11 
   0   8  -7   24.74    2.26 
   0   8  -7   20.02    2.36 
   0  -8  -8   21.42    2.15 
   0   8  -8   20.34    2.12 
   0   8  -9   13.54    1.78 
   0  -8 -10   44.85    3.01 
   0   8 -11   11.73    1.58 
   0   8 -11    9.58    1.39 
   0   8 -11   11.61    1.26 
   0   8 -12    1.39    0.98 
   0   8 -12    1.51    0.70 
   0   8 -13    1.41    0.79 
   0  -9   0   -0.60    0.77 
   0   9   0    0.19    1.03 
   0  -9  -1   64.17    3.61 
   0   9  -1   69.99    3.69 
   0   9  -1   74.70    4.02 
   0   9   1   63.99    3.77 
   0  -9  -1   63.79    3.53 
   0   9  -2   16.60    1.75 
   0   9  -2   15.23    1.85 
   0   9   2   16.17    1.80 
   0  -9  -2   13.43    1.55 
   0   9  -3  111.33    5.49 
   0   9  -3  115.81    5.43 
   0   9   3  107.86    5.43 
   0  -9  -3  112.90    5.30 
   0   9  -4   98.44    5.17 
   0   9  -4  102.31    5.12 
   0  -9  -4  104.64    5.07 
   0  -9  -4   97.90    5.08 
   0   9   4  107.14    5.22 
   0  -9  -5    5.65    1.41 
   0   9  -5    8.04    1.42 
   0  -9  -5    7.07    1.79 
   0   9  -5    4.31    1.32 
   0  -9  -6   25.59    2.25 
   0  -9  -6   21.76    2.29 
   0  -9  -7    7.38    1.48 
   0  -9  -7    7.52    1.63 
   0   9  -7    9.40    1.65 
   0   9  -8   32.12    2.66 
   0  -9  -9    1.27    1.29 
   0   9  -9    1.59    1.08 
   0  -9 -10    5.74    1.39 
   0   9 -10    6.37    1.42 
   0   9 -11    2.44    0.92 
   0   9 -11    2.53    1.01 
   0   9 -12    4.66    1.01 
   0   9 -13    2.13    0.83 
   0 -10   0    0.69    1.57 
   0  10   0    1.71    1.19 
   0  10   0    1.22    0.95 
   0 -10  -1    8.16    1.85 
   0 -10   1    9.46    1.85 
   0 -10  -1    8.89    1.39 
   0  10  -1    9.38    1.46 
   0  10   1    8.46    1.60 
   0  10  -1   11.03    1.70 
   0  10  -2   22.31    2.29 
   0  10  -2   18.43    1.97 
   0 -10  -2   25.37    2.13 
   0 -10  -2   23.19    2.41 
   0  10   2   21.65    2.22 
   0 -10   2   21.73    2.29 
   0 -10  -3   71.97    4.25 
   0 -10  -3   74.67    4.05 
   0 -10  -4   44.94    3.26 
   0 -10  -5   -0.37    1.60 
   0 -10  -5   -1.01    1.25 
   0 -10  -6   35.68    2.71 
   0 -10  -6   34.71    2.84 
   0  10  -7   15.46    1.92 
   0 -10  -8   14.70    1.81 
   0 -10  -9    9.35    1.56 
   0  10  -9    8.23    1.50 
   0  10 -10   20.10    1.87 
   0  10 -11    7.03    1.09 
   0  10 -12   11.30    1.14 
   0 -11   0   -0.37    1.71 
   0 -11  -1    6.15    1.29 
   0 -11   1    9.19    1.98 
   0 -11  -1    8.07    1.97 
   0 -11   2   16.09    2.24 
   0 -11  -2   23.63    2.55 
   0 -11  -2   20.99    2.01 
   0 -11  -3    0.58    1.73 
   0 -11  -4  108.05    5.59 
   0 -11  -4  113.55    5.53 
   0 -11  -5    9.77    2.05 
   0 -11  -6    4.22    1.68 
   0 -11  -6    4.54    1.34 
   0 -11  -7   10.56    1.57 
   0 -11  -7   10.48    1.69 
   0 -11  -8    8.79    1.50 
   0  11  -8    8.37    1.47 
   0 -11  -9    2.61    1.07 
   0  11  -9    2.48    1.06 
   0  11 -10    8.29    1.06 
   0  11 -10   10.26    1.23 
   0  11 -11    0.92    0.85 
   0 -12   0   29.25    2.74 
   0 -12  -1  118.44    5.91 
   0 -12   1  123.37    5.89 
   0 -12  -2   30.69    2.87 
   0 -12   2   32.88    2.75 
   0 -12  -3   38.78    3.06 
   0 -12  -3   35.91    2.76 
   0 -12  -4    6.07    1.42 
   0 -12  -4    3.58    1.76 
   0 -12  -5   77.75    4.15 
   0 -12  -5   70.91    4.14 
   0 -12  -6    0.68    1.21 
   0  12  -6    1.06    1.08 
   0 -12  -6    0.53    1.04 
   0 -12  -7    0.68    1.08 
   0  12  -7    0.69    1.01 
   0 -12  -7   -0.22    0.88 
   0 -12  -8    9.83    1.38 
   0  12  -8    9.70    1.35 
   0  12  -9   19.80    1.60 
   0 -13   0    1.20    1.62 
   0 -13   1  180.20    7.69 
   0 -13  -1  173.49    7.70 
   0 -13  -2    4.44    1.33 
   0 -13  -2    5.17    1.72 
   0 -13  -3    3.01    1.18 
   0 -13  -4    6.18    1.29 
   0 -13  -4    6.64    1.65 
   0 -13  -5    1.02    1.04 
   0  13  -5    2.11    1.01 
   0 -13  -5    1.42    1.40 
   0 -13  -6    0.47    1.26 
   0  13  -6    0.84    0.93 
   0 -13  -6    0.49    0.92 
   0 -13  -6    0.34    0.96 
   0  13  -7   24.66    1.85 
   0 -13  -7   25.12    1.84 
   0  13  -8    2.19    0.83 
   0 -14   0    4.55    1.15 
   0 -14   0    4.75    1.52 
   0 -14  -1    3.18    1.09 
   0 -14   1    3.85    1.42 
   0 -14  -1    1.05    1.40 
   0 -14  -2    0.07    0.93 
   0 -14   2    0.53    1.22 
   0 -14  -2   -0.21    1.41 
   0 -14  -3    8.09    1.27 
   0 -14  -3    6.80    1.53 
   0 -14  -4    8.58    1.23 
   0  14  -4    7.42    1.15 
   0 -14  -4    4.99    1.40 
   0 -14  -5   -0.23    0.78 
   0  14  -5   -0.36    0.76 
   0 -14  -5    0.10    1.12 
   0 -14  -5   -0.38    0.89 
   0  14  -6    5.90    0.99 
   0 -15   0    0.09    1.07 
   0 -15   1   15.98    1.45 
   0 -15  -1   15.77    1.59 
   0 -15  -2    0.93    1.19 
   0  15  -2    1.00    0.69 
   0 -15  -3   12.05    1.54 
   0 -15  -4    1.02    1.25 
   1   0 -16    1.27    0.80 
   1   0 -15    8.17    1.35 
   1   0 -14   -0.21    1.24 
   1   0 -14    0.11    1.16 
   1   0 -13   11.33    1.77 
   1   0 -13    9.63    1.84 
   1   0 -12   -1.36    1.46 
   1   0 -12    0.77    1.31 
   1   0 -12   -1.52    1.59 
   1   0 -11   34.48    2.72 
   1   0 -11   41.84    2.96 
   1   0 -11   36.97    2.47 
   1   0 -11   34.75    3.04 
   1   0 -10   -0.17    1.18 
   1   0 -10   -1.10    1.20 
   1   0 -10   -0.22    1.06 
   1   0 -10    0.34    0.79 
   1   0  -9   15.73    1.79 
   1   0  -9   15.64    1.62 
   1   0  -9   17.89    1.91 
   1   0  -8   -0.47    1.06 
   1   0  -7  385.30   14.47 
  -1   0   6    0.86    0.68 
   1   0  -5    1.23    0.68 
  -1   0   5    0.98    0.52 
  -1   0   5    0.40    0.24 
   1   0  -4    0.12    0.58 
  -1   0   4    0.16    0.52 
   1   0  -2    0.33    0.40 
   1   0  -1  770.61   26.82 
  -1   0   0    0.13    0.16 
  -1   0   0    0.10    0.16 
  -1   0   0    0.23    0.19 
  -1   0  -1  318.17   11.36 
  -1   0  -1  332.04   11.39 
  -1   0  -1  330.36   11.49 
  -1   0  -1  326.99   11.48 
  -1   0  -2    0.04    0.50 
  -1   0  -2   -0.10    0.54 
  -1   0  -2    0.35    0.34 
  -1   0  -3  131.53    5.02 
  -1   0  -3  133.16    5.07 
  -1   0  -3  133.67    5.07 
  -1   0  -4    0.30    0.50 
  -1   0  -4   -0.07    0.53 
  -1   0  -4   -0.04    0.58 
  -1   0  -5  828.29   29.30 
  -1   0  -6    0.45    0.79 
  -1   0  -6    0.62    0.90 
  -1   0  -7  131.51    5.71 
  -1   0  -8    0.58    1.01 
  -1   0  -8   -0.21    0.71 
  -1   0  -8    0.34    0.86 
  -1   0  -9    2.25    1.29 
  -1   0  -9    4.53    1.29 
  -1   0  -9    4.79    1.00 
  -1   0  -9    6.43    1.19 
  -1   0 -10   -0.07    0.88 
  -1   0 -10   -1.25    1.88 
  -1   0 -10    0.16    0.86 
  -1   0 -10    0.11    1.37 
  -1   0 -10    0.81    1.11 
  -1   0 -11 1169.91   42.17 
  -1   0 -11 1166.56   42.68 
  -1   0 -11 1179.86   42.98 
  -1   0 -11 1208.32   42.29 
  -1   0 -12    0.31    0.83 
  -1   0 -12    0.12    1.22 
  -1   0 -12   -1.90    1.58 
  -1   0 -12    0.15    0.86 
  -1   0 -13    2.59    1.18 
  -1   0 -14   -0.59    0.97 
  -1   0 -15    3.54    0.87 
   1  -1 -16   10.80    1.15 
   1   1 -16    9.04    1.06 
   1  -1 -15   -0.08    0.94 
   1   1 -15   -0.54    0.95 
   1  -1 -14   16.13    1.93 
   1   1 -14   13.78    1.83 
   1   1 -14   14.88    1.87 
   1  -1 -14   17.46    1.97 
   1  -1 -13    1.56    1.43 
   1   1 -13    3.50    1.49 
   1   1 -13    2.61    1.33 
   1   1 -12    8.01    1.31 
   1  -1 -12    8.29    1.88 
   1   1 -12    7.07    1.80 
   1   1 -12    7.43    1.57 
   1   1 -12   11.86    1.79 
   1  -1 -12    8.28    1.68 
   1  -1 -12    7.94    1.68 
   1  -1 -11   11.14    1.94 
   1   1 -11    7.96    1.80 
   1   1 -11   11.83    1.44 
   1  -1 -11   11.41    1.28 
   1  -1 -11    8.47    1.67 
   1   1 -11    8.17    1.71 
   1  -1 -11   11.62    1.82 
   1   1 -11    9.74    1.61 
   1   1 -11    8.98    1.67 
   1  -1 -10   32.08    2.52 
   1  -1 -10   29.41    2.57 
   1   1 -10   26.41    2.48 
   1  -1 -10   33.85    2.71 
   1   1 -10   31.33    2.66 
   1   1 -10   40.05    2.36 
   1  -1 -10   34.63    2.23 
   1  -1  -9  171.51    7.29 
   1   1  -9  166.50    7.25 
   1   1  -9  167.83    7.23 
   1  -1  -9  173.96    7.27 
   1  -1  -9  146.27    6.72 
   1   1  -8    3.50    1.11 
   1  -1  -8    4.96    1.21 
   1   1  -7   37.83    2.43 
   1  -1  -7   38.44    2.41 
  -1  -1   6  706.22   24.95 
   1   1  -5   28.75    1.61 
   1  -1  -5   31.45    1.74 
   1   1  -5   30.16    1.72 
  -1  -1   5   27.64    1.45 
  -1   1   5   26.67    1.32 
   1   1  -4  374.18   13.52 
   1  -1  -4  387.96   13.59 
   1   1  -4  384.02   13.58 
  -1  -1   4  365.67   13.42 
  -1   1   4  378.02   13.33 
  -1   1   3 1511.28   52.24 
  -1  -1   3 1501.84   52.31 
   1   1  -3 1491.05   52.36 
  -1  -1   2  268.70    9.54 
   1   1  -2  267.40    9.54 
   1   1  -1  982.82   34.26 
   1   1  -1  989.07   34.30 
   1   1   0  768.71   26.92 
   1   1   0  756.72   26.98 
  -1  -1   0  793.56   26.98 
  -1  -1   0  800.97   27.05 
  -1   1  -1   96.03    3.52 
  -1  -1  -1   97.62    3.52 
  -1  -1  -1   99.73    3.56 
  -1   1  -1  105.25    3.58 
  -1  -1  -2   41.15    1.73 
  -1   1  -2   40.11    1.74 
  -1  -1  -2   38.42    1.71 
  -1   1  -2   38.56    1.56 
  -1   1  -2   39.77    1.65 
  -1   1  -2   39.15    1.72 
  -1   1  -2   35.51    1.49 
  -1  -1  -3 1909.01   66.19 
  -1  -1  -3 1910.64   66.23 
  -1   1  -3 1894.21   66.25 
  -1   1  -3 1899.12   66.13 
  -1  -1  -3 1890.81   66.22 
  -1   1  -3 1901.47   66.24 
  -1  -1  -4  199.86    7.17 
  -1  -1  -4  190.72    7.23 
  -1   1  -4  192.92    7.26 
  -1   1  -4  190.48    7.09 
  -1   1  -4  186.71    7.00 
  -1  -1  -4  190.53    7.23 
  -1   1  -4  192.00    7.25 
  -1  -1  -5  517.08   17.97 
  -1   1  -5  488.54   17.81 
  -1   1  -6  512.88   18.93 
  -1  -1  -6  513.83   18.90 
  -1   1  -6  526.12   18.94 
  -1  -1  -6  521.54   18.90 
  -1   1  -7  141.94    6.17 
  -1  -1  -7  147.16    6.18 
  -1  -1  -8   34.55    2.50 
  -1   1  -8   32.44    2.52 
  -1   1  -8   40.77    2.40 
  -1  -1  -8   40.10    2.40 
  -1  -1  -8   35.49    2.50 
  -1   1  -8   32.68    2.48 
  -1   1  -9   61.86    3.59 
  -1  -1  -9   57.75    3.50 
  -1  -1  -9   57.14    3.44 
  -1   1  -9   58.82    3.50 
  -1   1  -9   55.29    3.03 
  -1  -1  -9   51.75    2.89 
  -1  -1  -9   60.62    3.29 
  -1   1  -9   57.52    3.26 
  -1   1 -10   90.28    5.10 
  -1  -1 -10  104.11    5.24 
  -1   1 -10  103.77    4.80 
  -1  -1 -10   97.21    4.67 
  -1   1 -10  110.05    4.98 
  -1  -1 -10  108.68    4.89 
  -1  -1 -10  106.57    5.40 
  -1   1 -10  111.27    5.50 
  -1  -1 -11    5.91    1.27 
  -1   1 -11    6.12    1.23 
  -1   1 -11    6.69    1.27 
  -1  -1 -11    6.06    1.19 
  -1   1 -11    3.40    1.66 
  -1  -1 -11    1.02    1.75 
  -1  -1 -11    6.37    1.70 
  -1   1 -11    8.14    1.87 
  -1   1 -12   54.82    3.06 
  -1   1 -12   54.81    3.45 
  -1   1 -12   53.07    3.64 
  -1  -1 -12   56.60    3.68 
  -1  -1 -12   54.57    3.06 
  -1   1 -12   48.92    2.95 
  -1  -1 -13   -0.42    1.16 
  -1   1 -13    0.32    1.11 
  -1  -1 -14   26.12    2.06 
  -1   1 -14   26.59    2.10 
  -1  -1 -15   17.33    1.36 
  -1   1 -15   13.78    1.27 
   1  -2 -15    1.15    0.87 
   1   2 -15    0.78    0.84 
   1   2 -14   63.55    3.82 
   1  -2 -14   69.42    3.93 
   1  -2 -14   68.76    3.89 
   1   2 -14   65.96    3.86 
   1   2 -13    1.78    1.27 
   1   2 -13    1.86    1.44 
   1  -2 -13    1.73    1.41 
   1   2 -12   50.02    2.91 
   1  -2 -12   39.32    3.04 
   1   2 -12   47.91    3.25 
   1  -2 -12   43.97    3.36 
   1   2 -12   46.43    3.45 
   1   2 -12   44.47    3.14 
   1   2 -11    0.70    0.95 
   1   2 -11    1.28    1.19 
   1  -2 -11    0.39    1.30 
   1   2 -11   -0.51    1.30 
   1  -2 -11    0.47    1.36 
   1   2 -11   -0.12    1.39 
   1  -2 -10   32.57    2.62 
   1   2 -10   39.31    2.78 
   1  -2 -10   42.51    2.83 
   1  -2 -10   32.60    2.74 
   1  -2 -10   28.15    2.57 
   1   2 -10   30.42    2.62 
   1   2 -10   27.79    2.58 
   1  -2 -10   37.11    2.82 
   1   2 -10   37.43    2.69 
   1   2 -10   39.89    2.43 
   1   2  -9   33.92    2.54 
   1  -2  -9   35.89    2.57 
   1   2  -9   30.17    2.50 
   1  -2  -9   37.88    2.67 
   1   2  -9   39.95    2.28 
   1   2  -9   38.13    2.54 
   1  -2  -9   30.13    2.24 
   1  -2  -8  504.62   18.57 
   1   2  -8  489.58   18.54 
   1   2  -7  781.36   28.13 
   1   2  -7  779.15   28.32 
   1  -2  -7  797.79   28.33 
  -1   2   5  257.32    9.45 
   1   2  -5  257.69    9.68 
   1  -2  -5  259.28    9.33 
   1   2  -5  264.77    9.79 
   1  -2  -5  277.02    9.80 
   1  -2  -4   62.74    2.45 
   1   2  -4   65.31    2.78 
   1   2  -4   66.13    2.80 
   1  -2  -4   67.16    2.79 
   1  -2  -3 1217.95   42.98 
   1   2  -3 1300.83   43.28 
   1  -2  -2  675.75   24.01 
   1   2  -2  712.24   24.24 
   1   2  -2  712.27   24.26 
   1   2  -1  416.13   14.84 
   1   2  -1  429.23   14.91 
   1   2   0    3.53    0.50 
  -1  -2  -1  246.02    8.73 
  -1   2  -1  247.27    8.86 
  -1  -2  -1  244.35    8.83 
  -1  -2  -2  543.09   19.21 
  -1  -2  -2  559.93   19.18 
  -1   2  -2  549.86   19.20 
  -1   2  -2  525.67   19.17 
  -1   2  -3   63.82    2.72 
  -1   2  -3   63.50    2.78 
  -1  -2  -3   67.93    2.80 
  -1   2  -3   66.82    2.83 
  -1  -2  -4    1.46    0.64 
  -1  -2  -4    0.70    0.53 
  -1   2  -4    1.04    0.58 
  -1   2  -4    0.52    0.51 
  -1  -2  -4    1.86    0.57 
  -1   2  -5   54.52    2.59 
  -1   2  -5   57.12    2.53 
  -1  -2  -5   56.32    2.59 
  -1  -2  -6  202.41    7.93 
  -1   2  -6  200.48    7.98 
  -1   2  -7  343.00   12.85 
  -1  -2  -7  326.81   12.74 
  -1   2  -8   53.09    3.25 
  -1  -2  -8   58.43    3.28 
  -1   2  -8   54.10    3.30 
  -1  -2  -8   53.18    3.21 
  -1  -2  -8   63.00    3.22 
  -1   2  -8   61.94    3.17 
  -1  -2  -9   10.49    1.56 
  -1   2  -9    8.75    1.59 
  -1   2  -9   11.75    1.35 
  -1  -2  -9    9.57    1.16 
  -1   2  -9    8.31    1.45 
  -1  -2  -9   10.96    1.53 
  -1   2  -9    9.99    1.45 
  -1   2 -10    2.46    0.97 
  -1  -2 -10    2.21    1.01 
  -1  -2 -10    1.26    0.89 
  -1   2 -10    2.44    1.03 
  -1   2 -10    2.23    1.42 
  -1  -2 -10    3.24    1.41 
  -1   2 -10    0.89    1.25 
  -1   2 -11   51.81    3.49 
  -1  -2 -11   54.05    3.63 
  -1   2 -11   52.71    3.63 
  -1   2 -11   53.06    3.11 
  -1   2 -11   51.32    3.06 
  -1  -2 -11   53.58    3.61 
  -1   2 -11   51.95    3.61 
  -1  -2 -11   55.90    3.18 
  -1   2 -12   70.86    3.63 
  -1   2 -12   71.40    4.00 
  -1   2 -12   64.77    3.49 
  -1   2 -12   63.63    4.03 
  -1  -2 -12   66.69    4.11 
  -1  -2 -13   61.72    3.75 
  -1   2 -13   61.44    3.76 
  -1   2 -13   70.08    3.43 
  -1  -2 -14   -0.22    0.90 
  -1   2 -14   -0.52    0.86 
  -1   2 -15    7.43    0.95 
  -1  -2 -15    9.55    1.02 
   1   3 -15   25.08    1.81 
   1  -3 -15   26.18    1.85 
   1  -3 -14    0.18    1.02 
   1   3 -14    2.33    1.11 
   1   3 -14    3.78    1.20 
   1   3 -14    3.00    1.22 
   1   3 -13  158.84    7.54 
   1  -3 -13  148.34    7.42 
   1   3 -12   17.21    2.03 
   1   3 -12   15.14    1.87 
   1   3 -12   15.73    2.14 
   1   3 -12   15.84    1.70 
   1  -3 -11   54.10    3.64 
   1   3 -11   55.56    3.72 
   1   3 -11   55.21    3.52 
   1   3 -11   57.79    3.21 
   1   3 -11   54.24    3.52 
   1  -3 -11   50.07    3.44 
   1  -3 -10  193.75    8.59 
   1   3 -10  210.12    8.77 
   1   3 -10  210.90    8.76 
   1  -3 -10  210.01    8.90 
   1   3 -10  209.10    8.90 
   1  -3 -10  206.45    8.84 
   1   3 -10  186.19    8.70 
   1   3 -10  186.68    8.70 
   1  -3 -10  198.85    8.77 
   1   3 -10  218.31    8.35 
   1  -3  -9    4.29    1.08 
   1   3  -9    3.37    1.11 
   1  -3  -9    4.36    1.29 
   1   3  -9    3.60    1.16 
   1  -3  -9    4.48    1.22 
   1   3  -9    3.03    0.94 
   1  -3  -9    3.46    1.16 
   1   3  -9    5.10    1.22 
   1  -3  -8  112.57    5.08 
   1  -3  -8  112.60    5.17 
   1   3  -8  112.38    5.22 
   1   3  -8  112.81    5.21 
   1  -3  -8  116.84    5.22 
   1  -3  -8  105.63    4.97 
   1   3  -8  113.19    5.05 
   1   3  -7    6.62    1.08 
   1  -3  -7    7.54    1.16 
   1   3  -7    7.97    1.23 
   1   3  -6  382.59   14.11 
   1   3  -6  381.36   14.19 
   1  -3  -6  386.11   14.18 
   1  -3  -5  940.57   33.19 
   1   3  -5  936.47   33.21 
   1  -3  -4    0.72    0.34 
   1   3  -4    0.72    0.55 
   1   3  -4    1.07    0.59 
   1  -3  -4    0.63    0.55 
   1   3  -3  254.21    9.16 
   1   3  -3  252.45    9.18 
   1  -3  -3  241.73    8.84 
   1  -3  -3  255.43    9.00 
   1   3  -3  249.27    9.00 
   1   3  -2 7090.70  245.52 
   1   3  -2 7076.45  245.57 
   1   3  -1  323.43   10.95 
  -1   3   1  298.74   10.60 
  -1  -3   0   96.37    3.57 
  -1   3   0   99.17    3.56 
  -1   3   0  106.02    3.94 
   1   3   0  101.27    3.85 
  -1  -3  -1  149.12    5.29 
   1   3   1  136.10    5.08 
  -1   3  -1  132.17    5.26 
  -1   3  -2  218.99    8.24 
  -1  -3  -2  231.83    8.28 
  -1  -3  -3   88.05    3.52 
  -1   3  -3   90.91    3.57 
  -1   3  -3   82.80    3.55 
  -1   3  -3   84.40    3.63 
  -1  -3  -3   96.14    3.62 
  -1  -3  -4  266.69    9.56 
  -1   3  -4  257.22    9.59 
  -1   3  -4  243.27    9.58 
  -1   3  -4  252.69    9.51 
  -1  -3  -4  268.59    9.55 
  -1  -3  -5    2.65    0.69 
  -1   3  -5    2.79    0.74 
  -1  -3  -6  372.96   14.05 
  -1   3  -6  383.20   14.15 
  -1   3  -6  381.72   14.00 
  -1  -3  -6  375.54   13.88 
  -1   3  -7    2.16    0.88 
  -1  -3  -7    1.25    0.83 
  -1  -3  -8   72.35    3.59 
  -1   3  -8   70.44    3.56 
  -1  -3  -8   67.60    3.63 
  -1   3  -8   61.59    3.64 
  -1   3  -8   65.62    3.71 
  -1  -3  -8   69.46    3.69 
  -1   3  -8   68.03    3.46 
  -1   3  -9   10.11    1.67 
  -1  -3  -9    9.19    1.55 
  -1   3  -9   10.26    1.38 
  -1  -3  -9   10.09    1.31 
  -1   3  -9    9.18    1.43 
  -1   3 -10    8.91    1.39 
  -1  -3 -10    8.58    1.67 
  -1   3 -10    9.56    1.75 
  -1   3 -10   11.72    1.47 
  -1  -3 -10    8.25    1.42 
  -1   3 -10    7.00    1.64 
  -1   3 -11    5.19    1.51 
  -1   3 -11    3.77    1.12 
  -1   3 -11    4.55    1.52 
  -1  -3 -11    4.83    1.54 
  -1  -3 -11    2.82    1.38 
  -1   3 -11    2.44    1.38 
  -1   3 -11    4.51    1.09 
  -1   3 -12   30.93    2.21 
  -1   3 -12   31.82    2.16 
  -1   3 -12   32.25    2.59 
  -1  -3 -12   30.26    2.57 
  -1   3 -12   27.68    2.53 
  -1   3 -13   -0.07    0.79 
  -1  -3 -13    0.18    1.06 
  -1   3 -13    0.09    0.95 
  -1   3 -14    1.76    0.85 
  -1  -3 -14    1.16    0.81 
   1   4 -15    3.50    0.78 
   1  -4 -15    4.73    0.82 
   1   4 -15    6.37    1.04 
   1  -4 -14    1.97    1.01 
   1   4 -14    2.95    1.01 
   1   4 -14    4.72    1.21 
   1   4 -13    0.21    0.87 
   1  -4 -13    0.59    1.03 
   1   4 -13   -0.20    1.03 
   1   4 -13   -0.09    1.12 
   1   4 -13    0.28    0.98 
   1  -4 -13   -0.38    1.09 
   1   4 -13   -0.19    1.18 
   1   4 -12   41.88    2.64 
   1   4 -12   42.05    2.97 
   1   4 -11    3.63    1.10 
   1   4 -11    3.14    1.23 
   1  -4 -11    3.48    1.37 
   1   4 -11    2.45    1.47 
   1   4 -10  103.82    5.17 
   1   4 -10   94.90    5.10 
   1  -4 -10  102.81    5.14 
   1   4 -10  102.73    5.22 
   1   4 -10  109.19    4.80 
   1   4 -10   89.28    5.02 
   1  -4 -10   96.97    5.10 
   1   4  -9  111.76    4.73 
   1  -4  -9  103.79    4.96 
   1  -4  -9  102.19    5.01 
   1   4  -9  105.60    5.09 
   1   4  -9   95.98    4.82 
   1   4  -9  110.57    5.10 
   1  -4  -9  102.49    5.03 
   1  -4  -9   96.72    4.91 
   1   4  -9   92.81    4.91 
   1   4  -9   92.69    4.91 
   1  -4  -9  101.07    4.99 
   1  -4  -9   96.62    4.80 
   1  -4  -8  134.52    5.93 
   1   4  -8  141.56    6.00 
   1  -4  -8  135.20    5.98 
   1   4  -8  132.77    6.01 
   1  -4  -8  136.49    6.00 
   1   4  -8  132.11    5.99 
   1  -4  -8  139.59    6.03 
   1   4  -7    2.36    0.86 
   1  -4  -7    1.48    0.81 
   1   4  -7    2.17    0.81 
   1  -4  -7   -0.19    1.10 
   1   4  -7    0.33    1.04 
   1  -4  -7    2.44    1.08 
   1   4  -6   35.35    2.21 
   1  -4  -6   42.27    2.27 
   1   4  -6   40.20    2.32 
   1   4  -6   39.98    2.29 
   1   4  -5  198.28    7.77 
   1  -4  -5  195.89    7.74 
   1   4  -5  221.55    7.97 
   1  -4  -4  199.18    7.34 
   1   4  -4  193.67    7.35 
   1   4  -3  216.43    7.94 
   1  -4  -3  221.36    7.93 
   1  -4  -3  217.39    7.88 
   1   4  -3  216.62    8.25 
   1   4  -3  220.29    8.22 
   1   4  -2    4.50    0.48 
   1  -4  -2    5.00    0.48 
   1   4  -2    5.93    0.73 
   1   4  -2    5.16    0.84 
  -1  -4   1  656.18   23.10 
   1   4  -1  716.30   23.61 
  -1   4   0 1045.23   36.44 
   1   4   0 1027.69   36.40 
   1   4   1  284.98   10.28 
  -1   4  -1  284.94   10.48 
  -1   4  -2   92.60    3.89 
  -1  -4  -2   91.73    3.82 
   1   4   2   98.84    3.72 
  -1   4  -3    0.62    0.61 
  -1  -4  -3    1.22    0.59 
  -1  -4  -4  855.89   29.37 
  -1   4  -4  817.33   29.34 
  -1  -4  -4  836.09   29.31 
  -1   4  -4  785.40   29.38 
  -1   4  -4  855.78   29.54 
  -1   4  -5   81.20    3.72 
  -1  -4  -6    4.57    0.89 
  -1   4  -6    3.98    0.91 
  -1   4  -6    3.44    0.81 
  -1   4  -6    4.39    0.95 
  -1   4  -7   34.95    2.16 
  -1  -4  -7   33.71    2.10 
  -1  -4  -7   33.68    2.26 
  -1   4  -7   31.52    2.16 
  -1  -4  -7   34.61    2.20 
  -1   4  -7   31.43    2.22 
  -1  -4  -7   32.90    2.20 
  -1   4  -7   34.94    2.34 
  -1   4  -7   31.89    2.27 
  -1   4  -8  177.02    7.42 
  -1  -4  -8  167.95    7.42 
  -1   4  -8  186.60    7.66 
  -1  -4  -8  183.96    7.56 
  -1   4  -8  179.75    7.64 
  -1   4  -9   24.91    2.26 
  -1   4  -9   31.46    2.49 
  -1  -4  -9   31.66    2.39 
  -1   4  -9   24.13    2.06 
  -1   4  -9   28.17    2.19 
  -1   4 -10    8.71    1.33 
  -1   4 -10    5.27    1.54 
  -1  -4 -10    7.99    1.53 
  -1   4 -10    8.08    1.46 
  -1  -4 -10    6.86    1.42 
  -1   4 -10    4.50    1.39 
  -1   4 -10    6.49    1.32 
  -1   4 -11   10.24    1.43 
  -1   4 -11    3.35    1.48 
  -1  -4 -11    6.29    1.43 
  -1   4 -11    6.40    1.56 
  -1   4 -11    8.44    1.27 
  -1   4 -12   32.59    2.53 
  -1   4 -13    3.97    1.17 
  -1   4 -13    5.22    1.03 
  -1   4 -13    4.15    1.05 
  -1  -4 -13    3.52    1.04 
  -1   4 -14   -0.05    0.78 
  -1  -4 -14    0.15    0.66 
  -1   4 -14   -0.20    0.67 
   1   5 -15   46.86    2.44 
   1   5 -14    1.76    1.05 
   1   5 -12   38.20    2.50 
   1   5 -12   38.39    2.82 
   1   5 -12   33.75    2.66 
   1   5 -11   -0.08    0.89 
   1   5 -11    0.87    1.09 
   1   5 -11    0.54    1.17 
   1   5 -10    1.92    1.18 
   1   5 -10    0.61    0.92 
   1   5 -10   -0.92    1.37 
   1  -5 -10    1.27    1.04 
   1   5  -9   -0.09    0.95 
   1  -5  -9    2.65    1.30 
   1   5  -9    0.50    1.11 
   1   5  -9    1.07    0.85 
   1   5  -9    0.58    1.42 
   1  -5  -9    1.30    1.00 
   1   5  -8   93.64    4.65 
   1  -5  -8   96.25    4.72 
   1   5  -8  104.06    4.88 
   1   5  -8  100.83    4.47 
   1  -5  -8   94.63    4.68 
   1   5  -8   97.76    4.92 
   1   5  -7  217.34    8.82 
   1  -5  -7  218.49    8.87 
   1  -5  -7  224.37    8.87 
   1   5  -6  129.83    5.61 
   1   5  -5  465.02   17.08 
   1   5  -4    9.86    1.13 
   1   5  -4   10.94    1.23 
   1  -5  -3   49.14    2.18 
   1   5  -2  104.03    4.31 
  -1   5   1  391.56   14.04 
   1   5  -1  376.58   14.02 
  -1   5   0  300.37   10.98 
   1   5   0  291.23   10.93 
   1   5   1   99.56    4.02 
   1   5   2   46.27    2.35 
  -1  -5  -2   56.92    2.56 
  -1   5  -3   87.34    3.91 
  -1   5  -4  106.14    4.61 
  -1   5  -4  104.67    4.53 
  -1   5  -5  454.64   16.37 
  -1   5  -5  429.29   16.21 
  -1   5  -6   90.62    4.35 
  -1   5  -6   87.85    4.20 
  -1   5  -7   -0.55    0.75 
  -1   5  -7    0.08    1.09 
  -1  -5  -7    0.70    0.87 
  -1  -5  -7    0.36    1.04 
  -1   5  -7    1.60    1.00 
  -1   5  -7    1.22    0.87 
  -1  -5  -8  359.03   14.46 
  -1   5  -8  390.82   14.76 
  -1   5  -8  372.57   14.60 
  -1   5  -8  396.86   14.51 
  -1  -5  -9   12.66    1.73 
  -1   5  -9   13.01    1.56 
  -1   5  -9   12.35    1.69 
  -1   5  -9   13.01    1.57 
  -1   5 -10    3.90    1.14 
  -1   5 -10    4.48    1.11 
  -1   5 -10    5.18    1.39 
  -1   5 -11   24.28    1.96 
  -1   5 -11   20.30    2.14 
  -1   5 -12   15.85    1.57 
  -1   5 -12   13.25    1.68 
  -1   5 -13    7.02    1.08 
  -1   5 -13    7.81    1.28 
  -1   5 -14    4.76    0.88 
   1   6 -15   43.82    2.22 
   1   6 -14    1.58    0.91 
   1   6 -13    0.16    1.03 
   1   6 -13    0.31    0.89 
   1   6 -12    8.85    1.58 
   1   6 -12    9.84    1.27 
   1   6 -12    8.91    1.46 
   1   6 -11   54.79    3.08 
   1   6 -11   53.03    3.48 
   1   6 -11   50.56    3.39 
   1   6 -10    5.44    1.21 
   1   6 -10    6.47    1.48 
   1  -6 -10    7.21    1.64 
   1  -6 -10    4.85    1.29 
   1   6 -10    5.63    1.66 
   1   6  -9    1.25    1.00 
   1   6  -9    2.03    0.96 
   1   6  -9    2.10    1.26 
   1  -6  -9    1.68    1.33 
   1  -6  -9    1.84    1.10 
   1   6  -9    1.04    1.47 
   1   6  -8   32.51    2.43 
   1   6  -8   36.21    2.27 
   1  -6  -8   32.43    2.51 
   1  -6  -8   31.93    2.45 
   1   6  -8   34.99    2.77 
   1   6  -8   39.31    2.71 
   1   6  -7    6.51    1.27 
   1  -6  -7    7.51    1.37 
   1   6  -7    6.43    1.25 
   1   6  -7    4.46    1.14 
   1  -6  -7    6.91    1.23 
   1   6  -7    7.35    1.58 
   1   6  -6    2.27    0.97 
   1  -6  -6    2.45    0.98 
   1   6  -6    2.67    1.29 
   1   6  -5   26.09    1.97 
   1   6  -5   28.13    2.06 
   1   6  -4    8.89    1.17 
   1   6  -4    8.35    1.20 
  -1   6   3  199.86    7.79 
   1   6  -3  196.00    7.86 
   1   6  -3  195.11    7.75 
  -1   6   2   73.66    3.47 
   1   6  -2   76.09    3.56 
   1   6  -2   71.75    3.41 
  -1   6   1  385.65   14.10 
   1   6  -1  376.05   14.11 
  -1   6   0  186.35    7.23 
   1   6   0  176.94    7.16 
   1   6   1  271.87   10.13 
  -1   6  -1  260.45   10.14 
  -1   6  -2 1166.94   41.39 
  -1  -6  -2 1168.52   41.29 
  -1   6  -3  491.52   17.74 
  -1   6  -3  492.27   17.74 
  -1  -6  -3  465.33   17.52 
  -1  -6  -4    8.29    1.04 
  -1   6  -4    8.38    1.14 
  -1   6  -4   10.71    1.26 
  -1  -6  -5   49.11    2.80 
  -1  -6  -5   45.66    2.67 
  -1   6  -5   50.69    2.98 
  -1   6  -5   45.03    2.70 
  -1   6  -5   51.83    2.90 
  -1  -6  -6   91.96    4.39 
  -1   6  -6   94.61    4.53 
  -1   6  -6   93.83    4.64 
  -1   6  -7    5.98    1.47 
  -1   6  -7    6.33    1.20 
  -1   6  -7    5.95    1.15 
  -1  -6  -7    5.34    1.32 
  -1   6  -7    4.92    1.25 
  -1  -6  -7    5.16    1.17 
  -1   6  -8    1.23    0.98 
  -1   6  -8   -1.14    1.23 
  -1  -6  -8    1.64    1.23 
  -1   6  -8    0.76    1.38 
  -1   6  -8    1.41    1.16 
  -1  -6  -9   15.73    1.87 
  -1   6  -9   14.72    1.70 
  -1   6  -9   16.88    1.94 
  -1   6  -9   16.12    1.75 
  -1   6 -10   44.83    3.08 
  -1   6 -10   42.02    2.75 
  -1   6 -11   13.53    1.79 
  -1   6 -12    5.49    1.23 
  -1   6 -12    4.23    1.03 
  -1   6 -13    0.31    0.87 
  -1   6 -13   -0.10    0.72 
   1   7 -14    0.05    0.78 
   1   7 -13   21.26    1.80 
   1   7 -13   19.31    1.64 
   1   7 -12    9.10    1.15 
   1   7 -11   28.18    2.43 
   1   7 -11   26.49    2.45 
   1  -7 -10    2.89    1.42 
   1   7 -10    3.19    1.27 
   1   7 -10    3.24    0.99 
   1   7  -9   35.27    2.36 
   1  -7  -9   39.00    2.86 
   1  -7  -9   34.90    2.65 
   1   7  -9   38.22    2.87 
   1   7  -9   37.68    3.02 
   1  -7  -8    3.34    1.46 
   1   7  -8    7.60    1.78 
   1   7  -8    3.06    1.12 
   1   7  -8    4.70    1.33 
   1  -7  -7   57.22    3.42 
   1   7  -7   59.73    3.66 
   1   7  -7   50.33    3.28 
   1   7  -7   57.16    3.41 
   1   7  -7   59.49    3.46 
   1  -7  -6  133.75    5.97 
   1   7  -6  130.89    6.16 
   1   7  -6  134.54    6.04 
  -1   7   5    4.63    1.23 
   1   7  -5    4.63    1.09 
   1   7  -5    5.85    1.37 
   1  -7  -5    6.04    1.16 
   1   7  -5    5.50    1.14 
  -1   7   4    3.78    1.13 
   1   7  -4    2.76    0.92 
   1   7  -4    2.93    1.01 
   1   7  -4    2.59    1.21 
   1  -7  -4    3.72    0.95 
   1   7  -3  125.28    5.52 
  -1   7   3  126.01    5.42 
   1   7  -3  118.48    5.32 
   1   7  -2  185.10    7.41 
   1   7  -2  185.81    7.59 
  -1   7   2  181.26    7.47 
   1   7  -1    3.92    0.87 
  -1   7   1    4.43    1.12 
   1   7  -1    4.40    1.07 
  -1   7   0  167.39    6.91 
   1   7   0  164.30    6.84 
  -1   7  -1  388.28   13.97 
   1   7   1  380.53   13.88 
  -1  -7  -1  341.09   13.77 
  -1  -7  -2    1.22    0.81 
  -1   7  -2    2.70    1.04 
   1   7   2    2.16    0.89 
  -1  -7  -3    2.84    0.89 
  -1   7  -3    2.23    0.98 
  -1   7  -3    1.85    0.95 
  -1  -7  -3    3.29    0.96 
  -1  -7  -4  234.39    9.46 
  -1   7  -4  244.96    9.57 
  -1   7  -4  232.07    9.47 
  -1  -7  -5   17.95    1.73 
  -1   7  -5   18.72    1.97 
  -1  -7  -5   16.75    1.65 
  -1   7  -5   17.54    1.71 
  -1   7  -5   21.77    1.90 
  -1   7  -6   29.32    2.11 
  -1   7  -6   27.24    2.22 
  -1  -7  -6   25.02    2.09 
  -1   7  -7   48.09    3.13 
  -1  -7  -7   52.80    3.23 
  -1  -7  -7   47.15    3.05 
  -1   7  -7   51.12    3.01 
  -1   7  -7   52.70    3.31 
  -1   7  -7   49.72    3.18 
  -1   7  -8  106.36    5.04 
  -1   7  -8  103.06    5.32 
  -1  -7  -8  107.24    5.25 
  -1   7  -8  104.48    5.19 
  -1  -7  -9   17.51    1.94 
  -1   7  -9   17.98    2.01 
  -1   7  -9   18.10    1.75 
  -1   7 -10   24.55    2.26 
  -1   7 -10   27.12    2.06 
  -1   7 -11   10.87    1.58 
  -1   7 -11   13.10    1.39 
  -1   7 -12    1.79    1.06 
  -1   7 -12    2.16    0.83 
  -1   7 -13    4.78    0.92 
  -1   7 -13    5.17    0.80 
   1   8 -14    6.87    1.03 
   1   8 -13   17.49    1.50 
   1   8 -13   13.96    1.28 
   1   8 -12    0.60    0.92 
   1   8 -12    0.76    1.03 
   1   8 -11    0.29    1.01 
   1   8 -10    0.21    1.10 
   1  -8 -10    0.81    1.01 
   1  -8 -10   -0.28    1.21 
   1   8  -9    6.11    1.37 
   1  -8  -9    6.11    1.35 
   1   8  -9    5.54    1.72 
   1  -8  -9    4.89    1.49 
   1   8  -8   78.82    4.43 
   1   8  -8   81.77    4.61 
   1  -8  -8   75.60    4.32 
   1  -8  -7    6.58    1.41 
   1   8  -7    5.46    1.61 
   1   8  -7    6.66    1.44 
   1  -8  -6    5.19    1.34 
   1   8  -6    6.82    1.34 
   1   8  -6    5.55    1.63 
   1  -8  -5  208.59    8.72 
   1   8  -5  209.29    8.93 
   1   8  -5  216.78    8.80 
   1   8  -5  207.16    8.87 
   1   8  -4  147.04    6.56 
   1   8  -4  153.55    6.62 
  -1   8   4  141.20    6.38 
   1   8  -4  143.95    6.42 
  -1   8   3    2.60    1.13 
   1   8  -3    4.99    1.05 
   1   8  -3    4.25    1.22 
   1   8  -3    3.80    1.33 
   1  -8  -3    3.69    0.94 
   1  -8  -2   20.31    1.68 
   1   8  -2   22.22    1.78 
  -1   8   2   21.83    1.92 
   1   8  -2   24.34    2.04 
   1   8  -2   20.41    1.96 
  -1   8   1  165.47    7.37 
   1   8  -1  171.99    7.16 
   1   8  -1  186.35    7.52 
  -1   8   0  103.69    4.83 
   1   8   0   99.54    4.76 
  -1  -8   0   96.41    4.56 
  -1  -8  -1   42.61    2.70 
   1   8   1   43.75    2.71 
  -1   8  -1   44.78    2.79 
  -1  -8  -1   40.29    2.54 
  -1   8  -2    1.14    1.02 
   1   8   2    0.79    0.88 
  -1  -8  -2    1.08    0.83 
  -1  -8  -2    1.41    0.83 
  -1  -8  -3   13.77    1.57 
   1   8   3   16.00    1.63 
  -1   8  -3   16.73    1.73 
  -1   8  -3   16.42    1.74 
  -1  -8  -4   47.78    2.98 
   1   8   4   45.41    2.90 
  -1   8  -4   50.62    3.09 
  -1   8  -4   51.61    3.13 
  -1  -8  -5    1.69    1.08 
  -1   8  -5    1.07    1.02 
  -1  -8  -5    1.48    0.99 
  -1   8  -5    0.55    0.96 
  -1  -8  -6   91.26    4.59 
  -1   8  -6   90.83    4.68 
  -1   8  -6   89.25    4.68 
  -1   8  -6   87.61    4.33 
  -1   8  -7    4.60    1.15 
  -1  -8  -7    3.06    1.19 
  -1   8  -7    4.22    1.32 
  -1  -8  -7    4.09    1.41 
  -1   8  -8   80.74    4.15 
  -1   8  -8   79.06    4.53 
  -1  -8  -8   87.37    4.50 
  -1   8  -9   96.35    4.52 
  -1   8  -9   90.49    4.86 
  -1  -8  -9   90.17    4.70 
  -1   8 -10    8.33    1.47 
  -1   8 -10   10.09    1.29 
  -1   8 -11    2.55    1.03 
  -1   8 -11    4.67    0.93 
  -1   8 -12   22.55    1.74 
  -1   8 -12   23.93    1.57 
  -1   8 -13   14.79    1.13 
   1   9 -13   -0.13    0.82 
   1   9 -12   -0.24    0.74 
   1   9 -12    0.06    0.89 
   1   9 -11  114.48    5.45 
   1   9 -11  127.47    5.68 
   1  -9 -10   50.89    3.10 
   1   9 -10   56.29    3.45 
   1  -9 -10   54.60    3.29 
   1  -9  -9    4.95    1.27 
   1   9  -9    4.97    1.34 
   1  -9  -9    6.53    1.52 
   1   9  -8   30.36    2.58 
   1  -9  -8   26.14    2.43 
   1   9  -7  154.25    7.28 
   1   9  -7  148.42    7.09 
   1  -9  -7  158.59    7.10 
   1  -9  -6   50.14    3.25 
   1  -9  -6   47.07    3.27 
   1   9  -6   44.59    3.39 
   1   9  -5    5.39    1.27 
   1  -9  -5    5.79    1.40 
   1   9  -4    1.98    1.03 
   1   9  -4    0.62    1.08 
   1  -9  -3  438.66   16.72 
  -1   9   3  436.98   16.79 
   1   9  -3  447.77   17.03 
   1   9  -3  444.11   16.81 
   1  -9  -2    3.13    0.95 
  -1  -9   2    2.33    0.91 
   1   9  -2    2.66    1.18 
  -1   9   2    3.50    1.19 
   1   9  -2    4.10    1.08 
  -1  -9   1   18.49    1.75 
  -1   9   1   20.01    1.98 
   1   9  -1   19.08    1.73 
   1   9  -1   21.64    2.08 
  -1  -9   0   10.00    1.33 
   1   9   0   11.75    1.62 
  -1   9   0    9.25    1.50 
  -1  -9  -1  175.48    7.78 
  -1  -9  -1  177.75    7.64 
  -1   9  -1  184.33    7.97 
   1   9   1  187.22    7.87 
  -1  -9  -2   15.35    1.69 
  -1  -9  -2   19.41    1.84 
  -1   9  -2   22.31    2.12 
  -1   9  -2   19.99    1.96 
   1   9   2   18.08    1.85 
  -1   9  -3    4.36    1.21 
  -1  -9  -3    5.60    1.61 
   1   9   3    6.12    1.27 
  -1   9  -3    5.06    1.33 
  -1  -9  -3    6.31    1.25 
  -1   9  -4    1.76    1.14 
  -1  -9  -4    0.86    0.97 
  -1  -9  -4    1.02    1.59 
  -1   9  -4    1.94    1.12 
  -1  -9  -5    2.72    1.17 
  -1  -9  -5    1.91    1.52 
  -1   9  -6    1.37    1.03 
  -1  -9  -6    1.73    1.11 
  -1  -9  -7    4.22    1.42 
  -1  -9  -7    4.35    1.27 
  -1   9  -7    2.79    1.27 
  -1  -9  -8    7.48    1.54 
  -1   9  -8    7.83    1.49 
  -1  -9  -9   16.63    1.87 
  -1   9 -10    3.76    1.22 
  -1   9 -10    5.45    0.94 
  -1   9 -11    7.92    1.18 
  -1   9 -11    7.68    1.20 
  -1   9 -11    8.94    0.97 
  -1   9 -12    5.75    0.89 
   1  10 -12   -0.70    0.58 
   1  10 -12   -0.09    0.83 
   1  10 -11    0.63    0.92 
   1  10 -11    0.13    0.79 
   1  10 -10    1.55    1.08 
   1 -10 -10    1.55    1.10 
   1 -10 -10    1.09    0.86 
   1  10  -9   24.23    2.25 
   1 -10  -9   25.64    2.22 
   1 -10  -9   24.34    2.05 
   1  10  -8    3.11    1.28 
   1 -10  -8    1.70    1.23 
   1 -10  -8    0.09    1.07 
   1  10  -7    9.34    1.62 
   1 -10  -6    0.94    1.64 
   1 -10  -6    1.24    1.20 
   1 -10  -5   20.21    2.43 
   1 -10  -5   22.28    2.19 
   1 -10  -4   13.19    1.79 
  -1 -10   3  259.33   10.48 
   1  10  -3  258.96   10.61 
   1  10  -2   76.97    4.29 
   1  10  -2   69.50    3.91 
  -1 -10   2   67.09    3.98 
  -1  10   2   69.20    4.21 
   1 -10  -2   76.46    3.92 
   1  10  -1   64.74    3.77 
  -1 -10   1   53.24    3.28 
  -1 -10   1   57.43    3.56 
  -1  10   1   55.62    3.64 
  -1 -10   0    4.20    1.31 
  -1 -10   0    5.24    1.21 
  -1 -10   0    7.94    1.81 
   1  10   0    7.02    1.48 
  -1  10   0    8.14    1.55 
  -1 -10  -1   43.29    2.91 
   1  10   1   51.91    3.34 
  -1  10  -1   46.01    3.06 
  -1  10  -1   42.39    3.19 
  -1 -10  -1   48.97    3.20 
  -1 -10  -1   36.34    2.81 
  -1  10  -2   71.76    4.09 
   1  10   2   74.33    4.17 
  -1 -10  -2   72.57    3.96 
   1 -10   2   63.56    3.97 
  -1 -10  -2   73.59    4.12 
  -1 -10  -3    4.74    1.72 
  -1 -10  -3    5.67    1.35 
  -1 -10  -4    3.04    1.68 
  -1 -10  -4    1.85    1.15 
  -1 -10  -5   14.86    2.07 
  -1 -10  -5   15.04    1.85 
  -1 -10  -7    4.57    1.40 
  -1  10  -7    2.62    1.24 
  -1 -10  -7    4.46    1.28 
  -1 -10  -8    0.34    1.20 
  -1  10  -9   -0.98    1.16 
  -1 -10  -9    0.07    1.04 
  -1  10 -10    3.93    1.02 
  -1  10 -11    9.67    1.10 
   1  11 -11    3.11    0.71 
   1  11 -10    0.55    0.88 
   1 -11  -9    0.76    0.90 
   1  11  -9    1.00    1.02 
   1 -11  -9    2.47    1.08 
   1 -11  -8    2.51    1.12 
   1  11  -8    1.05    1.05 
   1 -11  -8    1.93    1.25 
   1 -11  -7   24.03    2.24 
   1 -11  -7   27.17    2.36 
   1  11  -6   -0.54    1.20 
   1 -11  -6    0.55    1.58 
   1 -11  -6   -0.10    1.12 
   1 -11  -5   31.53    2.90 
   1 -11  -4  378.07   15.20 
   1 -11  -4  398.41   15.23 
   1 -11  -3    3.26    1.90 
  -1 -11   3    4.07    1.72 
   1 -11  -2   21.12    2.55 
  -1 -11   2   19.91    2.30 
  -1 -11   1   -0.46    1.93 
   1 -11  -1   -0.77    2.01 
  -1 -11   0  128.59    6.22 
   1 -11   0  138.07    6.48 
  -1 -11   0  145.64    6.49 
  -1 -11  -1    7.79    1.48 
  -1 -11  -1   10.89    2.10 
   1 -11   1    8.04    1.94 
   1 -11   2   22.87    2.36 
  -1 -11  -2   20.94    2.52 
  -1 -11  -2   20.54    2.08 
  -1 -11  -3   52.30    3.31 
  -1 -11  -3   49.98    3.53 
  -1 -11  -4   78.96    4.47 
  -1 -11  -5    4.62    1.68 
  -1 -11  -5    4.86    1.34 
  -1 -11  -6    0.09    1.05 
  -1 -11  -7   50.59    3.18 
  -1  11  -7   51.44    3.31 
  -1 -11  -7   53.41    3.21 
  -1  11  -8   58.91    3.45 
  -1 -11  -8   61.29    3.33 
  -1  11  -9    0.58    0.90 
  -1 -11  -9    1.06    0.92 
  -1  11 -10    1.25    0.76 
   1  12 -10   -0.76    0.84 
   1  12 -10    0.08    0.61 
   1  12  -9    2.73    0.91 
   1 -12  -9    4.12    1.01 
   1  12  -8    1.62    0.94 
   1 -12  -8    2.98    0.95 
   1 -12  -8    3.26    1.16 
   1  12  -7    0.79    1.00 
   1 -12  -7    0.08    1.13 
   1  12  -6    0.96    1.03 
   1 -12  -6    0.45    1.04 
   1 -12  -5    2.51    1.65 
   1 -12  -5    3.05    1.23 
   1 -12  -4   16.15    2.24 
   1 -12  -4   16.90    1.93 
   1 -12  -3   15.95    2.27 
  -1 -12   3   13.74    2.01 
   1 -12  -3   12.32    1.72 
  -1 -12   2  103.31    5.25 
   1 -12  -2  107.11    5.45 
  -1 -12   1   16.06    2.26 
   1 -12  -1   15.42    2.27 
  -1 -12   0   48.41    3.46 
   1 -12   0   52.58    3.56 
   1 -12   1    9.78    2.04 
  -1 -12  -1    9.08    2.08 
  -1 -12  -2    7.66    1.91 
   1 -12   2   10.08    1.91 
  -1 -12  -2   10.23    1.50 
  -1 -12  -3    1.19    1.64 
  -1 -12  -3    2.08    1.22 
  -1 -12  -4    0.80    1.57 
  -1 -12  -4    1.91    1.15 
  -1 -12  -5    9.75    1.51 
  -1 -12  -6   74.46    3.92 
  -1  12  -6   77.92    4.08 
  -1 -12  -6   72.26    3.90 
  -1 -12  -6   67.95    3.80 
  -1 -12  -7    2.79    1.14 
  -1  12  -7    2.29    1.06 
  -1 -12  -8   -0.21    0.87 
  -1  12  -8    0.27    0.83 
  -1  12  -9    3.91    0.91 
   1  13  -8    0.92    0.73 
   1 -13  -7    5.09    1.11 
   1  13  -7    4.55    1.04 
   1 -13  -7    5.10    0.99 
   1 -13  -6    0.35    1.04 
   1 -13  -6    1.68    0.97 
   1 -13  -6    0.25    1.28 
   1  13  -6    1.66    0.92 
   1  13  -5   15.49    1.68 
   1 -13  -5   15.89    1.91 
   1 -13  -5   14.61    1.68 
   1 -13  -4    3.06    1.17 
   1 -13  -3   25.54    2.21 
   1 -13  -2   -1.14    1.84 
   1 -13  -2    0.80    1.13 
   1 -13  -1   16.14    2.20 
  -1 -13   1   13.95    2.04 
   1 -13  -1   13.11    1.66 
   1 -13   0   32.18    2.73 
  -1 -13   0   32.04    2.70 
  -1 -13  -1   78.09    4.29 
  -1 -13  -2   43.51    2.91 
  -1 -13  -3   13.21    1.66 
  -1 -13  -4   38.48    2.69 
  -1 -13  -4   36.59    2.59 
  -1 -13  -5    2.08    1.04 
  -1 -13  -5    3.96    1.38 
  -1  13  -5    2.63    1.06 
  -1 -13  -5    1.56    1.12 
  -1 -13  -6    1.84    1.16 
  -1  13  -6    1.08    0.93 
  -1 -13  -6    1.51    1.01 
  -1  13  -7    0.42    0.76 
  -1  13  -8   -0.86    0.82 
   1 -14  -6    0.16    0.95 
   1  14  -6    0.05    0.68 
   1 -14  -5   32.17    2.19 
   1  14  -5   30.14    2.00 
   1 -14  -5   32.92    2.10 
   1  14  -4   -0.06    0.80 
   1 -14  -4    1.23    1.28 
   1 -14  -4    1.37    0.88 
   1  14  -3    0.07    0.84 
   1 -14  -3    0.93    1.34 
   1 -14  -3    1.24    0.92 
   1 -14  -2   29.89    2.16 
  -1 -14   2   32.36    2.28 
   1 -14  -2   29.80    2.43 
   1 -14  -1    0.90    1.42 
  -1 -14   1    1.25    1.38 
   1 -14  -1    1.20    1.01 
   1 -14   0   23.04    1.92 
  -1 -14   0   28.10    2.32 
   1 -14   0   29.75    2.29 
  -1 -14  -1    1.85    1.02 
   1 -14   1    2.20    0.92 
  -1 -14  -1    1.02    1.44 
   1 -14   1    1.88    1.29 
   1 -14   2    1.57    0.84 
  -1 -14  -2    2.52    1.05 
   1 -14   2    2.12    1.23 
  -1 -14  -2    2.52    1.38 
  -1 -14  -3    1.90    0.94 
  -1 -14  -3    1.61    1.31 
  -1 -14  -4    1.54    0.88 
  -1 -14  -4   -0.46    1.06 
  -1 -14  -4    0.61    1.24 
  -1  14  -4    0.73    0.83 
  -1  14  -5    0.58    0.71 
  -1 -14  -5    0.09    1.01 
  -1  14  -6    0.85    0.82 
   1 -15  -4   -0.04    1.28 
   1 -15  -3   15.12    1.63 
   1 -15  -2    4.20    1.30 
  -1 -15   1    4.37    1.12 
   1 -15  -1    5.07    1.25 
  -1 -15   0   -0.51    1.12 
   1 -15   0    0.53    1.05 
  -1 -15  -1    6.44    1.33 
   1 -15   1    6.89    1.09 
  -1 -15  -2    5.42    1.35 
  -1  15  -2    5.29    0.95 
  -1 -15  -3    6.26    1.40 
   2   0 -16    1.89    0.84 
   2   0 -15    0.17    1.08 
   2   0 -15   -1.03    1.05 
   2   0 -14   39.72    3.07 
   2   0 -14   46.16    2.88 
   2   0 -13    0.48    1.26 
   2   0 -13   -1.30    1.43 
   2   0 -12   -1.91    1.89 
   2   0 -12    0.20    1.35 
   2   0 -12    1.64    1.45 
   2   0 -11   -0.10    1.26 
   2   0 -11    1.35    1.41 
   2   0 -11   -1.59    1.24 
   2   0 -11   -0.63    1.23 
   2   0 -10    4.99    1.42 
   2   0 -10    4.98    1.08 
   2   0 -10    5.78    1.38 
   2   0  -9    1.34    1.05 
   2   0  -9   -1.42    1.44 
   2   0  -8   14.82    1.69 
   2   0  -7   -1.16    1.19 
  -2   0   7    0.31    0.65 
  -2   0   6   33.31    1.87 
  -2   0   5   -0.17    0.64 
  -2   0   4  167.54    6.34 
  -2   0   3    0.25    0.71 
  -2   0   2  698.31   24.40 
  -2   0   2  692.42   24.17 
  -2   0   1   -0.23    0.54 
  -2   0   1    0.13    0.31 
  -2   0   0  424.56   14.61 
  -2   0   0  404.61   14.65 
  -2   0  -1    0.85    0.57 
  -2   0  -1    0.93    0.51 
  -2   0  -1    0.52    0.40 
  -2   0  -1    0.51    0.54 
  -2   0  -2  362.96   12.81 
  -2   0  -2  358.51   13.09 
  -2   0  -2  360.94   13.06 
  -2   0  -2  372.23   12.87 
  -2   0  -3   -0.07    0.31 
  -2   0  -3    0.03    0.50 
  -2   0  -4  723.19   25.62 
  -2   0  -4  715.05   25.55 
  -2   0  -5    0.70    0.73 
  -2   0  -5    0.37    0.80 
  -2   0  -6   53.97    2.90 
  -2   0  -7   -0.57    0.88 
  -2   0  -7    1.12    0.99 
  -2   0  -8  705.46   25.34 
  -2   0  -8  677.68   25.47 
  -2   0  -9    0.08    0.90 
  -2   0  -9   -0.36    0.89 
  -2   0  -9    0.52    1.10 
  -2   0  -9    0.94    0.89 
  -2   0  -9   -1.32    1.58 
  -2   0 -10  652.29   25.05 
  -2   0 -10  707.44   24.99 
  -2   0 -10  723.54   25.18 
  -2   0 -10  651.40   25.37 
  -2   0 -10  682.83   25.41 
  -2   0 -10  654.73   24.63 
  -2   0 -11    0.34    0.93 
  -2   0 -11   -0.35    1.20 
  -2   0 -11   -1.35    1.62 
  -2   0 -11    0.37    0.87 
  -2   0 -12    6.63    1.19 
  -2   0 -13   -0.09    0.97 
  -2   0 -13    0.70    0.77 
  -2   0 -14   27.90    1.94 
   2   1 -16   12.79    1.26 
   2  -1 -16   11.54    1.24 
   2   1 -15   -0.66    1.09 
   2  -1 -15   -0.66    1.09 
   2   1 -15   -0.08    0.99 
   2  -1 -15   -0.34    1.03 
   2   1 -14   29.32    2.71 
   2  -1 -14   37.52    2.90 
   2   1 -14   38.17    2.61 
   2   1 -13   15.19    2.23 
   2  -1 -13   17.17    2.30 
   2   1 -13   23.00    2.21 
   2  -1 -13   18.35    2.09 
   2   1 -13   17.10    2.01 
   2   1 -12   42.28    3.03 
   2  -1 -12   44.46    3.09 
   2  -1 -12   39.11    3.01 
   2   1 -12   43.98    3.02 
   2   1 -12   39.26    2.93 
   2   1 -12   32.81    3.07 
   2  -1 -12   31.76    3.07 
   2  -1 -11    4.90    1.51 
   2   1 -11    7.71    1.59 
   2   1 -11    9.44    1.55 
   2  -1 -11    6.75    1.63 
   2  -1 -11    6.03    1.47 
   2   1 -11    8.98    1.32 
   2  -1 -10  133.96    6.46 
   2   1 -10  142.63    6.88 
   2  -1 -10  143.01    6.89 
   2  -1 -10  149.95    6.73 
   2  -1  -9    4.57    1.15 
   2   1  -9    6.54    1.30 
   2  -1  -9    3.33    1.38 
   2   1  -8   92.37    4.51 
   2  -1  -8   89.94    4.48 
   2  -1  -7   23.89    1.90 
   2   1  -7   21.80    1.85 
  -2  -1   6   80.11    3.48 
  -2  -1   5  209.94    7.67 
   2   1  -5  220.96    7.77 
  -2   1   4   62.95    2.61 
  -2  -1   4   64.48    2.75 
  -2  -1   4   60.71    2.55 
   2   1  -4   63.25    2.74 
  -2  -1   3 1895.92   66.19 
  -2  -1   3 1919.04   66.29 
  -2   1   3 1897.89   66.20 
   2   1  -3 1901.37   66.26 
  -2   1   2 1014.12   35.44 
  -2  -1   2 1033.87   35.73 
  -2   1   2 1033.26   35.72 
  -2  -1   2 1040.03   35.77 
   2   1  -2 1029.85   35.71 
  -2  -1   1  314.99   10.96 
  -2   1   1  298.15   10.93 
  -2  -1   1  314.87   10.95 
  -2  -1   1  299.83   10.89 
  -2   1   1  290.78   10.78 
  -2   1   1  310.15   10.83 
  -2  -1   1  317.96   10.84 
   2   1  -1  313.46   10.85 
  -2  -1   0 1110.78   39.15 
  -2   1   0 1155.77   39.11 
  -2   1   0 1097.89   39.12 
  -2  -1   0 1121.49   39.15 
  -2   1  -1    9.92    0.78 
  -2  -1  -1    8.69    0.81 
  -2   1  -1    9.90    0.81 
  -2   1  -1    9.87    0.82 
  -2   1  -1    9.97    0.77 
  -2  -1  -1   10.04    0.79 
  -2   1  -2 2258.00   78.32 
  -2   1  -2 2308.01   78.65 
  -2  -1  -2 2308.58   78.65 
  -2   1  -2 2241.68   78.23 
  -2  -1  -2 2267.54   78.60 
  -2   1  -2 2266.34   78.60 
  -2   1  -3  235.53    8.62 
  -2   1  -3  249.55    8.80 
  -2  -1  -3  241.79    8.97 
  -2   1  -3  251.57    9.01 
  -2   1  -3  243.43    8.61 
  -2   1  -4   71.31    2.94 
  -2   1  -4   65.75    2.76 
  -2   1  -4   73.54    3.21 
  -2  -1  -5  143.56    5.70 
  -2   1  -5  145.23    5.75 
  -2  -1  -5  131.07    5.57 
  -2   1  -6  599.76   21.26 
  -2  -1  -6  585.95   21.21 
  -2  -1  -6  563.60   21.02 
  -2  -1  -7    4.34    1.11 
  -2   1  -7    3.26    1.09 
  -2   1  -7    4.21    0.98 
  -2  -1  -7    4.33    0.99 
  -2   1  -8   42.49    2.53 
  -2   1  -8   42.46    2.88 
  -2  -1  -8   43.17    2.87 
  -2   1  -8   46.50    2.75 
  -2  -1  -8   48.71    2.78 
  -2   1  -9    5.76    1.25 
  -2  -1  -9    6.43    1.29 
  -2   1  -9    3.90    1.61 
  -2  -1  -9    3.40    1.56 
  -2  -1  -9    7.43    1.28 
  -2   1  -9    6.42    1.32 
  -2  -1  -9    4.80    1.39 
  -2   1  -9    2.62    1.38 
  -2   1  -9    6.85    1.24 
  -2  -1  -9    5.52    1.08 
  -2   1 -10 1214.91   47.26 
  -2  -1 -10 1315.16   47.34 
  -2   1 -10 1355.05   47.71 
  -2  -1 -10 1352.74   47.66 
  -2  -1 -10 1333.83   47.69 
  -2   1 -10 1298.34   47.70 
  -2   1 -10 1377.24   47.33 
  -2  -1 -10 1371.31   47.20 
  -2  -1 -10 1307.36   46.89 
  -2   1 -10 1309.51   46.98 
  -2  -1 -11   80.57    3.86 
  -2   1 -11   69.37    3.74 
  -2   1 -11   66.69    4.18 
  -2  -1 -11   68.51    4.16 
  -2   1 -11   61.35    3.86 
  -2   1 -11   69.25    3.61 
  -2  -1 -11   64.58    3.48 
  -2   1 -12   13.27    1.47 
  -2   1 -12   11.76    1.64 
  -2  -1 -13    0.99    1.02 
  -2   1 -13    1.08    1.02 
  -2   1 -13    3.29    0.86 
  -2   1 -14   85.83    4.05 
  -2  -1 -14   88.92    4.09 
   2  -2 -16    0.24    0.71 
   2   2 -16    0.19    0.67 
   2   2 -15    1.00    1.03 
   2  -2 -15    1.69    1.06 
   2  -2 -15    0.79    0.93 
   2   2 -15   -0.39    0.91 
   2  -2 -14   22.25    2.27 
   2   2 -14   18.17    2.11 
   2  -2 -13   11.56    1.82 
   2   2 -13   17.10    1.93 
   2   2 -13   15.72    1.86 
   2   2 -13   11.82    1.94 
   2  -2 -13   10.15    1.87 
   2   2 -12   -0.20    1.28 
   2   2 -12    0.33    1.13 
   2  -2 -12    2.47    1.53 
   2   2 -12    1.49    1.51 
   2  -2 -12    0.25    1.45 
   2  -2 -11   68.01    4.00 
   2   2 -11   68.84    3.93 
   2  -2 -11   69.84    3.99 
   2   2 -11   65.36    3.52 
   2   2 -11   74.73    4.05 
   2  -2 -10    4.50    1.34 
   2   2 -10    5.91    1.45 
   2  -2 -10    6.00    1.42 
   2   2 -10    5.98    1.12 
   2  -2 -10    5.00    1.47 
   2  -2 -10    5.61    1.44 
   2   2 -10    5.69    1.44 
   2  -2  -9   85.78    4.19 
   2  -2  -9   87.90    4.52 
   2   2  -9   82.81    4.47 
   2   2  -8    4.33    1.19 
   2  -2  -8    4.56    1.23 
   2  -2  -8    4.61    1.14 
   2   2  -7  934.83   34.74 
   2  -2  -7  979.52   34.81 
   2   2  -7 1000.17   34.67 
  -2   2   6   -0.03    0.65 
   2   2  -6    0.10    0.77 
  -2   2   5    3.31    0.73 
   2   2  -5    2.93    0.74 
  -2   2   4  265.62    9.59 
   2   2  -4  259.82    9.69 
  -2   2   3 9999.00  346.35 
   2   2  -2 1786.58   62.15 
  -2  -2   1 1829.84   61.47 
  -2   2   1 1782.53   61.46 
   2   2  -1 1724.75   61.55 
   2   2  -1 1733.26   61.46 
  -2  -2   0  306.83   10.56 
   2   2   0  282.49   10.38 
   2   2   0  293.20   10.25 
  -2   2  -1 1742.34   61.11 
  -2  -2  -1 1781.98   61.12 
  -2  -2  -1 1753.01   61.22 
  -2   2  -1 1747.20   61.08 
   2   2   1 1757.44   60.96 
  -2   2  -1 1752.04   61.15 
  -2  -2  -2  232.53    8.31 
  -2   2  -2  229.05    8.11 
  -2   2  -2  215.30    8.08 
  -2   2  -3  608.35   21.39 
  -2   2  -3  604.93   21.54 
  -2  -2  -3  609.54   21.65 
  -2   2  -4  207.58    7.80 
  -2  -2  -5   35.68    2.04 
  -2  -2  -6   15.39    1.33 
  -2  -2  -7   18.61    1.71 
  -2   2  -7   19.15    1.81 
  -2   2  -7   17.44    1.56 
  -2  -2  -7   19.74    1.63 
  -2  -2  -7   17.80    1.50 
  -2   2  -8  386.51   14.84 
  -2  -2  -8  384.11   14.76 
  -2   2  -8  372.36   14.47 
  -2   2  -8  387.32   14.64 
  -2  -2  -8  391.07   14.64 
  -2   2  -9    1.87    1.10 
  -2  -2  -9    1.48    1.01 
  -2   2  -9    1.54    1.29 
  -2  -2  -9    0.78    1.18 
  -2   2  -9    1.39    1.04 
  -2  -2  -9    0.96    0.94 
  -2   2  -9    0.53    0.94 
  -2  -2  -9    1.31    1.18 
  -2   2  -9    0.95    1.19 
  -2   2  -9    2.38    1.19 
  -2   2 -10   18.43    2.14 
  -2   2 -10   21.01    1.95 
  -2  -2 -10   20.43    1.90 
  -2  -2 -10   22.44    2.29 
  -2   2 -10   20.28    2.30 
  -2   2 -10   19.16    1.81 
  -2   2 -11    0.70    0.90 
  -2   2 -11    0.78    1.19 
  -2   2 -11    0.52    0.94 
  -2  -2 -11    2.28    1.02 
  -2  -2 -11    1.80    1.23 
  -2   2 -11    0.35    1.19 
  -2   2 -12    5.08    1.24 
  -2   2 -12    3.98    1.01 
  -2   2 -13    6.94    1.06 
  -2  -2 -13    7.69    1.31 
  -2   2 -13    8.85    1.33 
  -2   2 -13    8.30    1.08 
  -2  -2 -14   14.54    1.33 
  -2   2 -14   13.40    1.30 
   2   3 -15    0.76    0.93 
   2  -3 -15    0.14    0.85 
   2   3 -15    0.48    0.80 
   2   3 -14   31.25    2.50 
   2  -3 -14   32.07    2.50 
   2   3 -13   21.49    2.10 
   2   3 -13   19.39    2.03 
   2  -3 -13   16.22    2.15 
   2   3 -13   15.16    2.13 
   2   3 -12    9.17    1.38 
   2   3 -12   12.48    1.79 
   2   3 -12    9.86    1.65 
   2  -3 -12   12.02    1.88 
   2   3 -12    9.09    1.82 
   2  -3 -12    8.22    1.83 
   2  -3 -11   36.37    2.98 
   2  -3 -11   34.78    2.85 
   2   3 -11   40.51    2.89 
   2  -3 -11   36.89    2.72 
   2   3 -11   39.51    2.91 
   2   3 -11   37.74    2.51 
   2   3 -10    0.70    1.09 
   2  -3 -10    0.66    1.29 
   2  -3 -10    1.47    1.11 
   2  -3 -10    0.11    1.32 
   2   3 -10   -1.19    1.37 
   2   3 -10    0.44    1.11 
   2  -3 -10    1.76    1.12 
   2   3 -10    1.14    0.87 
   2   3 -10    0.49    0.98 
   2  -3  -9  120.92    5.65 
   2   3  -9  135.70    5.88 
   2   3  -9  132.43    5.45 
   2  -3  -9  122.03    5.74 
   2  -3  -9  121.83    5.87 
   2   3  -9  117.64    5.82 
   2  -3  -8    0.64    0.85 
   2   3  -8    0.94    0.86 
   2  -3  -8    0.96    0.99 
   2  -3  -8   -0.40    0.95 
   2   3  -8    0.32    0.99 
   2   3  -7   10.64    1.39 
   2  -3  -7   10.33    1.36 
   2   3  -7   11.64    1.31 
   2   3  -6  285.49   10.57 
   2  -3  -6  288.70   10.62 
   2   3  -6  263.37   10.54 
  -2   3   6  278.50   10.33 
   2   3  -5  242.31    9.35 
   2  -3  -5  248.64    9.37 
  -2   3   5  256.90    9.27 
   2   3  -4  729.71   25.89 
   2  -3  -3   72.65    2.70 
   2   3  -3   90.74    3.22 
   2   3  -2 3045.97  105.07 
   2   3  -2 3002.99  104.97 
   2   3  -1   70.04    2.72 
   2   3  -1   69.43    2.58 
  -2  -3   1   62.79    2.48 
  -2   3   1   59.24    2.47 
  -2  -3   0 1129.50   41.73 
   2   3   0 1232.61   41.63 
  -2   3   0 1179.47   41.72 
   2   3   0 1199.57   41.44 
   2   3   1   63.37    2.39 
  -2   3  -1   59.85    2.37 
  -2  -3  -1   57.25    2.35 
  -2   3  -1   60.41    2.57 
  -2   3  -2  232.35    8.39 
  -2  -3  -2  223.96    8.53 
  -2   3  -3  716.33   25.78 
  -2   3  -3  729.86   25.91 
  -2   3  -3  714.74   25.69 
  -2  -3  -3  778.18   25.99 
  -2   3  -4    3.10    0.64 
  -2   3  -5   95.23    4.16 
  -2  -3  -5   98.31    4.21 
  -2   3  -6   61.97    2.99 
  -2  -3  -6   57.57    2.99 
  -2  -3  -7   63.79    3.21 
  -2   3  -7   59.45    3.15 
  -2   3  -7   61.88    3.33 
  -2  -3  -7   57.57    3.19 
  -2  -3  -7   54.82    3.01 
  -2  -3  -8   36.25    2.37 
  -2   3  -8   38.32    2.46 
  -2   3  -8   33.90    2.60 
  -2  -3  -8   35.56    2.54 
  -2   3  -8   34.59    2.35 
  -2  -3  -8   34.61    2.51 
  -2   3  -8   34.43    2.57 
  -2   3  -9    1.49    0.95 
  -2  -3  -9    1.21    0.97 
  -2   3  -9    1.22    1.28 
  -2  -3  -9    1.38    0.95 
  -2   3  -9    1.04    0.99 
  -2  -3  -9    1.18    1.14 
  -2   3  -9    0.63    1.13 
  -2   3  -9   -0.09    1.27 
  -2   3  -9    0.73    0.96 
  -2   3 -10   34.09    2.86 
  -2   3 -10   46.40    2.92 
  -2  -3 -10   53.61    2.97 
  -2   3 -10   36.84    2.96 
  -2  -3 -10   42.55    3.02 
  -2   3 -10   40.96    2.72 
  -2   3 -11   24.70    1.99 
  -2   3 -11   21.74    2.16 
  -2   3 -11   23.53    2.02 
  -2  -3 -11   23.41    2.28 
  -2   3 -11   21.92    2.29 
  -2   3 -12   38.82    2.71 
  -2   3 -12   42.52    2.57 
  -2  -3 -12   44.63    2.96 
  -2   3 -12   40.92    2.91 
  -2   3 -13    2.72    0.84 
  -2  -3 -13    2.72    0.97 
  -2   3 -13    2.49    0.94 
  -2   3 -13    1.97    0.74 
  -2  -3 -14    1.79    0.74 
  -2   3 -14    2.38    0.73 
   2  -4 -15    3.72    0.88 
   2   4 -15    2.22    0.80 
   2   4 -15    5.23    1.06 
   2  -4 -14   22.48    1.93 
   2   4 -14   15.90    1.74 
   2   4 -14   21.06    1.93 
   2  -4 -14   19.78    1.88 
   2   4 -14   25.59    2.00 
   2  -4 -13    8.73    1.63 
   2   4 -13    8.41    1.63 
   2   4 -13   12.54    1.66 
   2   4 -13   11.13    1.67 
   2   4 -12   20.37    2.15 
   2   4 -12   17.10    2.03 
   2   4 -12   21.95    1.89 
   2   4 -11  108.97    4.83 
   2   4 -11  103.50    5.22 
   2   4 -11   99.50    5.28 
   2  -4 -11   93.86    5.17 
   2   4 -11   88.98    5.10 
   2  -4 -10   13.86    1.91 
   2  -4 -10   12.55    1.63 
   2  -4 -10   11.29    1.81 
   2   4 -10   13.75    1.78 
   2  -4 -10   12.61    1.74 
   2   4 -10   13.06    1.73 
   2   4 -10   13.30    1.49 
   2   4 -10   14.88    1.82 
   2   4  -9   12.84    1.33 
   2  -4  -9   10.59    1.59 
   2   4  -9   12.70    1.55 
   2  -4  -9   12.31    1.55 
   2   4  -9   11.03    1.54 
   2   4  -9    8.60    1.45 
   2  -4  -9   12.16    1.56 
   2  -4  -9    9.68    1.61 
   2  -4  -9   13.42    1.68 
   2   4  -9   11.75    1.63 
   2  -4  -8   58.53    3.24 
   2  -4  -8   59.43    3.30 
   2   4  -8   50.74    3.15 
   2   4  -8   59.62    3.25 
   2  -4  -8   59.39    3.28 
   2  -4  -7  217.16    8.38 
   2   4  -7  201.46    8.30 
   2  -4  -7  203.66    8.32 
   2   4  -7  209.55    8.34 
   2   4  -6  155.08    6.22 
  -2   4   6  147.34    5.99 
   2  -4  -6  151.48    6.14 
   2   4  -6  147.42    6.14 
   2   4  -5  265.01    9.75 
   2  -4  -5  260.29    9.62 
   2   4  -5  244.70    9.58 
   2   4  -3 1826.07   58.27 
   2   4  -3 1843.73   58.38 
   2   4  -2   18.42    1.18 
   2   4  -2   18.37    1.30 
  -2   4   2   19.54    0.94 
   2   4  -1    4.94    0.63 
   2   4  -1    5.39    0.79 
   2   4   0  111.60    4.13 
   2   4   0  108.07    3.92 
  -2   4   0  103.10    4.21 
  -2   4   0   96.93    3.80 
  -2  -4   0   97.79    3.81 
  -2   4  -1  954.21   33.05 
  -2  -4  -1  915.92   33.04 
   2   4   1  934.79   32.87 
  -2  -4  -2   92.91    3.77 
  -2   4  -2   80.81    3.59 
  -2   4  -3  123.32    4.97 
  -2   4  -4  164.12    6.58 
  -2   4  -4  166.15    6.45 
  -2  -4  -4  165.17    6.57 
  -2   4  -5  657.17   23.90 
  -2  -4  -5  666.61   23.88 
  -2   4  -6  213.72    8.69 
  -2  -4  -6  227.65    8.75 
  -2   4  -7    6.98    1.11 
  -2   4  -7    8.81    1.40 
  -2   4  -7    9.41    1.20 
  -2  -4  -7    8.73    1.13 
  -2   4  -7    7.42    1.18 
  -2   4  -8   28.92    2.33 
  -2  -4  -8   31.54    2.29 
  -2   4  -8   26.42    2.24 
  -2  -4  -8   25.90    2.12 
  -2   4  -8   31.80    2.24 
  -2   4  -8   29.83    2.29 
  -2  -4  -8   30.50    2.15 
  -2   4  -8   29.05    2.15 
  -2   4  -9   20.73    2.02 
  -2  -4  -9   21.92    2.07 
  -2   4  -9   22.06    2.14 
  -2   4  -9   22.64    2.00 
  -2   4  -9   20.28    2.00 
  -2   4 -10   29.19    2.57 
  -2  -4 -10   36.13    2.63 
  -2   4 -10   30.19    2.55 
  -2   4 -10   34.69    2.45 
  -2   4 -10   36.23    2.58 
  -2   4 -11    9.86    1.60 
  -2  -4 -11   10.61    1.51 
  -2   4 -11   10.44    1.56 
  -2   4 -11    9.88    1.38 
  -2   4 -11    9.73    1.37 
  -2  -4 -12   21.64    1.82 
  -2   4 -12   18.47    1.77 
  -2   4 -12   17.70    1.65 
  -2  -4 -13    0.73    0.79 
  -2   4 -13    1.28    0.76 
  -2   4 -13    1.41    0.63 
  -2   4 -13    0.71    0.80 
   2   5 -15   37.39    2.17 
   2   5 -14    0.57    1.00 
   2   5 -13   15.72    1.79 
   2   5 -13   20.64    1.99 
   2   5 -12    2.29    0.99 
   2   5 -12    1.88    1.27 
   2   5 -12    2.32    1.18 
   2   5 -11   23.33    2.25 
   2   5 -11   21.00    2.20 
   2   5 -11   21.81    2.33 
   2   5 -11   20.96    1.87 
   2   5 -10   85.22    4.10 
   2   5 -10   84.91    4.60 
   2  -5 -10   85.37    4.53 
   2  -5 -10   80.96    4.39 
   2   5 -10   76.32    4.61 
   2   5  -9    0.09    0.97 
   2  -5  -9    1.24    1.21 
   2   5  -9    0.27    0.79 
   2   5  -9    1.58    1.10 
   2  -5  -9    1.17    1.02 
   2  -5  -8    0.17    0.95 
   2  -5  -8    0.96    1.12 
   2   5  -8    1.17    1.02 
   2   5  -8    0.27    0.93 
   2  -5  -7    9.16    1.41 
   2   5  -7    8.03    1.27 
   2  -5  -7   10.22    1.37 
   2   5  -5   23.12    1.73 
   2   5  -4  120.49    5.19 
   2   5  -4  123.67    5.09 
   2   5  -3   10.94    1.26 
   2   5  -2   11.43    1.04 
   2   5  -1  588.34   21.04 
   2   5  -1  583.22   20.83 
   2   5   0  257.24    9.56 
   2   5   0  268.23    9.80 
   2   5   1  264.82    9.87 
   2   5   2  442.45   15.65 
  -2  -5  -2  418.57   15.81 
  -2  -5  -3  285.95   10.49 
  -2   5  -3  266.70   10.40 
  -2  -5  -4  860.31   29.37 
  -2   5  -4  820.71   29.41 
  -2   5  -4  783.78   29.23 
  -2  -5  -5   53.46    2.78 
  -2   5  -5   45.18    2.72 
  -2   5  -6  409.68   15.42 
  -2   5  -7   52.30    3.06 
  -2   5  -7   52.02    3.08 
  -2   5  -7   56.12    3.26 
  -2   5  -8   15.44    1.82 
  -2   5  -8   15.35    1.73 
  -2   5  -8   17.09    1.84 
  -2   5  -9    2.44    1.11 
  -2   5  -9    2.12    1.10 
  -2   5  -9    2.25    1.10 
  -2   5 -10   74.44    3.79 
  -2   5 -10   67.66    3.81 
  -2   5 -10   61.87    3.89 
  -2   5 -11   24.71    1.96 
  -2   5 -11   22.29    2.11 
  -2   5 -12   10.08    1.27 
  -2   5 -12    7.58    1.08 
  -2   5 -12    7.90    1.33 
  -2   5 -13   15.86    1.35 
   2   6 -15   19.63    1.47 
   2   6 -14    8.98    1.18 
   2   6 -14    9.99    1.33 
   2   6 -13   35.83    2.52 
   2   6 -12    1.41    1.12 
   2   6 -12    2.94    1.26 
   2   6 -12    0.19    1.29 
   2   6 -11    2.85    1.27 
   2   6 -11    0.07    0.81 
   2   6 -10   16.85    1.58 
   2   6 -10   12.38    1.81 
   2  -6 -10   15.21    2.00 
   2   6 -10   14.83    2.13 
   2  -6 -10   14.43    1.82 
   2   6  -9   26.29    2.37 
   2   6  -9   29.57    2.03 
   2  -6  -9   28.01    2.44 
   2   6  -9   25.33    2.63 
   2  -6  -9   28.66    2.40 
   2   6  -9   32.64    2.57 
   2   6  -8   45.16    2.93 
   2  -6  -8   46.53    2.95 
   2   6  -8   40.17    3.04 
   2  -6  -8   40.20    2.80 
   2   6  -8   40.44    2.83 
   2  -6  -7    1.81    1.16 
   2   6  -7    0.76    1.02 
   2  -6  -7    1.41    1.08 
   2   6  -7    0.35    0.90 
   2   6  -6    1.42    0.90 
   2  -6  -6    2.52    1.01 
   2   6  -5  113.97    4.95 
   2  -6  -5  107.01    4.91 
   2   6  -4   13.10    1.44 
   2   6  -4   10.89    1.28 
   2   6  -3   74.83    3.55 
   2   6  -3   79.72    3.74 
   2   6  -2  157.63    6.40 
  -2   6   2  159.40    6.45 
   2   6  -2  150.88    6.18 
   2   6  -1  210.70    8.21 
  -2   6   1  207.36    8.24 
  -2   6   0   50.62    2.81 
   2   6   0   51.57    2.67 
  -2   6  -1   50.66    2.63 
   2   6   1   53.72    2.58 
   2   6   2  101.02    4.58 
  -2   6  -2  101.82    4.71 
  -2  -6  -3   28.59    1.93 
  -2   6  -3   24.45    1.84 
  -2   6  -3   23.17    1.87 
  -2  -6  -4   47.58    2.65 
  -2  -6  -4   41.49    2.50 
  -2   6  -4   51.33    2.77 
  -2   6  -4   43.17    2.53 
  -2  -6  -5   52.99    2.91 
  -2   6  -5   51.48    2.98 
  -2  -6  -5   52.07    2.94 
  -2  -6  -5   50.76    2.81 
  -2   6  -6    6.55    1.22 
  -2  -6  -6    5.20    1.24 
  -2   6  -6    4.93    1.13 
  -2   6  -7   80.16    4.27 
  -2   6  -7   83.33    4.14 
  -2   6  -7   78.66    4.33 
  -2   6  -7   71.08    4.05 
  -2   6  -8  158.43    7.27 
  -2   6  -8  164.83    7.08 
  -2   6  -8  163.66    7.34 
  -2   6  -9    6.26    1.44 
  -2   6  -9    7.34    1.34 
  -2   6  -9    5.78    1.33 
  -2   6 -10    3.20    1.13 
  -2   6 -10    0.83    0.89 
  -2   6 -10    1.72    1.01 
  -2   6 -11   33.04    2.25 
  -2   6 -12   29.02    1.91 
  -2   6 -12   23.67    1.88 
  -2   6 -13   66.64    3.06 
   2   7 -14    2.75    0.78 
   2   7 -14    4.24    1.00 
   2   7 -13    4.61    1.14 
   2   7 -13    4.31    1.13 
   2   7 -12    3.25    1.35 
   2   7 -11    1.14    1.47 
   2  -7 -11    0.46    0.98 
   2   7 -11    2.03    1.15 
   2  -7 -10   30.55    2.58 
   2   7 -10   29.49    2.76 
   2  -7 -10   32.71    2.53 
   2   7 -10   32.77    2.70 
   2  -7  -9   55.51    3.53 
   2   7  -9   50.94    3.65 
   2  -7  -9   54.16    3.42 
   2   7  -9   57.05    3.58 
   2  -7  -8   16.68    1.98 
   2   7  -8   18.25    1.94 
   2   7  -8   21.94    2.13 
   2   7  -8   16.99    2.21 
   2  -7  -7    1.28    1.14 
   2   7  -7   -0.09    1.07 
   2   7  -7    1.92    1.11 
   2   7  -7    0.10    1.35 
   2   7  -6   11.61    1.48 
   2  -7  -6   11.21    1.55 
   2   7  -6   11.57    1.82 
   2   7  -5   25.18    1.94 
   2  -7  -5   22.32    1.93 
   2   7  -5   22.40    2.08 
   2   7  -4   99.93    4.64 
   2   7  -4   93.27    4.41 
  -2   7   4   96.94    4.62 
   2  -7  -4   89.81    4.40 
   2   7  -4   98.37    4.66 
   2   7  -3  164.23    7.10 
  -2   7   3  174.37    7.16 
   2   7  -3  170.26    6.93 
   2   7  -2   14.98    1.55 
  -2   7   2   18.26    1.75 
   2   7  -2   13.91    1.33 
   2   7  -1   23.87    1.67 
  -2   7   1   25.78    2.09 
   2   7   0    7.53    1.20 
  -2  -7   0    8.44    1.28 
  -2   7  -1   86.80    4.16 
   2   7   1   85.76    4.04 
  -2  -7  -1   84.68    4.14 
  -2  -7  -2  563.21   21.32 
  -2  -7  -2  579.60   21.36 
  -2  -7  -2  578.56   21.33 
  -2   7  -2  594.79   21.39 
   2   7   2  590.29   21.22 
  -2   7  -3   84.09    4.12 
  -2   7  -3   75.50    3.97 
  -2  -7  -3   83.98    4.03 
  -2  -7  -3   81.39    4.01 
  -2  -7  -4    8.99    1.21 
  -2  -7  -4    8.47    1.26 
  -2   7  -4    8.94    1.30 
  -2   7  -4    9.27    1.27 
  -2  -7  -5   62.68    3.47 
  -2   7  -5   56.27    3.32 
  -2   7  -5   63.23    3.56 
  -2   7  -5   63.27    3.35 
  -2  -7  -5   58.63    3.31 
  -2   7  -6  126.67    5.91 
  -2   7  -6  132.07    6.16 
  -2   7  -6  124.16    5.73 
  -2   7  -7    7.25    1.54 
  -2   7  -7    7.75    1.45 
  -2   7  -7    9.35    1.47 
  -2   7  -8    0.43    1.14 
  -2   7  -8    3.40    1.25 
  -2   7  -8    0.09    1.03 
  -2   7  -9   80.20    4.39 
  -2   7  -9   82.54    4.53 
  -2   7  -9   88.11    4.32 
  -2   7 -10    0.08    0.80 
  -2   7 -11   57.45    3.49 
  -2   7 -11   82.50    3.61 
  -2   7 -12    4.84    0.97 
  -2   7 -12    5.64    0.92 
  -2   7 -13    8.66    0.90 
   2   8 -14    7.16    1.09 
   2   8 -13    2.65    0.96 
   2   8 -13    2.69    0.87 
   2   8 -12   24.55    2.03 
   2   8 -11    9.66    1.57 
   2  -8 -11    8.97    1.41 
   2   8 -11    8.09    1.69 
   2   8 -10   75.96    4.27 
   2  -8 -10   72.54    4.06 
   2   8 -10   70.88    4.32 
   2  -8 -10   74.97    4.15 
   2   8  -9   20.50    2.17 
   2  -8  -9   20.76    2.14 
   2   8  -9   21.75    2.44 
   2  -8  -9   20.68    2.19 
   2   8  -8   18.09    2.09 
   2   8  -8   18.79    2.34 
   2  -8  -8   15.38    2.01 
   2  -8  -7    4.16    1.35 
   2   8  -7    5.06    1.75 
   2   8  -7    5.84    1.49 
  -2   8   6  265.52   10.95 
   2   8  -6  266.99   10.85 
   2  -8  -6  275.29   10.91 
   2   8  -6  264.11   11.04 
   2   8  -5    8.38    1.28 
  -2   8   5    7.85    1.55 
   2  -8  -5    5.47    1.30 
   2   8  -5    7.36    1.63 
   2   8  -4    1.01    1.07 
   2   8  -4    1.18    0.81 
  -2   8   4    0.62    1.15 
   2  -8  -4    1.21    1.02 
   2   8  -4    0.26    1.26 
   2   8  -3    7.44    1.37 
   2   8  -3    9.08    1.20 
  -2   8   3    8.61    1.52 
   2   8  -3    7.14    1.47 
  -2   8   2  102.88    4.83 
   2   8  -2   92.61    4.44 
   2   8  -2  102.86    4.79 
   2   8  -2  102.45    4.71 
  -2  -8   2   90.39    4.50 
  -2  -8   1   19.90    1.72 
   2   8  -1   20.60    1.89 
  -2   8   1   21.62    2.04 
   2   8   0  136.26    5.87 
  -2  -8   0  125.99    5.71 
  -2   8   0  130.50    5.88 
  -2  -8   0  125.17    5.87 
  -2  -8  -1    0.89    0.92 
   2   8   1    2.23    0.93 
  -2   8  -1    0.85    0.97 
  -2  -8  -1    2.38    0.96 
  -2  -8  -1    0.24    0.83 
  -2  -8  -2    6.09    1.18 
  -2   8  -2    6.54    1.28 
   2   8   2    7.29    1.19 
  -2  -8  -2    8.26    1.30 
  -2  -8  -3   13.04    1.50 
  -2  -8  -3   12.34    1.52 
  -2   8  -3   11.22    1.55 
  -2   8  -3   13.67    1.59 
  -2   8  -4   25.44    2.02 
  -2  -8  -4   28.09    2.27 
  -2   8  -4   27.78    2.25 
  -2   8  -4   29.14    2.32 
  -2  -8  -5    0.29    0.99 
  -2   8  -5    0.73    0.94 
  -2   8  -5    0.81    0.98 
  -2  -8  -5   -0.51    1.02 
  -2   8  -5    0.46    0.88 
  -2   8  -6  186.98    7.98 
  -2   8  -6  199.31    8.50 
  -2  -8  -6  186.11    8.06 
  -2   8  -7   39.02    2.63 
  -2   8  -7   38.62    2.89 
  -2   8  -7   35.88    2.78 
  -2   8  -8    0.43    0.98 
  -2   8  -8    0.64    1.12 
  -2   8  -8    1.88    1.08 
  -2   8  -9    0.91    0.92 
  -2   8 -10   34.28    2.17 
  -2   8 -10   27.18    2.25 
  -2   8 -11    4.67    1.06 
  -2   8 -11    7.61    1.04 
  -2   8 -12    2.52    0.67 
   2   9 -13    2.18    0.74 
   2   9 -13    2.97    0.92 
   2   9 -12    6.01    1.10 
   2   9 -12    6.18    1.18 
   2   9 -11    4.48    1.21 
   2  -9 -11    5.95    1.14 
   2  -9 -10   35.38    2.60 
   2  -9 -10   33.47    2.51 
   2  -9  -9    3.17    1.43 
   2  -9  -9    2.06    1.17 
   2   9  -9    2.51    1.56 
   2   9  -9    0.65    1.09 
   2  -9  -8   26.50    2.45 
   2   9  -8   26.97    2.48 
   2   9  -8   28.91    2.72 
   2   9  -7   13.23    1.80 
   2   9  -7   12.41    2.12 
   2  -9  -7   11.99    1.78 
   2   9  -6   49.79    3.63 
   2  -9  -6   53.49    3.40 
   2  -9  -5  122.00    5.75 
   2   9  -5  128.08    6.04 
   2   9  -5  115.62    5.63 
  -2   9   5  109.92    5.76 
   2  -9  -4   90.05    4.66 
   2   9  -4   89.98    4.78 
   2   9  -4   85.08    4.47 
  -2   9   4   91.84    4.81 
   2   9  -4   93.30    4.85 
   2   9  -3   34.40    2.42 
   2   9  -3   36.58    2.74 
  -2   9   3   37.12    2.82 
   2   9  -3   38.95    2.80 
  -2  -9   2    1.71    0.94 
   2   9  -2    0.78    1.11 
  -2  -9   1    3.70    1.24 
  -2  -9   1    4.07    1.13 
  -2  -9   1    4.31    1.12 
   2   9  -1    4.49    1.21 
  -2   9   1    3.92    1.27 
  -2  -9   0  288.84   11.34 
   2   9   0  314.72   11.56 
  -2   9   0  295.27   11.58 
  -2  -9  -1   78.88    3.97 
   2   9   1   76.42    4.03 
  -2   9  -1   73.60    4.06 
  -2  -9  -2   33.67    2.57 
   2   9   2   38.94    2.66 
  -2   9  -2   36.07    2.64 
  -2   9  -2   37.90    2.78 
  -2  -9  -2   32.97    2.66 
  -2  -9  -2   33.60    2.54 
  -2   9  -3   28.39    2.40 
  -2   9  -3   28.10    2.35 
  -2  -9  -3   27.85    2.47 
  -2  -9  -3   29.20    2.34 
  -2   9  -4  102.48    5.12 
  -2  -9  -4  100.66    5.09 
  -2  -9  -4   98.54    5.02 
  -2  -9  -5    7.74    1.70 
  -2  -9  -5    6.24    1.37 
  -2  -9  -5    8.67    1.44 
  -2   9  -6   44.08    3.07 
  -2   9  -6   38.10    2.64 
  -2  -9  -6   44.25    2.92 
  -2   9  -7    1.29    1.03 
  -2   9  -7    1.46    0.95 
  -2   9  -7    1.86    1.11 
  -2   9  -8   20.12    1.94 
  -2   9  -9   10.64    1.31 
  -2   9  -9   12.12    1.60 
  -2   9 -10    7.57    1.02 
  -2   9 -10    6.14    1.18 
  -2   9 -11   18.01    1.29 
   2  10 -12   20.72    1.49 
   2  10 -12   12.81    1.25 
   2  10 -11    1.95    0.95 
   2 -10 -10    1.13    0.96 
   2  10 -10    1.49    1.02 
   2 -10 -10    0.77    1.17 
   2 -10  -9    3.12    1.18 
   2  10  -9    3.07    1.16 
   2 -10  -9    3.77    1.26 
   2  10  -8   91.22    4.87 
   2 -10  -8   93.53    4.83 
   2 -10  -7    2.11    1.67 
   2  10  -7    0.65    1.10 
   2 -10  -6   58.62    3.74 
   2  10  -6   64.94    3.84 
   2 -10  -5   62.74    3.83 
   2 -10  -4  279.50   11.38 
  -2 -10   3   17.37    2.17 
  -2 -10   3   14.85    1.73 
  -2 -10   2   18.06    2.21 
  -2 -10   2   18.27    1.86 
  -2 -10   1    2.77    1.18 
  -2 -10   1    3.10    1.36 
  -2 -10   1    3.73    1.69 
  -2  10   1    2.17    1.26 
   2  10  -1    3.75    1.23 
  -2 -10   0    6.33    1.35 
  -2 -10   0    6.62    1.48 
  -2 -10   0   10.49    1.91 
   2  10   0   10.34    1.61 
  -2  10   0    7.48    1.56 
  -2 -10  -1    0.89    1.06 
  -2 -10  -1    0.63    1.18 
   2  10   1   -0.83    1.03 
  -2 -10  -1    0.89    1.66 
  -2 -10  -2   81.97    4.48 
  -2 -10  -2   82.20    4.43 
  -2 -10  -3    0.62    1.06 
  -2 -10  -3   -0.09    1.61 
  -2 -10  -4    8.85    1.53 
  -2 -10  -4    8.52    1.90 
  -2 -10  -5    0.29    1.09 
  -2  10  -5    1.51    1.11 
  -2 -10  -5   -0.72    1.61 
  -2  10  -6   14.27    1.79 
  -2 -10  -6   10.72    1.83 
  -2 -10  -6   13.34    1.71 
  -2  10  -7    4.49    1.18 
  -2  10  -8   23.39    2.09 
  -2  10  -9   -1.49    1.08 
  -2  10 -10    1.89    0.81 
  -2  10 -10    1.56    0.79 
  -2  10 -10    1.83    0.60 
   2  11 -12    6.28    1.04 
   2  11 -11    6.81    0.97 
   2 -11 -10   24.13    1.83 
   2  11 -10   19.62    1.76 
   2 -11 -10   21.41    1.66 
   2 -11  -9    2.09    1.12 
   2  11  -9    2.67    1.08 
   2 -11  -9    1.50    0.93 
   2 -11  -8    2.03    1.27 
   2  11  -8    1.13    1.01 
   2 -11  -8    1.67    1.10 
   2 -11  -7   99.86    4.89 
   2 -11  -7   96.19    4.81 
   2 -11  -6    9.35    1.58 
   2 -11  -6    6.59    1.89 
   2  11  -6   11.74    1.65 
   2 -11  -5   11.76    2.14 
   2 -11  -4   58.90    3.65 
   2 -11  -3    1.41    1.15 
  -2 -11   3    0.88    1.57 
  -2 -11   2   15.19    2.13 
  -2 -11   2   13.13    1.68 
  -2 -11   1    0.09    1.70 
  -2 -11   1   -0.79    1.05 
  -2 -11   0    5.47    1.77 
  -2 -11   0    6.67    1.38 
  -2 -11  -1   30.72    2.78 
  -2 -11  -1   30.84    2.48 
   2 -11   2   -0.35    1.62 
  -2 -11  -2   -1.12    1.74 
  -2 -11  -2   -0.10    0.98 
  -2 -11  -3    0.09    1.79 
  -2 -11  -3    1.89    1.09 
  -2 -11  -4   33.23    2.78 
  -2 -11  -5    4.53    1.37 
  -2 -11  -5    4.58    1.61 
  -2  11  -5    3.65    1.18 
  -2 -11  -6   22.04    2.01 
  -2 -11  -6   23.23    2.09 
  -2  11  -6   22.66    2.16 
  -2  11  -6   21.77    2.03 
  -2  11  -7  136.93    6.26 
  -2  11  -8    4.50    1.10 
  -2  11  -9   23.42    1.75 
   2  12 -10    4.93    0.92 
   2 -12  -9    9.00    1.12 
   2  12  -9    8.77    1.21 
   2 -12  -9    9.54    1.28 
   2 -12  -8    1.06    0.93 
   2  12  -8    1.96    0.95 
   2 -12  -8    2.14    1.10 
   2 -12  -7    1.42    1.37 
   2  12  -7    1.86    0.98 
   2 -12  -7    3.14    1.21 
   2 -12  -6    1.63    1.18 
   2 -12  -6    2.22    1.26 
   2  12  -6    1.65    1.08 
   2 -12  -5   20.96    2.36 
   2  12  -5   23.58    2.12 
   2 -12  -5   25.19    2.24 
   2 -12  -4   -0.19    1.73 
   2 -12  -4    0.97    1.10 
   2 -12  -3    0.10    1.74 
  -2 -12   3   -0.51    1.52 
   2 -12  -3    0.68    1.15 
   2 -12  -2    3.91    1.90 
  -2 -12   2    6.26    1.72 
   2 -12  -2    8.17    1.48 
  -2 -12   1    7.60    1.34 
  -2 -12   1    7.68    1.91 
   2 -12  -1    7.93    2.04 
   2 -12  -1    6.98    1.43 
  -2 -12   0    0.10    0.95 
  -2 -12   0   -1.37    1.71 
   2 -12   0   -0.28    1.76 
  -2 -12  -1    7.25    1.37 
   2 -12   1    6.02    1.75 
  -2 -12  -1    7.04    1.86 
  -2 -12  -2    4.04    1.26 
  -2 -12  -2    2.90    1.62 
  -2 -12  -3   38.75    2.95 
  -2 -12  -3   36.00    2.73 
  -2  12  -4    2.83    1.13 
  -2 -12  -4    2.26    1.54 
  -2 -12  -4    3.91    1.23 
  -2  12  -5    4.99    1.13 
  -2 -12  -5    4.43    1.17 
  -2 -12  -5    5.00    1.53 
  -2  12  -6    6.71    1.15 
  -2 -12  -6    9.78    1.36 
  -2 -12  -6    8.83    1.38 
  -2  12  -6   10.56    1.52 
  -2  12  -7    0.44    0.91 
  -2  12  -8   11.36    1.25 
   2 -13  -8    4.40    0.99 
   2  13  -8    3.72    0.88 
   2 -13  -7    2.94    1.02 
   2  13  -7    3.49    0.94 
   2 -13  -7    2.18    1.20 
   2 -13  -7    4.19    1.02 
   2 -13  -6    1.51    1.06 
   2 -13  -6    0.65    1.31 
   2  13  -6    0.49    0.87 
   2 -13  -5    0.53    1.45 
   2  13  -5   -0.23    0.95 
   2 -13  -5    0.08    0.96 
   2  13  -4    1.37    0.93 
   2 -13  -4    1.73    1.05 
  -2 -13   3   17.73    1.97 
   2 -13  -3   19.13    1.88 
   2 -13  -2    3.29    1.15 
   2 -13  -1   32.78    2.72 
   2 -13  -1   31.38    2.35 
  -2 -13   0   18.16    1.78 
   2 -13   0   17.89    1.80 
  -2 -13   0   20.76    2.24 
  -2 -13  -2   10.36    1.53 
  -2 -13  -3    1.56    1.06 
  -2 -13  -3    0.68    1.39 
  -2 -13  -4    3.62    1.12 
  -2 -13  -4    3.16    1.44 
  -2  13  -4    2.22    0.90 
  -2 -13  -5   18.87    1.65 
  -2  13  -5   15.25    1.41 
  -2 -13  -5   16.66    1.71 
  -2  13  -5   19.61    1.73 
  -2 -13  -5   17.22    1.61 
  -2  13  -6    2.70    0.93 
  -2  13  -7   30.34    1.89 
   2 -14  -6    4.98    1.13 
   2 -14  -5    1.97    1.23 
   2  14  -5    3.28    0.83 
   2 -14  -5    2.66    0.98 
   2  14  -4    7.04    1.04 
   2 -14  -4    7.19    1.46 
   2 -14  -4    6.82    1.13 
   2 -14  -3    0.90    0.90 
   2 -14  -3    1.96    1.37 
   2 -14  -2   84.70    4.19 
   2 -14  -2   95.72    4.45 
  -2 -14   2   90.85    4.30 
   2 -14  -1    1.33    0.92 
  -2 -14   1    0.96    1.30 
   2 -14  -1    1.20    1.39 
   2 -14   0    6.02    1.08 
  -2 -14   0    6.71    1.52 
   2 -14   0    8.40    1.57 
  -2 -14  -1    0.50    0.96 
  -2 -14  -1   -0.32    1.28 
   2 -14   1   -2.34    1.35 
  -2 -14  -2   51.82    3.01 
  -2 -14  -2   51.12    2.90 
  -2 -14  -3    0.74    1.19 
  -2 -14  -3    0.19    0.83 
  -2  14  -3    0.06    0.68 
  -2  14  -4    0.18    0.82 
  -2  14  -5    7.93    1.10 
   2 -15  -4   18.71    1.70 
   2 -15  -3   -0.21    1.29 
   2 -15  -2   13.26    1.58 
   2 -15  -1    7.04    1.29 
   2 -15   0    1.28    1.03 
  -2  15  -1   -0.12    0.58 
  -2  15  -2    0.14    0.80 
   3   0 -16   -0.30    0.87 
   3   0 -16   -0.12    0.78 
   3   0 -15   11.95    1.49 
   3   0 -15   11.41    1.62 
   3   0 -14   -0.26    1.18 
   3   0 -14   -2.11    1.61 
   3   0 -13   58.59    3.71 
   3   0 -13   61.24    3.77 
   3   0 -12   -0.60    1.49 
   3   0 -12   -0.41    1.40 
   3   0 -11  343.25   13.67 
   3   0 -11  391.70   13.87 
   3   0 -11  377.27   13.97 
   3   0 -10   -0.59    1.17 
   3   0 -10   -0.89    1.51 
   3   0  -9  194.49    8.13 
   3   0  -9  202.13    8.50 
   3   0  -8    1.34    1.11 
  -3   0   8   -0.43    0.79 
  -3   0   7  999.03   35.49 
  -3   0   6    0.07    0.48 
  -3   0   5    0.51    0.78 
  -3   0   4    0.30    0.71 
  -3   0   4    0.23    0.29 
  -3   0   3   20.57    1.01 
  -3   0   3   26.27    1.46 
  -3   0   2    0.22    0.37 
  -3   0   2    0.52    0.71 
  -3   0   1    8.96    0.71 
  -3   0   1    9.18    0.89 
  -3   0   1    9.75    0.80 
  -3   0   0    0.87    0.55 
  -3   0   0    0.05    0.48 
  -3   0  -1  139.31    5.40 
  -3   0  -1  137.25    5.18 
  -3   0  -1  147.04    5.34 
  -3   0  -1  142.06    5.40 
  -3   0  -2    0.21    0.51 
  -3   0  -2    0.50    0.27 
  -3   0  -2    0.22    0.41 
  -3   0  -2    0.41    0.56 
  -3   0  -3   28.53    1.29 
  -3   0  -4    0.99    0.73 
  -3   0  -5   11.91    1.26 
  -3   0  -6    0.29    0.69 
  -3   0  -7  259.54   10.33 
  -3   0  -8    0.13    0.84 
  -3   0  -8    0.33    1.00 
  -3   0  -8   -0.38    1.13 
  -3   0  -8    0.27    0.95 
  -3   0  -9  129.26    5.74 
  -3   0  -9  137.92    6.37 
  -3   0  -9  130.54    6.08 
  -3   0  -9  136.47    6.16 
  -3   0 -10    0.07    0.85 
  -3   0 -10   -0.22    1.21 
  -3   0 -10   -0.46    1.02 
  -3   0 -10    0.99    1.03 
  -3   0 -11   12.00    1.76 
  -3   0 -11   10.56    1.31 
  -3   0 -11   13.33    1.58 
  -3   0 -12    1.31    1.04 
  -3   0 -12   -0.45    0.87 
  -3   0 -13   19.92    1.74 
  -3   0 -14   -0.05    0.68 
   3  -1 -16    3.86    0.95 
   3   1 -16    3.67    0.95 
   3   1 -16    3.79    1.05 
   3   1 -15   15.27    1.58 
   3   1 -15   16.79    1.80 
   3  -1 -15   15.04    1.79 
   3  -1 -14    7.77    1.58 
   3   1 -14    6.06    1.42 
   3   1 -14    6.92    1.45 
   3   1 -14    7.02    1.58 
   3  -1 -14    3.40    1.47 
   3  -1 -13   51.98    3.44 
   3   1 -13   50.35    3.36 
   3   1 -13   54.22    3.41 
   3  -1 -12   28.69    2.54 
   3  -1 -12   28.74    2.59 
   3   1 -12   31.27    2.56 
   3  -1 -12   26.05    2.41 
   3   1 -12   26.90    2.47 
   3  -1 -11   16.07    1.94 
   3  -1 -11   11.23    1.89 
   3   1 -11   10.27    1.83 
   3  -1 -11   12.59    1.95 
   3   1 -11   10.93    1.88 
   3   1 -11   11.17    1.87 
   3  -1 -11   17.16    2.06 
   3   1 -10   -0.11    1.18 
   3  -1 -10    0.67    1.25 
   3   1 -10    1.78    1.18 
   3  -1 -10    0.92    1.17 
   3   1  -9  515.35   20.15 
   3  -1  -9  531.52   20.21 
   3  -1  -9  554.55   19.86 
   3   1  -9  536.85   19.87 
   3   1  -8   99.54    4.78 
   3  -1  -8   99.17    4.80 
  -3   1   8   99.74    4.50 
  -3   1   7  141.26    5.64 
  -3  -1   7  126.01    5.52 
  -3  -1   6    5.50    0.72 
  -3  -1   5  303.94   10.85 
  -3  -1   5  281.22   10.61 
   3   1  -4    7.36    0.95 
  -3  -1   4    6.79    0.99 
  -3  -1   4    5.84    0.79 
   3   1  -3   67.70    2.73 
  -3  -1   3   67.96    2.73 
  -3  -1   3   70.15    2.83 
  -3   1   2  586.34   21.12 
  -3  -1   2  592.59   21.26 
  -3  -1   2  619.58   21.43 
  -3  -1   2  619.83   21.44 
   3   1  -2  627.16   21.33 
  -3  -1   1  492.28   17.74 
  -3   1   1  488.42   17.65 
  -3  -1   1  520.80   17.73 
  -3   1   1  519.27   17.73 
  -3  -1   1  498.41   17.79 
  -3  -1   1  496.11   17.81 
   3   1  -1  493.97   17.63 
  -3  -1   0    9.11    0.83 
  -3   1   0    9.84    0.80 
  -3   1  -1  604.34   21.03 
  -3  -1  -1  608.35   21.03 
  -3   1  -1  602.45   21.02 
  -3  -1  -1  587.47   21.04 
  -3   1  -1  583.04   20.83 
  -3   1  -1  570.05   20.80 
  -3  -1  -1  610.48   20.96 
  -3  -1  -2   11.72    0.96 
  -3   1  -2   10.64    0.95 
  -3  -1  -2   10.65    0.99 
  -3   1  -2   11.49    0.98 
  -3   1  -2   10.57    0.60 
  -3   1  -3 1038.81   36.38 
  -3   1  -3 1042.99   36.45 
  -3  -1  -4  653.79   23.32 
  -3   1  -4  641.57   23.28 
  -3  -1  -5  309.13   11.70 
  -3  -1  -6   36.72    2.29 
  -3   1  -6   36.05    2.29 
  -3  -1  -6   34.28    2.19 
  -3  -1  -7   11.59    1.43 
  -3   1  -7   11.83    1.41 
  -3  -1  -8  204.12    8.53 
  -3   1  -8  208.30    8.57 
  -3  -1  -8  193.29    8.59 
  -3   1  -8  203.77    8.70 
  -3   1  -8  200.28    8.23 
  -3   1  -8  203.58    8.47 
  -3  -1  -8  213.49    8.49 
  -3  -1  -9  125.62    6.36 
  -3   1  -9  132.99    6.49 
  -3  -1  -9  126.61    6.19 
  -3   1  -9  138.28    6.31 
  -3   1  -9  135.60    6.01 
  -3  -1  -9  155.92    6.39 
  -3   1  -9  147.46    6.43 
  -3  -1 -10    1.86    1.29 
  -3   1 -10    2.68    1.40 
  -3  -1 -10    3.21    1.15 
  -3   1 -10    3.62    1.14 
  -3   1 -10    4.44    1.07 
  -3  -1 -10    3.93    1.18 
  -3   1 -10    5.35    1.34 
  -3   1 -11    0.61    0.92 
  -3  -1 -11    2.49    0.99 
  -3  -1 -11    2.34    1.22 
  -3   1 -11    1.73    1.22 
  -3   1 -11    1.53    0.90 
  -3  -1 -12   48.43    3.05 
  -3   1 -12   48.69    3.06 
  -3  -1 -12   50.26    2.88 
  -3   1 -12   46.09    2.67 
  -3   1 -13    5.93    0.95 
  -3  -1 -13    7.93    1.21 
  -3   1 -13    8.55    1.23 
  -3  -1 -14    1.50    0.70 
  -3   1 -14    1.27    0.69 
   3  -2 -16   11.54    1.19 
   3   2 -16   11.81    1.21 
   3   2 -15    2.27    1.13 
   3  -2 -15    2.49    1.09 
   3   2 -15    1.99    0.98 
   3   2 -14    0.84    1.42 
   3  -2 -14    3.04    1.50 
   3   2 -14    4.91    1.27 
   3   2 -14    4.91    1.34 
   3   2 -13   -1.80    1.75 
   3  -2 -13   -0.24    1.38 
   3  -2 -13    0.50    1.34 
   3   2 -13    0.58    1.17 
   3   2 -13    0.32    1.09 
   3   2 -13   -0.67    1.32 
   3  -2 -12    6.93    1.57 
   3   2 -12    3.98    1.42 
   3  -2 -12    4.37    1.60 
   3   2 -12    3.31    1.32 
   3  -2 -11    6.21    1.53 
   3  -2 -11    6.02    1.58 
   3   2 -11    4.77    1.43 
   3   2 -11    3.93    1.30 
   3  -2 -10    7.59    1.58 
   3   2 -10    7.48    1.42 
   3  -2 -10    9.46    1.55 
   3  -2 -10    6.38    1.62 
   3   2 -10    7.61    1.62 
   3   2 -10    8.09    1.21 
   3  -2  -9   35.86    2.58 
   3  -2  -9   37.76    2.51 
   3   2  -9   31.29    2.60 
   3  -2  -9   35.19    2.71 
   3  -2  -8   24.80    1.91 
   3   2  -8   22.37    1.90 
   3   2  -8   22.87    1.98 
   3  -2  -8   22.73    2.00 
  -3   2   8   23.73    1.81 
   3   2  -7  190.52    8.10 
   3  -2  -7  196.51    8.17 
   3   2  -6   12.97    1.36 
  -3   2   5   22.77    1.53 
   3   2  -4  438.67   15.71 
  -3   2   4  433.14   15.67 
  -3  -2   4  433.35   15.78 
   3   2  -3  230.16    8.31 
  -3   2   3  217.80    8.31 
  -3   2   2  372.76   13.29 
   3   2  -2  355.13   13.35 
  -3  -2   2  404.16   13.46 
  -3   2   2  366.50   13.44 
  -3  -2   1   14.88    1.06 
  -3   2   1   17.43    1.18 
  -3  -2   1   16.92    1.02 
  -3   2   1   15.80    1.01 
  -3  -2   0  717.08   25.62 
  -3   2   0  729.55   25.55 
  -3   2  -1  108.88    4.29 
  -3  -2  -1  110.82    4.30 
  -3  -2  -1  105.33    4.36 
  -3   2  -1  109.83    4.26 
  -3   2  -1  107.21    4.26 
  -3   2  -2  140.94    5.67 
  -3  -2  -2  151.81    5.70 
  -3   2  -2  139.18    5.37 
  -3   2  -3  310.20   11.32 
  -3   2  -4  691.27   24.64 
  -3  -2  -4  695.70   24.90 
  -3  -2  -5   86.18    3.99 
  -3  -2  -6   56.60    2.99 
  -3   2  -6   52.83    2.99 
  -3  -2  -6   54.31    2.96 
  -3  -2  -7    2.33    0.96 
  -3   2  -7    2.07    0.92 
  -3  -2  -7    2.78    0.91 
  -3  -2  -7    2.00    0.90 
  -3   2  -7    2.35    0.96 
  -3   2  -7    3.10    0.94 
  -3  -2  -7    1.30    0.96 
  -3   2  -7    1.72    0.98 
  -3  -2  -8 1175.44   43.65 
  -3   2  -8 1211.60   43.77 
  -3  -2  -8 1196.55   43.59 
  -3   2  -8 1203.17   43.59 
  -3   2  -8 1275.84   43.81 
  -3  -2  -8 1264.01   43.53 
  -3   2  -8 1167.62   43.35 
  -3  -2  -8 1247.89   43.54 
  -3  -2  -9   20.22    2.07 
  -3   2  -9   16.93    2.00 
  -3  -2  -9   19.60    1.91 
  -3   2  -9   18.62    1.91 
  -3   2  -9   22.53    2.12 
  -3   2  -9   15.58    1.72 
  -3  -2  -9   21.25    1.91 
  -3   2 -10    3.86    1.11 
  -3  -2 -10    5.24    1.18 
  -3   2 -10    1.91    0.98 
  -3   2 -10    4.36    1.22 
  -3  -2 -10    3.57    1.12 
  -3  -2 -10    3.89    1.29 
  -3   2 -10    5.03    1.42 
  -3   2 -11    4.25    1.03 
  -3   2 -11    3.63    1.12 
  -3  -2 -11    5.84    1.21 
  -3   2 -11    3.95    1.32 
  -3  -2 -11    4.44    1.32 
  -3   2 -12   80.09    3.84 
  -3  -2 -12   81.71    4.18 
  -3   2 -12   78.40    4.16 
  -3   2 -13    2.44    0.89 
  -3  -2 -13    2.81    0.95 
  -3   2 -13    3.66    0.82 
  -3  -2 -14   26.59    1.60 
  -3   2 -14   25.19    1.57 
   3  -3 -15    1.75    0.94 
   3   3 -15    2.76    0.95 
   3   3 -15    2.18    1.00 
   3   3 -15    2.87    1.09 
   3  -3 -15    3.03    1.06 
   3   3 -14    4.91    1.28 
   3  -3 -14    4.03    1.34 
   3   3 -14    4.62    1.43 
   3   3 -13   24.51    2.20 
   3   3 -13   23.59    2.17 
   3   3 -13   15.50    2.12 
   3  -3 -13   15.52    2.17 
   3  -3 -12   29.39    2.62 
   3   3 -12   29.84    2.53 
   3   3 -12   31.09    2.61 
   3  -3 -12   26.26    2.36 
   3  -3 -11    2.35    1.48 
   3   3 -11    2.90    1.30 
   3   3 -11    1.65    1.24 
   3  -3 -11    2.65    1.36 
   3   3 -10   14.42    1.80 
   3  -3 -10   19.15    2.09 
   3   3 -10   15.77    1.56 
   3   3 -10   13.93    1.89 
   3  -3 -10   13.13    1.87 
   3  -3  -9   10.66    1.43 
   3   3  -9    8.19    1.37 
   3  -3  -9    7.63    1.48 
   3   3  -9    8.15    1.48 
   3  -3  -9    9.50    1.54 
   3   3  -9    7.91    1.11 
   3   3  -8   13.97    1.58 
   3  -3  -8   12.85    1.51 
   3  -3  -8   12.14    1.47 
   3   3  -8   11.52    1.50 
   3  -3  -8   10.79    1.52 
   3   3  -7    7.25    1.26 
   3  -3  -7    9.54    1.32 
   3   3  -7    6.74    1.20 
   3   3  -6  654.04   23.60 
   3   3  -5   40.25    2.23 
  -3   3   4  182.09    7.01 
  -3   3   3 1768.69   61.83 
  -3   3   2 1441.80   52.26 
  -3   3   2 1491.78   52.08 
  -3  -3   2 1533.69   52.11 
  -3  -3   1   58.68    2.57 
  -3  -3   1   54.52    2.31 
  -3   3   1   50.82    2.28 
  -3   3   1   50.82    2.43 
   3   3  -1   55.99    2.37 
  -3   3   0  885.15   31.94 
   3   3   0  922.53   31.80 
  -3   3   0  905.80   32.01 
  -3  -3   0  907.86   32.06 
  -3  -3  -1  235.13    8.55 
  -3   3  -1  229.27    8.53 
   3   3   1  233.16    8.35 
  -3   3  -1  232.04    8.64 
  -3  -3  -1  228.76    8.73 
  -3   3  -1  225.92    8.56 
  -3   3  -2 1263.86   43.40 
  -3   3  -2 1216.28   43.29 
  -3  -3  -3    3.34    0.89 
  -3   3  -3    1.88    0.71 
  -3  -3  -4    3.62    0.91 
  -3   3  -5  488.33   18.28 
  -3  -3  -5  522.35   18.55 
  -3  -3  -6  348.45   13.63 
  -3   3  -6  361.34   13.67 
  -3  -3  -6  369.63   13.68 
  -3  -3  -7    6.27    1.10 
  -3   3  -7    8.38    1.24 
  -3  -3  -7    4.86    1.11 
  -3   3  -7    7.10    1.24 
  -3  -3  -7    5.46    1.17 
  -3   3  -7    4.92    1.30 
  -3  -3  -7    7.33    1.20 
  -3   3  -7    7.06    1.20 
  -3  -3  -8    2.61    1.24 
  -3   3  -8    1.64    1.28 
  -3   3  -8    4.58    1.26 
  -3   3  -8    4.04    1.27 
  -3  -3  -8    5.40    1.21 
  -3  -3  -8    4.32    1.23 
  -3   3  -8    2.46    1.15 
  -3  -3  -9    2.22    1.12 
  -3   3  -9   -0.31    1.13 
  -3   3  -9    0.08    1.00 
  -3   3  -9    1.04    1.07 
  -3  -3  -9    1.04    0.98 
  -3   3  -9   -0.55    0.91 
  -3  -3  -9   -0.09    0.90 
  -3   3 -10    6.30    1.30 
  -3  -3 -10    9.47    1.54 
  -3   3 -10    8.39    1.48 
  -3  -3 -10    8.91    1.40 
  -3   3 -10    8.12    1.43 
  -3   3 -11  113.71    5.37 
  -3   3 -12   24.95    1.88 
  -3  -3 -12   28.66    2.06 
  -3   3 -12   26.67    2.07 
  -3   3 -12   26.50    1.93 
  -3   3 -13    2.19    0.76 
  -3   3 -13    1.46    0.66 
  -3  -3 -13    1.02    0.76 
  -3   3 -13    1.37    0.73 
   3   4 -15    4.70    1.03 
   3   4 -15    5.16    1.05 
   3  -4 -15    6.16    1.03 
   3   4 -15    4.49    0.96 
   3   4 -14    8.98    1.50 
   3  -4 -14    7.93    1.42 
   3   4 -14    9.99    1.42 
   3   4 -14   11.11    1.47 
   3   4 -14    8.88    1.37 
   3   4 -13    1.13    1.32 
   3  -4 -13   -0.10    1.24 
   3   4 -13    1.11    1.22 
   3   4 -13    1.61    1.09 
   3   4 -12    4.84    1.45 
   3   4 -12    7.62    1.51 
   3   4 -11   40.89    2.71 
   3  -4 -11   52.48    3.38 
   3   4 -11   46.30    3.19 
   3  -4 -11   45.10    3.05 
   3  -4 -10    0.67    1.09 
   3   4 -10    1.43    1.16 
   3   4 -10    0.83    0.85 
   3   4 -10   -0.95    1.27 
   3  -4 -10    0.22    1.27 
   3  -4 -10    2.64    1.48 
   3   4  -9   -1.33    1.13 
   3  -4  -9   -0.19    1.11 
   3   4  -9    0.09    1.04 
   3  -4  -9    0.53    1.05 
   3   4  -9    0.56    0.93 
   3  -4  -9    1.26    1.19 
   3  -4  -9    1.33    1.29 
   3   4  -9    1.24    0.77 
   3   4  -8    5.00    1.21 
   3  -4  -8    5.70    1.27 
   3  -4  -8    4.85    1.16 
   3  -4  -8    7.65    1.38 
   3   4  -8    9.07    1.37 
   3  -4  -7    0.90    0.93 
   3   4  -7    1.70    0.87 
   3  -4  -7    1.20    0.85 
   3   4  -7    1.14    0.94 
   3  -4  -7    2.56    1.03 
   3   4  -6   45.63    2.67 
   3  -4  -6   52.14    2.79 
   3   4  -6   55.50    2.89 
  -3   4   6   53.58    2.76 
   3   4  -5  885.64   30.90 
  -3   4   5  847.51   30.77 
  -3   4   4   33.33    1.99 
   3   4  -3  763.56   27.04 
   3   4  -2 1480.19   50.90 
   3   4  -2 1448.53   50.70 
  -3  -4   2 1469.10   50.63 
  -3   4   2 1418.79   50.61 
   3   4  -1  381.46   13.71 
   3   4  -1  390.64   13.95 
  -3   4   0  450.51   16.52 
  -3  -4   0  453.86   16.54 
   3   4   0  493.60   16.65 
   3   4   1  483.69   16.53 
  -3   4  -1  464.33   16.65 
  -3   4  -1  446.54   16.51 
  -3  -4  -1  454.46   16.53 
  -3   4  -2    8.60    1.03 
  -3   4  -2    8.84    0.94 
  -3  -4  -2    8.98    1.15 
  -3  -4  -3  228.44    8.88 
  -3   4  -4  595.23   21.68 
  -3  -4  -4  602.88   21.82 
  -3   4  -5  369.23   14.02 
  -3  -4  -5  381.39   14.17 
  -3  -4  -6   11.59    1.38 
  -3   4  -6   10.82    1.25 
  -3   4  -6   11.40    1.33 
  -3   4  -6    9.91    1.23 
  -3  -4  -6    9.55    1.20 
  -3   4  -7   65.72    3.61 
  -3  -4  -7   69.69    3.64 
  -3  -4  -7   72.01    3.68 
  -3   4  -7   69.32    3.69 
  -3  -4  -7   72.47    3.60 
  -3  -4  -7   64.45    3.55 
  -3   4  -7   64.62    3.70 
  -3  -4  -8  206.59    8.04 
  -3   4  -8  197.96    8.36 
  -3  -4  -8  189.75    7.94 
  -3   4  -8  188.63    7.98 
  -3   4  -8  185.66    7.96 
  -3  -4  -8  180.76    7.91 
  -3   4  -8  176.54    8.04 
  -3   4  -9   74.97    4.18 
  -3  -4  -9   75.30    3.96 
  -3   4  -9   76.63    4.00 
  -3   4  -9   76.02    3.99 
  -3  -4  -9   68.76    3.91 
  -3   4  -9   69.94    4.03 
  -3   4 -10   22.92    2.00 
  -3   4 -10   26.14    2.25 
  -3  -4 -10   24.30    2.09 
  -3   4 -10   24.23    2.19 
  -3   4 -11    2.98    1.00 
  -3  -4 -11    2.03    0.99 
  -3   4 -11    1.77    0.98 
  -3   4 -12    7.18    1.07 
  -3   4 -12    5.62    1.00 
  -3  -4 -12    7.13    1.12 
  -3   4 -12    4.75    1.01 
  -3   4 -13    8.16    0.96 
  -3  -4 -13    8.12    0.93 
  -3   4 -13    7.81    0.92 
  -3   4 -13    6.77    0.85 
   3   5 -15   -0.10    0.80 
   3   5 -14    4.52    1.19 
   3   5 -14    4.79    1.13 
   3   5 -14    3.53    1.06 
   3   5 -13   41.98    2.84 
   3   5 -13   45.11    2.88 
   3   5 -13   36.68    2.76 
   3  -5 -12    1.38    1.20 
   3   5 -12    0.39    1.25 
   3   5 -12   -0.21    1.11 
   3   5 -12    0.10    1.33 
   3   5 -11   16.04    1.97 
   3   5 -11   15.12    1.59 
   3  -5 -11   15.18    1.91 
   3   5 -11   17.78    2.03 
   3   5 -10   36.14    2.41 
   3   5 -10   39.85    2.93 
   3  -5 -10   39.10    2.90 
   3  -5 -10   40.14    2.87 
   3  -5  -9   48.64    3.16 
   3   5  -9   50.99    3.22 
   3   5  -9   43.11    2.60 
   3  -5  -9   48.76    3.12 
   3   5  -9   47.30    3.13 
   3   5  -8    9.20    1.42 
   3  -5  -8   10.01    1.47 
   3   5  -8   11.55    1.52 
   3  -5  -8    6.96    1.36 
   3  -5  -8    6.47    1.52 
   3   5  -7   22.25    1.93 
   3  -5  -7   20.66    1.89 
  -3   5   7   22.69    1.81 
  -3   5   6  177.59    6.99 
   3  -5  -6  160.26    6.99 
   3   5  -6  168.48    7.07 
  -3   5   5 1588.36   55.96 
   3   5  -4    8.28    1.01 
   3   5  -3  177.70    7.08 
   3   5  -2   58.67    2.65 
  -3   5   1   43.16    2.52 
  -3  -5   1   44.35    2.51 
   3   5   0   47.38    2.37 
  -3   5   0   43.96    2.58 
  -3  -5   0   49.92    2.61 
   3   5   1  325.59   11.65 
  -3   5  -1  328.04   11.93 
  -3  -5  -1  290.65   11.87 
  -3  -5  -2   83.00    3.95 
  -3   5  -2   85.19    3.74 
  -3  -5  -3   28.63    1.98 
  -3  -5  -4   17.75    1.55 
  -3   5  -4   14.42    1.42 
  -3  -5  -5   94.36    4.29 
  -3   5  -5   84.79    4.16 
  -3  -5  -5   80.82    4.08 
  -3   5  -6    3.85    0.99 
  -3   5  -6    5.17    1.19 
  -3   5  -6    4.99    1.11 
  -3  -5  -6    6.37    1.13 
  -3   5  -7   11.06    1.57 
  -3   5  -7    6.44    1.31 
  -3   5  -8    0.99    1.23 
  -3   5  -8    1.61    1.09 
  -3   5  -9   36.88    2.78 
  -3   5  -9   37.53    2.63 
  -3   5 -10   -0.19    0.96 
  -3   5 -10    0.57    0.91 
  -3   5 -11   68.73    3.52 
  -3   5 -12    2.58    0.78 
  -3   5 -12    4.28    0.95 
  -3   5 -13   15.50    1.12 
  -3   5 -13   19.53    1.31 
   3   6 -15   29.46    1.82 
   3   6 -14    0.88    0.84 
   3   6 -14    0.76    0.92 
   3   6 -13    6.33    1.45 
   3   6 -12    5.87    1.40 
   3   6 -12    6.54    1.41 
   3   6 -12    5.18    1.58 
   3   6 -11    7.01    1.51 
   3  -6 -10    1.57    1.42 
   3  -6 -10    0.61    1.10 
   3   6 -10    0.90    1.56 
   3   6 -10    1.09    1.17 
   3  -6  -9   20.87    2.24 
   3  -6  -9   24.85    2.26 
   3   6  -9   25.10    2.31 
   3  -6  -8   18.30    2.00 
   3  -6  -8   20.34    1.97 
   3   6  -8   15.95    1.88 
   3   6  -8   19.60    1.94 
   3   6  -7   98.34    4.82 
   3   6  -7   95.36    4.81 
   3  -6  -7   98.57    4.83 
  -3   6   7   98.09    4.72 
   3  -6  -7  101.64    4.81 
   3   6  -6   88.50    4.40 
  -3   6   6   92.23    4.34 
   3  -6  -6   84.18    4.29 
   3  -6  -5   22.67    1.90 
   3   6  -4   27.36    1.87 
   3   6  -3  357.84   13.05 
   3   6  -3  334.46   12.74 
   3   6  -2   33.02    2.11 
  -3   6   2   34.52    2.30 
  -3   6   1  424.63   15.87 
   3   6  -1  419.67   15.69 
  -3  -6   1  434.59   15.93 
   3   6   0  282.34   10.36 
  -3   6   0  280.64   10.56 
  -3  -6   0  250.14   10.48 
  -3  -6  -1   39.76    2.50 
  -3   6  -1   44.57    2.45 
  -3   6  -2    0.49    0.66 
  -3  -6  -2    0.36    0.80 
  -3   6  -3    2.04    0.79 
  -3  -6  -3    2.27    0.87 
  -3  -6  -3    1.27    0.79 
  -3  -6  -3    2.24    0.93 
  -3   6  -4    2.65    0.92 
  -3  -6  -4    4.27    1.04 
  -3  -6  -4    2.92    0.92 
  -3   6  -5   52.44    3.14 
  -3   6  -5   51.19    3.07 
  -3  -6  -5   58.08    3.17 
  -3  -6  -5   54.87    3.15 
  -3   6  -6    5.53    1.37 
  -3   6  -6    6.03    1.19 
  -3   6  -6    4.22    1.08 
  -3   6  -7    3.15    1.14 
  -3   6  -7    3.33    1.14 
  -3   6  -7    2.59    1.04 
  -3   6  -7    2.50    1.20 
  -3   6  -8   -0.34    1.10 
  -3   6  -8    1.01    1.04 
  -3   6  -9  106.60    5.43 
  -3   6  -9  114.58    5.32 
  -3   6 -10    4.22    1.08 
  -3   6 -11   10.05    1.25 
  -3   6 -11   10.90    1.27 
  -3   6 -12    7.05    0.92 
  -3   6 -12   10.26    1.09 
  -3   6 -13    4.99    0.81 
   3   7 -15    2.47    0.90 
   3   7 -14   24.88    1.74 
   3   7 -14   23.48    1.71 
   3   7 -13    7.81    1.27 
   3   7 -13    8.33    1.35 
   3   7 -13    7.79    1.39 
   3   7 -12    2.09    1.11 
   3   7 -12    0.37    1.36 
   3  -7 -11   22.10    2.09 
   3   7 -11   24.13    2.27 
   3   7 -11   20.05    2.30 
   3  -7 -10   95.33    4.97 
   3  -7 -10   89.42    4.89 
   3   7 -10   97.36    5.04 
   3   7 -10   91.00    5.12 
   3  -7  -9    5.98    1.57 
   3  -7  -9    5.25    1.41 
   3   7  -9    4.85    1.73 
   3   7  -9    4.86    1.40 
   3   7  -8   47.70    3.21 
   3  -7  -8   45.97    3.19 
   3   7  -8   43.24    3.15 
   3   7  -8   48.82    3.50 
   3   7  -7    5.07    1.37 
   3  -7  -7    6.20    1.48 
   3  -7  -7    7.00    1.56 
  -3   7   7    5.81    1.42 
   3   7  -7    5.51    1.36 
   3   7  -7    5.16    1.68 
   3   7  -6  205.97    8.72 
  -3   7   6  219.96    8.81 
   3  -7  -6  205.75    8.75 
   3  -7  -5  287.83   11.16 
   3   7  -5  278.20   11.03 
   3  -7  -4    5.27    1.17 
   3   7  -4    5.31    1.35 
   3   7  -4    5.07    1.00 
  -3   7   4    4.87    1.40 
   3  -7  -3  442.32   16.29 
   3   7  -3  457.79   16.50 
   3   7  -3  411.31   16.08 
  -3   7   3  451.47   16.59 
   3   7  -2   12.44    1.50 
  -3   7   2   12.13    1.67 
  -3  -7   1    5.22    1.14 
  -3   7   1    4.51    1.30 
   3   7  -1    6.41    1.06 
  -3  -7   0    6.83    1.17 
   3   7   0   10.81    1.23 
  -3  -7   0    8.51    1.28 
  -3   7   0    8.91    1.45 
  -3  -7  -1   46.23    2.78 
  -3   7  -1   45.69    2.72 
  -3  -7  -1   42.89    2.74 
  -3  -7  -2  447.59   16.43 
  -3  -7  -2  446.31   16.46 
  -3   7  -2  436.44   16.36 
  -3  -7  -2  412.41   16.44 
  -3   7  -3   23.35    2.02 
  -3   7  -3   23.04    1.89 
  -3  -7  -3   23.52    1.99 
  -3  -7  -3   23.11    1.93 
  -3   7  -4    9.69    1.34 
  -3   7  -4    9.17    1.40 
  -3  -7  -4   12.30    1.49 
  -3  -7  -4   11.21    1.45 
  -3  -7  -5    5.58    1.22 
  -3   7  -5    7.25    1.28 
  -3   7  -5    6.94    1.48 
  -3   7  -5    8.01    1.36 
  -3  -7  -5    7.92    1.29 
  -3   7  -6    4.56    1.38 
  -3   7  -6    6.69    1.30 
  -3   7  -7    0.52    1.02 
  -3   7  -7    0.35    1.12 
  -3   7  -7    0.09    1.02 
  -3   7  -8   24.68    2.35 
  -3   7  -8   24.03    2.14 
  -3   7  -9   35.14    2.69 
  -3   7  -9   43.91    2.72 
  -3   7 -10    5.90    1.13 
  -3   7 -11   28.67    1.98 
  -3   7 -11   38.72    2.17 
  -3   7 -12    7.64    0.83 
  -3   7 -12   11.97    1.06 
   3   8 -14   -0.09    0.70 
   3   8 -14    0.16    0.83 
   3   8 -13    1.33    0.95 
   3   8 -13   -0.46    0.82 
   3   8 -12   12.44    1.51 
   3   8 -12   11.23    1.67 
   3   8 -11    4.25    1.24 
   3  -8 -11    3.89    1.20 
   3   8 -11    3.84    1.47 
   3   8 -10    3.31    1.26 
   3  -8 -10    3.18    1.26 
   3   8 -10    2.30    1.46 
   3  -8 -10    2.68    1.38 
   3   8  -9    0.11    1.08 
   3  -8  -9    0.73    1.18 
   3   8  -9    0.80    1.48 
   3  -8  -9    0.89    1.31 
   3   8  -8   70.93    4.10 
   3   8  -8   67.82    4.29 
   3  -8  -8   70.93    4.07 
   3  -8  -7   99.09    5.07 
   3  -8  -7   97.59    5.10 
   3   8  -7  102.52    5.35 
  -3   8   7  100.79    5.11 
   3   8  -7   95.99    5.07 
  -3   8   6  661.94   23.85 
   3   8  -6  639.19   23.75 
   3   8  -6  633.58   23.91 
   3  -8  -6  646.71   23.79 
  -3   8   6  612.74   23.91 
   3   8  -5  146.67    6.59 
   3  -8  -5  140.37    6.36 
   3   8  -5  133.35    6.18 
  -3   8   5  142.45    6.59 
   3   8  -4    4.15    1.44 
   3   8  -4    3.86    0.98 
  -3   8   4    4.82    1.48 
   3  -8  -4    4.80    1.23 
   3   8  -3    4.00    1.19 
   3   8  -3    3.00    1.26 
  -3  -8   3    4.47    1.07 
  -3   8   3    2.13    1.33 
   3  -8  -3    2.40    1.03 
   3   8  -2   37.85    2.52 
  -3   8   2   35.48    2.64 
  -3  -8   2   30.40    2.30 
  -3  -8   1  476.27   18.15 
  -3  -8   1  449.33   17.90 
   3   8  -1  495.57   17.99 
  -3   8   1  497.91   18.18 
  -3  -8   0  195.19    8.03 
   3   8   0  204.92    7.98 
  -3   8   0  189.19    8.06 
  -3   8  -1   32.14    2.48 
  -3  -8  -1   33.94    2.51 
  -3  -8  -1   34.91    2.49 
  -3  -8  -1   36.62    2.61 
  -3  -8  -2   81.69    4.24 
  -3   8  -2   84.39    4.32 
  -3  -8  -2   78.96    4.35 
  -3  -8  -3  208.50    8.53 
  -3   8  -3  204.07    8.60 
  -3   8  -3  195.38    8.42 
  -3  -8  -3  196.76    8.54 
  -3  -8  -4   72.42    4.05 
  -3   8  -4   74.50    3.96 
  -3   8  -4   76.19    4.20 
  -3  -8  -4   76.72    4.09 
  -3  -8  -4   79.61    4.15 
  -3   8  -5    3.28    1.14 
  -3   8  -5    2.42    1.26 
  -3  -8  -5    1.09    1.10 
  -3   8  -6    0.60    1.16 
  -3   8  -6    0.55    1.05 
  -3   8  -7   20.65    2.20 
  -3   8  -7   21.23    2.02 
  -3   8  -7   22.41    2.18 
  -3   8  -8    2.87    1.20 
  -3   8  -8    2.48    1.08 
  -3   8  -8    2.10    1.23 
  -3   8  -9    2.38    1.03 
  -3   8 -10    6.34    1.04 
  -3   8 -10    4.79    0.98 
  -3   8 -11    7.26    0.95 
  -3   8 -11    5.74    0.81 
   3   9 -13    2.93    0.81 
   3   9 -13    4.00    0.91 
   3   9 -12    5.92    1.13 
   3   9 -12    5.31    1.08 
   3  -9 -11    0.62    0.90 
   3   9 -11   -0.70    0.97 
   3   9 -10    0.80    1.37 
   3  -9 -10    0.18    1.02 
   3  -9 -10   -0.09    1.19 
   3   9 -10    0.59    1.04 
   3   9  -9   28.77    2.67 
   3  -9  -9   23.68    2.30 
   3   9  -9   26.70    2.39 
   3  -9  -9   32.57    2.53 
   3   9  -8    7.77    1.81 
   3  -9  -8    8.11    1.62 
   3   9  -8    6.56    1.50 
   3   9  -7   59.15    3.99 
   3  -9  -7   61.79    3.84 
   3  -9  -7   68.77    3.89 
   3   9  -7   57.20    3.70 
   3   9  -6  126.58    6.10 
   3   9  -6  124.95    6.29 
   3  -9  -6  133.34    6.22 
  -3   9   5   17.12    2.23 
   3   9  -5   18.49    2.30 
   3  -9  -5   23.60    2.24 
   3   9  -4   18.64    2.16 
  -3   9   4   16.11    2.13 
  -3  -9   4   17.83    2.13 
   3  -9  -4   18.15    1.97 
  -3  -9   3  230.55   10.25 
   3  -9  -3  268.78   10.44 
   3   9  -3  264.95   10.62 
  -3   9   3  253.64   10.67 
   3   9  -3  276.59   10.57 
  -3  -9   3  248.95   10.31 
  -3  -9   2   60.07    3.77 
   3   9  -2   67.12    3.80 
  -3  -9   2   64.00    3.64 
  -3  -9   2   63.45    3.69 
  -3   9   2   66.69    3.90 
  -3  -9   1    2.89    1.09 
  -3  -9   1    1.47    1.53 
  -3  -9   1    3.33    1.24 
   3   9  -1    1.68    1.04 
  -3   9   1    2.61    1.22 
  -3  -9   0    8.07    1.45 
  -3  -9   0    8.80    1.45 
  -3  -9   0    9.36    1.84 
  -3   9   0    8.49    1.51 
   3   9   0    7.86    1.34 
  -3  -9   0    8.83    1.52 
  -3   9  -1   49.24    3.21 
  -3  -9  -1   50.55    3.16 
  -3  -9  -1   41.29    3.10 
  -3  -9  -1   51.38    3.21 
  -3  -9  -2    7.93    1.49 
  -3   9  -2   12.39    1.66 
  -3  -9  -2   10.14    1.82 
  -3   9  -2    9.11    1.57 
  -3  -9  -2   10.89    1.59 
  -3  -9  -3   52.35    3.24 
  -3   9  -3   44.75    2.88 
  -3   9  -3   50.87    3.19 
  -3  -9  -3   50.02    3.29 
  -3  -9  -3   39.81    3.01 
  -3  -9  -4   65.62    3.80 
  -3   9  -4   57.19    3.45 
  -3  -9  -4   62.60    3.76 
  -3  -9  -5    5.23    1.36 
  -3   9  -5    6.44    1.59 
  -3   9  -5    5.48    1.27 
  -3   9  -6   40.86    3.14 
  -3   9  -6   42.39    2.79 
  -3   9  -7   10.08    1.62 
  -3   9  -7   12.93    1.56 
  -3   9  -7   11.77    1.66 
  -3   9  -8   15.95    1.76 
  -3   9  -8   16.79    1.61 
  -3   9  -8   15.57    1.75 
  -3   9  -9   12.04    1.41 
  -3   9  -9   15.56    1.41 
  -3   9  -9   10.65    1.39 
  -3   9 -10    0.99    0.66 
  -3   9 -10    0.85    0.68 
  -3   9 -11    7.60    0.81 
  -3  10  12    0.89    0.63 
   3  10 -12    0.97    0.72 
   3  10 -12    1.27    0.80 
   3  10 -11   25.96    1.97 
   3 -10 -11   28.64    1.89 
   3 -10 -10    2.14    1.18 
   3  10 -10    1.62    1.03 
   3 -10 -10    2.45    1.03 
   3 -10  -9    6.18    1.46 
   3 -10  -9    5.40    1.26 
   3  10  -9    5.34    1.33 
   3 -10  -8   27.49    2.38 
   3 -10  -8   30.07    2.45 
   3  10  -8   25.57    2.55 
   3  10  -7    1.56    1.11 
   3  10  -6   20.06    2.33 
   3 -10  -6   18.87    2.11 
   3  10  -6   17.33    1.95 
   3 -10  -5  126.43    6.15 
   3  10  -5  129.79    6.32 
   3 -10  -4   -0.10    1.11 
  -3 -10   4    0.43    1.57 
   3 -10  -3   13.11    1.73 
  -3 -10   3   11.39    1.97 
   3 -10  -2    3.68    1.24 
  -3 -10   2    1.94    1.12 
  -3 -10   2    1.86    1.61 
  -3 -10   1  106.75    5.50 
  -3 -10   1  117.76    5.57 
  -3 -10   0   28.67    2.42 
  -3 -10   0   29.99    2.69 
  -3 -10  -1    0.32    1.02 
  -3 -10  -1   -0.72    1.67 
  -3 -10  -2    5.95    1.36 
  -3 -10  -2    6.12    1.79 
  -3 -10  -3  104.30    5.39 
  -3 -10  -3  108.86    5.41 
  -3 -10  -4    4.37    1.28 
  -3 -10  -4    4.50    1.27 
  -3 -10  -4    3.91    1.75 
  -3  10  -5   32.98    2.74 
  -3  10  -6   36.91    2.81 
  -3  10  -7  178.38    7.91 
  -3  10  -7  188.36    7.59 
  -3  10  -8    2.24    1.00 
  -3  10  -8    1.45    0.79 
  -3  10  -8    0.16    0.91 
  -3  10  -9    1.83    0.79 
  -3  10  -9    0.73    0.69 
  -3  10  -9    2.39    0.69 
  -3  10 -10    8.77    0.79 
   3  11 -12    0.07    0.79 
   3  11 -11    6.18    0.99 
   3 -11 -10   17.76    1.56 
   3  11 -10   20.12    1.67 
   3 -11 -10   19.11    1.69 
   3 -11  -9    3.30    1.09 
   3  11  -9    2.93    1.05 
   3 -11  -9    3.23    1.21 
   3 -11  -8    1.15    1.02 
   3  11  -8    1.68    1.02 
   3 -11  -8    1.33    1.18 
   3 -11  -7    2.08    1.58 
   3  11  -7    2.08    1.09 
   3 -11  -7    0.27    1.20 
   3 -11  -6   40.77    2.96 
   3  11  -5   11.69    1.59 
  -3 -11   4    0.34    1.54 
   3 -11  -3   46.67    3.06 
  -3 -11   3   42.36    3.10 
  -3 -11   3   37.02    2.81 
   3 -11  -2   32.93    2.57 
  -3 -11   2   35.05    2.85 
  -3 -11   2   29.81    2.48 
  -3 -11   1    0.42    1.03 
   3 -11  -1    0.37    1.00 
  -3 -11   0   -0.28    1.76 
  -3 -11   0    0.32    1.06 
  -3 -11  -1    8.36    1.99 
  -3 -11  -1    7.69    1.47 
  -3 -11  -2    3.70    1.73 
  -3 -11  -3   12.65    2.02 
  -3 -11  -4    0.28    1.05 
  -3 -11  -4    0.62    1.06 
  -3 -11  -4   -0.17    1.54 
  -3 -11  -5    0.60    0.99 
  -3  11  -5    2.15    1.14 
  -3 -11  -5    2.66    1.46 
  -3  11  -6   51.02    3.17 
  -3  11  -7   76.87    3.83 
  -3  11  -7   73.16    3.85 
  -3  11  -8    3.82    0.83 
  -3  11  -8    4.99    0.99 
   3 -12  -9    0.50    0.88 
   3  12  -9    0.69    0.78 
   3 -12  -9    0.53    0.79 
   3 -12  -8   14.70    1.59 
   3  12  -8   13.83    1.46 
   3 -12  -8   16.13    1.57 
   3 -12  -7   32.10    2.31 
   3  12  -7   27.09    2.12 
   3 -12  -7   28.50    2.36 
   3  12  -6    1.49    0.95 
   3 -12  -6    3.52    1.31 
   3 -12  -5    4.45    1.73 
   3 -12  -5    6.50    1.39 
   3 -12  -4    0.74    1.02 
  -3 -12   3    2.02    1.50 
   3 -12  -3    2.58    1.12 
  -3 -12   3    2.28    1.04 
   3 -12  -2   26.29    2.22 
  -3 -12   2   23.57    2.40 
  -3 -12   2   23.40    2.11 
  -3 -12   1    9.77    1.97 
  -3 -12   1    8.92    1.43 
   3 -12   0    0.73    1.67 
  -3 -12   0    1.78    1.62 
  -3 -12   0    1.99    1.10 
   3 -12   1   -0.17    1.58 
  -3 -12  -1   -0.44    1.56 
  -3 -12  -1   -0.40    0.97 
  -3 -12  -2   -0.17    1.55 
  -3 -12  -2    0.39    1.00 
  -3 -12  -3    3.85    1.21 
  -3 -12  -3    4.33    1.58 
  -3 -12  -3    3.15    1.12 
  -3 -12  -4   -0.33    1.03 
  -3 -12  -5   -0.07    0.92 
  -3  12  -5    0.95    0.86 
  -3  12  -5    1.12    1.01 
  -3  12  -6   26.17    1.92 
  -3  12  -6   26.13    2.03 
  -3  12  -7    3.85    0.81 
  -3  12  -7    5.45    1.01 
   3 -13  -7    8.27    1.24 
   3  13  -7    6.56    0.99 
   3 -13  -7    5.14    1.23 
   3 -13  -7    6.13    1.09 
   3 -13  -6   40.03    2.45 
   3  13  -6   34.50    2.22 
   3 -13  -6   38.36    2.57 
   3 -13  -5    2.72    1.49 
   3 -13  -5    3.07    1.15 
   3 -13  -4    0.96    1.54 
   3 -13  -4    0.46    1.00 
  -3 -13   3   14.19    1.82 
   3 -13  -3   13.42    1.58 
  -3 -13   2    9.59    1.31 
   3 -13  -2   11.84    1.45 
  -3 -13   1    4.71    1.10 
   3 -13   0   21.27    2.13 
  -3 -13   0   15.03    1.72 
   3 -13   1   10.66    1.72 
  -3 -13  -1   11.31    1.46 
  -3 -13  -2    9.95    1.70 
  -3 -13  -2    9.23    1.43 
  -3 -13  -3    0.55    1.29 
  -3  13  -3    0.09    0.90 
  -3 -13  -3    0.15    0.94 
  -3  13  -4    0.44    0.83 
  -3 -13  -4    0.58    0.85 
  -3  13  -5   32.70    2.12 
  -3  13  -5   29.94    1.95 
  -3  13  -6    1.70    0.77 
  -3  13  -6    1.33    0.58 
   3 -14  -6    0.74    1.01 
   3 -14  -5    7.97    1.35 
   3 -14  -5    7.18    1.09 
   3 -14  -4    8.10    1.47 
   3 -14  -4    7.08    1.16 
   3 -14  -3    0.43    1.27 
   3 -14  -2    1.32    1.30 
   3 -14  -2    1.04    0.82 
   3 -14  -1   10.13    1.58 
   3 -14   0    2.27    1.26 
  -3 -14  -1    2.07    0.92 
   3 -14   1    2.04    1.15 
  -3 -14  -2    3.56    0.96 
  -3  14  -2    2.77    0.85 
  -3  14  -3   27.08    1.77 
  -3  14  -4    4.16    0.75 
  -3  14  -4    6.01    0.99 
   3 -15  -4   -0.88    1.33 
   3 -15  -3   12.06    1.55 
   3 -15  -2    5.76    1.36 
   3 -15  -1    5.26    1.26 
  -3  15   0    4.63    0.92 
   4   0 -16   15.80    1.50 
   4   0 -15   -0.14    1.01 
   4   0 -15   -0.35    1.21 
   4   0 -14   24.74    2.23 
   4   0 -14   19.12    2.26 
   4   0 -13    0.60    1.35 
   4   0 -13   -0.19    1.19 
   4   0 -12    5.64    1.47 
   4   0 -12    5.93    1.61 
   4   0 -12    6.00    1.61 
   4   0 -11    0.91    1.18 
   4   0 -11   -0.31    1.16 
   4   0 -11    0.09    1.31 
   4   0 -10  333.76   14.30 
   4   0 -10  388.64   14.18 
   4   0  -9   -0.38    1.10 
  -4   0   9    0.08    0.83 
   4   0  -9    0.31    1.09 
  -4   0   8   40.38    2.53 
   4   0  -8   35.64    2.43 
  -4   0   7   -0.06    0.87 
  -4   0   6  783.02   28.08 
  -4   0   4  424.61   14.99 
  -4   0   3    0.37    0.38 
  -4   0   3   -0.25    0.81 
  -4   0   2 1265.46   44.88 
  -4   0   2 1331.19   45.01 
  -4   0   2 1263.86   44.76 
  -4   0   1   -0.70    0.73 
  -4   0   1    0.72    0.51 
  -4   0   1   -0.03    0.62 
  -4   0   0 1745.38   62.55 
  -4   0   0 1813.27   62.49 
  -4   0   0 1812.74   62.62 
  -4   0  -1    0.40    0.56 
  -4   0  -1    0.04    0.60 
  -4   0  -1    0.17    0.56 
  -4   0  -2   77.74    3.29 
  -4   0  -3    0.65    0.75 
  -4   0  -4   22.03    1.66 
  -4   0  -5    0.15    0.70 
  -4   0  -5   -0.14    0.75 
  -4   0  -6  106.11    4.99 
  -4   0  -7   -0.27    0.96 
  -4   0  -7   -0.64    0.98 
  -4   0  -7   -0.33    0.92 
  -4   0  -7   -0.80    0.89 
  -4   0  -8   27.44    2.07 
  -4   0  -8   37.56    2.65 
  -4   0  -8   34.57    2.51 
  -4   0  -8   32.43    2.45 
  -4   0  -8   32.76    2.50 
  -4   0  -9   -1.14    1.44 
  -4   0  -9    0.90    0.97 
  -4   0  -9   -0.99    1.09 
  -4   0 -10   38.63    2.72 
  -4   0 -10   39.28    2.88 
  -4   0 -11    0.50    0.88 
  -4   0 -12   64.40    3.46 
  -4   0 -12   67.49    3.38 
  -4   0 -13    0.21    0.69 
   4   1 -16    4.77    1.09 
   4  -1 -16    4.12    1.04 
   4   1 -15    1.23    1.11 
   4   1 -15   -1.46    1.25 
   4  -1 -15   -0.86    1.17 
   4  -1 -14    1.24    1.30 
   4   1 -14    1.13    1.21 
   4   1 -14    1.18    1.13 
   4   1 -14   -1.41    1.34 
   4  -1 -14    1.41    1.33 
   4   1 -13   12.85    1.78 
   4   1 -13   16.34    1.99 
   4  -1 -13   16.32    2.05 
   4   1 -12   11.46    1.71 
   4  -1 -12   10.57    1.76 
   4  -1 -12    9.16    1.77 
   4   1 -12   12.10    1.75 
   4  -1 -12   12.52    1.89 
   4   1 -11    1.67    1.20 
   4  -1 -11    3.45    1.54 
   4   1 -11    3.09    1.34 
   4  -1 -11    6.01    1.44 
   4  -1 -11    2.37    1.44 
   4  -1 -10    2.16    1.28 
   4   1 -10    1.35    1.28 
   4  -1 -10    1.91    1.32 
   4   1 -10    1.15    1.36 
   4  -1  -9    5.55    1.44 
   4   1  -9    7.02    1.49 
   4  -1  -9    8.66    1.52 
   4   1  -9    8.28    1.49 
  -4   1   9    7.29    1.25 
   4   1  -8  242.92   10.00 
  -4  -1   8  256.68   10.09 
  -4   1   8  267.29   10.11 
  -4   1   7    4.56    1.10 
  -4  -1   7    4.00    1.05 
  -4   1   6  126.47    5.36 
  -4  -1   6  123.72    5.34 
  -4   1   5    1.37    0.93 
  -4  -1   5    1.01    0.93 
  -4  -1   4 1396.97   49.40 
  -4  -1   4 1412.06   49.11 
  -4  -1   3  736.52   25.84 
  -4  -1   3  728.30   25.89 
  -4   1   3  718.63   25.39 
  -4  -1   3  731.28   25.59 
  -4   1   2  161.72    6.37 
  -4  -1   2  158.10    6.36 
  -4  -1   2  177.24    6.57 
  -4  -1   2  176.30    6.56 
  -4  -1   2  175.12    6.38 
  -4   1   2  168.67    6.23 
  -4  -1   1  404.72   13.71 
  -4   1   1  387.63   13.67 
  -4  -1   1  377.34   13.70 
  -4  -1   1  376.44   13.76 
  -4   1   1  374.62   13.67 
  -4  -1   1  359.50   13.62 
  -4   1   1  371.05   13.57 
  -4   1   0  111.46    4.54 
  -4  -1   0  114.81    4.68 
  -4   1   0  123.80    4.65 
  -4  -1   0  115.79    4.67 
  -4   1  -1   23.84    1.53 
  -4  -1  -1   25.48    1.55 
  -4   1  -1   25.36    1.53 
  -4  -1  -1   26.42    1.50 
  -4   1  -1   24.98    1.32 
  -4   1  -1   24.78    1.34 
  -4  -1  -2   22.36    1.66 
  -4   1  -2   31.14    1.57 
  -4   1  -3  890.43   32.04 
  -4  -1  -3  908.75   32.10 
  -4  -1  -4    1.55    0.83 
  -4   1  -4    1.42    0.79 
  -4  -1  -5    1.15    0.83 
  -4  -1  -5   -0.52    0.82 
  -4   1  -5   -0.07    0.80 
  -4  -1  -6   21.27    1.83 
  -4  -1  -6   23.55    1.89 
  -4   1  -6   24.21    1.95 
  -4   1  -7  376.37   14.63 
  -4   1  -7  389.48   14.89 
  -4  -1  -7  386.57   14.88 
  -4   1  -7  401.28   15.02 
  -4  -1  -7  382.53   14.95 
  -4  -1  -7  393.84   14.95 
  -4   1  -7  391.50   14.98 
  -4  -1  -8    3.32    1.35 
  -4   1  -8    2.97    1.42 
  -4   1  -8    4.92    1.19 
  -4  -1  -8    6.19    1.48 
  -4   1  -8    5.61    1.39 
  -4   1  -8    4.23    1.36 
  -4  -1  -8    4.50    1.31 
  -4  -1  -8    5.27    1.29 
  -4   1  -8    6.97    1.40 
  -4   1  -9   15.27    1.58 
  -4  -1  -9   17.45    1.88 
  -4   1  -9   13.86    1.76 
  -4  -1  -9   13.17    1.70 
  -4   1  -9   19.84    1.94 
  -4  -1  -9   15.31    1.86 
  -4   1  -9   14.17    1.88 
  -4   1 -10   13.49    1.46 
  -4  -1 -10   12.49    1.58 
  -4   1 -10   14.26    1.68 
  -4  -1 -10   15.04    1.78 
  -4   1 -10   12.97    1.75 
  -4   1 -11   40.44    2.62 
  -4  -1 -11   42.29    2.67 
  -4  -1 -11   40.65    2.72 
  -4   1 -11   39.71    2.73 
  -4   1 -11   39.11    2.41 
  -4  -1 -12    0.07    0.85 
  -4   1 -12    2.46    0.98 
  -4   1 -12    0.33    0.78 
  -4   1 -12    1.38    0.70 
  -4   1 -13    2.47    0.79 
  -4  -1 -13    2.87    0.82 
   4   2 -16   -0.11    0.73 
   4  -2 -16    0.65    0.74 
   4   2 -15    3.10    1.11 
   4   2 -15    2.19    1.15 
   4  -2 -15    1.61    1.13 
   4  -2 -14   29.94    2.40 
   4   2 -14   26.29    2.27 
   4   2 -14   24.38    2.42 
   4  -2 -14   26.15    2.46 
   4   2 -13   -0.84    1.28 
   4  -2 -13    1.10    1.38 
   4   2 -13    1.05    1.18 
   4  -2 -13   -0.92    1.40 
   4  -2 -12   34.09    2.80 
   4   2 -12   33.07    2.62 
   4  -2 -12   31.31    2.61 
   4   2 -12   33.86    2.72 
   4  -2 -11   10.52    1.78 
   4  -2 -11   10.59    1.88 
   4   2 -11   13.18    1.79 
   4   2 -11   11.03    1.66 
   4  -2 -10  192.78    8.02 
   4  -2 -10  199.29    8.12 
   4   2 -10  186.23    7.87 
   4   2 -10  195.50    8.11 
   4  -2 -10  201.67    8.01 
   4  -2 -10  170.21    8.22 
   4  -2  -9    4.40    1.31 
   4   2  -9    2.67    1.22 
   4   2  -9    4.02    1.22 
   4  -2  -9    4.98    1.34 
  -4   2   9    4.83    1.12 
   4  -2  -8    3.84    1.04 
   4   2  -8    1.72    1.12 
   4  -2  -8    2.69    1.11 
   4   2  -8    3.52    1.09 
  -4   2   8    3.68    1.11 
  -4  -2   6  262.53   10.50 
   4   2  -6  284.72   10.52 
  -4  -2   5   75.19    3.65 
   4   2  -5   80.57    3.61 
  -4  -2   4  132.96    5.20 
  -4  -2   3  305.75   11.31 
   4   2  -3  308.43   11.19 
  -4  -2   3  300.70   11.14 
  -4   2   2  359.83   13.18 
  -4  -2   2  372.97   13.25 
   4   2  -2  375.45   13.04 
  -4   2   2  346.23   13.02 
  -4  -2   2  357.19   13.05 
  -4  -2   2  355.94   13.11 
  -4  -2   1   59.49    2.71 
  -4   2   1   56.50    2.69 
  -4   2   1   56.33    2.60 
  -4  -2   1   58.81    2.62 
   4   2  -1   55.02    2.42 
  -4   2   1   61.46    2.52 
  -4  -2   0  109.22    4.61 
  -4   2   0  116.50    4.51 
  -4   2   0  110.25    4.51 
   4   2   0  113.51    4.22 
  -4  -2  -1  273.81   10.01 
  -4   2  -1  266.42    9.96 
  -4   2  -1  268.33    9.85 
  -4   2  -1  264.39    9.75 
  -4   2  -2  522.37   18.40 
  -4  -2  -2  490.81   18.46 
  -4  -2  -3   18.07    1.53 
  -4  -2  -4    7.56    1.09 
  -4  -2  -5  143.77    6.17 
  -4   2  -5  142.42    6.17 
  -4  -2  -5  142.24    6.14 
  -4   2  -6    1.93    0.95 
  -4  -2  -6    1.85    0.89 
  -4  -2  -6    1.16    0.84 
  -4   2  -6    1.18    0.82 
  -4  -2  -6    2.24    0.93 
  -4   2  -6    1.93    0.95 
  -4  -2  -6    1.81    0.95 
  -4  -2  -7   73.04    3.86 
  -4  -2  -7   60.22    3.66 
  -4   2  -7   59.64    3.74 
  -4   2  -7   68.77    3.65 
  -4   2  -7   59.26    3.64 
  -4  -2  -7   66.48    3.73 
  -4  -2  -7   68.38    3.81 
  -4   2  -7   59.93    3.73 
  -4  -2  -7   80.86    3.82 
  -4   2  -7   82.82    4.15 
  -4  -2  -8  287.16   11.62 
  -4   2  -8  291.93   11.71 
  -4   2  -8  281.20   11.42 
  -4  -2  -8  294.57   11.55 
  -4   2  -8  286.82   11.56 
  -4   2  -8  288.37   11.69 
  -4  -2  -8  279.13   11.61 
  -4  -2  -8  312.35   11.61 
  -4   2  -8  293.81   11.84 
  -4   2  -9    2.80    1.07 
  -4  -2  -9    1.26    1.12 
  -4   2  -9    0.39    1.20 
  -4  -2  -9    3.84    1.16 
  -4   2  -9    2.23    1.11 
  -4  -2  -9    2.50    1.20 
  -4   2  -9    1.51    1.23 
  -4   2 -10    1.30    0.89 
  -4   2 -10    0.09    0.94 
  -4  -2 -10    1.52    1.03 
  -4   2 -10    0.29    0.93 
  -4  -2 -10   -0.19    1.05 
  -4   2 -10    0.59    1.03 
  -4   2 -11   12.36    1.50 
  -4   2 -11   13.67    1.41 
  -4  -2 -11   14.85    1.57 
  -4   2 -11   17.36    1.71 
  -4  -2 -11   13.89    1.59 
  -4   2 -12   28.06    1.87 
  -4  -2 -12   34.57    2.14 
  -4   2 -12   28.63    2.08 
  -4   2 -12   31.68    2.06 
  -4   2 -13   26.07    1.67 
  -4   2 -13   26.13    1.61 
   4   3 -15    1.66    0.97 
   4   3 -15    2.60    0.98 
   4  -3 -15    1.63    1.00 
   4   3 -15    1.74    1.05 
   4   3 -14    1.91    1.15 
   4   3 -14   -0.10    1.28 
   4  -3 -14   -1.24    1.34 
   4   3 -13   63.12    3.73 
   4  -3 -13   66.47    3.82 
   4   3 -13   64.69    3.65 
   4  -3 -13   57.89    3.55 
   4  -3 -13   51.97    3.76 
   4  -3 -12    0.67    1.27 
   4  -3 -12    1.03    1.38 
   4   3 -12    0.57    1.20 
   4   3 -12    1.09    1.13 
   4  -3 -11   -0.09    1.27 
   4  -3 -11    1.72    1.53 
   4   3 -11    0.65    1.10 
   4   3 -11   -0.21    1.10 
   4   3 -10   16.64    2.14 
   4  -3 -10   20.67    2.32 
   4  -3 -10   26.46    2.38 
   4   3 -10   27.71    2.30 
   4  -3  -9   28.19    2.27 
  -4   3   9   27.01    2.21 
   4   3  -9   29.40    2.28 
   4   3  -9   23.49    2.22 
   4  -3  -9   27.37    2.38 
   4  -3  -9   28.34    2.32 
   4   3  -8   14.60    1.69 
   4  -3  -8   16.11    1.73 
   4  -3  -8   20.95    1.83 
   4  -3  -8   20.25    1.80 
   4   3  -7   12.45    1.47 
   4  -3  -7   11.65    1.36 
  -4   3   6  227.18    8.99 
   4   3  -6  239.46    9.18 
  -4   3   5   18.17    1.54 
   4   3  -5   19.59    1.55 
  -4   3   4  210.20    8.14 
  -4  -3   3    0.98    0.62 
  -4   3   3    0.48    0.59 
   4   3  -3   -0.12    0.75 
  -4  -3   2  451.01   15.92 
  -4   3   2  432.97   15.88 
   4   3  -2  443.21   15.91 
   4   3  -1  377.46   13.57 
  -4   3   0  140.48    5.75 
  -4   3   0  147.60    5.67 
  -4   3  -1  270.15    9.96 
  -4  -3  -1  260.47   10.13 
  -4  -3  -2   16.47    1.45 
  -4  -3  -2   17.18    1.33 
  -4   3  -2   14.41    1.26 
  -4  -3  -3  766.89   27.68 
  -4  -3  -4   20.23    1.68 
  -4   3  -5   20.82    1.75 
  -4  -3  -5   21.83    1.74 
  -4  -3  -5   19.51    1.77 
  -4   3  -6   58.77    3.22 
  -4  -3  -6   60.91    3.25 
  -4  -3  -6   54.94    3.11 
  -4   3  -6   53.59    3.19 
  -4   3  -6   59.78    3.31 
  -4  -3  -6   58.23    3.25 
  -4   3  -6   59.99    3.24 
  -4  -3  -6   59.75    3.35 
  -4  -3  -7  564.88   20.42 
  -4  -3  -7  552.95   20.41 
  -4   3  -7  549.09   20.44 
  -4  -3  -7  549.21   20.42 
  -4   3  -7  568.67   20.59 
  -4  -3  -7  512.04   20.45 
  -4   3  -7  545.75   20.54 
  -4  -3  -7  560.02   20.56 
  -4   3  -7  532.64   20.39 
  -4   3  -7  569.42   20.92 
  -4   3  -8    8.76    1.63 
  -4   3  -8    8.30    1.45 
  -4  -3  -8    7.89    1.41 
  -4  -3  -8   12.34    1.61 
  -4  -3  -8    6.70    1.36 
  -4   3  -8    7.57    1.48 
  -4   3  -8    6.17    1.39 
  -4   3  -9   15.32    1.86 
  -4  -3  -9   13.59    1.69 
  -4   3  -9   13.66    1.77 
  -4  -3  -9   16.24    1.72 
  -4   3  -9   15.25    1.76 
  -4   3  -9   15.01    1.68 
  -4  -3  -9   16.93    1.77 
  -4   3 -10    2.21    0.99 
  -4  -3 -10    5.03    1.18 
  -4   3 -10    4.20    1.21 
  -4  -3 -10    3.32    1.14 
  -4   3 -10    2.49    1.14 
  -4   3 -11  192.76    7.77 
  -4  -3 -11  199.04    7.95 
  -4   3 -11  181.56    7.89 
  -4   3 -12   36.04    2.10 
  -4  -3 -12   35.80    2.20 
  -4   3 -12   36.42    2.21 
  -4   3 -12   36.07    2.19 
  -4   3 -13   41.25    2.07 
   4   4 -15    1.72    0.89 
   4   4 -15    2.09    0.89 
   4   4 -15    0.77    0.90 
   4   4 -14   12.33    1.48 
   4   4 -14    9.87    1.42 
   4   4 -14   10.65    1.50 
   4   4 -14   11.33    1.62 
   4  -4 -14    8.46    1.47 
   4  -4 -13    8.30    1.51 
   4   4 -13    6.66    1.57 
   4   4 -13    7.63    1.61 
   4  -4 -13    7.50    1.61 
   4   4 -13   10.17    1.56 
   4   4 -13    9.84    1.56 
   4   4 -12   20.54    2.04 
   4   4 -12   19.45    2.12 
   4   4 -11    9.12    1.63 
   4  -4 -11    8.51    1.78 
   4   4 -11    9.12    1.61 
   4  -4 -11    9.83    1.77 
   4   4 -10    3.07    1.26 
   4  -4 -10    2.23    1.42 
   4  -4 -10    1.58    1.24 
   4  -4  -9   44.19    2.95 
   4   4  -9   34.60    2.80 
   4  -4  -9   43.23    3.01 
   4   4  -9   46.92    2.99 
   4  -4  -9   44.80    2.99 
   4  -4  -9   45.28    2.98 
   4  -4  -8   41.02    2.63 
   4   4  -8   38.60    2.67 
   4  -4  -8   34.82    2.50 
   4   4  -8   38.49    2.54 
   4   4  -8   32.61    2.45 
   4  -4  -8   35.77    2.58 
   4  -4  -8   36.48    2.56 
   4   4  -7    9.86    1.34 
   4  -4  -7   13.93    1.54 
   4  -4  -7   12.63    1.48 
   4  -4  -7   13.19    1.48 
  -4   4   7   11.70    1.40 
   4   4  -7   13.70    1.58 
  -4   4   6  384.41   14.64 
   4   4  -6  400.97   14.76 
  -4   4   5  246.43    9.86 
   4   4  -5  268.16    9.95 
  -4   4   4  656.28   23.98 
   4   4  -4  675.93   23.97 
  -4   4   3    4.41    1.07 
  -4   4   3    3.47    0.73 
  -4  -4   3    3.75    0.77 
  -4  -4   2  476.28   17.24 
  -4  -4   2  479.88   16.94 
  -4   4   2  455.75   16.87 
  -4   4   2  474.76   17.13 
  -4   4   1   19.05    1.47 
  -4   4   1   16.06    1.52 
  -4  -4   1   14.77    1.41 
  -4   4   0   19.00    1.47 
  -4   4   0   21.87    1.64 
  -4   4   0   17.59    1.27 
  -4  -4   0   18.58    1.30 
  -4  -4   0   17.06    1.49 
  -4  -4  -1    3.20    0.96 
  -4   4  -1    2.77    0.99 
  -4   4  -1    3.28    0.91 
  -4  -4  -2    1.69    0.87 
  -4  -4  -3   10.81    1.31 
  -4   4  -3   10.67    1.18 
  -4   4  -4  134.76    5.94 
  -4  -4  -4  156.62    6.35 
  -4  -4  -5  327.49   12.19 
  -4   4  -5  309.19   12.16 
  -4  -4  -5  317.51   12.34 
  -4   4  -5  306.94   12.16 
  -4   4  -6   94.69    4.60 
  -4  -4  -6   95.81    4.45 
  -4   4  -6   89.85    4.51 
  -4  -4  -6   99.21    4.55 
  -4   4  -6   97.16    4.56 
  -4  -4  -6   96.60    4.60 
  -4   4  -6   92.34    4.60 
  -4  -4  -6   93.43    4.69 
  -4   4  -7   61.42    3.67 
  -4  -4  -7   67.46    3.82 
  -4   4  -7   73.98    4.14 
  -4   4  -7   63.22    3.69 
  -4  -4  -7   67.96    3.72 
  -4  -4  -7   66.78    3.61 
  -4   4  -7   65.82    3.72 
  -4   4  -7   68.36    3.65 
  -4  -4  -7   65.71    3.60 
  -4  -4  -8   13.73    1.56 
  -4   4  -8   12.96    1.61 
  -4   4  -8   11.88    1.79 
  -4   4  -8    6.61    1.54 
  -4  -4  -8    8.55    1.54 
  -4   4  -8   13.03    1.68 
  -4  -4  -8   19.61    1.81 
  -4   4  -9  147.92    6.93 
  -4   4  -9  150.48    6.65 
  -4  -4  -9  148.99    6.58 
  -4   4  -9  152.79    6.70 
  -4   4 -10  130.99    6.09 
  -4   4 -11    8.83    1.19 
  -4  -4 -11   10.15    1.23 
  -4   4 -11    9.49    1.25 
  -4   4 -12    0.27    0.67 
  -4   4 -12    0.84    0.69 
  -4   4 -13   15.74    1.11 
   4   5 -15    1.46    0.83 
   4   5 -15    2.23    0.85 
   4   5 -14    3.06    1.11 
   4  -5 -14    5.19    1.11 
   4   5 -14    5.59    1.18 
   4   5 -14    4.69    1.12 
   4   5 -14    5.24    1.21 
   4   5 -13    0.45    1.23 
   4  -5 -13    1.02    1.14 
   4   5 -13   -0.17    1.10 
   4   5 -13    0.48    1.00 
   4   5 -12   37.79    3.08 
   4   5 -12   46.65    3.03 
   4   5 -12   44.36    3.08 
   4  -5 -12   45.13    3.01 
   4   5 -11   18.76    2.08 
   4  -5 -11   16.97    1.95 
   4  -5 -10   60.60    3.69 
   4   5 -10   58.74    3.71 
   4   5  -9    0.88    1.14 
   4  -5  -9   -0.27    1.47 
   4  -5  -9    3.44    1.48 
   4  -5  -9    2.24    1.33 
   4   5  -9    1.95    1.22 
   4   5  -8   62.64    3.56 
   4  -5  -8   64.42    3.59 
   4  -5  -8   60.37    3.55 
   4  -5  -8   60.36    3.55 
   4   5  -8   58.46    3.59 
   4  -5  -7  366.42   14.38 
   4   5  -7  391.12   14.61 
  -4   5   7  382.29   14.45 
   4  -5  -6   63.67    3.41 
  -4   5   6   67.95    3.54 
   4   5  -6   70.93    3.60 
  -4   5   5 1241.12   44.49 
   4   5  -5 1264.36   44.52 
  -4   5   4    9.58    1.38 
  -4   5   3    4.72    1.16 
  -4  -5   2  176.27    7.17 
  -4   5   2  172.40    7.01 
  -4  -5   1   62.60    3.34 
  -4   5   1   65.78    3.28 
  -4   5   1   72.20    3.48 
  -4  -5   0   89.82    4.34 
  -4   5   0   95.99    4.21 
  -4   5   0   94.42    4.32 
  -4   5  -1  184.79    7.48 
  -4  -5  -1  181.34    7.75 
  -4  -5  -2    8.95    1.28 
  -4   5  -3   44.95    2.64 
  -4  -5  -3   46.99    2.64 
  -4  -5  -3   44.42    2.65 
  -4  -5  -3   48.77    2.83 
  -4   5  -4   18.60    1.63 
  -4  -5  -4   19.11    1.63 
  -4  -5  -4   18.79    1.65 
  -4  -5  -4   18.88    1.77 
  -4   5  -5   36.97    2.51 
  -4  -5  -5   38.53    2.59 
  -4   5  -5   39.22    2.47 
  -4  -5  -5   36.73    2.38 
  -4   5  -6  177.09    7.94 
  -4  -5  -6  198.18    8.22 
  -4   5  -6  207.95    8.58 
  -4   5  -6  180.90    8.13 
  -4   5  -7  208.89    8.96 
  -4   5  -7  196.39    8.48 
  -4   5  -8   79.13    4.46 
  -4   5  -8   75.89    4.15 
  -4   5  -9    2.26    1.15 
  -4   5  -9    0.26    0.99 
  -4   5 -10    0.19    0.89 
  -4   5 -10    1.07    0.92 
  -4   5 -11    1.70    0.87 
  -4   5 -11    1.96    0.83 
  -4   5 -12   68.67    3.27 
  -4   5 -12   76.55    3.32 
   4   6 -15   21.05    1.47 
   4   6 -14   24.27    1.75 
   4   6 -14   19.70    1.65 
   4   6 -14   21.43    1.78 
   4   6 -13    3.43    1.30 
   4  -6 -13    3.37    1.13 
   4   6 -13    2.94    1.12 
   4   6 -12    1.93    1.42 
   4   6 -12    1.52    1.13 
   4   6 -12    2.23    1.21 
   4  -6 -12    1.35    1.15 
   4  -6 -10   -1.67    1.69 
   4   6 -10    1.29    1.22 
   4  -6 -10    0.73    1.18 
   4  -6  -9  279.99   11.48 
   4  -6  -9  284.91   11.57 
   4   6  -9  286.14   11.57 
   4  -6  -8  609.45   22.56 
   4  -6  -8  613.26   22.68 
   4   6  -8  598.01   22.61 
   4   6  -8  607.26   22.76 
  -4   6   7   36.99    2.67 
   4  -6  -7   36.42    2.63 
   4   6  -7   34.22    2.64 
   4   6  -7   38.58    2.62 
   4   6  -6  133.67    5.87 
  -4   6   6  132.91    5.84 
   4  -6  -6  116.38    5.68 
   4   6  -5   60.81    3.31 
  -4   6   5   54.09    3.23 
   4  -6  -5   61.04    3.26 
  -4   6   4   85.61    4.23 
  -4   6   3   12.94    1.57 
  -4  -6   2   47.02    2.92 
  -4   6   2   56.80    3.13 
  -4   6   2   54.02    2.94 
  -4  -6   1   78.34    4.00 
  -4   6   1   82.50    3.92 
   4   6  -1   79.84    3.76 
  -4   6   1   86.05    4.11 
  -4  -6   0   48.39    2.93 
  -4   6   0   55.99    2.92 
  -4   6   0   51.49    3.01 
  -4  -6   0   49.54    2.92 
  -4   6  -1   23.12    1.78 
  -4   6  -1   21.44    1.69 
  -4  -6  -1   20.58    1.88 
  -4  -6  -1   25.91    1.92 
  -4  -6  -2   18.62    1.82 
  -4  -6  -2   19.84    1.75 
  -4  -6  -2   19.46    1.70 
  -4   6  -3   64.46    3.48 
  -4  -6  -3   63.74    3.54 
  -4  -6  -3   65.52    3.46 
  -4  -6  -3   65.01    3.51 
  -4   6  -4   18.01    1.69 
  -4  -6  -4   15.15    1.59 
  -4  -6  -4   20.28    1.92 
  -4   6  -5    2.20    1.07 
  -4   6  -5    2.56    0.92 
  -4  -6  -5    2.45    0.95 
  -4  -6  -5    3.02    1.13 
  -4   6  -5    1.65    1.22 
  -4   6  -5    2.21    1.01 
  -4   6  -6    5.32    1.31 
  -4   6  -6    3.24    1.21 
  -4  -6  -6    4.99    1.30 
  -4   6  -7    1.09    1.40 
  -4   6  -7    1.61    1.13 
  -4   6  -8   27.26    2.46 
  -4   6  -8   25.15    2.21 
  -4   6  -9   -0.10    1.05 
  -4   6 -10    3.13    0.99 
  -4   6 -11   34.24    2.21 
  -4   6 -11   40.86    2.26 
  -4   6 -12   24.49    1.52 
  -4   6 -12   32.70    1.70 
   4   7 -14   -0.30    0.77 
   4   7 -14    0.04    0.74 
   4   7 -14   -0.70    0.76 
   4   7 -13   23.23    1.92 
   4  -7 -13   21.56    1.76 
   4   7 -13   25.18    1.90 
   4   7 -13   18.51    1.89 
   4   7 -12   13.42    1.68 
   4   7 -12   11.08    1.78 
   4  -7 -12   15.30    1.70 
   4  -7 -11    7.13    1.42 
   4   7 -11    6.44    1.73 
   4   7 -11    9.92    1.58 
   4  -7 -10    0.88    1.29 
   4   7 -10    0.11    1.10 
   4  -7  -9   10.37    1.81 
   4  -7  -9   10.24    1.69 
   4   7  -9    9.91    2.01 
   4   7  -9    7.92    1.62 
   4  -7  -8   27.07    2.52 
   4   7  -8   25.12    2.35 
   4  -7  -8   23.07    2.42 
   4  -7  -7  412.78   15.90 
  -4   7   7  432.54   16.09 
   4   7  -7  408.20   16.07 
   4   7  -7  407.28   15.92 
  -4   7   6   31.97    2.59 
   4  -7  -6   29.76    2.45 
   4   7  -6   28.97    2.44 
   4   7  -6   27.60    2.22 
   4  -7  -5   22.47    1.96 
  -4  -7   5   17.86    1.80 
  -4   7   5   19.79    2.02 
  -4   7   4    2.41    1.62 
  -4  -7   4    3.59    1.08 
   4  -7  -4    4.47    1.14 
  -4   7   4    4.26    1.28 
  -4   7   3  349.73   12.95 
  -4  -7   3  324.85   12.91 
  -4   7   3  336.22   13.07 
  -4  -7   3  313.21   12.85 
   4   7  -3  345.46   12.86 
   4  -7  -3  326.57   12.66 
  -4   7   2   37.67    2.71 
  -4   7   2   36.35    2.50 
  -4  -7   2   34.24    2.44 
  -4  -7   2   38.69    2.58 
  -4   7   1    6.38    1.34 
   4   7  -1    7.45    1.11 
  -4   7   1    7.75    1.51 
  -4  -7   1    8.13    1.30 
  -4  -7   1    7.52    1.27 
  -4  -7   0  248.15    9.83 
  -4   7   0  255.70    9.71 
  -4  -7  -1  509.93   18.55 
  -4  -7  -1  472.09   18.56 
  -4   7  -1  518.29   18.40 
  -4   7  -1  468.65   18.29 
  -4  -7  -2    5.96    1.34 
  -4  -7  -2    5.10    1.24 
  -4  -7  -2    6.46    1.21 
  -4  -7  -3    7.30    1.29 
  -4  -7  -3    8.09    1.31 
  -4  -7  -3    8.75    1.37 
  -4   7  -3    6.68    1.29 
  -4   7  -4   69.35    3.83 
  -4   7  -4   71.27    3.89 
  -4  -7  -4   70.55    3.84 
  -4  -7  -4   72.95    4.03 
  -4   7  -4   66.35    3.81 
  -4   7  -5   56.26    3.72 
  -4  -7  -5   53.07    3.26 
  -4   7  -5   48.57    3.21 
  -4   7  -5   52.12    3.25 
  -4   7  -5   53.28    3.25 
  -4   7  -6   18.09    1.89 
  -4   7  -6   13.56    2.01 
  -4   7  -6   16.00    1.86 
  -4   7  -7   26.40    2.58 
  -4   7  -7   26.33    2.24 
  -4   7  -8   19.24    2.05 
  -4   7  -8   19.75    1.90 
  -4   7  -9    1.04    0.94 
  -4   7  -9   -0.15    0.89 
  -4   7 -10    1.71    0.89 
  -4   7 -10    1.07    0.83 
  -4   7 -11    0.05    0.63 
  -4   7 -11    0.65    0.67 
   4   8 -14    2.86    0.84 
   4   8 -14    2.51    0.86 
   4   8 -13   -0.06    0.82 
   4   8 -13   -0.26    0.81 
   4   8 -12    5.17    1.21 
   4  -8 -12    7.92    1.24 
   4   8 -12    7.89    1.31 
   4   8 -12    6.10    1.45 
   4   8 -11   13.10    1.64 
   4   8 -11    9.76    1.80 
   4  -8 -11   11.69    1.59 
   4   8 -10    3.71    1.27 
   4  -8 -10    6.21    1.50 
   4   8 -10    7.64    1.77 
   4  -8 -10    6.04    1.37 
   4   8  -9    2.21    1.11 
   4  -8  -9    1.47    1.27 
   4   8  -9    1.02    1.50 
   4  -8  -9    2.12    1.27 
   4   8  -8  263.90   10.88 
   4  -8  -8  263.16   10.85 
   4   8  -8  262.55   11.14 
   4  -8  -8  266.94   10.96 
   4   8  -7  215.13    9.15 
   4  -8  -7  212.39    9.15 
   4   8  -7  223.82    9.52 
  -4   8   6  380.77   14.76 
   4   8  -6  386.58   14.75 
  -4   8   6  353.10   14.78 
   4   8  -6  370.13   14.47 
   4  -8  -6  376.49   14.60 
   4   8  -6  372.20   14.76 
  -4   8   5   15.41    1.99 
   4   8  -5   14.94    1.98 
   4  -8  -5   13.27    1.70 
  -4   8   5   13.47    2.00 
  -4   8   4   14.66    1.94 
  -4  -8   4   15.73    1.73 
   4   8  -4   15.19    1.94 
   4  -8  -4   17.80    1.79 
  -4   8   4   14.87    1.99 
  -4   8   3    3.68    1.40 
  -4  -8   3    3.62    1.14 
  -4  -8   3    3.01    1.18 
   4  -8  -3    3.14    1.10 
  -4   8   3    2.73    1.44 
  -4   8   2    1.69    1.23 
  -4  -8   2    1.27    1.05 
  -4  -8   2    0.56    0.95 
  -4   8   2    0.79    1.31 
   4  -8  -2    0.37    0.87 
  -4   8   1   40.54    2.94 
  -4  -8   1   34.58    2.65 
  -4  -8   1   34.61    2.59 
   4   8  -1   36.12    2.49 
  -4   8   1   41.41    2.81 
  -4  -8   0    6.60    1.44 
  -4  -8   0    5.37    1.26 
  -4   8   0    5.17    1.36 
  -4   8   0    3.87    1.12 
  -4  -8  -1    1.28    1.06 
  -4   8  -1    2.68    1.16 
  -4   8  -1    2.09    1.04 
  -4  -8  -1    1.24    1.02 
  -4  -8  -1    2.73    1.12 
  -4  -8  -2   26.84    2.43 
  -4  -8  -2   23.85    2.28 
  -4  -8  -2   25.98    2.25 
  -4  -8  -2   32.26    2.43 
  -4  -8  -3    0.11    1.10 
  -4  -8  -3    1.53    1.54 
  -4  -8  -3    1.28    1.00 
  -4   8  -3    2.71    1.14 
  -4  -8  -4   45.12    3.00 
  -4  -8  -4   43.77    3.05 
  -4   8  -4   40.69    2.85 
  -4   8  -5  217.46    9.71 
  -4  -8  -5  222.35    9.32 
  -4   8  -5  221.41    9.22 
  -4   8  -6   70.82    3.95 
  -4   8  -6   73.09    4.38 
  -4   8  -7    0.90    1.10 
  -4   8  -7   -1.05    1.32 
  -4   8  -8   17.00    1.70 
  -4   8  -8   13.50    1.70 
  -4   8  -9   13.24    1.40 
  -4   8  -9    9.58    1.39 
  -4   8 -10   31.34    1.90 
  -4   8 -10   28.07    1.91 
  -4   8 -11   19.56    1.27 
  -4   8 -11   14.85    1.12 
   4   9 -13   19.59    1.46 
   4   9 -13   21.51    1.43 
   4   9 -12    6.28    1.14 
   4  -9 -12    6.14    1.02 
   4   9 -12    4.83    1.08 
   4   9 -11    8.39    1.60 
   4  -9 -11   10.97    1.47 
   4  -9 -10    4.69    1.27 
   4   9 -10    6.43    1.62 
   4   9 -10    6.07    1.31 
   4  -9 -10    6.53    1.45 
   4   9  -9    7.41    1.79 
   4  -9  -9    8.39    1.52 
   4  -9  -9    9.44    1.65 
   4   9  -8    1.43    1.09 
   4  -9  -7   34.74    2.75 
   4   9  -7   32.03    2.90 
   4   9  -7   39.20    2.77 
   4   9  -6   10.87    2.01 
   4  -9  -6   14.71    1.90 
  -4   9   6   13.26    1.70 
  -4   9   5   83.34    4.42 
   4   9  -5   81.11    4.62 
   4  -9  -5   77.52    4.36 
   4  -9  -4    5.11    1.36 
   4   9  -4    4.17    1.49 
  -4  -9   4    7.41    1.34 
  -4   9   4    6.01    1.35 
  -4  -9   4    4.63    1.70 
  -4   9   3   18.77    2.17 
  -4   9   3   16.21    2.14 
  -4   9   3   18.43    1.87 
  -4  -9   3   15.65    1.83 
   4  -9  -3   18.73    1.86 
  -4  -9   3   19.09    2.04 
  -4  -9   3   18.63    2.21 
  -4   9   2   91.69    5.00 
  -4  -9   2   88.30    4.74 
  -4   9   2  101.63    5.01 
  -4  -9   2   88.75    4.85 
  -4  -9   2   89.79    4.74 
  -4  -9   1  167.27    7.51 
  -4   9   1  165.97    7.59 
  -4  -9   1  172.20    7.42 
  -4  -9   1  151.11    7.51 
  -4  -9   0    2.06    1.28 
  -4  -9   0    4.79    1.66 
  -4   9   0    6.54    1.52 
  -4   9   0    3.25    1.19 
  -4  -9   0    4.17    1.28 
  -4  -9   0    3.76    1.27 
  -4  -9  -1   13.92    2.05 
  -4   9  -1   14.89    1.82 
  -4   9  -1   13.27    1.71 
  -4  -9  -1   16.86    1.89 
  -4  -9  -1   14.62    1.83 
  -4  -9  -2   26.19    2.51 
  -4  -9  -2   29.91    2.49 
  -4  -9  -3    2.12    1.18 
  -4   9  -3    1.48    1.09 
  -4  -9  -3    1.81    1.62 
  -4  -9  -4  354.07   13.57 
  -4  -9  -4  336.13   13.35 
  -4   9  -4  330.16   13.27 
  -4   9  -5   32.69    2.77 
  -4   9  -5   30.14    2.37 
  -4   9  -6  111.56    5.73 
  -4   9  -6  113.08    5.34 
  -4   9  -7    1.80    1.12 
  -4   9  -7    2.90    1.08 
  -4   9  -8   57.86    3.38 
  -4   9  -8   61.31    3.20 
  -4   9  -9   26.35    1.96 
  -4   9  -9   35.19    2.02 
  -4   9 -10   12.03    1.08 
  -4   9 -10   14.74    1.14 
   4  10 -13   25.38    1.61 
   4  10 -12    9.77    1.07 
   4  10 -12   10.32    1.18 
  -4  10  11    8.66    1.16 
   4 -10 -11    9.39    1.22 
   4 -10 -11    7.77    1.15 
   4 -10 -10    6.24    1.37 
  -4  10  10    6.71    1.16 
   4  10 -10    6.25    1.17 
   4 -10 -10    4.73    1.20 
   4 -10  -9    1.25    1.15 
   4  10  -9   -1.62    1.54 
   4  10  -9    1.32    1.00 
   4 -10  -9    1.72    1.11 
  -4  10   8   21.75    1.98 
   4 -10  -8   22.49    2.20 
   4  10  -8   21.81    2.38 
   4 -10  -8   24.57    2.23 
   4 -10  -7    4.42    1.42 
   4  10  -7    6.72    1.76 
  -4  10   7    5.95    1.24 
   4  10  -5   29.04    2.66 
   4 -10  -5   28.22    2.43 
   4 -10  -4    2.44    1.16 
  -4 -10   4    2.76    1.54 
   4 -10  -3    7.18    1.40 
  -4 -10   3    8.35    1.88 
  -4 -10   3    6.92    1.37 
  -4 -10   2    2.65    1.69 
  -4 -10   2    2.41    1.05 
  -4 -10   1    7.34    1.91 
  -4 -10   1    7.04    1.44 
  -4 -10   1   10.41    1.61 
  -4 -10   0   93.89    5.05 
  -4 -10   0  102.84    5.15 
  -4 -10  -1   31.98    2.59 
  -4 -10  -1   28.74    2.66 
  -4 -10  -2   34.92    2.70 
  -4  10  -2   31.71    2.44 
  -4 -10  -2   35.78    2.85 
  -4 -10  -3   43.63    2.99 
  -4  10  -3   36.53    2.62 
  -4 -10  -3   40.01    3.02 
  -4 -10  -4    2.65    1.56 
  -4  10  -4    1.91    0.99 
  -4  10  -4    2.68    1.35 
  -4  10  -5   17.25    2.04 
  -4  10  -6   31.41    2.46 
  -4  10  -6   34.89    2.68 
  -4  10  -6   37.23    2.36 
  -4  10  -7    8.50    1.35 
  -4  10  -7    7.96    1.19 
  -4  10  -8   -1.93    1.01 
  -4  10  -8    0.26    0.67 
  -4  10  -9    2.36    0.70 
  -4  10  -9    3.89    0.70 
   4  11 -12    0.17    0.86 
   4  11 -11   29.13    1.72 
   4  11 -11   25.15    1.77 
   4 -11 -10    1.18    0.86 
   4  11  -9    5.81    1.12 
   4 -11  -9    6.64    1.25 
   4 -11  -9    6.50    1.31 
   4  11  -8    9.56    1.35 
   4 -11  -8   11.64    1.62 
   4 -11  -8   11.33    1.56 
   4 -11  -7   46.15    3.00 
   4 -11  -6    6.64    1.50 
  -4 -11   5    0.20    0.99 
   4 -11  -5    1.07    1.17 
  -4 -11   3  154.56    7.03 
  -4 -11   2   90.85    4.81 
  -4 -11   1    7.83    1.81 
  -4 -11   0    2.03    1.60 
  -4 -11  -1   26.08    2.50 
  -4 -11  -2   19.35    2.03 
  -4 -11  -2   16.57    2.15 
  -4 -11  -3   16.20    1.78 
  -4 -11  -3   13.66    1.99 
  -4 -11  -3   17.79    1.89 
  -4  11  -4   22.86    2.24 
  -4  11  -5   13.75    1.66 
  -4  11  -6    6.99    1.29 
  -4  11  -6    8.06    1.07 
  -4  11  -6    8.36    1.26 
  -4  11  -7   -1.55    0.97 
  -4  11  -7    0.88    0.64 
  -4  11  -7   -0.30    0.74 
  -4  11  -8    5.88    0.87 
   4 -12  -9   14.31    1.34 
   4  12  -9   11.58    1.14 
   4 -12  -9   13.06    1.35 
   4 -12  -8   -0.14    0.91 
   4 -12  -8    0.43    1.18 
   4 -12  -8    0.55    0.98 
   4 -12  -7   15.50    1.67 
   4 -12  -7   15.95    1.91 
   4 -12  -7   14.81    1.62 
   4 -12  -6    1.69    1.57 
   4 -12  -6    2.48    1.19 
   4 -12  -5   56.55    3.30 
  -4 -12   4    8.02    1.37 
   4 -12  -4   11.33    1.54 
   4 -12  -3    0.33    0.99 
  -4 -12   3   -0.47    0.97 
  -4 -12   2    4.78    1.23 
  -4 -12   2    4.49    1.64 
  -4 -12   1   42.52    3.08 
  -4 -12   1   42.85    2.93 
  -4 -12   0    0.89    1.05 
  -4 -12   0    2.56    1.58 
  -4 -12  -1    9.73    1.53 
  -4 -12  -1   12.84    1.88 
  -4 -12  -2    3.87    1.21 
  -4 -12  -3   21.79    1.95 
  -4  12  -4   10.35    1.47 
  -4  12  -5    0.78    0.88 
  -4  12  -5    0.07    0.83 
  -4  12  -6    7.12    1.06 
  -4  12  -6    6.02    0.98 
  -4  12  -7    3.51    0.72 
   4 -13  -7    8.51    1.14 
   4 -13  -7    7.95    1.32 
   4 -13  -7    9.13    1.15 
   4 -13  -6    1.51    0.90 
   4 -13  -6    2.31    1.01 
   4 -13  -6    3.15    1.35 
   4 -13  -5    0.67    0.95 
   4 -13  -5    3.81    1.49 
   4 -13  -4    0.51    0.97 
   4 -13  -4   -0.07    1.46 
  -4 -13   3   24.55    1.93 
   4 -13  -3   26.92    2.38 
  -4 -13   2    0.08    0.85 
   4 -13  -2   -1.24    1.56 
  -4 -13   1    0.40    0.87 
   4 -13  -1   -0.45    1.45 
  -4 -13   0   12.04    1.48 
   4 -13   0   12.87    1.82 
  -4 -13  -1   13.73    1.53 
  -4 -13  -2   13.99    1.48 
  -4  13  -2   15.33    1.63 
  -4 -13  -3    0.41    0.83 
  -4  13  -3    0.46    0.83 
  -4  13  -4    5.31    1.01 
  -4  13  -4    4.97    1.02 
  -4  13  -5    0.76    0.67 
  -4  13  -5    0.69    0.66 
   4 -14  -6   -0.55    1.11 
   4 -14  -5    5.12    1.28 
   4 -14  -4   13.21    1.53 
   4 -14  -3    1.66    1.22 
   4 -14  -2    2.22    1.23 
   4 -14  -1    1.58    1.23 
   4 -14   0    1.77    1.10 
  -4 -14   0    1.74    0.85 
  -4  14  -1    1.28    0.83 
  -4  14  -2    6.06    0.98 
  -4  14  -3    0.09    0.72 
  -4  15   1    2.75    0.93 
   5   0 -16   -0.06    0.84 
   5   0 -15    7.87    1.44 
   5   0 -15    8.97    1.42 
   5   0 -14    0.09    1.16 
   5   0 -13    7.90    1.62 
   5   0 -12   -0.50    1.41 
   5   0 -12   -0.81    1.18 
   5   0 -12   -0.50    1.38 
   5   0 -11   34.56    2.80 
   5   0 -11   37.17    2.63 
   5   0 -11   35.85    2.76 
   5   0 -10   -0.57    1.05 
   5   0 -10    0.27    1.26 
   5   0 -10   -0.67    1.22 
  -5   0   9   16.60    1.88 
   5   0  -9   18.13    1.93 
  -5   0   8   -0.08    1.07 
   5   0  -8   -1.52    1.13 
  -5   0   7   61.79    3.28 
  -5   0   7   79.45    3.78 
  -5   0   6    0.74    0.97 
  -5   0   6    0.06    0.68 
  -5   0   5  111.07    4.70 
  -5   0   5   97.12    4.48 
  -5   0   4    0.83    0.92 
  -5   0   4    0.11    0.78 
  -5   0   3   44.18    2.40 
  -5   0   3   47.59    2.23 
  -5   0   2    0.57    0.57 
  -5   0   1  783.19   28.75 
  -5   0   1  833.10   28.70 
  -5   0   0    0.59    0.66 
  -5   0  -1 3599.94  122.96 
  -5   0  -1 3457.55  122.91 
  -5   0  -2    0.84    0.76 
  -5   0  -2    1.27    0.86 
  -5   0  -3  564.33   20.68 
  -5   0  -4    0.68    0.80 
  -5   0  -4   -0.48    0.77 
  -5   0  -5  487.93   17.26 
  -5   0  -5  451.60   17.34 
  -5   0  -5  442.45   17.30 
  -5   0  -5  458.22   17.41 
  -5   0  -6   -0.16    0.90 
  -5   0  -6    0.63    0.99 
  -5   0  -6   -0.58    0.97 
  -5   0  -7   11.03    1.63 
  -5   0  -7   13.27    1.69 
  -5   0  -7   15.54    1.85 
  -5   0  -7   11.23    1.69 
  -5   0  -8   -1.41    1.18 
  -5   0  -8    0.10    1.06 
  -5   0  -8    0.75    1.11 
  -5   0  -8    0.63    1.04 
  -5   0  -9  364.26   14.11 
  -5   0  -9  356.05   14.05 
  -5   0 -10   -0.35    0.95 
  -5   0 -10    0.73    0.90 
  -5   0 -11  103.42    4.73 
  -5   0 -11   97.70    4.65 
  -5   0 -12    0.76    0.71 
   5   1 -16   25.56    1.84 
   5   1 -16   26.52    1.74 
   5   1 -15    6.57    1.32 
   5  -1 -15    5.71    1.30 
   5  -1 -15    8.26    1.34 
   5   1 -15    7.57    1.35 
   5  -1 -14   -0.26    1.26 
   5   1 -14    0.09    1.20 
   5  -1 -13    2.10    1.32 
   5  -1 -13    2.83    1.36 
   5   1 -13    2.28    1.16 
   5   1 -13    2.51    1.36 
   5  -1 -12    6.00    1.59 
   5   1 -12    5.34    1.32 
   5   1 -12    2.99    1.34 
   5  -1 -12    4.44    1.51 
   5   1 -11    3.15    1.50 
   5  -1 -11    2.94    1.50 
   5   1 -11    1.83    1.24 
   5  -1 -11    3.65    1.36 
   5   1 -11    2.17    1.28 
   5  -1 -11    4.79    1.60 
   5   1 -10    0.18    1.32 
   5  -1 -10    1.18    1.33 
  -5   1  10   -0.38    1.01 
   5  -1 -10    2.24    1.32 
   5   1 -10    0.44    1.17 
   5   1 -10   -0.29    1.14 
   5  -1 -10   -1.12    1.19 
   5   1 -10    0.48    1.09 
  -5  -1   9   95.57    4.64 
  -5   1   9   93.36    4.63 
   5   1  -9   81.36    4.53 
   5  -1  -9   87.18    4.62 
   5  -1  -9   92.04    4.52 
   5   1  -9   88.08    4.53 
   5   1  -8   25.47    2.11 
  -5  -1   8   25.41    2.13 
  -5   1   8   25.41    2.09 
  -5   1   7    5.09    1.17 
  -5  -1   7    4.15    0.85 
  -5   1   7    5.93    0.92 
  -5  -1   7    4.07    1.13 
  -5   1   6    9.19    1.39 
  -5  -1   6    8.52    1.40 
  -5  -1   6   10.95    1.16 
  -5  -1   5  277.93   10.99 
  -5   1   5  300.66   11.15 
  -5  -1   5  295.31   11.16 
  -5  -1   4   34.76    2.15 
  -5   1   4   37.69    2.24 
  -5  -1   4   37.33    2.27 
  -5  -1   3  238.70    9.04 
  -5   1   3  247.70    9.05 
  -5  -1   3  237.31    9.07 
  -5  -1   3  241.58    8.74 
  -5  -1   3  217.09    8.80 
  -5   1   3  225.76    8.82 
  -5  -1   2    0.86    0.65 
  -5   1   2    1.71    0.60 
  -5  -1   2    2.73    0.90 
  -5   1   1  538.76   19.03 
  -5   1   1  521.09   19.10 
  -5  -1   1  530.61   19.26 
  -5  -1   0  234.22    8.79 
  -5   1   0  222.63    8.57 
  -5  -1   0  230.32    8.77 
  -5   1  -1  346.67   13.42 
  -5  -1  -1  361.08   13.46 
  -5   1  -1  370.34   13.40 
  -5  -1  -1  366.07   13.47 
  -5   1  -2   18.66    1.61 
  -5  -1  -2   20.10    1.61 
  -5  -1  -2   23.29    1.74 
  -5   1  -2   20.84    1.62 
  -5   1  -3  398.59   14.97 
  -5  -1  -3  401.58   15.05 
  -5   1  -4    2.51    0.88 
  -5  -1  -4    2.58    0.88 
  -5   1  -4    2.76    0.91 
  -5  -1  -4    2.83    0.91 
  -5  -1  -5   44.16    2.76 
  -5   1  -5   42.60    2.75 
  -5   1  -5   41.91    2.72 
  -5  -1  -5   43.75    2.75 
  -5  -1  -5   45.97    2.64 
  -5   1  -5   45.49    2.66 
  -5  -1  -5   42.65    2.73 
  -5   1  -6   43.58    2.57 
  -5  -1  -6   42.64    2.79 
  -5   1  -6   43.73    2.79 
  -5  -1  -6   40.19    2.64 
  -5   1  -6   40.45    2.69 
  -5  -1  -6   40.10    2.73 
  -5  -1  -6   40.20    2.75 
  -5   1  -6   37.38    2.69 
  -5  -1  -7  133.05    5.93 
  -5   1  -7  130.32    6.11 
  -5  -1  -7  125.30    5.88 
  -5   1  -7  123.38    5.89 
  -5  -1  -7  131.25    5.87 
  -5   1  -7  129.95    5.89 
  -5   1  -7  124.05    6.01 
  -5  -1  -7  120.78    5.91 
  -5   1  -7  119.39    5.61 
  -5   1  -8   79.29    4.35 
  -5  -1  -8   77.18    4.12 
  -5  -1  -8   80.35    4.17 
  -5   1  -8   77.93    4.15 
  -5   1  -8   71.51    4.16 
  -5  -1  -8   77.52    4.24 
  -5   1  -8   70.80    3.83 
  -5  -1  -8   78.24    4.13 
  -5   1  -8   76.54    4.14 
  -5   1  -9   75.35    4.28 
  -5  -1  -9   82.89    4.24 
  -5  -1  -9   81.11    4.25 
  -5   1  -9   80.21    4.29 
  -5  -1 -10   38.17    2.56 
  -5   1 -10   39.11    2.65 
  -5  -1 -10   40.42    2.65 
  -5   1 -10   32.47    2.48 
  -5  -1 -11    1.89    0.94 
  -5   1 -11    2.58    1.00 
  -5  -1 -11    2.36    0.96 
  -5   1 -11    2.97    1.01 
  -5   1 -12    3.89    0.82 
   5   2 -16   -0.08    0.76 
   5   2 -15   -0.08    1.00 
   5  -2 -15    0.93    1.01 
   5   2 -15    0.97    0.98 
   5  -2 -14   42.91    2.92 
   5   2 -14   44.88    2.90 
   5   2 -13   -0.41    1.09 
   5   2 -13    0.52    1.11 
   5  -2 -13   -0.58    1.31 
   5  -2 -13   -0.09    1.33 
   5   2 -12   17.12    1.99 
   5   2 -12   18.50    1.92 
   5  -2 -12   15.94    2.03 
   5  -2 -12   17.11    2.11 
   5   2 -11   10.56    1.55 
   5  -2 -11   10.74    1.83 
   5   2 -11    9.30    1.61 
   5  -2 -11   10.84    1.81 
   5  -2 -10  201.84    8.19 
   5   2 -10  193.95    8.15 
   5  -2 -10  191.77    8.12 
   5   2 -10  184.72    7.87 
   5   2 -10  164.44    8.16 
   5  -2 -10  178.93    8.31 
  -5   2  10  194.72    8.16 
   5  -2  -9   50.55    3.04 
  -5   2   9   45.78    2.99 
   5   2  -9   45.41    3.02 
   5   2  -9   41.10    2.96 
   5  -2  -9   49.24    3.14 
   5   2  -8   10.91    1.53 
   5  -2  -8    9.39    1.36 
  -5   2   8   12.24    1.59 
   5  -2  -7   25.09    1.94 
   5   2  -7   25.41    2.01 
  -5   2   7   27.64    2.14 
  -5   2   6  146.59    6.29 
  -5  -2   5  194.94    7.91 
  -5  -2   4   15.43    1.44 
  -5   2   4   16.13    1.26 
  -5  -2   4   13.70    1.20 
  -5  -2   3  153.50    6.36 
  -5   2   3  161.56    6.38 
  -5  -2   1   20.45    1.54 
  -5   2   1   22.64    1.43 
  -5  -2   0  145.37    6.04 
  -5   2   0  155.38    6.02 
  -5   2   0  150.09    5.84 
  -5   2   0  141.02    5.81 
  -5   2  -1  437.65   16.36 
  -5   2  -1  450.65   16.45 
  -5  -2  -1  473.90   16.52 
  -5  -2  -1  431.94   16.53 
  -5   2  -2   84.64    4.00 
  -5  -2  -2   88.57    4.03 
  -5  -2  -2   90.96    4.17 
  -5  -2  -3   30.54    2.14 
  -5  -2  -4   15.32    1.52 
  -5   2  -4   12.53    1.44 
  -5  -2  -4   12.91    1.49 
  -5  -2  -5  307.77   12.14 
  -5   2  -5  305.48   12.16 
  -5   2  -5  292.63   11.88 
  -5  -2  -5  321.53   11.94 
  -5   2  -5  323.10   12.02 
  -5   2  -5  318.73   12.15 
  -5  -2  -5  309.15   12.10 
  -5  -2  -5  294.84   12.12 
  -5  -2  -6  295.26   12.46 
  -5   2  -6  315.02   12.44 
  -5  -2  -6  326.18   12.47 
  -5   2  -6  345.09   12.79 
  -5   2  -6  299.39   12.23 
  -5   2  -6  330.00   12.74 
  -5  -2  -6  314.41   12.29 
  -5   2  -6  321.35   12.40 
  -5  -2  -6  319.54   12.54 
  -5   2  -6  304.55   12.49 
  -5   2  -7  108.37    5.59 
  -5  -2  -7  112.52    5.61 
  -5   2  -7  118.66    5.42 
  -5  -2  -7  115.35    5.44 
  -5   2  -7  118.20    5.80 
  -5  -2  -7  117.35    5.47 
  -5   2  -7  121.13    5.60 
  -5  -2  -7  121.96    5.62 
  -5   2  -7  122.00    5.65 
  -5  -2  -8  161.47    7.42 
  -5   2  -8  159.94    7.42 
  -5   2  -8  164.64    7.21 
  -5   2  -8  164.16    7.59 
  -5  -2  -8  174.88    7.35 
  -5   2  -8  170.92    7.42 
  -5   2  -8  172.50    7.39 
  -5  -2  -8  174.11    7.39 
  -5  -2  -8  176.51    7.40 
  -5   2  -9   81.56    4.22 
  -5   2  -9   91.88    4.68 
  -5  -2  -9   86.67    4.40 
  -5   2  -9   84.35    4.46 
  -5  -2  -9   86.70    4.43 
  -5  -2 -10    9.66    1.41 
  -5   2 -10   10.29    1.46 
  -5  -2 -10   10.01    1.46 
  -5   2 -10    9.33    1.44 
  -5   2 -10   10.60    1.28 
  -5   2 -10   10.75    1.54 
  -5  -2 -10   12.54    1.51 
  -5   2 -11    1.07    0.87 
  -5  -2 -11    2.59    0.93 
  -5   2 -11    2.18    0.90 
  -5   2 -11    1.84    0.78 
  -5   2 -12   41.87    2.28 
  -5   3  16   10.43    0.99 
  -5  -3  16   15.20    1.15 
   5   3 -15    1.74    1.01 
   5   3 -15    2.52    1.05 
   5  -3 -15    1.09    0.98 
   5  -3 -14    1.98    1.18 
   5   3 -14    2.29    1.20 
   5   3 -14    1.76    1.03 
   5   3 -14    0.74    1.25 
   5  -3 -14    0.55    1.17 
   5  -3 -13   52.98    3.38 
   5   3 -13   50.32    3.32 
   5   3 -13   56.25    3.27 
   5   3 -12   61.61    3.81 
   5  -3 -12   62.62    3.83 
   5   3 -12   61.60    3.60 
   5  -3 -11   33.58    2.74 
   5  -3 -11   32.95    2.72 
   5   3 -11   30.43    2.48 
   5   3 -11   33.54    2.69 
   5   3 -10    6.51    1.52 
   5  -3 -10    7.05    1.63 
   5  -3 -10    5.33    1.55 
   5   3 -10    7.40    1.47 
   5   3 -10    6.70    1.37 
  -5   3  10    4.90    1.28 
   5  -3  -9    3.06    1.33 
   5  -3  -9    2.20    1.29 
   5   3  -9    2.13    1.23 
  -5   3   9    3.16    1.28 
   5  -3  -9    3.45    1.22 
  -5   3   8   32.99    2.49 
   5  -3  -8   28.78    2.27 
   5  -3  -7    4.39    1.08 
   5  -3  -7    5.66    1.11 
   5   3  -6    6.21    1.22 
   5   3  -5    8.83    1.18 
  -5  -3   5    7.40    1.01 
  -5  -3   4   52.68    2.71 
  -5  -3   4   57.96    2.66 
  -5   3   4   58.44    2.66 
  -5   3   3  125.71    5.27 
  -5  -3   3  125.48    5.28 
  -5   3   3  136.09    5.51 
  -5  -3   3  134.01    5.40 
  -5  -3   2  611.40   21.62 
  -5   3   2  576.58   21.56 
   5   3  -2  604.20   21.48 
  -5   3   2  603.76   21.73 
  -5  -3   2  611.51   21.77 
  -5  -3   1    8.24    1.14 
  -5  -3   0   46.44    2.64 
  -5   3   0   50.76    2.56 
  -5  -3   0   48.27    2.55 
  -5  -3  -1   17.94    1.58 
  -5   3  -1   19.98    1.52 
  -5  -3  -1   18.70    1.49 
  -5  -3  -2  302.25   12.40 
  -5   3  -2  325.17   12.26 
  -5  -3  -2  343.48   12.32 
  -5  -3  -3    6.50    1.14 
  -5   3  -4  178.34    7.93 
  -5  -3  -4  196.01    7.99 
  -5  -3  -4  203.39    8.15 
  -5   3  -5   91.28    4.50 
  -5  -3  -5   89.89    4.48 
  -5   3  -5   84.59    4.35 
  -5   3  -5   80.79    4.41 
  -5  -3  -5   96.34    4.56 
  -5  -3  -5   94.12    4.31 
  -5   3  -5   94.49    4.40 
  -5  -3  -5   91.68    4.62 
  -5  -3  -6   51.56    3.04 
  -5   3  -6   60.02    3.26 
  -5  -3  -6   57.09    3.24 
  -5   3  -6   52.20    3.15 
  -5  -3  -6   53.47    3.07 
  -5   3  -6   50.99    3.11 
  -5   3  -6   57.12    3.55 
  -5   3  -6   54.28    3.26 
  -5  -3  -6   55.86    3.29 
  -5  -3  -6   47.97    3.21 
  -5   3  -6   55.89    3.45 
  -5  -3  -7    8.38    1.41 
  -5   3  -7    7.15    1.37 
  -5  -3  -7    8.14    1.34 
  -5   3  -7    5.79    1.34 
  -5   3  -7    8.74    1.64 
  -5  -3  -7    9.47    1.39 
  -5  -3  -7    7.76    1.45 
  -5   3  -7    5.26    1.38 
  -5   3  -7    8.13    1.40 
  -5  -3  -8   89.73    4.38 
  -5  -3  -8   96.31    4.43 
  -5  -3  -8   82.91    4.20 
  -5   3  -8   78.33    4.31 
  -5   3  -8   83.19    4.64 
  -5  -3  -8   78.68    4.33 
  -5   3  -8   74.00    4.30 
  -5   3  -8   79.53    4.27 
  -5  -3  -9   42.70    2.68 
  -5  -3  -9   39.45    2.58 
  -5   3  -9   35.13    2.54 
  -5   3  -9   38.43    2.82 
  -5  -3  -9   34.27    2.57 
  -5   3  -9   36.17    2.61 
  -5   3  -9   38.65    2.56 
  -5  -3 -10   28.93    2.08 
  -5   3 -10   30.76    2.19 
  -5   3 -10   27.16    2.20 
  -5   3 -10   26.70    1.97 
  -5   3 -11   11.96    1.36 
  -5   3 -11   11.40    1.19 
  -5   3 -12   31.99    1.87 
  -5   3 -12   30.34    1.70 
  -5   4  15    0.80    0.76 
   5   4 -15    1.36    0.81 
   5   4 -15   -0.21    0.87 
   5   4 -15    0.46    0.85 
   5  -4 -14    4.28    1.18 
   5   4 -14    3.09    1.01 
   5   4 -14    2.63    1.06 
   5   4 -14    1.21    1.15 
   5  -4 -14    1.89    1.10 
   5   4 -14    2.45    1.18 
   5   4 -13    5.75    1.35 
   5   4 -13    6.98    1.34 
   5  -4 -13    6.91    1.46 
   5  -4 -12    0.49    1.31 
   5   4 -12    0.27    1.06 
   5   4 -12    0.42    1.11 
   5  -4 -11   44.27    3.19 
   5   4 -11   45.05    2.98 
   5   4 -11   46.66    3.18 
   5  -4 -11   48.47    3.24 
   5  -4 -10   63.95    3.79 
   5   4 -10   61.60    3.74 
   5  -4 -10   60.37    3.76 
   5  -4  -9  106.09    5.18 
   5  -4  -9  106.13    5.31 
  -5   4   9  115.74    5.44 
   5  -4  -9  109.74    5.26 
   5  -4  -8   10.77    1.56 
   5  -4  -8   10.08    1.53 
   5  -4  -8    9.98    1.48 
   5   4  -8   10.09    1.39 
   5   4  -8    8.96    1.41 
   5  -4  -8   10.33    1.56 
   5   4  -7   50.00    3.04 
   5  -4  -7   47.38    2.90 
   5  -4  -7   45.75    2.79 
   5  -4  -6    2.84    0.97 
  -5   4   6    1.06    1.08 
   5   4  -6    1.36    0.96 
  -5  -4   5   78.49    3.93 
  -5   4   5   84.48    4.15 
   5   4  -5   83.87    4.09 
  -5   4   5   90.24    3.83 
  -5  -4   5   92.21    3.85 
  -5  -4   4   53.07    2.76 
  -5   4   4   43.50    2.72 
   5   4  -4   47.57    2.64 
  -5   4   4   51.50    2.53 
  -5  -4   4   48.22    2.51 
  -5  -4   3  686.67   25.36 
  -5   4   3  708.04   25.43 
   5   4  -3  734.62   25.28 
  -5  -4   3  706.88   25.22 
  -5   4   3  685.09   25.15 
  -5   4   2   41.74    2.46 
  -5  -4   2   40.99    2.46 
  -5   4   1   62.53    3.33 
  -5   4   1   68.60    3.31 
  -5  -4   1   67.23    3.42 
  -5   4   0  152.31    6.21 
  -5   4   0  149.29    6.15 
  -5  -4   0  160.13    6.38 
  -5   4   0  141.34    6.00 
  -5  -4   0  144.21    6.04 
  -5  -4  -1   36.82    2.42 
  -5  -4  -1   40.05    2.25 
  -5   4  -1   39.88    2.24 
  -5  -4  -2   46.92    2.86 
  -5  -4  -3   49.02    2.81 
  -5   4  -3   47.61    2.87 
  -5  -4  -3   56.92    2.98 
  -5  -4  -3   50.43    3.03 
  -5   4  -4  255.69   10.41 
  -5  -4  -4  280.13   10.50 
  -5  -4  -4  251.40   10.57 
  -5   4  -5  475.48   18.34 
  -5  -4  -5  504.88   18.42 
  -5   4  -5  478.28   18.85 
  -5  -4  -5  473.55   18.67 
  -5  -4  -5  513.72   18.21 
  -5   4  -5  518.51   18.33 
  -5   4  -5  504.42   18.75 
  -5   4  -5  468.51   18.41 
  -5  -4  -5  487.69   18.45 
  -5   4  -5  474.72   18.42 
  -5   4  -6    9.86    1.66 
  -5  -4  -6    7.19    1.28 
  -5   4  -6    4.50    1.32 
  -5  -4  -6   10.96    1.46 
  -5   4  -6    9.05    1.37 
  -5  -4  -6    9.58    1.53 
  -5  -4  -6   10.61    1.35 
  -5   4  -6    7.70    1.57 
  -5  -4  -6    6.56    1.42 
  -5   4  -6    4.44    1.33 
  -5   4  -6    8.68    1.40 
  -5  -4  -7  276.46   10.73 
  -5   4  -7  279.36   10.86 
  -5   4  -7  261.98   11.28 
  -5   4  -7  267.34   10.95 
  -5  -4  -7  274.26   10.95 
  -5   4  -7  253.06   10.88 
  -5   4  -7  273.16   10.84 
  -5  -4  -7  276.78   10.83 
  -5  -4  -7  276.44   10.84 
  -5   4  -8    9.09    1.59 
  -5   4  -8    4.78    1.25 
  -5  -4  -8    4.58    1.17 
  -5   4  -8    7.37    1.35 
  -5   4  -9    3.05    1.23 
  -5   4  -9    0.76    1.14 
  -5  -4  -9    0.51    1.14 
  -5   4 -10    0.96    0.91 
  -5   4 -11    5.74    1.04 
  -5   4 -11    4.15    0.88 
  -5   4 -12   17.86    1.17 
  -5   4 -12   15.28    1.22 
   5   5 -15    2.82    0.88 
   5   5 -15    2.58    0.78 
   5   5 -14    0.34    1.03 
   5   5 -14    0.99    0.88 
   5   5 -14    0.30    0.85 
   5  -5 -14   -0.44    0.93 
   5  -5 -13   24.72    2.08 
   5   5 -13   19.17    2.14 
   5   5 -12   26.49    2.30 
   5   5 -12   22.59    2.10 
   5  -5 -12   24.23    2.27 
   5   5 -11   -0.81    1.10 
   5   5 -11   -0.54    1.15 
   5  -5 -10   20.96    2.21 
   5  -5  -9   15.82    2.02 
   5  -5  -9   12.26    1.82 
   5   5  -9   13.37    1.81 
   5   5  -8  231.78    9.71 
   5  -5  -8  240.15    9.70 
   5  -5  -8  230.83    9.68 
   5  -5  -8  246.93    9.87 
   5   5  -8  242.94    9.95 
   5  -5  -7   99.82    4.81 
  -5   5   7  102.67    4.97 
   5  -5  -7  103.22    4.96 
   5   5  -7  101.08    5.06 
   5  -5  -6    4.49    1.17 
   5   5  -6    2.46    1.10 
  -5   5   6    3.42    1.26 
   5   5  -5  829.37   28.69 
  -5  -5   5  741.81   28.49 
  -5   5   5  812.96   28.72 
   5   5  -4   99.47    4.44 
  -5  -5   4   93.00    4.42 
  -5   5   4   95.17    4.55 
   5   5  -3   83.13    3.91 
  -5   5   3   83.74    4.13 
  -5  -5   3   87.27    4.11 
  -5   5   2    5.34    1.24 
  -5   5   2    2.62    1.17 
  -5  -5   2    5.26    1.10 
  -5   5   1  501.66   18.51 
  -5   5   1  500.70   18.39 
  -5  -5   1  492.23   18.57 
  -5   5   0    6.36    1.29 
  -5  -5   0    7.81    1.28 
  -5  -5   0    6.29    1.19 
  -5   5   0    7.64    1.20 
  -5  -5  -1    4.39    1.12 
  -5  -5  -1    5.13    1.09 
  -5   5  -1    4.88    1.07 
  -5  -5  -2    6.32    1.08 
  -5  -5  -2    5.97    1.13 
  -5  -5  -2    7.72    1.29 
  -5  -5  -3   44.71    2.99 
  -5  -5  -3   45.48    2.73 
  -5  -5  -3   49.59    2.89 
  -5   5  -3   48.53    2.81 
  -5  -5  -4   47.24    3.09 
  -5   5  -5   11.70    1.72 
  -5   5  -5   10.02    1.61 
  -5  -5  -5   15.30    1.83 
  -5   5  -5    9.42    1.81 
  -5   5  -6  170.32    7.46 
  -5   5  -6  164.15    7.84 
  -5   5  -6  177.12    7.73 
  -5   5  -7    4.78    1.46 
  -5   5  -7    6.32    1.37 
  -5   5  -8    1.95    1.21 
  -5   5  -8    0.73    1.05 
  -5   5  -9   24.00    2.15 
  -5   5 -10    9.36    1.32 
  -5   5 -10   10.41    1.30 
  -5   5 -11   12.86    1.30 
  -5   5 -11   13.10    1.20 
  -5   5 -12    0.30    0.59 
   5   6 -15    5.06    0.80 
   5   6 -14    3.28    1.08 
   5  -6 -14    2.69    0.96 
   5   6 -14    3.49    0.92 
   5   6 -14    2.26    0.92 
   5   6 -13   -0.25    1.22 
   5  -6 -13   -0.86    1.05 
   5   6 -13   -0.14    0.93 
   5   6 -13   -0.17    0.92 
   5   6 -12    1.21    1.39 
   5  -6 -12    0.86    1.18 
   5   6 -12   -0.41    1.06 
   5   6 -12    0.49    1.02 
   5   6 -11    4.25    1.33 
   5  -6 -10   17.06    2.01 
   5   6 -10   15.86    1.89 
   5   6  -9  512.93   20.39 
   5  -6  -9  572.26   20.64 
   5  -6  -9  545.91   20.41 
   5   6  -8  149.95    6.86 
   5  -6  -8  156.22    6.92 
   5  -6  -8  156.16    7.04 
   5   6  -8  156.22    7.16 
   5  -6  -7   10.78    1.63 
  -5   6   7    9.52    1.66 
   5  -6  -7    8.91    1.58 
   5   6  -7   10.31    1.65 
   5   6  -6   60.69    3.41 
  -5   6   6   57.09    3.43 
   5  -6  -6   51.20    3.15 
  -5  -6   5  173.90    7.55 
  -5   6   5  188.71    7.82 
   5   6  -5  181.90    7.66 
   5   6  -4  241.69    9.45 
  -5  -6   4  249.05    9.59 
  -5  -6   4  217.25    9.57 
  -5   6   4  246.11    9.62 
   5  -6  -4  225.58    9.30 
   5   6  -3  178.01    7.13 
  -5   6   3  166.26    7.41 
  -5  -6   3  172.79    7.42 
  -5   6   3  175.90    7.32 
  -5  -6   3  163.84    7.22 
  -5   6   2    1.01    1.21 
  -5  -6   2    0.35    0.91 
  -5   6   2    0.68    1.12 
  -5  -6   2    0.98    0.93 
  -5   6   1    3.63    1.30 
  -5  -6   1    2.90    1.09 
  -5   6   1    3.11    1.21 
  -5  -6   1    4.80    1.12 
  -5   6   0  282.75   10.95 
  -5  -6   0  281.28   11.18 
  -5   6   0  276.27   11.06 
  -5  -6   0  271.60   11.08 
  -5   6  -1  284.66   10.91 
  -5  -6  -1  286.62   11.13 
  -5  -6  -1  260.41   11.10 
  -5  -6  -2  257.22    9.89 
  -5  -6  -2  253.98    9.95 
  -5  -6  -3    3.31    1.24 
  -5   6  -3    4.30    1.04 
  -5  -6  -3    4.54    1.18 
  -5  -6  -3    4.95    1.14 
  -5   6  -4  124.93    6.33 
  -5  -6  -4  125.42    6.14 
  -5  -6  -4  126.53    5.81 
  -5   6  -4  129.02    6.08 
  -5   6  -5  132.95    6.17 
  -5   6  -5  121.56    6.31 
  -5   6  -5  124.67    5.92 
  -5   6  -6   14.61    1.80 
  -5   6  -6   14.74    1.76 
  -5   6  -6    9.70    1.92 
  -5   6  -7   39.54    2.79 
  -5   6  -7   38.88    3.04 
  -5   6  -8    1.22    1.12 
  -5   6  -9    7.39    1.23 
  -5   6 -10   33.68    2.09 
  -5   6 -10   30.15    2.13 
  -5   6 -11   30.93    1.71 
  -5   6 -11   24.52    1.66 
   5   7 -14    3.51    0.81 
   5   7 -14    2.55    0.85 
   5   7 -13    0.42    0.87 
   5   7 -13   -0.45    0.88 
   5   7 -13    0.44    1.07 
   5  -7 -13   -0.92    0.94 
   5   7 -12    3.83    1.15 
   5   7 -12    3.41    1.46 
   5  -7 -12    4.47    1.29 
   5   7 -11    8.23    1.74 
   5  -7 -11    8.74    1.53 
   5   7 -10    7.80    1.44 
   5   7  -9  121.10    6.00 
   5  -7  -9  131.38    6.21 
   5  -7  -9  127.95    6.04 
   5   7  -8   67.67    3.91 
   5  -7  -8   69.09    4.01 
   5  -7  -8   71.44    4.15 
   5  -7  -7    2.20    1.35 
  -5   7   7    2.06    1.39 
   5   7  -6    4.22    1.25 
  -5  -7   6    3.21    1.16 
   5  -7  -6    2.79    1.25 
  -5   7   6    4.95    1.50 
  -5  -7   6    3.09    1.10 
  -5  -7   5   71.54    4.05 
  -5  -7   5   73.81    4.19 
   5  -7  -5   76.85    4.06 
  -5   7   5   84.56    4.40 
   5   7  -5   82.14    4.22 
  -5  -7   4    5.14    1.31 
   5  -7  -4    5.04    1.13 
   5   7  -4    4.83    1.16 
  -5   7   4    4.09    1.51 
  -5   7   4    4.54    1.44 
  -5  -7   4    4.49    1.19 
  -5  -7   3    4.02    1.19 
   5   7  -3    4.31    1.09 
  -5   7   3    4.35    1.48 
  -5   7   3    3.20    1.32 
  -5  -7   3    3.21    1.18 
  -5   7   2   62.84    3.70 
  -5  -7   2   55.74    3.46 
  -5   7   2   65.15    3.60 
  -5  -7   2   62.51    3.63 
  -5   7   1   63.21    3.69 
  -5  -7   1   60.83    3.60 
  -5  -7   1   62.15    3.66 
  -5   7   1   62.00    3.55 
  -5  -7   0   59.95    3.51 
  -5  -7   0   55.50    3.50 
  -5   7   0   60.46    3.41 
  -5   7   0   56.46    3.29 
  -5  -7  -1   20.49    2.05 
  -5  -7  -1   18.96    1.93 
  -5   7  -1   18.01    1.95 
  -5  -7  -1   20.53    2.09 
  -5  -7  -2   17.33    2.07 
  -5  -7  -2   15.90    1.78 
  -5  -7  -2   16.73    1.85 
  -5   7  -2   17.58    1.88 
  -5  -7  -2   10.17    1.67 
  -5   7  -3   14.43    1.80 
  -5  -7  -3   13.52    1.90 
  -5  -7  -3   15.56    1.77 
  -5  -7  -3   13.93    1.77 
  -5   7  -3   12.35    1.67 
  -5   7  -4  110.59    5.32 
  -5   7  -4   95.62    5.61 
  -5  -7  -4  109.36    5.28 
  -5   7  -4  112.93    5.45 
  -5   7  -5  126.05    5.86 
  -5   7  -5  112.90    6.17 
  -5  -7  -5  123.32    5.78 
  -5   7  -5  122.68    5.93 
  -5   7  -6   23.68    2.19 
  -5   7  -6   23.32    2.11 
  -5   7  -6   17.78    2.26 
  -5   7  -7    5.94    1.34 
  -5   7  -7    5.83    1.47 
  -5   7  -8   45.42    2.80 
  -5   7  -8   41.66    2.93 
  -5   7  -9    4.57    1.02 
  -5   7  -9    2.57    1.00 
  -5   7 -10   33.06    1.94 
  -5   7 -10   28.30    1.93 
  -5   7 -11   10.86    1.00 
  -5   7 -11    9.14    0.95 
   5   8 -14    7.93    1.05 
  -5   8  14    3.85    0.96 
   5   8 -13    8.58    1.32 
   5   8 -13   10.66    1.16 
   5   8 -13   13.06    1.32 
   5  -8 -13   11.05    1.18 
   5  -8 -12    5.41    1.18 
   5   8 -12    4.61    1.13 
   5   8 -12    7.28    1.15 
   5  -8 -11    0.35    1.01 
   5   8 -11   -0.48    1.33 
   5  -8 -10    1.97    1.26 
   5  -8 -10    2.48    1.20 
   5   8 -10    0.64    1.44 
   5   8  -9    9.48    1.49 
   5   8  -8   54.56    3.75 
   5  -8  -8   56.56    3.52 
   5  -8  -8   56.46    3.58 
   5   8  -7   25.44    2.62 
   5  -8  -7   24.57    2.28 
   5   8  -6   71.42    4.25 
   5  -8  -6   67.05    3.88 
  -5  -8   5    3.66    1.25 
   5   8  -5    5.49    1.57 
  -5  -8   5    6.16    1.37 
   5  -8  -5    5.12    1.31 
  -5   8   5    6.17    1.43 
   5   8  -5    6.00    1.37 
  -5   8   5    4.99    1.69 
   5   8  -4    0.75    1.00 
  -5   8   4    1.81    1.47 
   5  -8  -4    0.59    0.98 
  -5  -8   4    0.91    1.11 
  -5  -8   4    2.10    1.14 
  -5   8   4    1.88    1.37 
  -5   8   4    3.91    1.22 
   5   8  -3    3.60    1.11 
  -5   8   3    2.85    1.53 
  -5  -8   3    2.14    1.15 
  -5  -8   3    3.47    1.22 
  -5   8   3    2.46    1.20 
  -5  -8   3    2.59    1.58 
  -5   8   3    3.23    1.45 
  -5  -8   2   28.29    2.57 
  -5  -8   2   29.26    2.45 
  -5  -8   2   30.52    2.50 
  -5   8   2   27.74    2.56 
  -5   8   2   31.65    2.49 
  -5   8   2   31.83    2.57 
  -5  -8   1    5.82    1.44 
  -5  -8   1    5.51    1.70 
  -5  -8   1    6.43    1.44 
  -5   8   1    5.09    1.27 
  -5   8   1    4.44    1.43 
  -5  -8   0    9.70    1.60 
  -5  -8   0    7.64    1.78 
  -5  -8   0    6.79    1.57 
  -5   8   0    7.90    1.56 
  -5   8   0    5.71    1.27 
  -5   8   0    8.19    1.46 
  -5  -8  -1   11.77    1.80 
  -5  -8  -1   14.98    1.82 
  -5  -8  -1   14.28    1.82 
  -5  -8  -1   13.45    2.00 
  -5   8  -1   15.50    1.83 
  -5  -8  -2   87.81    4.75 
  -5  -8  -2   93.43    4.83 
  -5   8  -2   86.86    4.72 
  -5  -8  -2   92.12    4.79 
  -5  -8  -3    6.72    1.44 
  -5   8  -3    6.67    1.44 
  -5   8  -4  146.79    7.46 
  -5  -8  -4  164.90    7.20 
  -5   8  -4  154.22    7.10 
  -5   8  -4  159.48    7.09 
  -5   8  -5   84.59    4.43 
  -5   8  -5   84.13    4.39 
  -5   8  -5   74.17    4.66 
  -5   8  -6    7.03    1.39 
  -5   8  -6    4.06    1.43 
  -5   8  -7   69.00    3.65 
  -5   8  -7   62.53    3.87 
  -5   8  -8   16.87    1.63 
  -5   8  -8   16.51    1.74 
  -5   8  -9    0.40    0.76 
  -5   8  -9    0.07    0.86 
  -5   8 -10   19.22    1.27 
  -5   8 -10   13.51    1.21 
  -5   9  13    3.30    0.87 
   5   9 -13    6.00    0.99 
   5   9 -13    5.16    0.78 
   5  -9 -12    0.31    0.82 
  -5   9  12    0.71    0.84 
   5   9 -12   -0.13    1.05 
   5   9 -12    1.27    0.78 
   5   9 -12    0.07    0.80 
   5   9 -11   13.21    1.76 
   5  -9 -11   12.40    1.53 
  -5   9  11   14.51    1.55 
   5   9 -10    0.57    1.37 
   5  -9 -10    2.32    1.18 
   5   9  -9    9.94    1.82 
   5  -9  -9    9.27    1.61 
   5  -9  -9   10.54    1.69 
   5   9  -8    4.45    1.64 
   5  -9  -8    4.70    1.38 
  -5   9   8    4.91    1.28 
   5  -9  -8    3.31    1.34 
   5  -9  -7    6.87    1.56 
  -5   9   7    4.38    1.32 
   5   9  -7    6.25    1.68 
   5  -9  -6    2.19    1.32 
   5   9  -6    4.61    1.69 
  -5   9   6    1.93    1.15 
  -5   9   5    2.26    1.21 
  -5  -9   5    2.30    1.14 
   5  -9  -4    3.55    1.23 
  -5   9   4    1.08    1.10 
  -5  -9   4    2.91    1.13 
  -5   9   3    2.80    1.29 
  -5  -9   3    0.27    1.57 
  -5  -9   3    0.66    1.06 
  -5   9   2    8.19    1.69 
  -5  -9   2   12.78    1.77 
  -5  -9   2   10.45    2.06 
  -5  -9   1   26.62    2.41 
  -5  -9   1   29.25    2.69 
  -5   9   1   26.10    2.32 
  -5  -9   0    8.84    1.61 
  -5  -9   0    6.76    1.46 
  -5   9   0    8.09    1.48 
  -5  -9   0    8.65    1.85 
  -5  -9  -1    1.78    1.18 
  -5  -9  -1    1.02    1.11 
  -5   9  -1    1.38    1.05 
  -5  -9  -1    2.13    1.66 
  -5  -9  -2   11.30    2.17 
  -5  -9  -2   18.26    2.00 
  -5   9  -3   25.65    2.26 
  -5  -9  -3   27.41    2.43 
  -5   9  -4  200.77    9.29 
  -5   9  -4  216.55    8.90 
  -5   9  -5   35.65    2.92 
  -5   9  -5   36.92    2.64 
  -5   9  -6    5.39    1.44 
  -5   9  -6    7.62    1.30 
  -5   9  -7    9.23    1.47 
  -5   9  -7    9.94    1.35 
  -5   9  -8    7.48    1.23 
  -5   9  -8   11.03    1.21 
  -5   9  -9   29.07    1.87 
  -5   9  -9   33.72    1.83 
   5  10 -12    0.93    0.61 
   5  10 -12    0.68    0.76 
  -5  10  12    0.57    0.67 
   5  10 -11    1.14    0.78 
   5  10 -11    2.21    0.90 
  -5  10  11    0.79    0.80 
   5  10 -10   -1.65    1.43 
   5 -10 -10   -0.68    1.00 
  -5  10  10   -0.37    0.82 
   5  10  -9   23.72    2.28 
   5 -10  -9   26.90    2.22 
  -5  10   9   23.58    2.01 
   5 -10  -9   27.71    2.19 
   5  10  -8    8.34    1.70 
   5 -10  -8   10.51    1.60 
   5 -10  -8   11.93    1.67 
  -5  10   8   11.00    1.55 
   5  10  -7    1.62    1.39 
   5 -10  -7    1.05    1.20 
   5 -10  -7    1.61    1.22 
  -5  10   7    1.48    1.06 
  -5  10   6    0.92    1.09 
   5  10  -6    1.22    1.44 
   5 -10  -6    1.78    1.23 
  -5  10   5    2.40    1.22 
  -5 -10   4   50.07    3.38 
  -5  10   4   59.76    3.56 
  -5  10   3    5.73    1.39 
  -5 -10   3    7.20    1.42 
  -5 -10   2   26.98    2.61 
  -5 -10   2   24.48    2.37 
  -5 -10   2   22.38    2.25 
  -5 -10   1   47.69    3.27 
  -5 -10   1   39.16    3.03 
  -5 -10   1   38.97    3.00 
  -5 -10   0   86.76    4.73 
  -5 -10   0   86.06    4.74 
  -5 -10  -1   13.10    2.08 
  -5  10  -2    0.65    1.03 
  -5  10  -3   14.96    1.72 
  -5  10  -3   16.70    2.16 
  -5 -10  -3   16.94    1.90 
  -5  10  -4    8.69    1.65 
  -5 -10  -4   13.66    1.65 
  -5  10  -5   11.49    1.43 
  -5  10  -6   -0.09    0.93 
  -5  10  -6   -0.68    0.86 
  -5  10  -7   22.99    1.88 
  -5  10  -7   24.57    1.72 
  -5  10  -8    2.28    0.82 
  -5  10  -8    4.77    0.77 
   5  11 -11    1.88    0.83 
   5 -11 -10    2.77    0.89 
  -5  11  10    0.05    0.66 
   5 -11  -9    1.48    0.92 
  -5  11   9    1.10    0.82 
   5 -11  -9    2.07    1.02 
   5 -11  -8   10.34    1.46 
  -5  11   8    8.63    1.26 
   5 -11  -8    8.64    1.39 
   5 -11  -7    0.53    1.09 
   5 -11  -7    1.44    1.13 
   5 -11  -6   45.77    2.93 
   5 -11  -5   -0.65    1.15 
  -5 -11   4    2.22    1.22 
  -5 -11   3    2.82    1.25 
  -5 -11   2   11.77    1.71 
  -5 -11   1    1.98    1.24 
  -5 -11   0   51.58    3.37 
  -5 -11  -1   -0.32    1.10 
  -5 -11  -2   35.93    2.68 
  -5 -11  -3    6.12    1.30 
  -5  11  -3    5.89    1.45 
  -5  11  -3    4.87    1.10 
  -5  11  -4    2.30    1.14 
  -5  11  -4    1.85    0.84 
  -5  11  -5    5.56    1.21 
  -5  11  -5    5.83    0.99 
  -5  11  -6    0.72    0.81 
  -5  11  -6   -0.14    0.64 
  -5  11  -7    3.42    0.85 
  -5  11  -7    6.15    0.76 
   5  12 -10    0.67    0.81 
   5 -12  -8   17.57    1.68 
   5 -12  -8   19.81    1.56 
   5 -12  -8   16.90    1.56 
   5 -12  -7    3.12    1.05 
   5 -12  -7    3.85    1.42 
   5 -12  -7    3.68    1.05 
   5 -12  -6    6.73    1.30 
  -5 -12   6    4.63    1.03 
   5 -12  -6    5.38    1.17 
  -5 -12   5    1.56    0.93 
   5 -12  -5    1.41    1.03 
  -5 -12   4   46.00    2.96 
  -5 -12   3   12.84    1.63 
  -5 -12   2    3.15    1.20 
  -5 -12   1   18.37    1.92 
  -5 -12   0   83.08    4.39 
  -5 -12  -1    4.28    1.18 
  -5 -12  -2    5.96    1.22 
  -5  12  -2    4.49    1.25 
  -5  12  -3    3.41    1.15 
  -5  12  -4   36.80    2.45 
  -5  12  -4   36.02    2.24 
  -5  12  -5    3.20    0.92 
  -5  12  -6    7.64    1.02 
   5 -13  -7   -0.34    0.99 
   5 -13  -6   19.77    1.80 
   5 -13  -6   19.54    1.57 
   5 -13  -5    2.63    0.91 
  -5 -13   5    2.95    0.82 
   5 -13  -5    3.04    1.40 
  -5 -13   4    1.35    0.78 
   5 -13  -4    1.00    1.39 
  -5 -13   3    0.07    0.81 
   5 -13  -3   -3.25    1.80 
  -5 -13   2   14.79    1.51 
   5 -13  -2   16.63    1.94 
  -5 -13   1    0.59    0.89 
   5 -13  -1    0.78    1.32 
   5 -13   0   20.84    1.85 
  -5 -13   0   18.47    1.70 
  -5  13  -1    0.49    0.90 
  -5 -13  -1    1.20    0.83 
  -5 -13  -1    1.06    0.85 
  -5  13  -2   19.69    1.72 
  -5  13  -3    1.53    0.81 
  -5  13  -3    1.57    0.75 
  -5  13  -4    0.15    0.76 
   5 -14  -5    7.94    1.43 
   5 -14  -4   16.20    1.67 
   5 -14  -3    0.09    1.20 
   5 -14  -2    1.25    1.06 
   5 -14  -1    3.24    1.09 
  -5  14   0    4.96    1.01 
  -5  14  -1    1.84    0.90 
  -5  14  -2    0.77    0.85 
  -6   0  16    3.09    0.89 
   6   0 -15   -1.10    1.04 
   6   0 -15    0.19    1.03 
   6   0 -14    0.25    1.15 
   6   0 -12    1.31    1.48 
   6   0 -12    1.66    1.40 
   6   0 -11   -0.90    1.48 
   6   0 -10    0.95    1.03 
   6   0 -10    0.22    1.25 
   6   0 -10    1.14    1.32 
  -6   0  10    1.29    1.17 
   6   0  -9   -0.69    1.23 
  -6   0   9   -0.20    1.17 
   6   0  -8    0.93    1.08 
  -6   0   8    1.13    1.19 
   6   0  -7    0.48    0.98 
  -6   0   7    0.30    0.74 
  -6   0   7   -0.26    1.22 
  -6   0   6  822.12   30.74 
  -6   0   6  896.44   31.04 
  -6   0   5    2.25    0.86 
  -6   0   5   -1.38    1.19 
  -6   0   5   -1.24    1.42 
  -6   0   4    3.76    0.95 
  -6   0   4    2.52    1.21 
  -6   0   4    1.40    1.04 
  -6   0   3   -1.00    0.96 
  -6   0   3   -0.32    0.95 
  -6   0   3   -0.91    0.94 
  -6   0   2  142.44    5.94 
  -6   0   2  136.11    5.82 
  -6   0   1   -0.21    0.69 
  -6   0   1    0.32    0.78 
  -6   0   1   -0.06    0.71 
  -6   0   0  170.01    6.95 
  -6   0   0  171.00    6.82 
  -6   0   0  160.94    6.84 
  -6   0  -1   -0.28    0.80 
  -6   0  -1   -0.33    0.78 
  -6   0  -1    0.13    0.63 
  -6   0  -2  176.74    7.15 
  -6   0  -2  162.90    7.04 
  -6   0  -3   -0.16    0.78 
  -6   0  -3   -0.45    0.87 
  -6   0  -4  107.81    5.06 
  -6   0  -4  111.31    4.85 
  -6   0  -4  107.29    5.14 
  -6   0  -5    0.40    0.88 
  -6   0  -5   -0.29    0.96 
  -6   0  -5    1.23    1.07 
  -6   0  -5   -0.68    1.10 
  -6   0  -6  255.61    9.80 
  -6   0  -6  243.34    9.96 
  -6   0  -6  231.30    9.82 
  -6   0  -6  222.06    9.91 
  -6   0  -7    0.18    0.92 
  -6   0  -7    0.70    1.08 
  -6   0  -7    1.00    1.04 
  -6   0  -7    0.11    1.07 
  -6   0  -8   10.46    1.54 
  -6   0  -8    9.22    1.50 
  -6   0  -8    5.68    1.45 
  -6   0  -9   -0.52    0.98 
  -6   0  -9   -0.47    0.87 
  -6   0 -10   79.03    3.92 
  -6   0 -10   75.84    3.92 
  -6   0 -11    0.17    0.68 
  -6  -1  16   10.00    1.17 
  -6   1  16    8.56    1.11 
   6   1 -16   10.07    1.18 
   6   1 -15    6.27    1.28 
   6  -1 -15    5.07    1.23 
   6  -1 -15    6.54    1.27 
   6   1 -15    6.13    1.23 
   6  -1 -14    0.08    1.14 
   6   1 -14    0.81    1.16 
   6  -1 -13   10.36    1.77 
   6  -1 -12    1.75    1.37 
   6  -1 -11   32.76    2.68 
   6  -1 -11   29.33    2.62 
   6   1 -11   31.73    2.64 
   6   1 -11   26.76    2.41 
   6   1 -10    1.34    1.11 
   6   1 -10    0.38    1.42 
   6  -1 -10    3.02    1.46 
  -6   1  10    2.59    1.26 
   6  -1 -10    3.11    1.39 
   6   1 -10    1.43    1.24 
   6  -1  -9    2.95    1.32 
   6   1  -9    4.47    1.45 
  -6   1   9    2.06    1.27 
  -6  -1   9    2.16    1.16 
   6   1  -8   28.54    2.27 
  -6  -1   8   31.28    2.50 
  -6   1   8   24.11    1.94 
  -6   1   8   29.60    2.39 
   6  -1  -8   28.64    2.23 
   6   1  -7   70.59    3.68 
  -6  -1   7   74.06    3.95 
  -6  -1   7   64.57    3.57 
  -6   1   7   76.04    3.92 
  -6   1   7   70.73    3.64 
  -6  -1   6  200.38    8.23 
  -6   1   6  204.16    8.18 
  -6  -1   6  190.95    8.01 
  -6   1   6  192.49    8.01 
  -6  -1   5  532.25   19.12 
  -6   1   5  529.77   19.12 
  -6  -1   5  512.66   19.44 
  -6  -1   5  515.64   19.36 
  -6   1   5  530.00   19.39 
  -6  -1   4  418.52   15.11 
  -6   1   4  410.78   15.10 
  -6  -1   4  407.32   15.34 
  -6  -1   4  396.69   15.29 
  -6   1   4  404.82   15.24 
  -6   1   3    4.55    1.07 
  -6  -1   3    4.76    1.13 
  -6   1   3    5.81    1.13 
  -6  -1   3    6.17    1.21 
  -6  -1   3    7.54    1.29 
  -6  -1   2  133.17    5.43 
  -6  -1   2  125.26    5.63 
  -6   1   2  134.31    5.55 
  -6   1   1   29.77    1.83 
  -6  -1   1   30.65    1.96 
  -6   1   1   30.16    1.93 
  -6   1   1   29.50    2.02 
  -6  -1   1   32.62    2.14 
  -6   1   0  572.53   20.87 
  -6  -1   0  583.97   20.90 
  -6  -1   0  580.72   20.78 
  -6   1   0  579.18   20.66 
  -6   1   0  546.07   20.73 
  -6  -1   0  553.32   20.78 
  -6   1  -1   20.27    1.69 
  -6  -1  -1   20.70    1.68 
  -6   1  -1   16.55    1.44 
  -6  -1  -1   18.82    1.63 
  -6   1  -1   16.60    1.48 
  -6  -1  -2    6.87    1.19 
  -6   1  -2    6.15    1.05 
  -6   1  -2    4.33    1.01 
  -6  -1  -2    4.88    1.02 
  -6   1  -3    3.71    1.02 
  -6  -1  -3    3.53    1.02 
  -6  -1  -3    4.03    1.03 
  -6   1  -3    3.19    0.98 
  -6  -1  -4  308.89   11.13 
  -6   1  -4  309.31   11.16 
  -6  -1  -4  264.05   11.24 
  -6  -1  -4  266.17   11.21 
  -6   1  -4  259.03   11.20 
  -6   1  -4  279.77   11.39 
  -6  -1  -4  288.61   11.43 
  -6  -1  -5   14.58    1.75 
  -6   1  -5   14.09    1.71 
  -6   1  -5   12.87    1.70 
  -6   1  -5   13.48    1.70 
  -6  -1  -5   13.32    1.74 
  -6   1  -5   14.97    1.73 
  -6  -1  -5   15.56    1.75 
  -6  -1  -5   14.02    1.54 
  -6   1  -5   15.09    1.58 
  -6   1  -6   77.67    4.20 
  -6  -1  -6   70.76    4.07 
  -6  -1  -6   72.29    3.85 
  -6   1  -6   77.30    3.93 
  -6  -1  -6   77.29    4.16 
  -6   1  -6   73.85    4.08 
  -6  -1  -6   63.01    3.79 
  -6   1  -6   75.24    4.14 
  -6  -1  -7    2.83    1.21 
  -6   1  -7    3.82    1.28 
  -6  -1  -7    3.29    1.14 
  -6   1  -7    2.77    1.17 
  -6  -1  -7    3.45    1.24 
  -6   1  -7    4.44    1.28 
  -6  -1  -7    2.25    1.10 
  -6   1  -7    3.97    1.23 
  -6  -1  -8  164.70    7.00 
  -6   1  -8  165.44    7.05 
  -6  -1  -8  156.59    7.00 
  -6   1  -8  145.61    7.04 
  -6   1  -8  162.01    7.10 
  -6  -1  -8  163.80    7.10 
  -6   1  -9   13.45    1.60 
  -6  -1  -9   14.40    1.56 
  -6   1  -9   11.87    1.60 
  -6  -1  -9   10.01    1.49 
  -6   1 -10   47.07    2.83 
  -6  -1 -10   48.43    2.83 
  -6   1 -10   53.70    2.96 
  -6  -1 -10   50.95    2.93 
  -6   1 -11    0.28    0.70 
   6   2 -16   -0.24    0.84 
  -6  -2  16   -0.12    0.78 
  -6   2  16    1.37    0.77 
   6   2 -15   -0.66    0.92 
   6  -2 -15    1.43    0.97 
   6   2 -15    0.68    1.01 
   6  -2 -14    2.76    1.29 
   6   2 -14    2.92    1.24 
   6  -2 -13    7.41    1.54 
   6  -2 -12    1.26    1.35 
   6   2 -12    1.13    1.17 
   6  -2 -11   61.34    3.73 
   6   2 -11   57.41    3.62 
   6  -2 -11   62.32    3.82 
   6  -2 -10   19.25    2.17 
   6   2 -10   23.71    2.13 
   6  -2 -10   22.56    2.23 
   6  -2  -9   82.67    4.43 
   6   2  -9   89.69    4.60 
  -6   2   9   88.17    4.67 
   6  -2  -8   55.61    3.21 
   6   2  -8   57.21    3.35 
  -6   2   8   62.39    3.52 
  -6   2   8   50.85    3.08 
   6  -2  -7   42.91    2.70 
   6   2  -7   43.13    2.76 
  -6   2   7   50.91    3.06 
  -6   2   6    9.64    1.59 
  -6  -2   5   17.72    1.48 
  -6   2   5   18.69    1.51 
  -6   2   4   48.11    2.71 
  -6   2   4   42.81    2.47 
  -6  -2   4   44.71    2.51 
  -6  -2   3  587.07   21.01 
  -6   2   3  550.82   21.05 
  -6  -2   3  551.90   21.07 
  -6   2   2   28.88    2.01 
  -6  -2   2   32.88    2.03 
  -6   2   1   27.48    1.79 
  -6  -2   1   26.71    1.90 
  -6   2   0   40.39    2.25 
  -6   2   0   36.44    2.36 
  -6  -2   0   36.45    2.36 
  -6  -2   0   40.85    2.46 
  -6   2  -1  105.70    4.98 
  -6   2  -1  117.73    5.20 
  -6  -2  -1  124.15    5.25 
  -6  -2  -1  118.77    5.25 
  -6   2  -2    1.75    0.84 
  -6  -2  -2    1.77    0.87 
  -6  -2  -2    2.41    0.94 
  -6   2  -3   49.75    3.07 
  -6  -2  -3   51.31    3.07 
  -6  -2  -3   47.67    3.02 
  -6  -2  -4   18.63    1.84 
  -6   2  -4   17.26    1.84 
  -6   2  -4   15.44    1.65 
  -6  -2  -4   17.49    1.88 
  -6   2  -4   23.35    1.86 
  -6  -2  -4   20.71    1.73 
  -6   2  -4   16.50    1.87 
  -6  -2  -4   17.90    1.87 
  -6  -2  -5    7.50    1.22 
  -6   2  -5    5.66    1.33 
  -6  -2  -5    7.32    1.43 
  -6  -2  -5    5.12    1.28 
  -6   2  -5    5.15    1.36 
  -6   2  -5    6.14    1.40 
  -6   2  -5    5.53    1.33 
  -6  -2  -5    5.61    1.31 
  -6   2  -5    7.12    1.28 
  -6  -2  -5    6.12    1.20 
  -6   2  -5    6.95    1.30 
  -6   2  -6  174.50    7.77 
  -6  -2  -6  176.15    7.75 
  -6   2  -6  191.55    8.12 
  -6  -2  -6  176.80    7.53 
  -6   2  -6  174.04    7.89 
  -6   2  -6  164.11    7.49 
  -6  -2  -6  169.90    7.79 
  -6   2  -6  172.87    7.84 
  -6  -2  -6  187.72    7.57 
  -6   2  -6  192.90    7.73 
  -6  -2  -7   73.15    3.79 
  -6   2  -7   77.35    3.91 
  -6   2  -7   64.14    3.98 
  -6  -2  -7   69.50    3.90 
  -6  -2  -7   70.15    3.75 
  -6   2  -7   66.09    3.86 
  -6   2  -7   62.44    3.66 
  -6  -2  -7   66.99    3.96 
  -6   2  -7   67.42    3.96 
  -6   2  -8    1.60    1.11 
  -6  -2  -8    0.26    0.90 
  -6   2  -8    1.04    0.95 
  -6  -2  -8    0.50    1.01 
  -6   2  -8    1.23    1.08 
  -6  -2  -8    3.39    1.17 
  -6   2  -8    2.66    1.11 
  -6   2  -9   14.40    1.73 
  -6  -2  -9   18.48    1.72 
  -6  -2  -9   20.48    1.84 
  -6   2  -9   14.42    1.66 
  -6   2 -10   10.88    1.36 
  -6   2 -11    8.53    1.08 
  -6  -3  16    0.10    0.71 
   6   3 -15    7.64    1.21 
   6  -3 -15    8.14    1.23 
  -6   3  15    7.54    1.10 
   6   3 -15    8.76    1.24 
   6  -3 -14    5.38    1.28 
   6   3 -14    5.57    1.34 
   6  -3 -13   12.28    1.75 
   6   3 -13   10.14    1.50 
   6  -3 -12   31.07    2.61 
   6   3 -12   31.19    2.54 
   6  -3 -11  232.16    9.67 
   6  -3 -11  235.56    9.74 
   6   3 -11  222.49    9.65 
   6   3 -10   18.41    1.96 
   6  -3 -10   20.02    2.15 
   6  -3  -9   35.82    2.68 
   6   3  -9   35.72    2.62 
  -6   3   9   39.56    2.92 
   6  -3  -8   58.30    3.40 
   6  -3  -8   54.68    3.28 
  -6   3   8   60.51    3.66 
  -6   3   7  268.68   10.52 
   6  -3  -7  246.67   10.17 
  -6   3   6  118.96    5.56 
   6  -3  -6  107.25    5.22 
  -6  -3   6  125.54    5.16 
  -6   3   6  126.05    5.20 
  -6   3   5   31.40    1.99 
  -6  -3   5   28.50    1.92 
  -6  -3   4   17.17    1.49 
  -6   3   4   16.67    1.51 
  -6  -3   4   17.76    1.53 
  -6  -3   3  238.60    8.86 
  -6   3   3  222.47    8.75 
  -6  -3   3  209.65    8.72 
  -6   3   2  267.86   10.37 
  -6  -3   2  270.56   10.44 
  -6   3   1  352.25   13.40 
  -6  -3   1  354.83   13.52 
  -6   3   1  363.35   13.36 
  -6  -3   0    4.13    1.08 
  -6   3   0    4.71    0.97 
  -6  -3   0    5.92    1.05 
  -6  -3  -1  127.15    5.72 
  -6   3  -1  121.73    5.49 
  -6  -3  -1  128.40    5.56 
  -6  -3  -2    2.63    0.91 
  -6  -3  -2    1.99    1.06 
  -6  -3  -2    3.71    0.93 
  -6   3  -3    3.18    1.05 
  -6  -3  -3    4.62    1.10 
  -6  -3  -3    4.86    1.13 
  -6   3  -3    3.92    1.07 
  -6  -3  -3    4.38    1.16 
  -6  -3  -4    3.37    1.11 
  -6   3  -4    0.62    0.97 
  -6  -3  -4    3.06    1.20 
  -6  -3  -4    1.53    0.96 
  -6   3  -4    2.31    1.03 
  -6   3  -4    0.93    1.00 
  -6  -3  -5    0.83    0.88 
  -6   3  -5    0.24    0.90 
  -6   3  -5    1.45    1.06 
  -6  -3  -5    0.19    1.02 
  -6   3  -5    0.34    1.10 
  -6  -3  -5    1.71    0.89 
  -6   3  -5   -0.34    1.14 
  -6  -3  -5    1.64    1.22 
  -6   3  -5    1.52    0.95 
  -6  -3  -5    1.01    0.98 
  -6   3  -5    1.52    1.00 
  -6   3  -6    5.79    1.30 
  -6  -3  -6    4.98    1.28 
  -6   3  -6    6.66    1.55 
  -6   3  -6    6.23    1.30 
  -6   3  -6    5.10    1.28 
  -6  -3  -6    4.35    1.21 
  -6   3  -6    4.08    1.37 
  -6  -3  -6    6.15    1.17 
  -6  -3  -6    6.82    1.22 
  -6   3  -6    5.90    1.20 
  -6   3  -7   15.31    1.73 
  -6  -3  -7   16.82    1.72 
  -6   3  -7   14.72    1.65 
  -6  -3  -7   18.08    1.85 
  -6   3  -7   13.73    1.74 
  -6   3  -7   13.49    1.86 
  -6  -3  -7   11.42    1.47 
  -6  -3  -7   15.56    1.62 
  -6   3  -7   17.65    1.78 
  -6  -3  -8   19.46    1.92 
  -6   3  -8   20.28    1.96 
  -6   3  -8   20.61    1.83 
  -6  -3  -8   18.77    1.77 
  -6   3  -8   19.34    2.02 
  -6   3  -9   46.41    3.07 
  -6   3  -9   53.08    2.94 
  -6   3  -9   50.82    3.08 
  -6  -3  -9   57.56    3.15 
  -6   3 -10    1.74    0.90 
  -6   3 -10    3.29    0.82 
  -6   3 -11    4.63    0.85 
  -6   3 -12    2.44    0.70 
  -6  -4  15    4.37    0.87 
  -6   4  15    3.06    0.80 
   6   4 -15    5.25    1.03 
   6  -4 -14    8.35    1.35 
  -6   4  14    5.91    1.11 
   6   4 -14    8.34    1.34 
   6  -4 -14    5.92    1.20 
   6   4 -14    5.94    1.37 
   6  -4 -13   21.45    2.15 
   6   4 -12   15.98    1.88 
   6  -4 -12   19.80    2.12 
   6  -4 -11  144.17    6.54 
   6  -4 -11  135.29    6.41 
   6   4 -11  134.11    6.43 
   6  -4 -10   23.63    2.30 
   6   4 -10   25.28    2.29 
   6  -4  -9  153.92    7.11 
   6  -4  -9  165.76    7.01 
   6  -4  -9  175.55    7.23 
   6  -4  -8  144.11    6.52 
   6  -4  -8  146.46    6.67 
  -6   4   8  160.26    7.04 
  -6   4   7   89.16    4.15 
  -6  -4   7   91.54    4.14 
   6  -4  -7   84.37    4.39 
   6   4  -6   17.14    1.81 
  -6   4   6   22.04    1.67 
  -6  -4   6   20.09    1.59 
   6  -4  -6   17.31    1.71 
  -6   4   5   68.17    3.31 
  -6  -4   5   69.12    3.32 
   6  -4  -5   63.80    3.37 
  -6   4   5   64.25    3.38 
  -6  -4   5   59.06    3.26 
   6   4  -5   66.81    3.51 
  -6  -4   4    6.59    1.11 
  -6  -4   4    6.17    1.09 
  -6   4   4    7.55    1.12 
   6   4  -4    7.42    1.12 
  -6  -4   3   33.99    2.27 
  -6   4   2   59.20    3.35 
  -6  -4   2   65.55    3.36 
  -6   4   1  213.36    8.94 
  -6  -4   1  229.03    9.07 
  -6  -4   1  240.26    9.38 
  -6   4   1  225.90    9.12 
  -6  -4   1  236.10    9.25 
  -6   4   0   62.71    3.30 
  -6  -4   0   66.94    3.38 
  -6  -4   0   67.43    3.57 
  -6   4   0   62.90    3.37 
  -6  -4   0   63.94    3.52 
  -6   4  -1   22.90    1.81 
  -6  -4  -1   23.56    1.83 
  -6  -4  -1   24.48    1.99 
  -6  -4  -1   23.93    2.06 
  -6  -4  -2  167.49    7.06 
  -6  -4  -2  164.51    7.13 
  -6   4  -2  155.39    7.07 
  -6  -4  -2  170.36    7.33 
  -6  -4  -3    3.34    1.14 
  -6   4  -3    2.70    1.00 
  -6  -4  -3    3.31    1.03 
  -6   4  -3    2.36    0.99 
  -6  -4  -3    3.86    1.05 
  -6  -4  -4    6.81    1.45 
  -6   4  -4    6.10    1.43 
  -6   4  -4    5.55    1.45 
  -6  -4  -4    7.67    1.51 
  -6   4  -4    7.09    1.47 
  -6   4  -4   12.52    1.78 
  -6   4  -4    8.30    1.67 
  -6  -4  -4   11.76    1.71 
  -6   4  -5   61.19    4.06 
  -6   4  -5   67.34    3.89 
  -6  -4  -5   77.04    4.02 
  -6   4  -5   65.70    3.84 
  -6   4  -5   70.86    3.84 
  -6  -4  -5   74.63    3.95 
  -6   4  -5   78.27    4.29 
  -6   4  -6   66.52    4.29 
  -6  -4  -6   74.08    4.17 
  -6   4  -6   71.75    4.16 
  -6   4  -6   74.57    4.14 
  -6  -4  -6   81.84    4.13 
  -6   4  -6   77.10    4.09 
  -6  -4  -6   87.26    4.05 
  -6   4  -6   83.15    4.54 
  -6   4  -7    2.49    1.03 
  -6  -4  -7    4.23    1.13 
  -6   4  -7    3.63    1.18 
  -6   4  -7    2.11    1.19 
  -6   4  -8  245.87    9.85 
  -6  -4  -8  258.48    9.93 
  -6   4  -9   81.69    4.05 
  -6  -4  -9   91.67    4.16 
  -6   4  -9   78.42    3.99 
  -6   4 -10    0.34    0.78 
  -6   4 -10    0.32    0.68 
  -6   4 -11    3.31    0.75 
  -6   4 -11    2.96    0.63 
   6   5 -15   -0.04    0.80 
   6   5 -14    4.43    1.22 
   6  -5 -14    4.73    1.13 
   6  -5 -13    7.96    1.46 
   6   5 -12    0.97    1.06 
   6  -5 -12    1.09    1.18 
   6   5 -11    4.73    1.35 
   6   5 -10    1.55    1.25 
   6  -5 -10    1.67    1.22 
   6  -5  -9   81.90    4.49 
   6  -5  -8    6.75    1.40 
   6  -5  -8    6.53    1.44 
   6  -5  -7    5.45    1.31 
   6   5  -7    3.99    1.28 
   6  -5  -6  102.65    4.99 
   6   5  -6  107.69    5.16 
   6   5  -5    1.29    0.94 
  -6  -5   5    0.75    0.83 
   6   5  -4    6.88    1.15 
  -6   5   4    5.83    1.46 
  -6  -5   4    7.56    1.21 
  -6   5   3  291.75   11.58 
  -6  -5   3  297.94   11.58 
  -6   5   2   29.55    2.31 
  -6   5   2   27.73    2.35 
  -6  -5   2   34.56    2.39 
  -6  -5   2   32.59    2.53 
  -6   5   1    4.36    1.24 
  -6  -5   1    3.75    1.14 
  -6  -5   1    3.36    1.18 
  -6  -5   0   48.00    3.11 
  -6   5   0   50.03    3.07 
  -6  -5   0   54.50    3.20 
  -6  -5  -1  206.97    8.63 
  -6  -5  -1  202.67    8.70 
  -6  -5  -2   37.60    2.48 
  -6  -5  -2   39.34    2.61 
  -6  -5  -2   30.75    2.61 
  -6   5  -3   22.12    2.36 
  -6  -5  -3   26.53    2.41 
  -6   5  -3   28.45    2.48 
  -6  -5  -3   25.73    2.18 
  -6   5  -4  219.87    9.19 
  -6   5  -4  238.75    9.57 
  -6   5  -5   25.01    2.24 
  -6   5  -5   28.30    2.49 
  -6   5  -6   87.76    4.48 
  -6   5  -6   74.53    4.59 
  -6   5  -6   84.06    4.66 
  -6   5  -7   18.22    2.08 
  -6   5  -7   21.69    2.00 
  -6   5  -8    3.76    1.22 
  -6   5  -8    4.39    1.20 
  -6   5  -9   21.73    1.91 
  -6   5  -9   24.49    1.82 
  -6   5 -10   21.86    1.73 
  -6   5 -10   28.40    1.73 
  -6   5 -11   -0.57    0.67 
  -6   6  15    2.42    0.82 
   6  -6 -14    0.68    0.84 
   6   6 -14    0.82    0.95 
   6   6 -14    1.55    0.84 
   6  -6 -13    1.68    1.12 
   6   6 -13    3.44    1.32 
   6   6 -13    4.35    1.10 
   6  -6 -12   21.44    2.08 
   6   6 -11    0.10    1.07 
   6  -6  -9   82.94    4.55 
   6  -6  -8   71.72    4.08 
   6  -6  -8   69.48    3.90 
   6   6  -7    2.61    1.28 
   6  -6  -7    2.88    1.24 
   6   6  -6   14.62    1.75 
   6  -6  -6   14.58    1.70 
  -6  -6   6   11.54    1.48 
  -6  -6   5   26.26    2.17 
  -6   6   5   32.13    2.60 
  -6  -6   4   13.26    1.82 
  -6  -6   4   15.79    1.67 
   6   6  -4   13.54    1.53 
  -6   6   4   15.62    1.90 
  -6  -6   3    1.66    1.13 
  -6  -6   3    0.74    0.93 
  -6   6   3    0.88    1.28 
  -6   6   3    1.48    1.21 
  -6  -6   2   23.93    2.28 
  -6  -6   2   28.04    2.32 
  -6   6   2   28.08    2.42 
  -6   6   2   30.99    2.36 
  -6  -6   1   66.12    3.82 
  -6  -6   1   62.11    3.73 
  -6   6   1   65.42    3.76 
  -6   6   1   65.01    3.63 
  -6  -6   0  189.58    8.49 
  -6  -6   0  207.02    8.59 
  -6  -6  -1  115.95    5.74 
  -6  -6  -1  116.13    5.66 
  -6   6  -2  789.25   28.52 
  -6  -6  -2  773.42   28.14 
  -6  -6  -2  778.69   28.28 
  -6  -6  -2  726.42   28.43 
  -6   6  -3  220.09   10.25 
  -6  -6  -3  239.37    9.95 
  -6   6  -4   17.70    1.95 
  -6   6  -4   14.71    2.12 
  -6   6  -4   16.25    2.03 
  -6   6  -5   81.42    4.29 
  -6   6  -5   85.34    4.54 
  -6   6  -6   24.04    2.16 
  -6   6  -6   25.22    2.33 
  -6   6  -7   60.90    3.78 
  -6   6  -8   26.46    2.07 
  -6   6  -9    9.05    1.17 
  -6   6  -9    7.60    1.22 
  -6   6 -10   12.41    1.08 
  -6   6 -10    8.67    1.08 
  -6   6 -11   53.63    2.39 
  -6   7  14    5.06    0.98 
   6   7 -14    9.22    1.04 
   6   7 -13   -0.90    1.12 
   6  -7 -13    0.54    0.91 
   6   7 -13    0.07    0.79 
   6   7 -12    1.83    1.32 
   6  -7 -12    1.50    1.14 
   6   7 -12    1.82    1.00 
   6   7 -11    0.40    1.43 
   6   7 -11    2.26    1.10 
   6  -7 -10   26.02    2.32 
   6  -7  -8   71.22    4.12 
   6  -7  -8   71.69    3.96 
   6  -7  -7   57.72    3.56 
  -6  -7   7   53.07    3.52 
  -6   7   6    2.65    1.24 
  -6  -7   6   -0.56    1.11 
  -6  -7   5  147.41    7.16 
  -6   7   5  168.75    7.29 
  -6  -7   5  135.56    6.78 
   6   7  -5  155.32    6.99 
  -6   7   5  153.05    7.38 
  -6  -7   4   65.10    3.95 
  -6   7   4   68.47    3.97 
  -6   7   4   69.99    3.98 
  -6   7   4   61.82    3.97 
  -6  -7   4   55.62    3.56 
  -6  -7   3    1.12    1.14 
  -6   7   3    0.98    1.14 
  -6   7   3    0.49    1.30 
  -6   7   3    0.22    1.33 
  -6  -7   3    0.72    1.03 
  -6  -7   2   13.90    1.84 
  -6   7   2   10.03    1.79 
  -6   7   2   13.19    1.81 
  -6  -7   2   14.75    1.82 
  -6   7   2   14.09    1.82 
  -6  -7   1   13.02    1.88 
  -6   7   1   16.48    2.03 
  -6  -7   1   18.00    2.01 
  -6   7   1   14.51    1.89 
  -6   7   1   15.47    1.85 
  -6  -7   0   33.97    2.75 
  -6   7   0   33.67    2.76 
  -6   7   0   33.79    2.58 
  -6  -7   0   36.41    2.78 
  -6   7  -1  253.82   10.36 
  -6  -7  -1  234.13   10.05 
  -6  -7  -1  249.69   10.24 
  -6  -7  -1  231.29   10.22 
  -6   7  -2  444.72   17.08 
  -6  -7  -2  423.07   16.76 
  -6  -7  -2  442.93   16.94 
  -6  -7  -3  302.93   11.92 
  -6   7  -3  313.34   12.25 
  -6   7  -4   64.08    3.66 
  -6   7  -4   64.46    3.79 
  -6   7  -5   36.99    2.73 
  -6   7  -5   34.74    2.98 
  -6   7  -5   40.77    2.91 
  -6   7  -6   20.54    1.95 
  -6   7  -6   19.90    1.99 
  -6   7  -7    3.36    1.13 
  -6   7  -7    1.27    1.12 
  -6   7  -8    2.65    0.95 
  -6   7  -8    1.73    0.96 
  -6   7  -9   48.83    2.45 
  -6   7  -9   38.59    2.44 
  -6   7 -10    1.96    0.68 
  -6   7 -10    1.06    0.72 
  -6   8  14    2.63    0.88 
   6   8 -13    1.78    0.96 
   6   8 -13    1.63    0.78 
  -6   8  13    2.55    0.88 
   6   8 -12   11.05    1.59 
   6  -8 -12   12.46    1.48 
   6   8 -12   14.95    1.50 
  -6   8  12   10.24    1.36 
   6   8 -11   15.75    1.70 
   6   8 -11   11.54    1.82 
   6   8 -10    6.64    1.69 
   6  -8 -10    6.69    1.40 
   6   8  -9    3.55    1.61 
   6  -8  -9    1.82    1.23 
   6  -8  -9    3.45    1.34 
  -6   8   9    4.93    1.33 
  -6   8   8   19.14    2.11 
   6   8  -7   66.00    4.39 
   6  -8  -7   75.95    4.34 
   6   8  -6   12.60    2.03 
  -6  -8   6   13.56    1.83 
  -6   8   5    1.83    1.28 
  -6  -8   5    0.69    1.24 
  -6   8   4   51.09    3.40 
  -6  -8   4   44.51    3.26 
  -6   8   3   38.05    2.96 
  -6  -8   3   38.03    2.97 
  -6   8   2    7.47    1.61 
  -6  -8   2    6.42    1.55 
  -6   8   1    4.12    1.42 
  -6  -8   1    2.33    1.20 
  -6   8   0   19.08    2.11 
  -6  -8   0   17.89    2.03 
  -6  -8   0   19.75    2.13 
  -6   8  -1    0.47    1.16 
  -6  -8  -1    1.15    1.19 
  -6  -8  -1    0.77    1.10 
  -6   8  -2   67.30    4.03 
  -6  -8  -2   64.25    3.96 
  -6  -8  -2   63.68    3.91 
  -6   8  -3   99.64    4.93 
  -6  -8  -3   91.04    4.81 
  -6   8  -3   87.97    5.18 
  -6   8  -3   91.98    4.95 
  -6   8  -4   49.54    3.19 
  -6   8  -4   49.35    3.16 
  -6   8  -5   14.49    2.02 
  -6   8  -5   23.90    2.13 
  -6   8  -6   60.46    3.34 
  -6   8  -6   49.85    3.42 
  -6   8  -7   10.08    1.32 
  -6   8  -7    5.86    1.23 
  -6   8  -8    0.35    0.80 
  -6   8  -8   -0.51    0.87 
  -6   8  -9   27.05    1.57 
  -6   8  -9   21.60    1.58 
  -6   9  13   -0.29    0.83 
   6   9 -13   -0.58    0.78 
   6   9 -12    2.30    0.82 
  -6   9  12    2.21    0.90 
   6  -9 -12    1.69    0.87 
   6   9 -12    1.46    0.99 
   6   9 -11    0.99    0.86 
  -6   9  11    0.90    0.99 
   6   9 -11    0.22    1.13 
  -6   9  10   95.07    4.78 
   6  -9 -10  105.46    4.86 
   6   9 -10   93.85    4.89 
  -6   9   9    7.61    1.40 
   6   9  -9    8.49    1.76 
   6  -9  -9    7.93    1.45 
   6  -9  -9    9.70    1.52 
   6   9  -8   28.62    2.65 
  -6   9   8   32.78    2.59 
   6  -9  -8   30.80    2.42 
   6  -9  -8   33.81    2.62 
   6   9  -7   26.47    2.58 
   6  -9  -7   31.03    2.51 
  -6   9   7   28.69    2.47 
  -6   9   6   42.34    3.10 
  -6  -9   5   40.40    3.05 
  -6   9   5   47.42    3.24 
  -6  -9   4    4.39    1.36 
  -6   9   4    3.95    1.37 
  -6  -9   3   40.91    3.05 
  -6   9   3   39.85    3.02 
  -6  -9   2  158.56    7.31 
  -6   9   2  150.60    7.18 
  -6  -9   1    1.77    1.22 
  -6  -9   1    1.31    1.18 
  -6   9   1    2.00    1.28 
  -6  -9   0    4.52    1.34 
  -6  -9   0    3.43    1.28 
  -6   9   0    3.72    1.31 
  -6  -9  -1    0.45    1.12 
  -6  -9  -1    0.12    1.07 
  -6   9  -1    0.23    1.07 
  -6   9  -2   32.47    2.60 
  -6   9  -3   10.50    1.84 
  -6   9  -3   12.74    1.73 
  -6  -9  -3   14.67    1.79 
  -6   9  -3   15.11    1.75 
  -6   9  -4   12.74    1.83 
  -6   9  -4   14.14    1.67 
  -6  -9  -4   16.30    1.75 
  -6   9  -5   18.47    2.06 
  -6   9  -5   20.79    1.88 
  -6   9  -6    1.63    1.02 
  -6   9  -6    2.43    0.98 
  -6   9  -7    7.00    1.19 
  -6   9  -7    9.12    1.17 
  -6   9  -8   -0.55    0.83 
  -6   9  -8    0.88    0.67 
  -6   9  -9   10.15    1.00 
   6  10 -12   12.10    1.12 
  -6  10  12    6.56    1.01 
   6  10 -11    8.01    1.07 
   6 -10 -11    9.09    1.13 
   6  10 -10    5.00    1.33 
  -6  10  10    5.73    1.13 
   6 -10 -10    5.07    1.11 
   6  10  -9   19.96    1.99 
  -6  10   9   18.70    1.79 
   6 -10  -9   18.37    1.83 
   6  10  -8   22.31    2.18 
   6 -10  -8   22.09    1.92 
   6 -10  -8   21.48    2.02 
   6 -10  -7    0.28    1.05 
  -6  10   7    0.10    1.04 
   6  10  -7    1.37    1.33 
  -6  10   6   -0.21    1.07 
   6 -10  -6   -0.19    1.05 
  -6  10   5    0.11    1.07 
  -6 -10   5    1.03    1.01 
  -6 -10   4   13.70    1.82 
  -6  10   4   16.38    1.93 
  -6  10   3    2.66    1.22 
  -6  10   2    6.54    1.42 
  -6  10   1   -0.22    1.06 
  -6  10   0    5.28    1.32 
  -6 -10   0    8.28    1.61 
  -6 -10  -1    1.64    1.12 
  -6 -10  -2    2.58    1.12 
  -6  10  -2    0.25    1.16 
  -6 -10  -3   25.14    2.16 
  -6  10  -3   23.48    2.30 
  -6  10  -3   23.63    2.02 
  -6  10  -4   17.68    1.70 
  -6  10  -5    1.13    1.01 
  -6  10  -5   -0.21    0.82 
  -6  10  -6    7.36    1.20 
  -6  10  -6    8.42    1.10 
  -6  10  -7   32.68    2.11 
  -6  10  -7   41.62    2.07 
  -6  10  -8    3.85    0.86 
   6  11 -11    2.83    0.78 
  -6  11  10   14.83    1.33 
   6  11 -10   23.21    1.51 
  -6  11   9    4.16    0.95 
   6 -11  -9    8.84    1.15 
  -6  11   8    3.73    0.99 
   6 -11  -8    6.02    1.17 
   6 -11  -8    5.63    1.11 
   6 -11  -7    0.78    0.91 
  -6  11   7   -0.48    0.95 
   6 -11  -6    2.06    1.04 
  -6  11   6    0.35    0.95 
  -6 -11   5    5.11    1.30 
  -6 -11   4   22.63    2.14 
  -6 -11   4   22.50    2.04 
  -6 -11   3   59.41    3.64 
  -6 -11   2    4.14    1.33 
  -6 -11   1   28.32    2.45 
  -6 -11   0   -0.10    1.01 
  -6 -11  -1   13.93    1.70 
  -6  11  -1   12.11    1.48 
  -6 -11  -2    4.81    1.22 
  -6  11  -2    5.10    1.08 
  -6  11  -3    6.41    1.10 
  -6 -11  -3    5.53    1.20 
  -6  11  -3    4.08    1.21 
  -6  11  -4   -0.17    0.95 
  -6  11  -4    0.24    0.78 
  -6  11  -5   43.70    2.70 
  -6  11  -5   50.52    2.50 
  -6  11  -6    4.56    0.96 
  -6  11  -6    3.80    0.70 
   6  12  -9    0.63    0.64 
   6 -12  -8    0.04    0.97 
   6 -12  -7    9.33    1.15 
  -6 -12   7    7.26    1.04 
   6 -12  -7    9.65    1.45 
   6 -12  -6    0.83    0.87 
  -6 -12   6    1.03    0.80 
   6 -12  -5    4.71    1.03 
  -6 -12   5    5.71    1.13 
  -6 -12   4    4.40    1.15 
  -6 -12   3   13.24    1.59 
  -6 -12   2    0.44    1.00 
  -6 -12   1   50.87    3.13 
  -6 -12   0    3.28    1.07 
  -6 -12  -1    5.40    1.12 
  -6  12  -1    4.63    1.20 
  -6 -12  -2    2.12    0.88 
  -6  12  -2    2.62    1.05 
  -6  12  -3   30.42    2.10 
  -6  12  -3   25.02    1.61 
  -6  12  -4   -0.79    0.77 
  -6  12  -5    2.32    0.86 
   6 -13  -7   10.82    1.34 
   6 -13  -6   25.64    1.88 
   6 -13  -5   22.40    1.84 
   6 -13  -4    0.95    1.21 
  -6 -13   4    1.15    0.71 
   6 -13  -3    0.29    1.23 
  -6 -13   3    1.05    0.75 
   6 -13  -2    1.34    1.20 
  -6 -13   2    1.73    0.81 
   6 -13  -1   12.66    1.48 
  -6 -13   1    9.50    1.19 
   6 -13   0    1.78    1.06 
  -6  13   0    1.76    0.89 
  -6 -13   0    2.65    0.84 
  -6  13  -1   27.23    1.92 
  -6  13  -2    0.90    0.87 
  -6  13  -3    2.21    0.88 
   6 -14  -4   15.55    1.63 
   6 -14  -3    0.36    1.28 
  -6  14   2    3.82    0.97 
  -6  14   1    3.89    0.97 
  -6  14   0    2.50    0.91 
  -7   0  16    0.23    0.88 
  -7   0  15    1.20    0.93 
   7   0 -15    1.32    0.99 
   7   0 -14   -0.07    1.14 
   7   0 -13   80.25    4.30 
   7   0 -12   -0.28    1.26 
   7   0 -11    9.78    1.81 
   7   0 -10   -0.10    1.31 
   7   0  -9   88.45    4.54 
  -7   0   9   79.55    4.64 
   7   0  -8    0.08    1.17 
  -7   0   8   -0.73    0.84 
  -7   0   8   -1.17    1.31 
  -7   0   7   14.69    1.52 
   7   0  -7   12.65    1.61 
  -7   0   7   11.74    1.81 
  -7   0   7   13.76    1.63 
  -7   0   6    2.12    0.98 
   7   0  -6    0.13    0.99 
  -7   0   6    0.52    1.05 
  -7   0   6    0.55    1.22 
  -7   0   5   42.34    2.49 
  -7   0   5   34.64    2.64 
  -7   0   4   -0.16    0.95 
  -7   0   4   -0.98    1.07 
  -7   0   4    0.33    1.09 
  -7   0   4    0.40    1.02 
  -7   0   3   86.98    4.50 
  -7   0   3   94.25    4.50 
  -7   0   3   98.94    4.62 
  -7   0   2    0.64    1.00 
  -7   0   2    0.22    0.87 
  -7   0   2   -0.44    1.09 
  -7   0   1  103.91    5.12 
  -7   0   1  115.20    4.98 
  -7   0   1  113.69    5.37 
  -7   0   0   -0.35    0.87 
  -7   0   0   -0.32    0.83 
  -7   0   0   -0.22    0.71 
  -7   0   0    0.67    1.03 
  -7   0  -1  114.80    5.34 
  -7   0  -1  120.14    5.51 
  -7   0  -2    0.56    0.86 
  -7   0  -2   -0.09    0.85 
  -7   0  -3   36.04    2.81 
  -7   0  -3   45.07    3.03 
  -7   0  -3   46.25    2.97 
  -7   0  -3   39.85    2.98 
  -7   0  -4   -0.76    1.03 
  -7   0  -4   -0.23    1.00 
  -7   0  -4    0.21    1.06 
  -7   0  -4   -0.10    0.98 
  -7   0  -5  151.75    7.07 
  -7   0  -5  154.78    7.04 
  -7   0  -5  149.99    6.73 
  -7   0  -6   -0.12    1.03 
  -7   0  -6   -0.21    1.13 
  -7   0  -6   -0.09    0.94 
  -7   0  -7   17.79    1.87 
  -7   0  -7   20.23    1.90 
  -7   0  -8    0.19    0.91 
  -7   0  -8    0.49    0.84 
  -7   0  -9  104.27    4.98 
  -7   0  -9  125.09    5.30 
  -7   0 -10    0.05    0.67 
  -7   1  16    0.37    0.89 
  -7  -1  16    0.80    0.85 
   7   1 -16    0.64    0.91 
  -7   1  15    2.23    0.98 
  -7  -1  15    0.67    0.92 
   7  -1 -15    0.79    0.96 
   7   1 -15    0.40    0.91 
  -7   1  14    1.14    1.09 
   7  -1 -14    0.44    1.12 
   7   1 -14    1.92    1.15 
   7  -1 -13   64.42    3.71 
   7   1 -13   67.12    3.79 
   7  -1 -12   22.08    2.22 
   7  -1 -11   65.58    3.91 
   7  -1 -11   60.86    3.72 
   7   1 -10    7.45    1.64 
   7  -1 -10    6.99    1.64 
   7  -1 -10    7.22    1.54 
  -7   1   9    2.02    1.37 
   7   1  -9    0.73    1.29 
   7  -1  -9    2.45    1.37 
   7  -1  -8   19.47    1.99 
  -7   1   8   21.32    1.89 
  -7  -1   8   22.00    2.27 
  -7   1   8   19.44    1.83 
  -7   1   8   21.28    2.17 
   7   1  -8   20.43    2.02 
   7  -1  -7   96.63    4.71 
   7   1  -7   92.46    4.71 
  -7   1   7  105.76    4.69 
  -7  -1   7  111.03    4.72 
  -7  -1   7   92.32    4.79 
  -7   1   7   93.02    4.77 
  -7  -1   7   99.29    5.09 
  -7   1   7  104.60    5.12 
  -7   1   6   52.65    2.92 
  -7  -1   6   50.93    2.89 
  -7  -1   6   41.06    2.92 
  -7   1   6   46.12    2.96 
  -7  -1   6   54.01    3.33 
  -7   1   6   51.45    3.20 
  -7  -1   5  228.80    9.00 
  -7   1   5  224.75    8.99 
  -7   1   5  219.81    8.78 
  -7  -1   5  210.32    8.73 
  -7   1   5  212.18    8.91 
  -7  -1   5  216.70    9.06 
  -7   1   5  214.94    8.95 
  -7  -1   5  219.09    9.01 
  -7  -1   4   17.48    1.76 
  -7   1   4   15.55    1.66 
  -7  -1   4   17.68    1.72 
  -7   1   4   15.57    1.68 
  -7  -1   4   15.08    1.72 
  -7   1   4   18.47    1.78 
  -7  -1   4   16.79    1.85 
  -7   1   4   17.82    1.80 
  -7  -1   3    0.76    1.00 
  -7   1   3    0.08    0.92 
  -7   1   3    0.68    0.92 
  -7   1   3   -0.40    1.02 
  -7  -1   3    0.58    1.11 
  -7  -1   2    2.38    0.82 
  -7  -1   2    0.53    1.03 
  -7   1   2    2.01    1.05 
  -7   1   2    1.76    0.88 
  -7  -1   2    0.57    1.02 
  -7   1   2   -0.23    0.95 
  -7  -1   1   54.77    3.27 
  -7   1   1   54.66    3.24 
  -7  -1   1   54.89    2.99 
  -7   1   1   52.46    3.05 
  -7  -1   1   49.60    3.04 
  -7   1   0  183.61    7.59 
  -7  -1   0  187.54    7.64 
  -7   1   0  155.08    7.17 
  -7  -1   0  180.12    7.34 
  -7   1   0  174.80    7.13 
  -7   1   0  161.88    7.30 
  -7  -1   0  171.97    7.39 
  -7   1  -1   29.41    2.24 
  -7  -1  -1   31.06    2.31 
  -7   1  -1   31.18    2.15 
  -7  -1  -1   34.25    2.34 
  -7   1  -2    5.33    1.19 
  -7  -1  -2    5.75    1.18 
  -7  -1  -2    7.07    1.32 
  -7   1  -2    4.33    1.09 
  -7  -1  -3  176.24    8.14 
  -7  -1  -3  191.54    8.41 
  -7   1  -3  196.24    8.45 
  -7  -1  -3  200.51    8.29 
  -7   1  -3  185.71    8.25 
  -7  -1  -3  197.18    8.33 
  -7   1  -3  194.53    8.28 
  -7   1  -4   60.99    3.44 
  -7  -1  -4   53.67    3.49 
  -7   1  -4   61.30    3.68 
  -7  -1  -4   60.23    3.66 
  -7   1  -4   54.80    3.59 
  -7  -1  -4   58.61    3.56 
  -7   1  -4   52.19    3.49 
  -7  -1  -5   38.25    2.51 
  -7   1  -5   33.90    2.61 
  -7   1  -5   40.57    2.96 
  -7  -1  -5   35.72    2.79 
  -7   1  -5   35.39    2.80 
  -7   1  -5   30.22    2.68 
  -7  -1  -5   36.01    2.81 
  -7  -1  -6   73.53    4.03 
  -7   1  -6   74.98    4.22 
  -7   1  -6   89.36    4.53 
  -7  -1  -6   86.41    4.47 
  -7  -1  -6   80.43    4.46 
  -7   1  -6   76.51    4.39 
  -7  -1  -7   57.21    3.34 
  -7   1  -7   59.11    3.49 
  -7  -1  -7   64.95    3.65 
  -7   1  -7   59.17    3.54 
  -7   1  -7   58.74    3.64 
  -7  -1  -7   64.43    3.75 
  -7  -1  -8    1.01    0.80 
  -7   1  -8    1.29    0.98 
  -7   1  -8    2.00    1.11 
  -7  -1  -8    1.66    1.12 
  -7   1  -8    1.35    0.98 
  -7  -1  -8    1.16    0.94 
  -7   1  -9   13.71    1.46 
  -7  -1  -9   15.99    1.49 
  -7   1  -9   17.47    1.64 
  -7  -1  -9   16.52    1.62 
  -7   1 -10    2.98    0.79 
  -7  -2  16    3.35    0.90 
  -7   2  16    3.33    0.89 
  -7   2  15    0.26    0.86 
  -7  -2  15   -0.31    0.82 
   7   2 -15   -0.52    0.90 
   7  -2 -15   -0.06    0.87 
   7   2 -15    0.16    0.92 
   7  -2 -14   22.11    1.97 
   7   2 -14   21.29    1.94 
  -7  -2  14   24.71    1.91 
  -7   2  14   23.79    1.90 
   7  -2 -13   10.40    1.64 
   7  -2 -13   13.42    1.81 
   7  -2 -12   30.21    2.49 
   7  -2 -12   30.76    2.62 
   7  -2 -11    2.29    1.41 
   7   2 -11    2.03    1.15 
   7  -2 -11    1.30    1.46 
   7  -2 -10   20.04    2.08 
   7   2 -10   20.92    2.00 
   7  -2 -10   22.14    2.27 
   7  -2  -9    7.20    1.60 
   7  -2  -9    4.38    1.37 
  -7   2   8    1.69    1.34 
  -7   2   8    2.44    1.00 
  -7   2   8    6.72    1.39 
  -7  -2   8    8.74    1.44 
  -7   2   8    3.67    1.12 
  -7  -2   8    4.30    1.12 
  -7   2   7    1.06    1.19 
  -7   2   7   -0.55    0.91 
   7   2  -7   -0.85    1.13 
  -7   2   7    1.48    0.96 
  -7  -2   7    1.01    0.86 
  -7   2   6  173.41    7.60 
  -7   2   6  178.47    7.38 
  -7  -2   6  178.17    7.34 
  -7  -2   5   18.14    1.74 
  -7   2   5   15.15    1.66 
  -7   2   5   18.08    1.81 
  -7  -2   5   13.88    1.56 
  -7   2   5   14.57    1.57 
  -7   2   4   31.47    2.36 
  -7  -2   4   34.00    2.45 
  -7   2   4   30.50    2.28 
  -7   2   4   32.33    2.29 
  -7  -2   4   34.12    2.36 
  -7  -2   3   87.74    4.52 
  -7   2   3   82.93    4.43 
  -7   2   3   97.24    4.38 
  -7  -2   2  251.49    9.83 
  -7   2   2  247.40    9.78 
  -7  -2   2  267.90   10.21 
  -7   2   2  230.06    9.98 
  -7   2   1    6.27    1.20 
  -7  -2   1    9.85    1.37 
  -7  -2   1    7.76    1.22 
  -7   2   1    7.23    1.25 
  -7  -2   1    7.52    1.42 
  -7   2   1    5.55    1.29 
  -7  -2   0   64.11    3.57 
  -7   2   0   57.10    3.38 
  -7  -2   0   59.70    3.30 
  -7  -2   0   54.05    3.20 
  -7   2   0   50.96    3.09 
  -7   2   0   54.29    3.22 
  -7  -2   0   55.07    3.24 
  -7   2  -1  388.95   15.33 
  -7  -2  -1  400.41   15.40 
  -7  -2  -1  412.82   15.43 
  -7  -2  -2  257.96   10.60 
  -7   2  -3    0.11    1.02 
  -7  -2  -3   -0.54    1.15 
  -7   2  -3    0.44    1.05 
  -7  -2  -3    1.07    1.10 
  -7  -2  -3    0.19    1.23 
  -7   2  -3   -1.07    1.22 
  -7  -2  -3   -0.10    1.06 
  -7   2  -3    0.38    1.28 
  -7  -2  -4   -0.51    1.07 
  -7   2  -4    0.20    1.06 
  -7   2  -4   -0.30    1.02 
  -7  -2  -4   -0.22    1.01 
  -7   2  -4   -0.22    1.00 
  -7   2  -4   -0.44    0.97 
  -7   2  -4    1.28    1.11 
  -7  -2  -5    5.93    1.46 
  -7   2  -5    7.22    1.52 
  -7   2  -5    8.70    1.47 
  -7   2  -5    4.96    1.33 
  -7  -2  -5    7.70    1.54 
  -7   2  -5    9.52    1.37 
  -7   2  -5    9.75    1.71 
  -7   2  -6    2.45    1.16 
  -7  -2  -6    2.87    0.95 
  -7   2  -6    3.00    1.17 
  -7  -2  -6    2.23    1.13 
  -7  -2  -6    3.29    1.27 
  -7   2  -6    1.94    1.12 
  -7   2  -7   11.47    1.57 
  -7   2  -7   12.64    1.66 
  -7  -2  -7   11.66    1.62 
  -7   2  -7   15.12    1.69 
  -7  -2  -7   11.13    1.56 
  -7  -2  -7   11.97    1.41 
  -7   2  -8   20.38    1.96 
  -7   2  -8   25.49    2.10 
  -7  -2  -8   25.40    2.09 
  -7   2  -9    4.25    1.03 
  -7  -2  -9    4.88    1.03 
  -7   2  -9    6.47    1.11 
  -7   2 -10    1.43    0.71 
  -7   2 -11    1.82    0.69 
   7   3 -15    2.77    0.95 
   7   3 -15    1.53    0.87 
  -7   3  15    0.13    0.77 
  -7  -3  15    2.04    0.86 
   7   3 -14    3.98    1.19 
  -7  -3  14    5.64    1.14 
  -7   3  14    3.99    1.04 
   7  -3 -13    5.68    1.42 
   7  -3 -13    5.79    1.55 
   7   3 -12   13.99    1.73 
  -7   3  12   16.35    1.80 
   7  -3 -12   17.77    2.05 
   7   3 -11  147.26    6.88 
   7  -3 -11  159.38    6.94 
   7  -3 -10    1.50    1.24 
   7   3 -10    0.48    1.05 
  -7   3  10    1.83    1.25 
   7  -3 -10    0.10    1.36 
  -7   3   9   28.27    2.37 
  -7  -3   9   33.52    2.44 
  -7   3   8  288.63   11.57 
  -7   3   8  248.64   11.17 
  -7   3   8  294.88   11.23 
  -7  -3   8  309.07   11.22 
  -7   3   8  278.21   11.06 
  -7  -3   8  272.00   10.97 
  -7   3   7    1.93    1.28 
  -7   3   7    1.47    0.95 
  -7  -3   7    1.48    0.90 
   7  -3  -7    1.93    0.98 
  -7   3   6    8.34    1.64 
  -7  -3   6   11.10    1.41 
  -7   3   6   10.20    1.39 
  -7   3   5    3.51    1.23 
  -7   3   5    4.23    1.19 
  -7  -3   5    3.11    1.07 
  -7   3   5    3.74    1.11 
  -7  -3   5    3.42    1.08 
  -7  -3   4  265.30   10.25 
  -7   3   4  244.90   10.14 
  -7   3   4  262.95   10.17 
  -7   3   4  255.40   10.05 
  -7  -3   4  236.55    9.97 
  -7  -3   3   25.66    1.94 
  -7  -3   3   25.24    2.20 
  -7   3   3   21.70    2.07 
  -7   3   3   25.75    2.03 
  -7   3   2   10.22    1.57 
  -7  -3   2   12.76    1.46 
  -7   3   2   11.45    1.38 
  -7  -3   2   13.44    1.73 
  -7  -3   1    8.59    1.34 
  -7  -3   1    8.37    1.46 
  -7   3   1    8.78    1.43 
  -7   3   1    6.26    1.21 
  -7  -3   1    7.20    1.26 
  -7  -3   0  187.38    7.50 
  -7   3   0  163.17    7.27 
  -7  -3   0  166.76    7.27 
  -7  -3   0  162.12    7.21 
  -7   3   0  170.11    7.13 
  -7   3   0  153.21    7.07 
  -7  -3   0  164.17    7.17 
  -7   3  -1  205.39    8.52 
  -7  -3  -1  208.30    8.56 
  -7  -3  -1  200.88    8.49 
  -7  -3  -1  199.52    8.63 
  -7  -3  -2   46.60    3.13 
  -7  -3  -3   26.45    2.41 
  -7   3  -3   25.84    2.41 
  -7  -3  -3   25.14    2.30 
  -7   3  -3   26.04    2.36 
  -7   3  -3   24.38    2.31 
  -7  -3  -3   27.01    2.32 
  -7   3  -3   24.13    2.22 
  -7   3  -4   57.56    3.63 
  -7   3  -4   51.85    3.46 
  -7  -3  -4   54.52    3.49 
  -7   3  -4   49.07    3.36 
  -7   3  -4   54.34    3.31 
  -7  -3  -4   55.05    3.44 
  -7   3  -4   61.01    3.56 
  -7   3  -5   32.29    2.71 
  -7   3  -5   31.25    2.61 
  -7   3  -5   29.57    2.39 
  -7  -3  -5   31.07    2.57 
  -7   3  -5   31.20    2.61 
  -7   3  -5   32.35    2.58 
  -7  -3  -5   36.02    2.71 
  -7   3  -6   11.27    1.56 
  -7  -3  -6   10.72    1.57 
  -7   3  -6   10.81    1.48 
  -7   3  -6    9.31    1.58 
  -7   3  -7    0.78    0.93 
  -7  -3  -7    1.48    1.02 
  -7   3  -7    1.76    1.09 
  -7  -3  -7    1.40    0.91 
  -7   3  -8   34.46    2.29 
  -7   3  -8   35.14    2.46 
  -7  -3  -8   37.33    2.51 
  -7   3  -9   13.84    1.36 
  -7  -3  -9   14.38    1.37 
  -7   3 -10    0.80    0.66 
  -7   3 -11    1.64    0.65 
  -7   4  15    0.76    0.60 
   7   4 -15    1.24    0.86 
  -7   4  15    0.62    0.65 
  -7  -4  15    1.34    0.70 
   7  -4 -14    0.77    1.00 
   7  -4 -14    2.01    0.92 
  -7   4  14    1.04    0.86 
  -7  -4  14    1.23    0.85 
   7   4 -14    1.15    1.03 
  -7  -4  13   12.45    1.44 
  -7   4  13   10.56    1.43 
   7   4 -13   12.91    1.55 
   7  -4 -13   14.89    1.76 
   7  -4 -12   24.60    2.30 
   7   4 -12   23.13    2.12 
  -7  -4  12   28.25    2.10 
  -7   4  12   24.70    2.05 
  -7   4  11    9.65    1.63 
   7   4 -11    9.92    1.52 
  -7   4  10    2.09    1.33 
  -7  -4  10    1.37    1.26 
   7  -4 -10    2.53    1.26 
   7   4 -10    2.31    1.14 
  -7  -4   9    3.20    1.18 
  -7   4   9    1.92    1.25 
  -7   4   8    3.04    1.26 
  -7   4   8    4.17    1.19 
  -7  -4   8    0.99    0.99 
  -7  -4   8    2.54    1.20 
   7  -4  -8    3.03    1.19 
  -7  -4   7    9.06    1.43 
  -7   4   7    5.38    1.34 
  -7   4   7    7.47    1.28 
  -7  -4   7    7.68    1.27 
   7  -4  -7    5.09    1.24 
  -7   4   7    7.64    1.58 
  -7   4   6  133.32    5.96 
  -7  -4   6  130.84    5.92 
  -7   4   6  135.85    6.31 
  -7  -4   6  144.67    6.17 
  -7   4   6  127.54    6.06 
  -7   4   5   13.94    1.68 
  -7  -4   5   14.22    1.77 
  -7  -4   5   21.16    1.91 
  -7   4   5   17.46    1.79 
  -7   4   5   19.05    1.90 
  -7  -4   4   13.14    1.60 
  -7   4   4   10.24    1.44 
  -7  -4   4    9.96    1.34 
  -7   4   4   13.36    1.57 
  -7  -4   3   43.15    2.63 
  -7   4   3   29.03    2.56 
  -7  -4   3   32.10    2.68 
  -7   4   3   38.98    2.57 
  -7   4   2  378.57   15.76 
  -7   4   2  448.70   15.89 
  -7  -4   2  441.39   16.02 
  -7   4   2  376.10   15.84 
  -7   4   2  404.03   15.97 
  -7  -4   2  489.19   16.31 
  -7  -4   1  148.42    6.84 
  -7   4   1  140.63    6.48 
  -7  -4   1  147.55    6.61 
  -7  -4   1  165.91    6.85 
  -7  -4   1  170.79    6.96 
  -7   4   1  134.64    6.60 
  -7  -4   0   11.00    1.64 
  -7  -4   0   13.01    1.64 
  -7   4   0   11.37    1.43 
  -7  -4   0   12.18    1.52 
  -7  -4  -1   15.68    1.81 
  -7   4  -1   13.61    1.58 
  -7  -4  -1   14.41    1.66 
  -7  -4  -1   17.28    1.98 
  -7   4  -2  124.64    5.99 
  -7   4  -2  116.88    5.58 
  -7  -4  -2  118.27    5.63 
  -7  -4  -2  115.80    5.61 
  -7   4  -2  115.19    5.62 
  -7   4  -2  123.57    5.84 
  -7   4  -2  107.71    5.61 
  -7  -4  -2  121.75    5.79 
  -7  -4  -2  120.05    5.88 
  -7   4  -3  229.19    9.79 
  -7   4  -3  231.98    9.53 
  -7  -4  -3  231.14    9.59 
  -7   4  -3  239.59    9.95 
  -7   4  -3  211.45    9.53 
  -7  -4  -3  232.70    9.67 
  -7   4  -4    5.76    1.55 
  -7   4  -4    3.17    1.20 
  -7  -4  -4    4.38    1.31 
  -7   4  -4    4.03    1.33 
  -7   4  -4    3.23    1.23 
  -7  -4  -4    4.09    1.24 
  -7   4  -4    3.86    1.36 
  -7   4  -5   32.15    2.70 
  -7   4  -5   34.95    2.55 
  -7  -4  -5   39.24    2.69 
  -7   4  -5   34.22    2.61 
  -7  -4  -5   35.51    2.66 
  -7   4  -5   34.02    2.59 
  -7   4  -5   37.46    2.95 
  -7   4  -6   28.49    2.51 
  -7   4  -6   35.90    2.47 
  -7  -4  -6   34.50    2.43 
  -7   4  -6   29.03    2.35 
  -7   4  -6   29.17    2.40 
  -7   4  -6   38.87    2.86 
  -7  -4  -7  135.20    5.69 
  -7   4  -7  134.49    5.68 
  -7   4  -7  103.04    5.69 
  -7   4  -7  114.67    5.61 
  -7  -4  -7  126.25    5.73 
  -7   4  -8   11.51    1.34 
  -7   4  -8   10.67    1.31 
  -7   4  -9   53.00    2.58 
  -7   4  -9   42.72    2.65 
  -7   4 -10    6.06    0.88 
   7   5 -15    6.29    1.06 
  -7   5  15    2.92    0.75 
  -7   5  14    4.13    0.95 
   7   5 -14    2.53    1.11 
   7  -5 -14    4.04    1.06 
   7  -5 -13    0.89    1.17 
   7   5 -13    0.45    0.89 
   7  -5 -12   47.02    3.10 
   7  -5 -11    8.18    1.70 
   7   5 -11    9.03    1.47 
   7   5 -10   -1.06    1.14 
   7  -5  -9   23.17    2.21 
   7  -5  -8    0.38    1.08 
   7  -5  -7    1.26    1.05 
  -7   5   7    1.50    1.19 
  -7   5   6    9.55    1.71 
   7  -5  -6    7.03    1.32 
  -7   5   5   84.59    4.23 
  -7  -5   5   58.96    3.62 
  -7  -5   4   46.16    2.96 
  -7   5   3    6.31    1.50 
  -7  -5   3    6.04    1.24 
  -7  -5   2    7.15    1.63 
  -7   5   2    6.13    1.55 
  -7  -5   2   10.56    1.54 
  -7  -5   1  125.34    6.00 
  -7  -5   1  119.45    5.85 
  -7   5   0   21.85    2.27 
  -7  -5   0   22.61    2.21 
  -7  -5   0   23.37    2.27 
  -7   5  -1  420.21   15.69 
  -7   5  -1  364.97   15.64 
  -7  -5  -1  406.66   15.55 
  -7  -5  -1  398.88   15.75 
  -7   5  -2  365.16   14.47 
  -7   5  -2  353.37   14.33 
  -7  -5  -2  357.59   14.09 
  -7   5  -3   17.09    2.07 
  -7   5  -3   14.47    1.95 
  -7   5  -4   36.63    2.89 
  -7   5  -4   31.35    2.57 
  -7   5  -4   33.72    2.81 
  -7   5  -5  212.92    9.22 
  -7   5  -5  215.35    8.91 
  -7   5  -5  196.19    9.07 
  -7   5  -6   29.46    2.52 
  -7   5  -6   28.35    2.30 
  -7   5  -6   21.98    2.27 
  -7   5  -7   71.36    3.68 
  -7   5  -7   60.84    3.71 
  -7   5  -8    7.96    1.18 
  -7   5  -8    6.01    1.18 
  -7   5  -9   24.31    1.59 
  -7   5  -9   19.43    1.64 
  -7   5 -10    9.63    0.99 
  -7   6  14    1.29    0.77 
   7   6 -13   10.80    1.53 
  -7   6  13   10.55    1.32 
   7   6 -13    9.38    1.24 
   7  -6 -13   12.46    1.46 
   7   6 -12   10.51    1.43 
   7  -6 -12   12.04    1.64 
   7   6 -11    7.87    1.37 
   7   6 -10    0.85    1.05 
   7  -6  -9    8.95    1.61 
  -7   6   8   10.85    1.74 
   7  -6  -8    7.12    1.48 
  -7   6   7    4.87    1.36 
   7  -6  -7    2.07    1.14 
  -7   6   6   14.57    1.88 
   7  -6  -6   15.83    1.74 
  -7   6   5    2.15    1.26 
  -7  -6   5    0.12    1.16 
  -7  -6   5    0.29    0.94 
  -7   6   4   19.37    2.15 
  -7   6   4   21.99    2.34 
  -7  -6   4   20.03    1.98 
  -7  -6   4   20.63    2.22 
  -7   6   3    3.39    1.32 
  -7   6   3    4.92    1.51 
  -7  -6   3    2.04    1.13 
  -7  -6   3    5.21    1.46 
  -7   6   2   14.87    1.98 
  -7  -6   2   15.10    1.84 
  -7  -6   2   16.92    2.03 
  -7   6   2   11.39    1.83 
  -7  -6   1   27.48    2.47 
  -7   6   1   24.46    2.40 
  -7   6   1   27.48    2.61 
  -7  -6   1   28.88    2.59 
  -7  -6   0    9.19    1.63 
  -7   6   0    9.19    1.73 
  -7  -6   0    7.06    1.56 
  -7   6  -1   23.43    2.42 
  -7  -6  -1   27.58    2.39 
  -7  -6  -1   26.84    2.52 
  -7   6  -1   25.47    2.54 
  -7   6  -2   32.01    2.70 
  -7  -6  -2   30.40    2.50 
  -7   6  -2   26.43    2.55 
  -7   6  -3   24.73    2.48 
  -7  -6  -3   17.93    1.91 
  -7   6  -3   23.97    2.40 
  -7   6  -4    7.59    1.51 
  -7   6  -4    7.64    1.59 
  -7   6  -4    7.52    1.61 
  -7   6  -5  137.57    6.28 
  -7   6  -5  130.92    5.97 
  -7   6  -6   31.74    2.58 
  -7   6  -7    5.16    1.27 
  -7   6  -7    4.73    1.17 
  -7   6  -8    1.34    0.86 
  -7   6  -8    0.60    0.79 
  -7   6  -9   28.85    1.94 
  -7   6  -9   41.17    1.99 
  -7   6 -10    2.16    0.70 
  -7   7  14    2.13    0.86 
   7   7 -13    1.96    1.04 
   7  -7 -13    1.64    0.94 
  -7   7  13    1.07    0.85 
   7   7 -13    1.25    0.77 
   7   7 -12    3.94    1.37 
   7  -7 -12    4.51    1.20 
   7   7 -12    2.99    0.97 
  -7   7  12    2.63    1.02 
   7   7 -11   14.92    1.98 
   7   7 -11   15.64    1.65 
  -7   7  10   44.99    3.07 
   7   7 -10   46.35    2.94 
   7  -7 -10   44.64    3.02 
  -7   7   9    2.75    1.32 
   7  -7  -9    4.13    1.27 
  -7   7   8   48.17    3.32 
   7  -7  -7   28.79    2.34 
  -7   7   7   27.94    2.56 
  -7  -7   6   34.46    2.91 
   7  -7  -6   37.60    2.70 
  -7   7   6   38.26    2.96 
  -7   7   5    6.70    1.63 
  -7  -7   5    3.58    1.44 
  -7  -7   4   33.09    2.84 
  -7   7   4   37.02    2.93 
  -7  -7   3   64.96    4.09 
  -7   7   3   63.95    4.06 
  -7   7   2   12.00    1.87 
  -7  -7   2   11.29    1.84 
  -7   7   1    3.80    1.46 
  -7  -7   1    4.47    1.40 
  -7   7   0    8.42    1.67 
  -7  -7   0    5.83    1.56 
  -7   7  -1   93.96    5.17 
  -7  -7  -1   90.25    4.89 
  -7  -7  -1   93.55    5.04 
  -7   7  -1   92.79    5.14 
  -7   7  -2   18.24    2.14 
  -7  -7  -2   20.74    2.12 
  -7   7  -2   18.12    2.15 
  -7   7  -3   15.93    1.93 
  -7   7  -3   16.77    2.01 
  -7   7  -3   14.75    1.99 
  -7   7  -4    8.15    1.54 
  -7   7  -4    5.18    1.35 
  -7   7  -5   14.03    1.75 
  -7   7  -5    6.33    1.44 
  -7   7  -6   29.60    2.24 
  -7   7  -7   44.17    2.98 
  -7   7  -7   67.15    3.19 
  -7   7  -8    3.08    0.89 
  -7   7  -8    4.34    0.86 
  -7   7  -9    2.63    0.79 
  -7   8  13    0.76    0.80 
   7   8 -13    0.24    0.63 
   7  -8 -12    4.68    1.12 
   7   8 -12    4.60    1.23 
   7   8 -12    6.29    1.01 
  -7   8  12    3.05    0.99 
   7   8 -11   41.60    2.83 
  -7   8  11   40.61    2.68 
   7   8 -11   43.47    2.59 
   7   8 -10   -0.32    0.88 
   7  -8 -10   -0.34    1.04 
   7   8 -10   -0.46    1.47 
   7  -8  -9    2.02    1.12 
  -7   8   9    2.29    1.23 
   7   8  -9    1.98    1.40 
   7   8  -8   17.44    2.17 
  -7   8   8   18.57    2.07 
   7  -8  -8   17.88    1.92 
  -7   8   7   81.70    4.61 
  -7   8   6   20.94    2.24 
  -7  -8   6   20.08    2.19 
  -7   8   5   54.64    3.70 
  -7  -8   5   54.87    3.68 
  -7   8   4    0.99    1.34 
  -7  -8   4   -0.12    1.24 
  -7  -8   3   85.32    4.86 
  -7   8   3   82.93    4.76 
  -7  -8   2   30.78    2.66 
  -7   8   2   21.20    2.42 
  -7  -8   1   44.20    3.20 
  -7   8   1   36.80    3.02 
  -7  -8   0   15.03    1.92 
  -7  -8   0   19.37    2.19 
  -7   8   0   17.55    2.14 
  -7  -8  -1   56.80    3.60 
  -7   8  -1   52.94    3.64 
  -7   8  -1   50.29    3.54 
  -7   8  -2   42.24    3.19 
  -7   8  -2   42.41    3.12 
  -7   8  -3    0.12    1.16 
  -7   8  -3    1.34    1.13 
  -7   8  -3   -0.10    1.17 
  -7   8  -4    2.10    1.19 
  -7   8  -4    3.30    1.19 
  -7   8  -5    1.36    1.01 
  -7   8  -6   22.57    1.82 
  -7   8  -6   18.16    1.86 
  -7   8  -7    5.70    1.04 
  -7   8  -7    2.48    0.90 
  -7   8  -8   19.27    1.32 
  -7   8  -8   13.52    1.27 
  -7   9  12    2.99    0.88 
   7   9 -12    5.33    0.81 
   7   9 -11    2.20    0.81 
  -7   9  11    0.14    0.84 
   7   9 -11    0.13    1.03 
   7  -9 -11    1.46    0.94 
  -7   9  10   11.56    1.50 
   7   9 -10   13.32    1.67 
   7   9 -10   10.64    1.31 
   7   9  -9   12.68    1.75 
   7  -9  -9   11.31    1.52 
   7   9  -8   21.47    2.17 
  -7   9   8   20.02    2.08 
   7  -9  -8   22.17    2.01 
   7  -9  -7   39.16    2.70 
  -7   9   7   40.11    2.89 
   7  -9  -6    0.81    1.05 
  -7  -9   6    2.05    1.18 
  -7   9   6   -0.45    1.18 
  -7  -9   5    0.91    1.19 
  -7   9   5    0.82    1.27 
  -7   9   4    8.90    1.66 
  -7   9   3   94.22    5.11 
  -7   9   2    0.61    1.25 
  -7   9   1   27.84    2.54 
  -7  -9   0   -0.23    1.10 
  -7  -9   0    0.12    1.12 
  -7   9   0   -0.12    1.12 
  -7  -9  -1   59.98    3.63 
  -7   9  -1   59.90    3.83 
  -7   9  -1   52.65    3.56 
  -7   9  -2    0.61    1.15 
  -7  -9  -2    0.89    0.99 
  -7   9  -2    0.21    1.06 
  -7  -9  -3    0.98    0.98 
  -7   9  -3    0.37    1.06 
  -7   9  -3    1.60    1.13 
  -7   9  -4    3.76    1.09 
  -7   9  -4    5.01    1.14 
  -7   9  -5   17.18    1.59 
  -7   9  -5   11.55    1.54 
  -7   9  -6    1.80    0.84 
  -7   9  -6    0.29    0.80 
  -7   9  -7   -0.73    0.69 
  -7   9  -7   -0.36    0.74 
   7  10 -11   25.95    1.46 
  -7  10  11   18.50    1.55 
  -7  10  10   17.67    1.57 
   7  10 -10   19.78    1.44 
  -7  10   9    6.00    1.20 
   7  10  -9    6.40    1.27 
   7 -10  -9    6.43    1.13 
   7 -10  -8   -0.51    0.89 
   7 -10  -7   22.59    1.97 
   7 -10  -6    7.39    1.28 
  -7 -10   6    4.84    1.19 
  -7  10   5   32.08    2.52 
  -7 -10   5   28.22    2.38 
  -7  10   4    3.90    1.29 
  -7 -10   4    3.92    1.32 
  -7  10   3   20.51    2.14 
  -7 -10   3   22.08    2.20 
  -7 -10   3   22.26    2.20 
  -7  10   2    0.76    1.10 
  -7 -10   2    1.77    1.18 
  -7 -10   2    2.86    1.22 
  -7  10   1   31.02    2.59 
  -7 -10   1   36.31    2.75 
  -7 -10   1   36.75    2.76 
  -7 -10   0    0.83    1.09 
  -7  10   0    0.10    1.02 
  -7 -10  -1   21.95    2.08 
  -7  10  -1   20.68    1.96 
  -7 -10  -2   35.97    2.46 
  -7  10  -2   28.99    2.26 
  -7  10  -2   30.86    2.30 
  -7  10  -3   18.47    1.86 
  -7 -10  -3   14.18    1.60 
  -7  10  -3   16.07    1.57 
  -7  10  -3   16.88    1.65 
  -7  10  -4   14.78    1.65 
  -7  10  -4   15.91    1.49 
  -7  10  -5    0.49    0.81 
  -7  10  -5    0.22    0.71 
  -7  10  -6    0.87    0.78 
  -7  10  -6    1.51    0.73 
  -7  11  10    0.75    0.73 
  -7  11   9    0.64    0.69 
  -7  11   8   -0.38    0.74 
   7 -11  -8    0.50    0.72 
  -7 -11   8   -0.69    0.79 
  -7  11   7    3.42    0.97 
   7 -11  -7    4.86    0.98 
  -7 -11   7    4.40    1.09 
  -7  11   6   -0.16    0.84 
   7 -11  -6    0.13    0.79 
  -7 -11   6    0.50    0.93 
  -7 -11   5   11.66    1.52 
  -7 -11   5   10.64    1.39 
  -7  11   5    9.38    1.36 
  -7 -11   4    2.67    1.08 
  -7 -11   4    2.15    1.10 
  -7  11   4    1.75    0.99 
  -7 -11   3    6.31    1.35 
  -7  11   3    6.77    1.25 
  -7 -11   2    4.40    1.21 
  -7  11   2    3.27    1.05 
  -7 -11   1    5.12    1.23 
  -7  11   0    0.59    0.88 
  -7 -11   0    1.41    1.01 
  -7  11   0   -0.20    1.03 
  -7  11  -1    7.76    1.20 
  -7  11  -1    8.96    1.43 
  -7 -11  -1    9.96    1.39 
  -7  11  -2   20.58    1.86 
  -7 -11  -2   17.88    1.66 
  -7  11  -2   19.08    1.58 
  -7  11  -3    0.30    0.82 
  -7  11  -3    1.21    0.74 
  -7  11  -4    4.48    0.95 
  -7  11  -4    6.27    0.89 
  -7  11  -5    6.23    1.01 
   7 -12  -8    6.02    1.03 
  -7  12   7    1.33    0.60 
  -7 -12   6    0.12    0.71 
  -7  12   6   -0.80    0.67 
  -7 -12   5    3.15    0.92 
  -7 -12   4    3.44    0.99 
  -7 -12   3    3.56    0.98 
  -7 -12   2    0.59    0.84 
  -7 -12   1    3.97    1.01 
  -7  12   1    3.53    1.03 
  -7  12   1    3.97    0.86 
  -7 -12   0    2.58    0.89 
  -7  12   0    4.37    1.05 
  -7  12   0    3.18    0.79 
  -7 -12  -1   -0.19    0.74 
  -7  12  -1    0.62    0.63 
  -7  12  -1    0.49    0.84 
  -7  12  -2    0.30    0.74 
  -7  12  -3   -0.25    0.79 
  -7  12  -4   22.86    1.51 
   7 -13  -6    1.56    1.28 
   7 -13  -5    1.79    1.27 
   7 -13  -4    1.18    1.26 
   7 -13  -3    2.83    1.21 
  -7  13   3    1.67    0.74 
   7 -13  -2   -0.43    1.09 
  -7  13   2   -0.05    0.69 
  -7  13   1    7.33    1.04 
  -7  13   0    2.46    0.87 
  -7  13  -1   11.55    1.19 
  -8   0  16    4.94    1.04 
  -8   0  15    0.25    0.88 
   8   0 -15    0.14    0.82 
  -8   0  14   56.87    3.19 
   8   0 -14   64.75    3.28 
   8   0 -13   -0.38    1.15 
  -8   0  12  101.75    4.99 
  -8   0  11   -0.45    1.31 
   8   0 -11   -0.52    1.31 
  -8   0  10   21.33    2.18 
   8   0 -10   23.30    2.29 
  -8   0   9   -0.18    1.21 
   8   0  -9    0.64    1.30 
  -8   0   8    7.88    1.55 
  -8   0   8    4.06    1.11 
   8   0  -8    4.27    1.41 
  -8   0   7    1.76    1.09 
  -8   0   7   -1.42    1.38 
  -8   0   7    1.17    1.20 
  -8   0   7   -0.09    1.02 
  -8   0   6  149.98    6.55 
  -8   0   6  140.78    6.36 
  -8   0   6  136.33    6.54 
  -8   0   6  133.67    6.43 
  -8   0   5   -0.09    1.15 
  -8   0   5    0.99    1.10 
  -8   0   5    0.10    1.11 
  -8   0   5   -0.70    1.11 
  -8   0   4    3.08    1.18 
  -8   0   4    1.36    1.18 
  -8   0   4    3.71    1.37 
  -8   0   3   -0.29    1.27 
  -8   0   3   -0.53    1.30 
  -8   0   2   78.76    4.16 
  -8   0   2   71.99    4.23 
  -8   0   1    0.62    0.95 
  -8   0   1    0.48    0.95 
  -8   0   1   -0.57    1.26 
  -8   0   0   15.92    1.86 
  -8   0   0   17.01    1.71 
  -8   0   0   18.87    2.14 
  -8   0  -1    0.11    1.00 
  -8   0  -1   -0.65    0.88 
  -8   0  -1   -1.17    1.43 
  -8   0  -2   29.55    2.40 
  -8   0  -2   29.02    2.41 
  -8   0  -2   29.49    2.67 
  -8   0  -3    1.00    1.12 
  -8   0  -3   -0.49    1.14 
  -8   0  -3   -0.78    1.41 
  -8   0  -4   19.63    2.22 
  -8   0  -4   21.87    2.26 
  -8   0  -5   -0.11    1.28 
  -8   0  -6   56.27    3.62 
  -8   0  -6   59.67    3.60 
  -8   0  -7   -1.85    1.07 
  -8   0  -7   -0.44    1.01 
  -8   0  -8   34.55    2.25 
  -8   0  -8   25.70    1.83 
  -8   0  -9    0.40    0.59 
  -8   0  -9   -0.91    0.72 
  -8   1  15    0.34    0.83 
  -8  -1  15    0.64    0.86 
  -8   1  15    0.39    0.76 
   8   1 -15    1.31    0.84 
  -8  -1  14   58.50    3.14 
  -8   1  14   57.95    3.17 
   8  -1 -14   61.80    3.21 
   8   1 -14   60.40    3.21 
   8  -1 -13    5.23    1.30 
   8   1 -13    5.47    1.36 
  -8   1  12    4.88    1.42 
  -8  -1  12    5.52    1.45 
   8  -1 -12    6.38    1.60 
  -8   1  11    0.81    1.28 
  -8  -1  11   -1.59    1.32 
   8  -1 -11   -0.09    1.20 
   8  -1 -10   45.15    3.10 
  -8   1  10   40.25    2.92 
  -8  -1  10   47.79    3.06 
   8  -1  -9   26.95    2.37 
   8   1  -9   26.09    2.33 
  -8   1   9   24.34    2.30 
  -8  -1   9   24.13    2.27 
   8  -1  -8   94.51    4.81 
  -8  -1   8  104.70    4.92 
  -8   1   8  107.06    4.98 
  -8   1   7   67.33    3.98 
  -8   1   7   66.95    4.11 
  -8   1   7   83.82    4.27 
  -8   1   7   72.54    3.99 
  -8  -1   7   70.44    3.94 
  -8   1   7   71.99    3.92 
  -8  -1   7   70.24    3.86 
  -8   1   6   90.96    4.91 
  -8  -1   6   89.89    4.93 
  -8   1   6   93.61    5.04 
  -8  -1   6  103.42    4.98 
  -8   1   6  101.51    4.96 
  -8  -1   6  101.07    4.94 
  -8   1   6  100.80    4.94 
  -8   1   6   99.90    5.01 
  -8  -1   6  100.96    5.03 
  -8   1   5    3.81    1.26 
  -8  -1   5    3.62    1.24 
  -8   1   5    5.04    1.33 
  -8  -1   5    3.11    1.24 
  -8  -1   5    4.53    1.31 
  -8   1   5    3.98    1.21 
  -8   1   5    2.59    1.20 
  -8  -1   4   55.69    3.40 
  -8   1   4   53.43    3.27 
  -8   1   4   49.43    3.15 
  -8   1   4   46.79    3.30 
  -8  -1   4   52.94    3.41 
  -8   1   3   62.80    3.58 
  -8   1   3   66.04    3.74 
  -8   1   3   59.78    3.79 
  -8  -1   3   64.19    3.87 
  -8   1   2   14.46    1.97 
  -8  -1   2   18.34    2.15 
  -8   1   2   15.43    1.80 
  -8  -1   1  106.32    4.87 
  -8   1   1   87.73    4.90 
  -8  -1   1   86.76    4.89 
  -8   1   1   98.02    5.14 
  -8  -1   1  107.90    5.29 
  -8   1   1  104.88    4.98 
  -8  -1   0   10.36    1.74 
  -8   1   0    5.13    1.48 
  -8   1   0    5.71    1.15 
  -8  -1   0   10.37    1.44 
  -8   1   0    5.94    1.33 
  -8  -1   0    7.95    1.51 
  -8   1  -1    3.45    1.22 
  -8  -1  -1    3.38    1.19 
  -8  -1  -1    3.31    1.51 
  -8   1  -1    3.69    1.48 
  -8   1  -1    3.03    1.19 
  -8   1  -1    4.77    1.11 
  -8  -1  -1    5.82    1.28 
  -8  -1  -2    2.04    1.39 
  -8   1  -2    3.18    1.53 
  -8   1  -2    1.47    1.11 
  -8  -1  -2    0.32    1.11 
  -8   1  -3   39.01    2.93 
  -8  -1  -3   39.91    2.97 
  -8   1  -3   36.52    2.90 
  -8  -1  -3   34.24    2.89 
  -8   1  -3   34.80    2.88 
  -8   1  -4  204.61    9.00 
  -8   1  -4  207.19    9.00 
  -8  -1  -4  209.54    9.02 
  -8   1  -4  199.63    9.04 
  -8  -1  -4  206.88    9.09 
  -8  -1  -5   84.06    4.57 
  -8   1  -5   71.71    4.33 
  -8   1  -6   14.80    1.64 
  -8  -1  -6   18.15    1.94 
  -8   1  -6   13.73    1.78 
  -8   1  -6   15.80    1.89 
  -8  -1  -6   18.08    1.97 
  -8   1  -7   36.44    2.50 
  -8  -1  -7   33.59    2.46 
  -8   1  -7   34.87    2.55 
  -8  -1  -7   34.88    2.56 
  -8   1  -8    4.76    1.07 
  -8  -1  -8    5.50    1.07 
  -8  -1  -8    5.27    0.90 
  -8   1  -8    4.92    0.95 
  -8   1  -9    1.23    0.72 
  -8  -1  -9    1.18    0.70 
  -8   1  -9    0.87    0.62 
   8   2 -15    8.26    1.08 
  -8   2  15    7.70    1.08 
  -8  -2  15    6.50    0.98 
   8   2 -14   55.87    3.00 
  -8  -2  14   54.25    2.94 
  -8   2  14   53.46    2.92 
   8  -2 -13    1.12    1.18 
   8  -2 -13   -0.85    1.08 
   8   2 -13   -0.83    1.19 
  -8   2  13    0.60    1.06 
   8  -2 -12   48.41    3.16 
   8  -2 -12   47.82    2.98 
  -8   2  12   44.41    2.96 
  -8  -2  12   44.88    2.91 
  -8  -2  11    5.24    1.31 
  -8   2  11    4.12    1.43 
  -8   2  10    0.37    1.17 
  -8  -2  10    1.59    1.22 
   8  -2 -10   -0.48    1.29 
  -8   2   9   19.25    2.06 
  -8  -2   9   23.03    2.11 
   8  -2  -9   18.83    2.08 
   8  -2  -8   69.07    3.93 
  -8   2   8   68.02    3.83 
  -8   2   8   75.06    4.05 
  -8  -2   8   72.56    3.97 
  -8   2   7    3.83    1.18 
  -8   2   7    2.28    1.33 
  -8  -2   7    6.72    1.51 
  -8   2   7    4.37    1.32 
  -8   2   7    5.32    1.46 
  -8  -2   7    4.31    1.40 
  -8   2   7    3.80    1.26 
  -8  -2   7    5.60    1.37 
  -8   2   7    2.80    1.05 
  -8   2   6    8.29    1.64 
  -8  -2   6    8.69    1.63 
  -8   2   6   11.62    1.66 
  -8  -2   6    9.34    1.52 
  -8  -2   6   10.91    1.64 
  -8   2   6    9.79    1.61 
  -8   2   6   12.38    1.70 
  -8   2   6   10.66    1.60 
  -8   2   5  201.48    8.55 
  -8   2   5  191.97    8.50 
  -8   2   5  194.77    8.46 
  -8  -2   5  203.03    8.50 
  -8  -2   5  224.04    8.80 
  -8   2   5  192.63    8.56 
  -8  -2   4    0.21    1.43 
  -8   2   4    1.04    1.45 
  -8   2   4    4.01    1.27 
  -8   2   4    3.27    1.17 
  -8   2   3  302.29   11.67 
  -8   2   3  282.93   11.46 
  -8   2   3  280.02   11.75 
  -8  -2   3  294.29   11.87 
  -8  -2   2    5.05    1.16 
  -8   2   2    2.73    1.17 
  -8   2   2    7.75    1.33 
  -8  -2   2    4.34    1.63 
  -8   2   2    1.75    1.56 
  -8   2   1  368.21   15.47 
  -8  -2   1  371.88   15.53 
  -8   2   1  391.33   15.42 
  -8   2   1  391.31   15.71 
  -8  -2   1  431.07   15.51 
  -8   2   0   15.59    1.80 
  -8  -2   0   14.25    1.84 
  -8   2   0   13.99    1.60 
  -8  -2   0   18.64    2.11 
  -8   2   0   15.60    2.03 
  -8  -2   0   18.66    1.90 
  -8   2   0   15.19    2.05 
  -8  -2   0   15.69    2.06 
  -8   2  -1   41.86    3.10 
  -8  -2  -1   43.92    3.15 
  -8   2  -1   36.77    2.82 
  -8  -2  -1   41.34    2.92 
  -8   2  -1   37.70    2.94 
  -8  -2  -1   42.34    2.94 
  -8   2  -2    4.06    1.29 
  -8  -2  -2    4.71    1.42 
  -8   2  -2    4.79    1.48 
  -8  -2  -2    6.17    1.62 
  -8   2  -2    4.17    1.32 
  -8   2  -3   38.73    2.94 
  -8   2  -3   34.44    2.85 
  -8  -2  -3   36.24    2.90 
  -8   2  -3   33.35    2.72 
  -8  -2  -3   34.96    2.83 
  -8   2  -4   25.24    2.45 
  -8   2  -4   29.81    2.48 
  -8  -2  -4   29.59    2.56 
  -8   2  -4   26.26    2.42 
  -8  -2  -4   22.79    2.35 
  -8   2  -5  136.69    6.51 
  -8   2  -5  149.76    6.82 
  -8  -2  -5  156.90    6.93 
  -8   2  -6   85.34    4.52 
  -8   2  -6   89.42    4.78 
  -8   2  -7   38.83    2.58 
  -8  -2  -7   43.62    2.67 
  -8   2  -7   33.88    2.52 
  -8  -2  -7   35.58    2.58 
  -8   2  -8   25.87    1.88 
  -8   2  -8   29.69    2.07 
  -8  -2  -8   31.87    2.12 
  -8   2  -9   42.62    2.28 
  -8  -2  -9   47.78    2.37 
   8   3 -15    0.33    0.90 
  -8   3  15   -0.88    0.79 
  -8  -3  15   -0.91    0.80 
   8   3 -14    0.47    0.95 
  -8  -3  14    1.21    0.83 
  -8   3  14    1.82    0.89 
  -8   3  14    0.50    0.89 
  -8  -3  14    0.77    0.90 
  -8   3  13   -0.28    0.99 
  -8  -3  13   -0.47    1.12 
   8  -3 -13   -0.38    1.16 
   8  -3 -12   31.60    2.32 
   8  -3 -12   31.27    2.52 
  -8   3  12   27.32    2.26 
  -8  -3  12   31.56    2.28 
   8  -3 -11   21.05    2.19 
  -8   3  11   20.32    2.04 
  -8  -3  11   21.00    1.98 
  -8   3  11   18.78    1.91 
  -8   3  10   -2.17    1.74 
  -8  -3  10    0.69    1.23 
  -8   3  10    1.72    1.02 
  -8   3   9    9.37    1.57 
  -8   3   9   11.00    1.69 
  -8  -3   9   12.12    1.69 
   8  -3  -9   13.00    1.82 
  -8  -3   8   16.34    1.85 
  -8   3   8   15.22    1.79 
  -8  -3   8   15.88    1.82 
  -8   3   8   12.83    1.80 
  -8   3   8   12.82    1.76 
  -8   3   7   47.74    3.21 
  -8  -3   7   52.60    3.25 
  -8   3   7   49.32    3.21 
  -8  -3   7   54.03    3.25 
  -8   3   7   51.47    3.24 
  -8  -3   7   52.92    3.30 
  -8   3   7   50.97    3.30 
  -8   3   6   84.51    4.57 
  -8   3   6   79.38    4.47 
  -8   3   6   79.23    4.50 
  -8  -3   6   88.35    4.61 
  -8   3   6   81.11    4.49 
  -8  -3   6   80.62    4.47 
  -8   3   6   95.05    4.64 
  -8  -3   6   93.80    4.63 
  -8   3   6   84.39    4.59 
  -8   3   5   88.54    4.56 
  -8  -3   5   86.73    4.65 
  -8   3   5   90.96    4.69 
  -8   3   5   88.92    4.60 
  -8  -3   5   84.45    4.52 
  -8  -3   5   81.00    4.44 
  -8   3   5   86.69    4.59 
  -8  -3   4   -2.32    1.59 
  -8   3   4   -2.21    1.61 
  -8   3   4    0.18    0.93 
  -8  -3   3  184.81    7.87 
  -8   3   3  168.97    7.69 
  -8   3   3  162.39    7.34 
  -8   3   3  172.83    7.55 
  -8  -3   2   15.21    2.07 
  -8   3   2   11.10    1.93 
  -8  -3   2   20.68    1.95 
  -8   3   2   16.04    1.82 
  -8  -3   2   16.34    1.84 
  -8   3   2   20.80    1.93 
  -8   3   1   57.51    3.31 
  -8   3   1   53.91    3.53 
  -8   3   1   48.91    3.41 
  -8  -3   1   55.31    3.47 
  -8   3   1   46.78    3.21 
  -8  -3   1   51.73    3.39 
  -8  -3   1   55.36    3.59 
  -8   3   1   50.72    3.46 
  -8  -3   1   55.88    3.38 
  -8   3   0    2.22    0.95 
  -8  -3   0    1.16    1.17 
  -8   3   0    2.58    1.12 
  -8  -3   0    1.61    1.08 
  -8   3   0    0.12    1.13 
  -8  -3   0    1.03    1.10 
  -8   3   0    2.43    1.46 
  -8  -3   0    1.80    1.43 
  -8   3  -1  153.25    7.01 
  -8  -3  -1  163.38    7.14 
  -8  -3  -1  163.93    7.23 
  -8   3  -1  144.63    6.90 
  -8  -3  -1  152.84    7.02 
  -8   3  -1  141.01    7.09 
  -8  -3  -2   34.24    2.86 
  -8   3  -2   28.91    2.52 
  -8  -3  -2   35.48    2.73 
  -8   3  -2   35.01    2.86 
  -8   3  -2   31.42    2.72 
  -8   3  -2   31.65    2.72 
  -8  -3  -2   32.25    2.77 
  -8   3  -3  152.29    7.21 
  -8   3  -3  141.16    6.98 
  -8  -3  -3  172.35    7.33 
  -8   3  -3  134.74    6.69 
  -8   3  -3  156.31    7.00 
  -8  -3  -3  157.04    7.06 
  -8   3  -4    1.25    1.18 
  -8   3  -4    1.59    1.14 
  -8  -3  -4    1.61    1.07 
  -8   3  -4    1.01    0.98 
  -8   3  -4    0.66    1.01 
  -8  -3  -4    1.53    1.22 
  -8   3  -4    2.57    1.20 
  -8   3  -5   23.61    2.17 
  -8   3  -5   27.72    2.33 
  -8  -3  -5   27.85    2.35 
  -8   3  -5   28.21    2.53 
  -8   3  -5   26.79    2.34 
  -8  -3  -5   29.80    2.45 
  -8   3  -6    3.39    1.08 
  -8   3  -6    0.88    0.97 
  -8  -3  -6    1.09    1.00 
  -8   3  -7  106.04    4.62 
  -8  -3  -7  108.91    4.67 
  -8   3  -7   90.01    4.57 
  -8  -3  -7   98.05    4.66 
  -8   3  -7   78.82    4.39 
  -8   3  -8    3.69    0.91 
  -8   3  -8    3.76    0.91 
  -8   3  -9    4.17    0.77 
   8   4 -14   12.51    1.32 
  -8   4  14    5.50    0.93 
  -8   4  14    7.93    1.05 
  -8  -4  14    9.78    1.12 
   8  -4 -13   -0.36    1.11 
  -8  -4  13    1.18    0.88 
  -8   4  13    0.55    0.85 
  -8   4  13    0.97    0.84 
  -8   4  13    0.18    0.96 
  -8  -4  13   -0.30    0.95 
   8  -4 -12    6.91    1.52 
  -8  -4  12    6.85    1.23 
  -8   4  12    5.41    1.23 
   8  -4 -11    8.35    1.63 
  -8   4  11   10.97    1.57 
  -8   4  11    7.49    1.47 
  -8  -4  11    8.90    1.47 
  -8   4  11   10.44    1.49 
  -8  -4  10   66.41    3.74 
  -8   4  10   69.22    3.86 
  -8   4  10   74.78    4.04 
  -8   4   9   54.54    3.49 
  -8  -4   9   59.90    3.47 
  -8  -4   9   59.47    3.42 
  -8   4   9   50.91    3.34 
  -8   4   9   58.01    3.54 
  -8   4   8    2.32    1.21 
  -8   4   8    1.45    1.24 
  -8  -4   8    0.70    1.18 
  -8  -4   8    1.44    1.06 
  -8   4   8    0.71    1.12 
  -8   4   7    8.29    1.50 
  -8  -4   7    7.54    1.48 
  -8   4   7    8.42    1.48 
  -8   4   7    8.60    1.63 
  -8  -4   7    6.27    1.45 
  -8  -4   6   17.58    1.99 
  -8   4   6   20.86    2.08 
  -8  -4   6   21.51    2.13 
  -8  -4   6   20.50    2.02 
  -8   4   6   18.84    2.03 
  -8   4   6   21.40    2.15 
  -8   4   5    4.08    1.33 
  -8   4   5    7.27    1.53 
  -8  -4   5    6.79    1.47 
  -8   4   5    8.78    1.57 
  -8  -4   5    7.65    1.52 
  -8   4   5    2.69    1.31 
  -8  -4   4    9.31    2.01 
  -8   4   4    9.13    1.92 
  -8   4   4   12.43    1.87 
  -8  -4   4    9.05    1.81 
  -8   4   4   13.82    1.91 
  -8   4   4   13.80    1.64 
  -8   4   4   14.51    1.87 
  -8   4   3   20.23    2.14 
  -8  -4   3   15.28    2.19 
  -8   4   3   14.61    2.13 
  -8  -4   3   19.85    1.93 
  -8   4   3   15.44    1.92 
  -8   4   3   19.46    1.83 
  -8   4   3   14.40    2.08 
  -8  -4   3   16.15    2.15 
  -8   4   2   96.22    5.09 
  -8  -4   2   97.13    5.09 
  -8  -4   2  108.45    4.99 
  -8   4   2   78.83    4.61 
  -8  -4   2   85.82    4.77 
  -8  -4   2   99.04    5.10 
  -8   4   2   81.29    4.81 
  -8  -4   2   98.82    4.99 
  -8   4   1  509.88   19.46 
  -8  -4   1  517.75   19.58 
  -8   4   1  505.02   19.42 
  -8   4   1  481.08   19.73 
  -8  -4   1  514.75   19.75 
  -8   4   1  473.25   19.33 
  -8  -4   1  482.70   19.45 
  -8   4   1  480.91   19.52 
  -8  -4   0    1.24    1.11 
  -8  -4   0    0.66    1.10 
  -8   4   0   -0.13    1.21 
  -8   4   0   -0.20    0.99 
  -8  -4   0   -0.10    1.05 
  -8   4   0    1.07    1.35 
  -8  -4   0    1.23    1.36 
  -8   4   0    1.09    0.84 
  -8  -4  -1   16.00    1.98 
  -8   4  -1   19.15    2.09 
  -8  -4  -1   22.14    2.27 
  -8   4  -1   15.77    2.06 
  -8   4  -2   68.53    4.29 
  -8   4  -2   65.44    3.94 
  -8  -4  -2   72.00    4.09 
  -8   4  -2   66.78    4.05 
  -8  -4  -2   77.27    4.28 
  -8   4  -3   58.47    3.74 
  -8  -4  -3   65.08    3.90 
  -8   4  -3   61.28    3.98 
  -8   4  -3   61.19    3.69 
  -8   4  -3   61.88    3.71 
  -8  -4  -3   64.93    3.84 
  -8   4  -3   59.10    3.66 
  -8   4  -4   14.14    1.96 
  -8   4  -4   14.17    1.71 
  -8  -4  -4   15.94    1.86 
  -8   4  -4   14.89    1.78 
  -8   4  -4   15.46    1.81 
  -8   4  -5   15.23    1.91 
  -8   4  -5   13.07    1.64 
  -8  -4  -5   17.81    1.85 
  -8   4  -5   14.74    1.73 
  -8   4  -6    4.25    1.09 
  -8   4  -6    1.91    0.98 
  -8  -4  -6    4.58    1.12 
  -8   4  -6    4.21    1.10 
  -8  -4  -6    3.03    1.04 
  -8   4  -7   19.08    1.66 
  -8  -4  -7   22.74    1.80 
  -8   4  -7   19.51    1.65 
  -8   4  -7   19.81    1.75 
  -8   4  -8   22.44    1.58 
  -8  -4  -8   26.09    1.68 
  -8   4  -8   22.61    1.53 
  -8   4  -9    7.60    0.87 
   8  -5 -14    0.19    0.83 
  -8   5  14    0.05    0.66 
   8   5 -14    0.38    0.82 
   8  -5 -13    4.49    1.18 
  -8   5  13    2.82    0.93 
   8  -5 -12   32.96    2.41 
  -8   5  12   29.73    2.25 
   8  -5 -11    4.99    1.48 
  -8   5  11    6.89    1.34 
  -8   5  10   -0.31    1.05 
  -8   5   9   33.01    2.66 
  -8   5   8   47.66    3.29 
  -8   5   7   19.88    2.14 
  -8   5   6   11.74    1.77 
  -8   5   5   74.83    4.36 
  -8   5   4   26.79    2.52 
  -8   5   4   24.52    2.41 
  -8  -5   3   10.42    1.59 
  -8  -5   3   11.69    1.85 
  -8   5   3   14.67    1.91 
  -8  -5   2    1.47    1.30 
  -8   5   2    0.13    1.22 
  -8  -5   1  172.69    7.60 
  -8   5   1  146.77    7.42 
  -8  -5   0    7.29    1.60 
  -8   5   0    9.85    1.73 
  -8  -5  -1   62.07    3.78 
  -8   5  -1   59.47    3.97 
  -8   5  -2    3.39    1.37 
  -8   5  -2    3.74    1.21 
  -8   5  -3   56.41    3.55 
  -8   5  -3   56.93    3.85 
  -8   5  -3   62.15    3.71 
  -8   5  -4    3.68    1.22 
  -8   5  -4    4.52    1.39 
  -8   5  -4    5.49    1.33 
  -8   5  -5   27.61    2.40 
  -8   5  -5   22.79    2.11 
  -8   5  -6   21.14    1.85 
  -8   5  -7    1.12    0.77 
  -8   5  -7    2.92    0.92 
  -8   5  -8   12.38    1.08 
  -8   5  -8   12.76    1.22 
  -8   5  -9    4.14    0.72 
  -8   6  14    2.61    0.81 
   8   6 -14    6.46    1.09 
   8   6 -13   -0.37    1.04 
   8  -6 -13   -0.28    0.97 
  -8   6  13    0.49    0.76 
   8  -6 -12    2.18    1.13 
  -8   6  12    2.33    0.99 
   8  -6 -11   28.32    2.34 
  -8   6  10   17.98    1.95 
  -8  -6  10   18.19    1.94 
  -8   6   9    0.22    1.13 
  -8  -6   9   -0.23    1.12 
  -8   6   8    0.34    1.16 
  -8   6   7    1.64    1.22 
  -8  -6   7   -1.00    1.26 
  -8   6   6   24.69    2.48 
  -8  -6   6   26.43    2.58 
  -8   6   5    1.85    1.37 
  -8  -6   5    0.90    1.32 
  -8   6   4    7.07    1.66 
  -8  -6   4    6.20    1.61 
  -8   6   3    0.64    1.26 
  -8  -6   3    1.03    1.31 
  -8   6   2    8.03    1.69 
  -8  -6   2    7.76    1.69 
  -8   6   1    2.27    1.38 
  -8  -6   1    1.99    1.32 
  -8   6   0    2.01    1.35 
  -8  -6   0    0.72    1.17 
  -8   6  -1   78.28    4.29 
  -8  -6  -1   76.81    4.33 
  -8   6  -2    5.68    1.55 
  -8   6  -2    2.05    1.31 
  -8   6  -3   -0.74    1.23 
  -8   6  -3    0.11    1.05 
  -8   6  -3   -1.56    1.29 
  -8   6  -4   14.22    1.83 
  -8   6  -4   12.12    1.64 
  -8   6  -5   34.13    2.46 
  -8   6  -6    9.64    1.37 
  -8   6  -6   11.07    1.35 
  -8   6  -7   10.26    1.21 
  -8   6  -7   10.28    1.20 
  -8   6  -8   -0.09    0.64 
  -8   6  -8    0.37    0.54 
  -8   7  13    1.83    0.83 
   8   7 -12    1.80    1.10 
   8  -7 -12    2.23    1.02 
  -8   7  12    0.83    0.88 
   8   7 -11    0.32    1.22 
  -8   7  11    0.84    1.00 
   8  -7 -11   -0.14    1.04 
  -8   7   9    2.20    1.22 
  -8  -7   9    2.03    1.15 
  -8   7   8    3.81    1.34 
  -8  -7   8    2.49    1.24 
  -8   7   7   -0.35    1.21 
  -8   7   6   40.25    3.15 
  -8   7   5   28.10    2.67 
  -8  -7   5   27.97    2.68 
  -8   7   4    0.65    1.38 
  -8  -7   4    1.04    1.28 
  -8   7   3    4.21    1.60 
  -8  -7   3    5.43    1.53 
  -8   7   2   89.31    4.99 
  -8  -7   2   79.79    4.82 
  -8   7   1   15.88    2.09 
  -8  -7   1   13.72    1.96 
  -8   7   0    2.15    1.13 
  -8   7   0    1.19    1.29 
  -8   7  -1   21.48    2.35 
  -8   7  -1   25.25    2.31 
  -8   7  -2    2.33    1.29 
  -8  -7  -2    5.36    1.33 
  -8   7  -2    3.86    1.30 
  -8   7  -3   83.97    4.70 
  -8   7  -3   87.59    4.66 
  -8   7  -4   14.39    1.67 
  -8   7  -5    5.75    1.27 
  -8   7  -5    2.90    1.10 
  -8   7  -5    5.68    1.15 
  -8   7  -6    7.92    1.20 
  -8   7  -6    8.67    1.18 
  -8   7  -7    6.33    0.93 
  -8   7  -7    8.14    1.00 
  -8   7  -8    1.33    0.68 
  -8   8  13    0.35    0.90 
  -8   8  12    0.92    0.80 
   8   8 -11    0.52    1.06 
   8  -8 -11    0.06    0.96 
  -8   8  11    0.80    0.89 
  -8   8  10    1.38    1.03 
   8   8 -10    1.46    1.23 
   8   8  -9    1.10    1.31 
  -8   8   8    1.80    1.21 
  -8  -8   8    0.30    1.09 
   8  -8  -8    2.15    1.06 
  -8   8   7    0.90    1.24 
  -8  -8   7    0.11    1.09 
  -8   8   6   -0.71    1.32 
  -8  -8   6   -0.12    1.12 
  -8   8   5   24.25    2.43 
  -8  -8   5   25.65    2.45 
  -8   8   4   45.61    3.35 
  -8   8   3    6.04    1.57 
  -8   8   2    6.20    1.58 
  -8   8   1   31.81    2.80 
  -8  -8   1   30.50    2.62 
  -8   8   0  152.86    7.59 
  -8   8   0  183.49    7.70 
  -8  -8   0  164.01    7.44 
  -8  -8   0  162.00    7.63 
  -8  -8  -1   22.27    2.14 
  -8  -8  -1   17.99    1.88 
  -8   8  -1   14.46    1.99 
  -8   8  -1   20.25    2.04 
  -8   8  -2   30.90    2.50 
  -8   8  -2   34.99    2.68 
  -8   8  -2   32.85    2.58 
  -8   8  -3   22.40    2.02 
  -8   8  -4   80.71    4.00 
  -8   8  -4   76.63    4.07 
  -8   8  -4   73.22    4.00 
  -8   8  -5   21.40    1.72 
  -8   8  -5   18.74    1.72 
  -8   8  -6    2.62    0.82 
  -8   8  -6    2.16    0.80 
  -8   8  -7    0.63    0.70 
  -8   9  12    1.11    0.92 
  -8   9  11    2.25    0.88 
  -8   9  10   15.88    1.60 
   8   9 -10   16.88    1.58 
  -8   9   9   13.60    1.62 
   8   9  -9   14.68    1.65 
  -8   9   8   30.28    2.37 
   8  -9  -8   30.36    2.12 
  -8  -9   7    5.82    1.27 
  -8   9   6   16.19    1.96 
  -8  -9   6   16.10    1.85 
  -8   9   5    0.23    1.07 
  -8  -9   5    0.54    1.00 
  -8   9   4   19.94    2.16 
  -8  -9   4   17.78    2.10 
  -8   9   3   11.70    1.87 
  -8  -9   3   12.47    1.79 
  -8   9   2   74.22    4.30 
  -8  -9   2   68.01    4.14 
  -8  -9   2   73.91    4.27 
  -8   9   1   46.95    3.08 
  -8  -9   1   39.69    2.95 
  -8  -9   1   44.98    3.13 
  -8   9   1   41.40    3.08 
  -8   9   0   12.08    1.71 
  -8  -9   0   11.80    1.68 
  -8  -9   0   11.60    1.77 
  -8   9   0   11.30    1.65 
  -8  -9  -1    2.14    1.04 
  -8   9  -2   20.52    1.99 
  -8   9  -2   23.92    2.00 
  -8  -9  -2   21.46    1.86 
  -8   9  -2   24.50    2.09 
  -8   9  -3    4.61    1.16 
  -8   9  -3    5.21    1.16 
  -8   9  -3    5.73    1.20 
  -8   9  -4    6.67    1.19 
  -8   9  -4    9.16    1.18 
  -8   9  -4    8.70    1.21 
  -8   9  -5    0.69    0.74 
  -8   9  -5   -0.06    0.72 
  -8   9  -6   12.68    1.16 
  -8   9  -6   11.30    1.11 
  -8  10  10    7.97    1.10 
  -8  10   9    0.65    0.81 
  -8  10   8    0.75    0.86 
  -8  10   7    4.80    1.12 
  -8 -10   7    5.93    1.09 
  -8  10   6    5.28    1.23 
  -8 -10   6    4.92    1.10 
  -8  10   5   -0.58    1.01 
  -8 -10   5    1.26    0.98 
  -8  10   4   50.28    3.17 
  -8 -10   4   49.78    3.19 
  -8 -10   4   47.35    3.11 
  -8  10   3    2.20    1.19 
  -8 -10   3    2.73    1.17 
  -8 -10   3    3.62    1.17 
  -8  10   2    7.76    1.43 
  -8 -10   2    7.48    1.40 
  -8 -10   2    7.26    1.40 
  -8  10   1    2.07    1.08 
  -8  10   1    1.49    1.02 
  -8 -10   1    2.02    1.10 
  -8  10   0   94.17    4.54 
  -8 -10   0   89.31    4.43 
  -8  10   0   79.59    4.33 
  -8  10  -1    2.54    0.98 
  -8  10  -1    4.92    1.17 
  -8 -10  -1    3.26    1.02 
  -8  10  -1    3.31    1.05 
  -8  10  -2    2.68    0.99 
  -8  10  -2    0.28    0.84 
  -8 -10  -2    1.74    0.84 
  -8  10  -2    1.16    0.88 
  -8  10  -3    0.75    0.78 
  -8  10  -3   -0.34    0.71 
  -8  10  -3    0.06    0.75 
  -8  10  -4    7.87    1.03 
  -8  10  -4    9.53    1.04 
  -8  10  -5    0.59    0.72 
  -8  11   9    3.60    0.89 
  -8  11   8   12.40    1.22 
  -8 -11   7   -0.37    0.73 
  -8  11   7   -0.06    0.71 
  -8 -11   6    0.55    0.79 
  -8  11   6    0.94    0.83 
  -8 -11   5   11.42    1.37 
  -8  11   5    9.68    1.26 
  -8 -11   4    0.08    0.86 
  -8  11   4   -0.37    0.88 
  -8 -11   3    0.08    0.86 
  -8  11   3   -0.44    0.81 
  -8  11   2   20.77    1.71 
  -8 -11   2   17.29    1.69 
  -8  11   2   17.37    1.63 
  -8 -11   1    6.95    1.14 
  -8  11   1    6.00    1.07 
  -8  11   1    7.40    1.17 
  -8  11   1    5.79    1.05 
  -8 -11   0    0.87    0.79 
  -8  11   0    1.21    0.86 
  -8  11   0    0.60    0.75 
  -8  11   0    1.67    0.84 
  -8  11  -1    6.44    0.99 
  -8  11  -1    6.32    1.05 
  -8  11  -1    3.48    0.80 
  -8 -11  -1    5.20    0.95 
  -8  11  -2    2.05    0.77 
  -8  11  -2    0.47    0.68 
  -8  11  -3   -0.32    0.72 
   8 -12  -7    8.78    1.35 
  -8  12   5    0.24    0.53 
  -8  12   4    0.37    0.58 
  -8  12   3   -0.24    0.56 
  -8  12   2   -0.05    0.62 
  -8  12   1    4.34    0.81 
   8 -12  -1    4.45    0.97 
  -8  12   0   -0.14    0.64 
  -8  12  -1    1.20    0.75 
  -9   0  15    0.95    0.94 
   9   0 -14    0.14    0.80 
  -9   0  14    0.45    0.85 
  -9   0  14    0.06    0.93 
   9   0 -13   21.94    1.80 
  -9   0  13   21.51    1.90 
  -9   0  13   26.13    2.07 
  -9   0  12    0.72    1.04 
  -9   0  11   -2.85    1.67 
  -9   0  11    4.35    1.30 
  -9   0  10   -0.09    1.30 
  -9   0   9   59.60    3.70 
  -9   0   9   64.78    3.96 
  -9   0   8   -0.40    1.34 
  -9   0   8   -0.33    1.27 
  -9   0   7    6.16    1.69 
  -9   0   7    7.23    1.60 
  -9   0   6    0.11    1.38 
  -9   0   6   -0.23    1.25 
  -9   0   5   61.43    3.88 
  -9   0   5   65.37    4.05 
  -9   0   4    1.00    1.23 
  -9   0   4   -1.37    1.77 
  -9   0   3   67.19    4.24 
  -9   0   3   66.98    4.05 
  -9   0   3   70.47    4.34 
  -9   0   2   -0.72    1.26 
  -9   0   1  345.27   14.90 
  -9   0   1  406.16   15.27 
  -9   0   0    0.36    1.59 
  -9   0  -1    0.47    1.55 
  -9   0  -2    1.03    1.52 
  -9   0  -2    0.12    1.31 
  -9   0  -2   -0.13    1.10 
  -9   0  -3   30.62    2.62 
  -9   0  -4   -0.79    1.14 
  -9   0  -4    0.84    1.10 
  -9   0  -5   98.18    5.07 
  -9   0  -6    0.51    0.97 
  -9   0  -6   -0.75    1.16 
  -9   0  -7   26.59    1.92 
  -9   0  -7   19.21    1.73 
  -9   0  -8   -0.17    0.63 
  -9   1  15    7.37    1.16 
  -9  -1  15    8.53    1.14 
  -9   1  14    1.19    0.93 
  -9  -1  14    3.82    1.03 
  -9  -1  14    2.61    0.97 
  -9   1  14    2.09    0.93 
   9   1 -14    4.85    1.00 
  -9   1  13    0.56    1.21 
  -9  -1  13    0.35    1.23 
   9  -1 -13    3.85    1.07 
   9   1 -13    3.43    1.10 
  -9  -1  13    2.98    1.03 
  -9   1  13    3.45    1.11 
   9   1 -12   18.46    1.84 
  -9  -1  12   22.71    2.04 
  -9   1  12   24.34    2.10 
   9  -1 -11   34.56    2.57 
  -9   1  11   28.37    2.47 
  -9  -1  11   30.57    2.45 
  -9  -1  11   35.97    2.65 
  -9   1  11   36.47    2.69 
   9  -1 -10    0.79    1.19 
  -9   1  10    0.85    1.28 
  -9  -1  10    1.11    1.27 
  -9   1   9    2.55    1.39 
  -9  -1   9    4.24    1.41 
  -9  -1   9    3.51    1.37 
  -9   1   9    2.83    1.35 
  -9   1   8    9.91    1.77 
  -9  -1   8   11.73    1.79 
  -9  -1   8   12.54    1.80 
  -9   1   8   12.59    1.84 
  -9   1   7   32.32    2.84 
  -9  -1   7   41.80    3.05 
  -9  -1   7   41.27    3.03 
  -9   1   7   41.52    3.06 
  -9   1   6    6.35    1.66 
  -9  -1   6    3.88    1.51 
  -9   1   6    8.18    1.68 
  -9  -1   6    9.01    1.68 
  -9   1   5   11.10    1.97 
  -9  -1   5   12.79    1.98 
  -9  -1   5   14.48    2.08 
  -9   1   5   12.16    1.93 
  -9   1   4   -0.78    1.98 
  -9  -1   4    0.56    2.02 
  -9   1   4    5.41    1.37 
  -9  -1   4    0.12    1.85 
  -9   1   4   -0.37    1.99 
  -9   1   3  352.02   14.02 
  -9  -1   3  336.98   13.95 
  -9   1   3  334.01   13.77 
  -9  -1   3  354.78   14.19 
  -9   1   3  361.77   14.21 
  -9   1   2   49.13    3.64 
  -9  -1   2   51.57    3.61 
  -9  -1   2   57.98    4.02 
  -9   1   2   59.15    4.00 
  -9   1   2   55.55    3.82 
  -9  -1   2   55.05    3.84 
  -9   1   2   64.75    3.69 
  -9   1   1   16.72    2.28 
  -9  -1   1   16.12    2.29 
  -9  -1   1   15.63    2.29 
  -9   1   1   17.87    2.31 
  -9   1   0   -1.41    1.76 
  -9  -1   0   -0.36    1.74 
  -9   1   0    0.11    1.06 
  -9   1  -1   45.09    3.36 
  -9  -1  -1   45.30    3.33 
  -9   1  -1   37.51    2.94 
  -9   1  -2    3.66    1.40 
  -9  -1  -2    2.37    1.30 
  -9   1  -2    2.94    1.61 
  -9  -1  -2    2.63    1.58 
  -9   1  -2    4.45    1.49 
  -9  -1  -2    2.37    1.38 
  -9   1  -2    2.54    1.21 
  -9  -1  -3   69.88    4.15 
  -9   1  -3   71.69    4.16 
  -9  -1  -4   45.07    3.09 
  -9   1  -4   39.50    2.96 
  -9   1  -4   36.60    2.93 
  -9  -1  -4   38.87    2.96 
  -9   1  -5   40.57    2.79 
  -9  -1  -5   43.32    2.85 
  -9   1  -5   29.60    2.56 
  -9  -1  -5   33.36    2.68 
  -9   1  -6    0.50    0.94 
  -9  -1  -6    0.92    0.97 
  -9   1  -6   -0.28    1.04 
  -9  -1  -6   -0.28    1.05 
  -9   1  -7    4.81    1.04 
  -9  -1  -7    4.24    0.99 
  -9   1  -7    3.49    0.94 
  -9  -1  -7    3.74    1.00 
  -9   1  -8   18.77    1.45 
  -9  -1  -8   20.74    1.50 
  -9  -2  15    0.80    0.88 
  -9   2  15    0.28    0.87 
   9   2 -14    1.32    0.85 
  -9   2  14    0.21    0.85 
  -9  -2  14    0.58    0.87 
  -9  -2  14   -0.17    0.80 
  -9   2  14    1.31    0.88 
   9   2 -13   -0.67    1.02 
  -9  -2  13    0.72    0.91 
  -9   2  13   -0.15    0.97 
  -9  -2  13   -1.18    1.13 
  -9  -2  12   -0.33    0.96 
  -9   2  12   -0.35    1.01 
   9   2 -12    1.35    1.10 
   9  -2 -12   -0.31    1.16 
  -9   2  11    6.75    1.60 
  -9  -2  11    8.16    1.58 
  -9  -2  11   11.01    1.57 
  -9   2  11   11.92    1.65 
   9  -2 -11   12.67    1.71 
  -9   2  10   -0.84    1.27 
  -9  -2  10   -0.45    1.28 
  -9  -2  10   -0.30    1.01 
  -9   2  10    0.42    1.17 
   9  -2 -10    0.18    1.35 
  -9   2   9    1.47    1.33 
  -9  -2   9    0.75    1.27 
  -9   2   8    3.14    1.43 
  -9  -2   8    3.61    1.38 
  -9  -2   8    7.08    1.53 
  -9   2   8    6.70    1.54 
  -9   2   7    1.97    1.55 
  -9  -2   7    3.43    1.50 
  -9   2   7    5.25    1.49 
  -9  -2   7    5.76    1.47 
  -9   2   6    5.19    1.56 
  -9  -2   6    4.28    1.57 
  -9  -2   6    4.49    1.50 
  -9   2   6    4.70    1.54 
  -9  -2   5   72.28    4.29 
  -9   2   5   64.45    4.22 
  -9   2   5   64.91    4.06 
  -9  -2   5   74.12    4.21 
  -9   2   4   17.63    1.88 
  -9  -2   4   14.94    2.20 
  -9   2   4   13.71    2.21 
  -9   2   4   13.97    1.83 
  -9   2   4   13.51    2.15 
  -9  -2   4   13.79    2.17 
  -9   2   3   56.60    3.55 
  -9  -2   3   56.36    3.85 
  -9   2   3   56.81    3.79 
  -9   2   3   49.77    3.62 
  -9  -2   3   50.01    3.64 
  -9  -2   2    8.56    2.01 
  -9   2   2    8.07    2.02 
  -9  -2   2    7.92    2.00 
  -9   2   1  111.75    5.65 
  -9   2   1  116.50    5.86 
  -9  -2   1  100.74    5.72 
  -9  -2   1  121.83    6.04 
  -9   2   1  101.83    5.81 
  -9  -2   0   37.97    3.07 
  -9   2   0   35.35    2.98 
  -9   2   0   32.71    2.76 
  -9   2  -1    0.97    1.20 
  -9   2  -1    1.58    1.51 
  -9  -2  -1    1.73    1.60 
  -9   2  -2   71.06    4.41 
  -9   2  -2   82.26    4.53 
  -9  -2  -2   78.42    4.63 
  -9  -2  -2   84.12    4.61 
  -9   2  -2   76.78    4.56 
  -9  -2  -2   78.90    4.63 
  -9   2  -2   75.37    4.53 
  -9   2  -3    6.84    1.55 
  -9   2  -3    2.57    1.43 
  -9  -2  -3    2.85    1.48 
  -9   2  -4   14.83    1.96 
  -9   2  -4   18.58    2.02 
  -9  -2  -4   20.32    2.12 
  -9  -2  -4   22.27    2.25 
  -9   2  -4   21.45    2.14 
  -9   2  -5   34.45    2.72 
  -9  -2  -5   39.89    2.85 
  -9   2  -5   44.51    2.86 
  -9  -2  -5   39.13    2.74 
  -9   2  -6   72.55    4.09 
  -9  -2  -6   78.58    4.18 
  -9   2  -6   86.80    4.13 
  -9  -2  -6   89.86    4.20 
  -9   2  -7    0.41    0.75 
  -9  -2  -7    0.70    0.82 
  -9   3  14    5.81    0.98 
  -9  -3  14    7.56    1.04 
   9   3 -14    7.77    1.06 
  -9  -3  13    0.26    0.84 
  -9   3  13    0.97    0.92 
   9   3 -13    1.28    0.99 
  -9   3  13   -0.06    0.94 
  -9  -3  13    0.24    0.91 
  -9  -3  12    4.57    1.20 
  -9   3  12    3.88    1.23 
  -9   3  12    2.51    1.22 
  -9  -3  12    2.77    1.17 
   9  -3 -12    3.24    1.27 
  -9  -3  11    0.09    0.94 
  -9   3  11    0.37    1.03 
  -9  -3  11   -1.28    1.31 
   9  -3 -11   -0.50    1.15 
  -9  -3  10    8.60    1.47 
  -9   3  10   13.19    1.74 
   9  -3 -10    9.19    1.58 
  -9   3  10    7.45    1.59 
  -9  -3  10    8.29    1.59 
  -9   3   9   -0.19    0.95 
  -9   3   9    0.48    1.28 
  -9  -3   9   -0.18    1.25 
  -9   3   8   19.50    2.16 
  -9  -3   8   21.50    2.17 
  -9   3   8   19.49    1.97 
  -9  -3   8   21.04    2.14 
  -9   3   8   24.79    2.31 
  -9  -3   7   -1.10    1.47 
  -9   3   7   -0.92    1.45 
  -9  -3   7   -0.55    1.14 
  -9   3   7   -1.25    1.24 
  -9   3   7   -0.72    1.08 
  -9   3   6    0.63    1.23 
  -9  -3   6    2.90    1.31 
  -9  -3   6   -0.11    1.21 
  -9   3   6    1.28    1.27 
  -9   3   6    0.32    1.07 
  -9   3   5    4.10    1.48 
  -9  -3   5    4.62    1.55 
  -9  -3   5    2.96    1.51 
  -9   3   5    1.56    1.36 
  -9   3   5    4.21    1.35 
  -9   3   4   75.48    4.33 
  -9  -3   4   75.05    4.33 
  -9   3   4   68.93    4.17 
  -9  -3   4   71.13    4.42 
  -9   3   4   68.82    4.33 
  -9   3   3    5.96    1.86 
  -9  -3   3    4.48    1.74 
  -9  -3   3    4.63    1.85 
  -9   3   3    3.09    1.68 
  -9   3   3   10.56    1.73 
  -9   3   2   42.10    3.32 
  -9  -3   2   41.29    3.19 
  -9  -3   2   47.33    3.57 
  -9   3   2   46.96    3.46 
  -9   3   2   48.30    3.35 
  -9   3   1   74.64    4.46 
  -9  -3   1   72.52    4.46 
  -9   3   1   77.34    4.51 
  -9  -3   1   76.03    4.42 
  -9   3   0   88.54    5.14 
  -9   3   0   98.98    5.20 
  -9  -3   0  101.86    5.31 
  -9   3  -1   22.21    2.42 
  -9   3  -1   30.80    2.67 
  -9  -3  -1   34.60    2.79 
  -9   3  -1   25.53    2.49 
  -9  -3  -1   30.04    2.73 
  -9   3  -2   22.12    2.36 
  -9  -3  -2   30.18    2.53 
  -9   3  -2   26.47    2.42 
  -9   3  -2   24.89    2.39 
  -9  -3  -2   24.59    2.45 
  -9   3  -3   -0.12    1.12 
  -9   3  -3   -0.64    1.25 
  -9  -3  -3   -0.22    1.23 
  -9   3  -3   -1.04    1.20 
  -9  -3  -3   -0.35    1.18 
  -9   3  -4   92.07    4.82 
  -9  -3  -4  104.05    5.00 
  -9   3  -5   23.39    2.12 
  -9  -3  -5   24.88    2.23 
  -9   3  -5   28.50    2.18 
  -9  -3  -5   28.60    2.22 
  -9   3  -6    2.48    0.82 
  -9   3  -6    4.21    1.02 
  -9  -3  -6    5.57    1.14 
  -9   3  -6    3.77    1.02 
  -9  -3  -6    3.60    1.01 
  -9   3  -7    5.81    0.93 
  -9  -3  -7    4.78    0.91 
  -9   3  -7    3.80    0.73 
   9   4 -14   -0.04    0.80 
   9  -4 -13    1.76    0.95 
  -9  -4  13   -0.36    0.85 
  -9   4  13    0.71    0.85 
  -9  -4  13    0.67    0.73 
  -9   4  13    0.76    0.84 
   9   4 -13    0.11    0.94 
  -9   4  12   13.80    1.47 
  -9   4  12   14.95    1.56 
  -9  -4  12   13.64    1.50 
   9  -4 -12   17.13    1.73 
  -9  -4  12   19.12    1.62 
  -9   4  12   19.62    1.73 
   9  -4 -11    2.24    1.25 
  -9  -4  11    3.66    1.09 
  -9   4  11    2.58    1.14 
  -9   4  10   -1.36    1.43 
  -9  -4  10   -1.77    1.09 
  -9   4  10   -0.95    1.18 
  -9   4  10   -0.55    0.96 
   9  -4 -10   -0.43    1.22 
  -9  -4   9   34.32    2.52 
  -9   4   9   35.23    2.60 
  -9   4   9   26.21    2.30 
  -9   4   9   30.26    2.47 
  -9  -4   9   26.06    2.31 
   9  -4  -9   28.49    2.35 
  -9   4   8    1.26    1.07 
  -9  -4   8    3.43    1.37 
  -9   4   8    2.59    1.34 
  -9   4   7   -0.88    1.23 
  -9   4   7    1.09    1.24 
  -9  -4   7    0.58    1.20 
  -9  -4   7   -2.67    1.53 
  -9   4   7   -2.66    1.59 
  -9   4   6   56.38    3.72 
  -9  -4   6   60.71    3.78 
  -9   4   6   58.86    3.80 
  -9   4   6   58.70    3.70 
  -9  -4   6   64.51    3.75 
  -9   4   5    4.94    1.48 
  -9   4   5    4.83    1.51 
  -9  -4   5    5.07    1.57 
  -9  -4   5    5.22    1.54 
  -9   4   5    1.75    1.40 
  -9   4   4    8.15    1.62 
  -9  -4   4    4.05    1.60 
  -9   4   4    2.60    1.49 
  -9   4   4    6.74    1.65 
  -9  -4   4    7.11    1.69 
  -9  -4   3    5.46    1.57 
  -9   4   3    4.64    1.43 
  -9  -4   3    4.80    1.60 
  -9  -4   3    2.81    1.50 
  -9   4   3    2.63    1.47 
  -9   4   2   66.95    4.19 
  -9  -4   2   66.76    4.17 
  -9   4   2   65.20    4.07 
  -9   4   2   63.37    3.96 
  -9  -4   2   60.85    4.06 
  -9  -4   2   67.20    4.13 
  -9   4   1  151.42    7.14 
  -9   4   1  141.01    6.78 
  -9  -4   1  148.30    6.94 
  -9  -4   1  142.85    6.94 
  -9   4   0   41.95    3.32 
  -9   4   0   46.51    3.19 
  -9  -4   0   45.35    3.25 
  -9   4  -1   58.53    3.93 
  -9   4  -1   54.85    3.74 
  -9  -4  -1   59.47    3.86 
  -9   4  -1   62.69    3.80 
  -9   4  -1   60.92    3.71 
  -9  -4  -1   68.76    3.94 
  -9  -4  -1   68.98    3.97 
  -9   4  -2   94.75    5.39 
  -9   4  -2   94.70    5.08 
  -9   4  -2  107.83    5.24 
  -9   4  -3    2.92    1.25 
  -9   4  -3   -0.10    1.05 
  -9  -4  -3    0.43    1.06 
  -9   4  -4    7.25    1.25 
  -9   4  -4    8.14    1.56 
  -9   4  -4    8.54    1.35 
  -9  -4  -4    8.34    1.39 
  -9  -4  -4    9.87    1.44 
  -9   4  -4   10.19    1.35 
  -9   4  -5    2.62    1.01 
  -9  -4  -5    4.31    1.16 
  -9   4  -5    2.86    1.05 
  -9  -4  -5    3.41    1.07 
  -9   4  -5    2.93    0.94 
  -9   4  -6   26.52    1.91 
  -9  -4  -6   33.72    2.08 
  -9  -4  -6   35.56    2.05 
  -9   4  -6   22.61    1.75 
  -9   4  -7   10.48    0.99 
  -9   5  13    3.61    0.81 
   9  -5 -13    6.63    1.09 
  -9   5  12    1.17    0.84 
   9  -5 -12    0.58    1.03 
  -9   5  11   15.23    1.66 
   9  -5 -11   18.33    1.85 
  -9  -5  11   19.51    1.83 
   9  -5 -10    5.12    1.37 
  -9   5   9    0.20    1.07 
   9  -5  -9    0.77    1.22 
  -9   5   8    4.89    1.37 
  -9   5   7   65.16    3.98 
  -9   5   6   13.77    1.89 
  -9   5   5   18.70    2.36 
  -9  -5   5   26.35    2.55 
  -9   5   4   24.71    2.47 
  -9  -5   4   21.05    2.45 
  -9   5   3   11.21    1.84 
  -9  -5   3   14.67    2.05 
  -9   5   2    5.05    1.45 
  -9  -5   2    5.47    1.57 
  -9   5   1   37.25    3.08 
  -9  -5   1   41.08    3.08 
  -9   5   0    2.00    1.42 
  -9   5  -1   -0.52    1.17 
  -9   5  -2   21.42    2.11 
  -9   5  -2   23.23    2.36 
  -9   5  -3    0.28    1.00 
  -9   5  -3    1.29    1.12 
  -9   5  -4   26.94    2.13 
  -9   5  -5   -0.21    0.80 
  -9   5  -5    0.21    0.73 
  -9   5  -6    0.85    0.72 
  -9   5  -6    0.28    0.69 
  -9   5  -7    0.94    0.54 
  -9   6  13    3.99    0.82 
   9   6 -12    3.42    1.14 
  -9   6  12    2.16    0.86 
   9  -6 -12    1.14    0.93 
  -9   6  11    0.23    0.89 
   9  -6 -11    0.94    1.05 
  -9  -6  10   25.75    2.15 
   9  -6 -10   27.80    2.14 
  -9   6   9   46.73    3.11 
  -9  -6   9   48.40    3.25 
  -9   6   8   60.87    3.73 
  -9  -6   8   59.97    3.80 
  -9   6   7   11.61    1.79 
  -9  -6   7   11.21    1.79 
  -9   6   6   44.72    3.24 
  -9   6   5  125.34    6.29 
  -9   6   4   24.11    2.50 
  -9   6   3    2.11    1.38 
  -9   6   2   14.69    2.02 
  -9   6   1   19.96    2.29 
  -9   6   0   72.59    4.38 
  -9  -6   0   69.81    4.17 
  -9  -6  -1    5.90    1.33 
  -9   6  -1    3.90    1.37 
  -9   6  -2    2.61    1.21 
  -9   6  -3   -0.63    0.97 
  -9   6  -4   27.67    2.06 
  -9   6  -4   28.43    2.12 
  -9   6  -4   27.18    2.26 
  -9   6  -5    0.45    0.77 
  -9   6  -5   -1.56    0.87 
  -9   6  -6   -0.05    0.63 
  -9   6  -6   -0.99    0.76 
  -9   7  12    5.66    0.97 
  -9   7  11   16.32    1.58 
   9   7 -11   17.09    1.71 
  -9  -7  10    3.15    1.00 
  -9   7  10    1.58    0.97 
   9  -7 -10    2.95    1.10 
   9   7 -10    2.92    1.24 
  -9  -7   9    5.40    1.26 
   9   7  -9    7.11    1.47 
  -9   7   9    5.69    1.33 
  -9   7   8    4.69    1.38 
  -9  -7   8    5.61    1.39 
  -9   7   7   17.76    2.04 
  -9  -7   7   16.91    2.03 
  -9   7   6   71.55    4.17 
  -9  -7   6   63.79    4.05 
  -9   7   5    0.61    1.23 
  -9  -7   5    0.12    1.14 
  -9   7   4    4.30    1.41 
  -9  -7   4    3.73    1.48 
  -9   7   3    7.86    1.71 
  -9  -7   3    8.79    1.65 
  -9   7   2   51.55    3.52 
  -9  -7   2   44.34    3.32 
  -9  -7   1    7.34    1.54 
  -9   7   1    8.27    1.67 
  -9  -7   0    2.29    1.16 
  -9   7   0    4.94    1.44 
  -9  -7  -1    0.10    0.98 
  -9   7  -1    1.52    1.20 
  -9   7  -2   37.18    2.64 
  -9   7  -3   12.45    1.48 
  -9   7  -3   15.34    1.62 
  -9   7  -3   15.18    1.74 
  -9   7  -4   -0.27    0.77 
  -9   7  -4    0.58    0.91 
  -9   7  -5    5.03    0.93 
  -9   7  -5    6.60    0.93 
  -9   7  -6    5.11    0.74 
  -9   8  12    0.80    0.90 
  -9   8  11   -0.70    0.84 
   9  -8 -10    4.19    1.06 
  -9   8  10    3.03    0.97 
   9   8 -10    2.58    1.04 
  -9   8   9    4.46    1.17 
  -9  -8   9    3.49    0.99 
  -9   8   8    5.28    1.29 
  -9  -8   8    6.01    1.23 
  -9  -8   7    3.82    1.20 
  -9   8   6    4.27    1.29 
  -9  -8   6    4.96    1.34 
  -9   8   5   28.55    2.55 
  -9  -8   5   32.26    2.61 
  -9  -8   4   10.18    1.67 
  -9   8   4   11.69    1.75 
  -9  -8   3    9.87    1.66 
  -9   8   3    9.21    1.66 
  -9  -8   2    6.46    1.38 
  -9  -8   2    6.92    1.45 
  -9   8   2    7.49    1.55 
  -9  -8   1    6.14    1.32 
  -9  -8   1    4.17    1.24 
  -9   8   1    5.56    1.41 
  -9  -8   0    0.70    1.01 
  -9   8  -1    2.21    1.17 
  -9   8  -1    2.24    1.15 
  -9   8  -2   12.48    1.41 
  -9   8  -2   11.23    1.49 
  -9   8  -2   12.28    1.57 
  -9   8  -3   29.90    1.99 
  -9   8  -3   29.68    2.07 
  -9   8  -3   26.30    2.10 
  -9   8  -4   11.77    1.22 
  -9   8  -4    6.54    0.96 
  -9   8  -5    4.13    0.84 
  -9   8  -5    2.21    0.64 
  -9   9  11    0.55    0.86 
  -9   9  10    0.79    0.82 
  -9   9   9    0.34    0.79 
  -9  -9   8    0.27    0.75 
  -9   9   8   -0.08    0.91 
  -9  -9   7    2.29    0.96 
  -9   9   7    1.23    0.94 
  -9  -9   6    2.37    1.01 
  -9   9   6    2.08    1.07 
  -9  -9   5    4.51    1.19 
  -9   9   5    3.60    1.20 
  -9  -9   4    0.49    0.99 
  -9   9   4   -0.10    1.01 
  -9  -9   3    1.28    1.03 
  -9  -9   3    0.10    0.96 
  -9   9   3    1.55    1.09 
  -9  -9   2    0.39    0.98 
  -9  -9   2   -0.09    0.95 
  -9   9   2    0.91    1.04 
  -9   9   1   27.74    2.28 
  -9  -9   1   30.05    2.32 
  -9  -9   1   23.11    2.01 
  -9   9   0   41.61    2.78 
  -9  -9   0   38.44    2.46 
  -9   9  -1   10.92    1.25 
  -9   9  -1   11.72    1.48 
  -9   9  -1   14.55    1.52 
  -9   9  -2   34.83    2.14 
  -9   9  -2   37.14    2.29 
  -9   9  -2   33.44    2.25 
  -9   9  -3   43.20    2.34 
  -9   9  -3   39.56    2.41 
  -9   9  -4   17.07    1.28 
  -9   9  -4   12.67    1.07 
  -9  10   9   -0.10    0.83 
  -9  10   8    2.67    0.86 
  -9  10   7    0.54    0.78 
  -9 -10   6    3.82    1.00 
  -9 -10   6    4.78    0.97 
  -9  10   6    3.88    1.04 
  -9 -10   5    2.76    0.98 
  -9 -10   5    2.20    0.90 
  -9  10   5    3.32    1.00 
  -9 -10   4   11.72    1.41 
  -9 -10   4   11.56    1.41 
  -9  10   4    9.67    1.39 
  -9 -10   3    3.32    1.03 
  -9 -10   3    5.07    1.12 
  -9  10   3    5.75    1.14 
  -9 -10   2    3.53    0.97 
  -9  10   2    3.84    1.05 
  -9  10   1    8.31    1.27 
  -9 -10   1    8.40    1.18 
  -9 -10   0    2.04    0.77 
  -9  10   0    0.56    0.82 
  -9  10   0    0.13    0.82 
  -9  10  -1   10.47    1.15 
  -9  10  -1    9.04    1.05 
  -9  10  -2    0.74    0.67 
  -9  10  -2    0.69    0.57 
  -9  10  -2    1.48    0.77 
  -9  11   7    0.51    0.79 
  -9  11   6   13.36    1.25 
  -9  11   5    0.53    0.76 
  -9  11   4    3.09    0.85 
  -9  11   3    0.11    0.70 
  -9  11   2   17.85    1.46 
  -9  11   2   26.14    1.60 
  -9  11   1    3.56    0.82 
  -9  11   1    2.30    0.71 
  -9  11   0   15.77    1.22 
  -9  11   0   10.93    1.01 
 -10   0  14   -0.37    0.95 
 -10   0  13   -0.27    0.89 
 -10   0  13   -0.79    1.04 
 -10   0  12    4.43    1.20 
 -10   0  12    0.87    1.19 
 -10   0  11   -0.46    1.03 
 -10   0  10   11.29    1.69 
 -10   0  10   12.20    1.77 
 -10   0   9   -0.11    1.18 
 -10   0   9    0.49    1.37 
 -10   0   8   59.49    3.69 
 -10   0   7    1.21    1.34 
 -10   0   6  162.19    7.75 
 -10   0   6  179.95    8.07 
 -10   0   4  429.60   17.22 
 -10   0   4  447.78   17.49 
 -10   0   2    1.68    1.91 
 -10   0   2    4.71    1.86 
 -10   0   1   -1.63    1.65 
 -10   0   0    9.66    1.98 
 -10   0  -1    0.58    1.57 
 -10   0  -2  148.28    7.21 
 -10   0  -2  154.07    7.14 
 -10   0  -3   -1.83    1.31 
 -10   0  -3   -0.86    1.36 
 -10   0  -4   64.67    3.86 
 -10   0  -4   73.70    3.93 
 -10   0  -5    0.34    0.90 
 -10   0  -5   -0.55    0.96 
 -10   0  -6   18.10    1.58 
 -10   0  -6   20.65    1.62 
 -10   1  14   18.63    1.54 
 -10  -1  14   21.25    1.58 
 -10  -1  13    1.50    0.94 
 -10   1  13    1.54    0.89 
 -10   1  13    0.36    1.00 
 -10  -1  13    0.47    0.96 
 -10  -1  12    1.56    1.00 
 -10   1  12    1.69    1.03 
 -10   1  12   -1.67    1.43 
 -10  -1  12   -1.77    1.39 
 -10  -1  11    0.89    1.04 
 -10   1  11    3.49    1.22 
 -10   1  10   15.05    1.87 
 -10  -1  10   17.34    1.99 
 -10  -1  10   17.10    1.89 
 -10   1  10   18.93    2.00 
 -10  -1   9    0.43    1.13 
 -10   1   9   -0.11    1.24 
 -10  -1   9   -0.68    1.41 
 -10   1   9   -0.99    1.47 
 -10   1   8   54.70    3.55 
 -10  -1   8   56.50    3.55 
 -10   1   7    5.71    1.59 
 -10  -1   7    7.80    1.70 
 -10  -1   6    5.41    1.63 
 -10   1   6    5.87    1.69 
 -10   1   6    5.17    1.61 
 -10  -1   6    4.65    1.64 
 -10  -1   5    4.31    1.88 
 -10   1   5    0.92    1.86 
 -10   1   5    5.24    1.82 
 -10  -1   5    6.51    1.88 
 -10   1   4  116.33    6.13 
 -10  -1   4  110.80    6.05 
 -10  -1   4  125.49    6.35 
 -10   1   4  125.52    6.38 
 -10  -1   3   41.78    3.46 
 -10  -1   3   42.06    3.55 
 -10   1   3   48.98    3.68 
 -10  -1   2   31.26    3.12 
 -10   1   2   37.18    3.22 
 -10  -1   2   30.22    3.02 
 -10   1   2   35.90    3.13 
 -10   1   1    1.47    1.55 
 -10  -1   1    0.50    1.57 
 -10  -1   0   57.15    3.91 
 -10   1   0   61.92    4.04 
 -10   1  -1   28.30    2.62 
 -10  -1  -1   28.37    2.66 
 -10   1  -1   34.19    2.88 
 -10  -1  -1   32.69    2.88 
 -10   1  -2   41.84    3.13 
 -10  -1  -2   40.83    3.13 
 -10   1  -3   19.17    2.09 
 -10  -1  -3   18.95    2.11 
 -10   1  -3   21.87    2.17 
 -10  -1  -3   23.59    2.23 
 -10   1  -4   19.48    2.01 
 -10  -1  -4   20.69    2.00 
 -10   1  -4   26.11    2.16 
 -10  -1  -4   22.60    2.05 
 -10   1  -5    7.10    1.22 
 -10  -1  -5    7.23    1.24 
 -10   1  -5    6.49    1.18 
 -10  -1  -5    7.38    1.23 
 -10   1  -6    6.46    1.03 
 -10  -1  -6    6.76    1.09 
 -10  -1  -6    5.70    1.01 
 -10   2  14   -0.04    0.87 
 -10  -2  14    0.49    0.85 
 -10   2  13    5.61    1.11 
 -10  -2  13    7.99    1.15 
 -10  -2  13    8.29    1.16 
 -10   2  13    7.28    1.20 
 -10  -2  12    6.05    1.31 
 -10   2  12    7.22    1.37 
 -10  -2  12    8.76    1.29 
 -10   2  12    9.93    1.40 
 -10   2  11    0.16    1.14 
 -10  -2  11    0.51    0.99 
 -10   2  11    0.18    1.00 
 -10  -2  10   -1.47    1.24 
 -10   2  10   -1.35    1.36 
 -10  -2  10   -1.32    1.12 
 -10   2  10    0.40    1.12 
 -10   2   9   15.58    2.00 
 -10  -2   9   15.62    1.92 
 -10  -2   9   19.63    2.04 
 -10   2   9   21.17    2.12 
 -10   2   8    0.31    1.27 
 -10  -2   8    1.00    1.30 
 -10  -2   8   -0.11    1.20 
 -10   2   8    0.35    1.24 
 -10   2   7    2.83    1.42 
 -10  -2   7    4.35    1.46 
 -10   2   6   34.13    2.87 
 -10  -2   6   34.98    2.88 
 -10  -2   6   37.66    3.03 
 -10   2   6   36.76    3.03 
 -10   2   5    9.53    1.96 
 -10  -2   5    8.40    1.95 
 -10  -2   5    8.46    2.06 
 -10   2   5    6.25    2.00 
 -10   2   4  188.42    8.43 
 -10  -2   4  184.08    8.38 
 -10  -2   4  176.66    8.50 
 -10   2   4  183.17    8.53 
 -10  -2   3   15.99    2.56 
 -10   2   3   18.28    2.64 
 -10   2   2   73.56    4.31 
 -10  -2   2   77.37    4.86 
 -10   2   2   76.34    4.84 
 -10   2   2   83.92    4.77 
 -10  -2   2   81.16    4.80 
 -10   2   1    8.25    1.49 
 -10   2   1    8.06    1.90 
 -10  -2   1    7.90    1.89 
 -10   2   0    3.39    1.22 
 -10   2   0    6.17    1.76 
 -10  -2   0    3.05    1.55 
 -10   2  -1   21.34    2.23 
 -10  -2  -1   22.39    2.31 
 -10   2  -1   27.52    2.54 
 -10  -2  -1   24.24    2.46 
 -10   2  -1   24.45    2.23 
 -10  -2  -1   24.83    2.45 
 -10   2  -1   19.94    2.22 
 -10   2  -2    0.97    1.10 
 -10   2  -2    1.78    1.12 
 -10  -2  -2    1.32    1.09 
 -10  -2  -3   38.68    2.75 
 -10   2  -3   36.08    2.67 
 -10   2  -3   28.27    2.51 
 -10  -2  -3   34.24    2.69 
 -10   2  -4   25.24    2.08 
 -10  -2  -4   25.18    2.09 
 -10   2  -4   21.12    2.00 
 -10  -2  -4   26.13    2.15 
 -10   2  -5   12.87    1.41 
 -10  -2  -5   11.31    1.37 
 -10   2  -5    9.42    1.33 
 -10  -2  -5   11.57    1.40 
 -10   2  -6   20.03    1.46 
 -10  -2  -6   19.82    1.46 
 -10   2  -6   12.60    1.38 
 -10  -2  -6   13.64    1.42 
 -10  -3  14    1.33    0.82 
 -10   3  13    0.19    0.80 
 -10  -3  13    0.68    0.76 
 -10   3  12   -0.95    0.94 
 -10  -3  12   -1.23    1.01 
 -10  -3  12   -0.13    0.85 
 -10   3  12    0.79    0.91 
  10  -3 -11   34.47    2.34 
 -10   3  11   33.03    2.39 
 -10  -3  11   34.32    2.39 
 -10  -3  11   37.45    2.48 
 -10   3  11   38.40    2.57 
 -10  -3  10    5.77    1.30 
 -10   3  10    6.95    1.43 
 -10  -3   9   17.59    1.95 
 -10   3   9   15.07    1.94 
 -10  -3   9   20.81    2.05 
 -10   3   9   19.82    2.05 
 -10   3   8    2.90    1.35 
 -10  -3   8    5.66    1.45 
 -10  -3   8    4.32    1.31 
 -10   3   8    2.92    1.35 
 -10   3   7    3.70    1.48 
 -10  -3   7    2.56    1.38 
 -10   3   6    1.98    1.41 
 -10  -3   6    4.64    1.51 
 -10   3   6    3.65    1.20 
 -10   3   5    0.91    1.43 
 -10  -3   5   -0.11    1.36 
 -10   3   5    0.88    1.11 
 -10  -3   4   13.54    1.95 
 -10   3   4   13.38    1.96 
 -10   3   4    8.07    1.53 
 -10   3   4   10.21    1.89 
 -10  -3   4   11.79    1.95 
 -10  -3   3    0.65    1.36 
 -10   3   3    0.13    1.36 
 -10   3   3   -0.12    1.13 
 -10  -3   3   -0.12    1.15 
 -10   3   3    0.70    1.56 
 -10  -3   3    1.68    1.57 
 -10   3   2    9.54    1.93 
 -10  -3   2    7.73    1.94 
 -10   3   2   11.66    1.76 
 -10   3   1    2.79    1.53 
 -10  -3   1    3.23    1.57 
 -10   3   1    0.72    1.10 
 -10   3   0   12.11    1.90 
 -10  -3   0   12.31    1.94 
 -10   3   0   11.22    1.66 
 -10   3   0    8.98    1.77 
 -10  -3   0    9.08    1.75 
 -10   3  -1   36.92    2.91 
 -10  -3  -1   37.16    2.96 
 -10   3  -1   39.32    2.90 
 -10   3  -2   12.41    1.68 
 -10  -3  -2   14.37    1.80 
 -10   3  -2   13.50    1.71 
 -10  -3  -2   13.89    1.77 
 -10   3  -2   12.30    1.67 
 -10   3  -3    4.32    1.28 
 -10  -3  -3    3.77    1.24 
 -10   3  -3    2.27    1.09 
 -10  -3  -3    1.20    1.09 
 -10   3  -4    1.38    0.92 
 -10  -3  -4    2.16    0.99 
 -10  -3  -4    2.50    0.97 
 -10   3  -4    1.27    0.86 
 -10   3  -5   34.26    2.07 
 -10  -3  -5   34.07    2.10 
 -10   3  -5   27.30    2.00 
 -10  -3  -5   27.21    2.02 
 -10   4  13    1.94    0.72 
 -10  -4  13    1.75    0.72 
  10  -4 -12    4.27    1.02 
 -10  -4  12    2.90    0.85 
 -10   4  12    3.09    0.94 
 -10   4  12    2.41    0.92 
 -10  -4  12    2.85    0.91 
 -10  -4  12    3.64    0.93 
  10  -4 -11    1.28    1.01 
 -10  -4  11    1.39    0.88 
 -10   4  11    1.96    0.97 
 -10   4  11    0.20    0.97 
 -10  -4  11    1.67    0.99 
 -10  -4  10   -0.48    0.99 
 -10   4  10    0.61    1.08 
 -10   4  10   -0.08    1.12 
 -10  -4  10   -0.67    1.07 
 -10   4  10    0.16    0.86 
 -10  -4   9    4.32    1.25 
 -10   4   9    7.18    1.43 
 -10   4   8   20.34    2.03 
 -10   4   8   24.30    2.24 
 -10  -4   8   23.94    2.15 
 -10  -4   8   25.48    2.22 
 -10   4   8   27.18    2.36 
 -10  -4   7    4.12    1.35 
 -10   4   7    4.33    1.36 
 -10   4   7    4.06    1.43 
 -10  -4   7    3.29    1.32 
 -10   4   7    3.72    1.22 
 -10  -4   6    1.90    1.24 
 -10   4   6    1.85    1.32 
 -10   4   6    1.77    1.44 
 -10  -4   6    1.75    1.38 
 -10   4   6    1.86    1.13 
 -10   4   5   -0.21    1.36 
 -10  -4   5   -0.64    1.36 
 -10   4   5   -1.03    1.13 
 -10   4   4   36.72    3.07 
 -10   4   4   43.59    3.11 
 -10   4   3    0.49    1.19 
 -10   4   3   -1.94    1.94 
 -10  -4   3    0.56    1.76 
 -10   4   2   74.38    4.27 
 -10  -4   2   70.74    4.26 
 -10   4   2   71.54    4.27 
 -10   4   1    2.42    1.38 
 -10  -4   1    2.33    1.47 
 -10   4   1    3.80    1.33 
 -10   4   0   16.79    1.94 
 -10  -4   0   15.39    1.97 
 -10   4   0   14.53    1.88 
 -10   4   0   11.70    1.75 
 -10  -4   0   12.30    1.84 
 -10   4  -1    6.49    1.29 
 -10   4  -1    8.89    1.53 
 -10   4  -1    6.60    1.37 
 -10  -4  -1    7.02    1.42 
 -10   4  -1    9.67    1.47 
 -10   4  -2   24.71    2.19 
 -10  -4  -2   27.59    2.28 
 -10   4  -2   28.45    2.23 
 -10  -4  -2   30.04    2.33 
 -10   4  -3   33.15    2.45 
 -10  -4  -3   35.07    2.52 
 -10   4  -3   42.98    2.56 
 -10  -4  -3   45.96    2.68 
 -10   4  -3   31.75    2.53 
 -10   4  -4    2.52    0.87 
 -10  -4  -4    2.71    0.91 
 -10   4  -4    1.28    0.85 
 -10  -4  -4    1.73    0.90 
 -10   4  -5   58.84    2.79 
 -10  -4  -5   54.71    2.78 
  10   5 -12    1.58    0.75 
 -10   5  11    0.64    0.76 
 -10  -5  11    1.38    0.87 
  10  -5 -11    1.28    0.92 
 -10   5  10    5.72    1.15 
 -10  -5  10    7.14    1.31 
  10  -5 -10    6.81    1.26 
 -10   5   9   20.15    1.95 
 -10  -5   9   24.63    2.17 
 -10  -5   8    3.27    1.36 
 -10   5   7    0.31    1.03 
 -10  -5   7    0.12    1.11 
 -10   5   6   17.45    1.98 
 -10  -5   6   19.71    2.17 
 -10   5   5   35.47    2.82 
 -10  -5   5   34.38    2.88 
 -10   5   4   54.74    3.59 
 -10  -5   4   50.52    3.56 
 -10   5   3   -0.49    1.23 
 -10  -5   3    1.09    1.21 
 -10   5   2   21.47    2.28 
 -10  -5   2   19.50    2.17 
 -10   5   1   17.46    2.05 
 -10  -5   1   15.19    1.87 
 -10   5   0   72.93    4.27 
 -10   5  -1    6.01    1.25 
 -10   5  -1    6.05    1.44 
 -10   5  -2   11.15    1.42 
 -10   5  -3    2.20    0.87 
 -10   5  -3    0.92    1.03 
 -10   5  -4   32.31    1.97 
 -10   6  12    1.04    0.62 
 -10   6  11    1.13    0.79 
  10   6 -11    0.55    0.99 
 -10   6  10   -1.53    0.94 
  10  -6 -10    0.06    0.89 
 -10  -6  10    0.45    0.83 
 -10   6   9   -0.68    0.98 
 -10  -6   9   -0.72    0.94 
 -10   6   8    9.53    1.48 
 -10  -6   8   10.89    1.60 
 -10  -6   7   21.65    2.18 
 -10   6   6    1.75    1.14 
 -10  -6   6    3.17    1.29 
 -10   6   5    5.38    1.40 
 -10  -6   5    3.72    1.32 
 -10   6   4   11.58    1.79 
 -10  -6   4   11.47    1.74 
 -10   6   3   11.75    1.80 
 -10  -6   3   13.24    1.82 
 -10   6   2   37.53    2.96 
 -10  -6   2   39.35    2.91 
 -10   6   1   13.19    1.82 
 -10  -6   1   12.75    1.73 
 -10  -6   0   21.41    1.99 
 -10   6  -1   30.63    2.30 
 -10   6  -2   32.56    2.45 
 -10   6  -2   33.06    2.29 
 -10   6  -3    3.79    1.08 
 -10   6  -3    4.38    0.98 
 -10   6  -4    2.36    0.74 
 -10   7  11    3.26    0.85 
 -10   7  10    1.82    0.86 
 -10  -7  10    1.70    0.73 
 -10   7   9    2.53    0.93 
 -10  -7   9    2.08    0.95 
 -10   7   8   14.06    1.61 
 -10  -7   8   17.27    1.72 
 -10   7   7    0.95    0.95 
 -10  -7   7    1.62    1.10 
 -10  -7   6   14.61    1.81 
 -10  -7   5    5.47    1.39 
 -10  -7   4   29.85    2.50 
 -10  -7   3    6.71    1.44 
 -10  -7   2   11.21    1.62 
 -10  -7   1   29.22    2.33 
 -10  -7   0   29.70    2.26 
 -10   7   0   32.06    2.47 
 -10   7  -1    8.43    1.40 
 -10   7  -1   11.33    1.40 
 -10   7  -2    1.30    0.93 
 -10   7  -2    0.74    0.81 
 -10   7  -3    2.40    0.89 
 -10   7  -3    3.46    0.87 
 -10   7  -4    2.81    0.70 
 -10   8  11    1.66    0.89 
 -10   8  10    0.16    0.79 
 -10   8   9    0.65    0.81 
 -10   8   8   -0.97    0.86 
 -10  -8   8    0.48    0.81 
 -10   8   7    7.10    1.26 
 -10  -8   7    7.54    1.23 
 -10   8   6    1.26    1.02 
 -10  -8   6    2.40    1.01 
 -10   8   5    3.14    1.15 
 -10  -8   5    5.31    1.21 
 -10   8   4    0.59    1.00 
 -10  -8   4   -0.88    0.91 
 -10  -8   4    1.10    1.02 
 -10   8   3   12.62    1.63 
 -10  -8   3   12.75    1.46 
 -10  -8   3   11.33    1.57 
 -10   8   2    2.97    1.11 
 -10  -8   2    2.26    0.91 
 -10  -8   2    2.90    1.05 
 -10   8   1    5.55    1.21 
 -10  -8   1    5.67    1.14 
 -10   8   0   10.92    1.46 
 -10   8   0   16.65    1.58 
 -10   8  -1    6.08    1.15 
 -10   8  -1    8.13    1.18 
 -10   8  -2    2.06    0.86 
 -10   8  -2    2.20    0.80 
 -10   8  -3    6.78    0.91 
 -10   9   9    0.10    0.83 
 -10   9   8    2.41    0.89 
 -10   9   7    1.67    0.81 
 -10  -9   7    3.03    0.83 
 -10   9   6   -0.15    0.84 
 -10  -9   6    0.27    0.77 
 -10   9   5    1.24    0.91 
 -10  -9   5    0.53    0.76 
 -10  -9   5    0.72    0.80 
 -10   9   4   -0.16    0.91 
 -10  -9   4    0.22    0.80 
 -10  -9   4    0.26    0.72 
 -10   9   3   -0.39    0.91 
 -10  -9   3   -0.95    0.73 
 -10  -9   3   -0.15    0.79 
 -10   9   2    0.91    0.88 
 -10  -9   2    1.35    0.85 
 -10  -9   2    1.31    0.76 
 -10   9   1    1.70    0.89 
 -10   9   1    2.06    0.89 
 -10   9   0    6.83    1.06 
 -10   9   0    4.67    1.02 
 -10   9  -1    2.74    0.89 
 -10   9  -1    3.72    0.86 
 -10  10   7    0.23    0.86 
 -10  10   6    1.90    0.89 
 -10  10   5   -0.06    0.82 
 -10  10   4    0.79    0.84 
 -10  10   3   11.24    1.24 
 -10  10   2    3.52    0.90 
 -10  10   2    6.20    0.98 
 -10  10   1    1.32    0.80 
 -10  10   1    1.66    0.81 
 -10  10   0    4.30    0.90 
 -11   0  13    0.18    0.91 
 -11   0  12    0.18    0.87 
 -11   0  12    0.20    0.83 
 -11   0  11    2.13    1.06 
 -11   0  11    3.08    1.08 
 -11   0  10    0.08    1.04 
 -11   0  10   -0.18    1.03 
 -11   0   9    9.23    1.56 
 -11   0   8    1.28    1.22 
 -11   0   8   -0.44    1.13 
 -11   0   7    1.05    1.31 
 -11   0   7    1.05    1.34 
 -11   0   6   -0.22    1.41 
 -11   0   6    0.49    1.35 
 -11   0   5   43.72    3.30 
 -11   0   5   38.99    3.10 
 -11   0   4   -2.76    1.71 
 -11   0   3    3.72    1.68 
 -11   0   3    0.80    1.54 
 -11   0   2    0.94    1.53 
 -11   0   1   22.67    2.45 
 -11   0   0   -0.73    1.15 
 -11   0   0   -1.43    1.36 
 -11   0   0   -1.17    1.38 
 -11   0  -1    9.29    1.64 
 -11   0  -1   12.88    1.73 
 -11   0  -2   -0.20    0.95 
 -11   0  -2   -1.04    1.02 
 -11   0  -3   66.67    3.82 
 -11   0  -3   77.90    3.91 
 -11   0  -4   -1.20    0.93 
 -11   0  -4   -0.65    0.91 
 -11   0  -5   29.17    1.81 
 -11   1  13   -2.05    1.01 
 -11  -1  13    0.18    0.96 
 -11   1  12    0.06    0.89 
 -11  -1  12    0.17    0.86 
 -11  -1  12    1.15    0.86 
 -11   1  12    0.92    0.84 
 -11   1  11    6.21    1.25 
 -11  -1  11    5.72    1.24 
 -11  -1  11    8.10    1.28 
 -11   1  11    8.28    1.30 
 -11   1  10    2.19    1.10 
 -11  -1  10   -0.24    1.05 
 -11  -1  10    1.57    1.09 
 -11   1  10    0.72    1.10 
 -11  -1   9    3.71    1.27 
 -11   1   9    4.32    1.33 
 -11   1   8   -0.39    1.29 
 -11  -1   8   -1.06    1.25 
 -11  -1   8   -0.11    1.16 
 -11   1   8   -0.98    1.19 
 -11  -1   7   71.68    4.17 
 -11   1   7   73.10    4.23 
 -11   1   7   68.60    4.09 
 -11  -1   7   65.45    4.00 
 -11  -1   6   58.04    3.78 
 -11   1   6   60.59    3.85 
 -11   1   6   50.98    3.61 
 -11  -1   6   56.85    3.70 
 -11   1   5    1.15    1.59 
 -11  -1   5    0.57    1.67 
 -11  -1   5   -1.00    1.68 
 -11   1   5   -3.44    1.79 
 -11   1   4    2.73    1.87 
 -11  -1   4    4.66    1.83 
 -11   1   4    3.13    1.70 
 -11   1   3   49.00    3.62 
 -11  -1   3   52.52    3.67 
 -11  -1   3   54.54    3.82 
 -11   1   3   44.81    3.56 
 -11  -1   2   21.46    2.49 
 -11   1   2   19.08    2.35 
 -11   1   1    9.27    1.84 
 -11  -1   1    8.33    1.82 
 -11   1   0   -0.96    1.24 
 -11  -1   0   -1.32    1.23 
 -11   1   0   -1.30    1.32 
 -11  -1   0   -1.63    1.34 
 -11   1   0   -0.73    1.40 
 -11  -1   0   -0.73    1.41 
 -11   1  -1   45.63    3.23 
 -11  -1  -1   46.13    3.24 
 -11   1  -1   56.22    3.38 
 -11  -1  -1   51.79    3.29 
 -11   1  -2    3.46    1.10 
 -11  -1  -2    1.48    0.98 
 -11   1  -2    4.08    1.18 
 -11  -1  -2    4.66    1.24 
 -11   1  -3   24.99    2.08 
 -11  -1  -3   24.02    2.08 
 -11   1  -3   31.38    2.20 
 -11  -1  -3   30.03    2.16 
 -11   1  -4   -1.03    0.85 
 -11  -1  -4   -1.17    0.90 
 -11   1  -4   -1.12    0.84 
 -11  -1  -4   -0.32    0.79 
 -11   1  -5   31.52    1.83 
 -11  -1  -5   27.55    1.76 
 -11   2  13    0.71    0.89 
 -11  -2  13    0.52    0.85 
 -11  -2  12   10.15    1.20 
 -11   2  12   10.24    1.21 
 -11  -2  12    8.19    1.15 
 -11   2  12   11.76    1.31 
 -11   2  11    3.09    1.11 
 -11  -2  11    1.36    0.97 
 -11   2  11    3.18    1.05 
 -11  -2  11    1.79    0.94 
 -11   2  10    9.67    1.48 
 -11  -2  10   10.05    1.50 
 -11  -2  10    8.83    1.47 
 -11   2  10   10.37    1.56 
 -11   2   9    2.63    1.22 
 -11  -2   9    4.54    1.24 
 -11   2   9    3.33    1.26 
 -11  -2   8    3.86    1.27 
 -11   2   8    6.93    1.55 
 -11   2   7    3.70    1.40 
 -11  -2   7    3.09    1.33 
 -11  -2   7    3.60    1.41 
 -11   2   7    4.10    1.42 
 -11   2   6   62.22    3.87 
 -11  -2   6   56.58    3.71 
 -11   2   6   55.17    3.67 
 -11  -2   6   57.86    3.70 
 -11  -2   5   35.23    2.93 
 -11   2   5   36.02    2.99 
 -11   2   5   34.42    2.90 
 -11  -2   5   31.99    2.83 
 -11  -2   4   18.05    2.26 
 -11   2   4   18.24    2.26 
 -11  -2   4   17.68    2.01 
 -11   2   4   16.82    2.29 
 -11  -2   4   14.75    2.26 
 -11   2   3   41.47    3.22 
 -11  -2   3   38.18    3.15 
 -11   2   2   58.95    3.82 
 -11  -2   2   60.45    3.89 
 -11   2   1   73.20    4.21 
 -11  -2   1   64.47    4.03 
 -11   2   0    1.95    1.25 
 -11  -2   0    0.34    1.20 
 -11   2   0    1.34    1.22 
 -11  -2   0    3.01    1.43 
 -11  -2   0    2.40    1.26 
 -11   2  -1   11.98    1.61 
 -11  -2  -1   11.68    1.67 
 -11   2  -1   11.83    1.61 
 -11  -2  -1   13.19    1.67 
 -11   2  -2    8.74    1.39 
 -11  -2  -2    9.51    1.45 
 -11  -2  -2    9.04    1.41 
 -11   2  -2   11.83    1.50 
 -11   2  -3    4.86    1.06 
 -11  -2  -3    6.23    1.15 
 -11   2  -3    7.92    1.23 
 -11  -2  -3    6.27    1.15 
 -11   2  -4    2.96    0.99 
 -11  -2  -4    3.16    1.01 
 -11   2  -4    7.17    1.05 
 -11  -2  -4    8.06    1.10 
 -11   3  12   -0.05    0.77 
 -11  -3  12   -0.05    0.77 
 -11   3  11   -0.90    0.93 
 -11  -3  11    0.06    0.88 
 -11  -3  11   -0.38    0.87 
 -11   3  11   -0.48    0.88 
 -11   3  10   19.33    1.81 
 -11  -3  10   21.51    1.80 
 -11  -3  10   17.59    1.81 
 -11   3  10   22.46    2.01 
 -11   3   9    1.80    1.29 
 -11  -3   9    4.38    1.30 
 -11  -3   9    4.93    1.21 
 -11   3   9    7.22    1.42 
 -11  -3   8    8.82    1.48 
 -11   3   8   13.62    1.72 
 -11  -3   7    4.36    1.31 
 -11   3   7    3.54    1.33 
 -11  -3   6   48.72    3.25 
 -11   3   6   48.80    3.32 
 -11   3   6   46.05    3.22 
 -11  -3   6   44.66    3.14 
 -11  -3   5   -1.02    1.39 
 -11   3   5   -0.82    1.47 
 -11   3   5    0.84    1.44 
 -11  -3   5   -1.21    1.29 
 -11  -3   4    1.75    1.33 
 -11   3   4    1.67    1.33 
 -11  -3   4    1.09    1.10 
 -11   3   4    0.53    1.39 
 -11  -3   4    1.07    1.39 
 -11  -3   3    2.08    1.04 
 -11   3   3    2.61    1.38 
 -11  -3   3    4.36    1.58 
 -11   3   2    4.64    1.56 
 -11  -3   2    3.81    1.46 
 -11   3   2    2.93    1.09 
 -11   3   1   14.92    1.84 
 -11  -3   1   12.26    1.76 
 -11  -3   1   15.88    1.96 
 -11   3   0   19.43    1.88 
 -11   3   0   19.44    2.01 
 -11  -3   0   22.55    2.13 
 -11   3   0   23.84    2.10 
 -11  -3   0   23.18    2.09 
 -11   3  -1    4.14    1.10 
 -11   3  -1    8.17    1.31 
 -11  -3  -1    7.75    1.33 
 -11   3  -1    7.71    1.31 
 -11  -3  -1    5.90    1.29 
 -11   3  -2   27.44    2.03 
 -11  -3  -2   26.90    2.05 
 -11   3  -2   20.34    1.87 
 -11  -3  -2   20.09    1.86 
 -11   3  -3    1.06    0.84 
 -11  -3  -3    1.29    0.85 
 -11  -3  -3    1.73    0.83 
 -11   3  -3    0.83    0.79 
 -11   3  -4   13.89    1.19 
 -11  -3  -4   11.95    1.15 
 -11   4  11   -0.24    0.80 
 -11  -4  11   -0.05    0.76 
 -11  -4  11    0.89    0.78 
 -11   4  10   13.53    1.47 
 -11  -4  10   16.73    1.50 
 -11  -4  10   17.48    1.64 
 -11  -4  10   15.01    1.47 
 -11   4  10   16.75    1.57 
 -11  -4   9    0.15    0.93 
 -11   4   9   -0.80    1.02 
 -11   4   9   -0.85    1.06 
 -11  -4   9    0.28    0.98 
 -11  -4   9    2.36    1.05 
 -11   4   8   31.64    2.43 
 -11  -4   8   37.01    2.51 
 -11  -4   8   34.82    2.62 
 -11  -4   8   36.72    2.51 
 -11   4   8   39.89    2.63 
 -11  -4   7    5.25    1.28 
 -11   4   7    5.29    1.38 
 -11   4   7    3.35    1.31 
 -11  -4   7    7.42    1.38 
 -11  -4   6   10.86    1.64 
 -11  -4   6    9.98    1.56 
 -11   4   6   14.46    1.76 
 -11  -4   5    1.18    1.14 
 -11  -4   5    1.02    1.16 
 -11   4   5   -1.06    1.16 
 -11  -4   4   36.80    2.77 
 -11  -4   3    8.63    1.50 
 -11  -4   2    1.59    1.00 
 -11   4   1   15.11    1.65 
 -11  -4   1   14.62    1.70 
 -11   4   1   18.05    1.86 
 -11   4   1   14.08    1.73 
 -11  -4   1   13.25    1.71 
 -11   4   0    3.40    1.12 
 -11   4   0    4.47    1.24 
 -11  -4   0    2.60    1.12 
 -11   4   0    3.53    1.18 
 -11  -4   0    2.97    1.11 
 -11   4  -1   17.94    1.64 
 -11  -4  -1   15.56    1.56 
 -11   4  -1   14.74    1.55 
 -11  -4  -1   14.03    1.53 
 -11   4  -2    4.08    1.06 
 -11   4  -2    6.08    1.03 
 -11  -4  -2    7.77    1.11 
 -11   4  -2    7.95    1.12 
 -11  -4  -2    6.93    1.09 
 -11   4  -3   20.12    1.42 
 -11  -4  -3   17.68    1.40 
 -11  -5  10    5.19    0.99 
 -11   5   9    0.91    0.76 
 -11  -5   9    1.74    0.98 
 -11   5   8    1.65    0.84 
 -11  -5   8    0.88    0.99 
 -11   5   7   -0.08    0.90 
 -11  -5   7    0.19    1.00 
 -11   5   6    8.27    1.38 
 -11  -5   6   12.67    1.62 
 -11   5   5    2.56    1.04 
 -11  -5   5    3.13    1.21 
 -11  -5   4    4.70    1.26 
 -11  -5   3   20.89    1.99 
 -11   5   2   15.15    1.75 
 -11  -5   2   17.63    1.78 
 -11   5   1    1.50    1.00 
 -11   5   0    2.82    1.09 
 -11   5   0    4.97    1.01 
 -11   5  -1   25.50    2.12 
 -11   5  -1   38.72    2.16 
 -11   5  -2   27.86    2.00 
 -11   6  10   -0.72    0.63 
 -11   6   9    2.96    0.84 
 -11  -6   9    4.63    0.96 
 -11   6   8    2.60    0.93 
 -11  -6   8    5.23    1.10 
 -11   6   7    0.31    0.84 
 -11  -6   7   -0.67    0.90 
 -11   6   6    6.21    1.20 
 -11  -6   6    9.07    1.37 
 -11   6   5   13.90    1.67 
 -11  -6   5   18.87    1.85 
 -11   6   4   19.08    1.91 
 -11  -6   4   20.01    1.88 
 -11   6   3   -0.28    1.01 
 -11  -6   3    1.05    0.92 
 -11   6   2    6.87    1.28 
 -11  -6   2    9.45    1.35 
 -11  -6   1   29.54    2.02 
 -11   6   1   24.39    2.08 
 -11   6   0   12.35    1.49 
 -11   6   0   18.03    1.52 
 -11   6  -1    2.14    0.92 
 -11   6  -1    3.74    0.85 
 -11   6  -2    1.87    0.82 
 -11   6  -2    3.00    0.72 
 -11   7  10    0.85    0.72 
 -11   7   9    2.84    0.82 
 -11   7   8    8.58    1.15 
 -11  -7   8   12.69    1.29 
 -11   7   7    1.53    0.84 
 -11  -7   7    3.02    0.91 
 -11   7   6   -0.68    0.84 
 -11  -7   6    0.98    0.81 
 -11   7   5    3.53    1.04 
 -11  -7   5    4.77    1.08 
 -11   7   4   10.10    1.40 
 -11  -7   4   13.32    1.47 
 -11   7   3    4.42    1.10 
 -11  -7   3    5.67    1.08 
 -11   7   2    8.32    1.27 
 -11  -7   2   10.71    1.26 
 -11   7   1    0.37    0.86 
 -11   7   1    1.00    0.78 
 -11   7   0    7.97    1.19 
 -11   7   0   13.66    1.28 
 -11   7  -1   20.60    1.72 
 -11   7  -1   35.72    1.82 
 -11   8   9    1.49    0.88 
 -11   8   8    3.32    0.91 
 -11   8   7   11.30    1.22 
 -11   8   6    1.00    0.77 
 -11  -8   6    1.56    0.74 
 -11   8   5    1.66    0.87 
 -11  -8   5    2.08    0.84 
 -11   8   4    0.41    0.81 
 -11  -8   4    1.21    0.77 
 -11   8   3    8.24    1.17 
 -11  -8   3   11.58    1.23 
 -11   8   2    0.70    0.77 
 -11   8   1    0.29    0.80 
 -11   8   1    2.08    0.77 
 -11   8   0   -0.36    0.86 
 -11   8   0    0.56    0.68 
 -11   8  -1    0.59    0.90 
 -11   9   7    0.62    0.85 
 -11   9   6    0.72    0.85 
 -11   9   5    3.09    0.98 
 -11   9   4   -0.10    0.84 
 -11   9   3    2.17    0.88 
 -11   9   3    5.50    0.97 
 -11   9   2    3.41    0.94 
 -11   9   1    0.67    0.89 
 -12   0  12    7.42    1.22 
 -12   0  11   -0.42    0.96 
 -12   0  10    0.76    0.92 
 -12   0  10   -0.07    0.86 
 -12   0   9   -1.30    1.03 
 -12   0   9   -0.48    0.96 
 -12   0   8    0.32    1.11 
 -12   0   8    0.97    1.04 
 -12   0   7   -0.17    1.11 
 -12   0   7   -0.87    1.07 
 -12   0   6   30.80    2.62 
 -12   0   6   36.65    2.71 
 -12   0   5   -2.68    1.73 
 -12   0   5   -0.75    1.32 
 -12   0   2   26.24    2.32 
 -12   0   1   -0.97    1.03 
 -12   0   1   -0.68    1.28 
 -12   0   1   -0.10    0.92 
 -12   0   0   46.07    2.76 
 -12   0   0   33.68    2.60 
 -12   0  -1   -0.44    0.86 
 -12   0  -1   -0.39    0.79 
 -12   0  -2   49.71    2.58 
 -12   0  -2   37.95    2.42 
 -12   0  -3   -0.05    0.76 
 -12   1  12   -0.91    1.05 
 -12  -1  12    0.08    0.97 
 -12   1  11    3.63    1.04 
 -12  -1  11    4.55    1.04 
 -12   1  10    1.62    0.97 
 -12  -1  10    3.18    1.00 
 -12  -1  10    2.41    0.91 
 -12   1   9    0.29    1.00 
 -12  -1   9   -0.42    0.99 
 -12  -1   9   -0.77    0.92 
 -12   1   9    0.16    0.95 
 -12   1   8   -1.36    1.12 
 -12  -1   8    0.39    1.05 
 -12  -1   8   -0.51    1.00 
 -12   1   8   -0.44    1.03 
 -12  -1   7    7.84    1.41 
 -12   1   7   11.03    1.61 
 -12   1   6    5.33    1.52 
 -12  -1   6    5.64    1.50 
 -12  -1   6    7.11    1.25 
 -12  -1   6    7.04    1.44 
 -12   1   6    6.70    1.46 
 -12   1   5    1.13    1.45 
 -12  -1   5    0.47    1.52 
 -12  -1   5    2.86    0.99 
 -12  -1   5    2.49    1.26 
 -12   1   5    3.07    1.34 
 -12   1   4   21.84    2.26 
 -12  -1   4   21.38    2.22 
 -12   1   3   12.11    1.81 
 -12  -1   3   13.44    1.87 
 -12   1   2    9.76    1.67 
 -12   1   2    8.93    1.48 
 -12  -1   2    7.31    1.40 
 -12   1   1    0.43    1.01 
 -12  -1   1    0.17    0.95 
 -12   1   1   -0.25    1.21 
 -12  -1   1    0.42    1.21 
 -12   1   1    0.39    0.91 
 -12  -1   1    0.19    0.89 
 -12   1   0    1.76    1.01 
 -12  -1   0    3.28    1.10 
 -12   1   0    1.75    0.99 
 -12  -1   0    2.78    1.02 
 -12   1  -1    6.84    1.15 
 -12  -1  -1    3.52    1.01 
 -12   1  -1    5.12    1.04 
 -12  -1  -1    3.57    0.97 
 -12   1  -2   26.49    1.74 
 -12  -1  -2   24.00    1.69 
 -12   1  -2   18.29    1.57 
 -12  -1  -2   16.34    1.52 
 -12   1  -3    0.39    0.77 
 -12  -1  -3    0.61    0.74 
 -12   2  11    7.21    1.12 
 -12  -2  11    8.65    1.12 
 -12   2  10    0.29    0.91 
 -12  -2  10    1.80    0.95 
 -12  -2  10    1.53    0.90 
 -12   2  10    2.41    0.94 
 -12   2   9    8.63    1.36 
 -12  -2   9    8.44    1.28 
 -12  -2   9   11.47    1.36 
 -12   2   9   12.79    1.49 
 -12   2   8    0.08    1.10 
 -12  -2   8    0.22    1.02 
 -12  -2   8   -0.16    0.96 
 -12   2   8    1.86    1.09 
 -12  -2   7   30.48    2.36 
 -12   2   7   31.61    2.47 
 -12  -2   7   34.32    2.37 
 -12   2   6   -0.96    1.29 
 -12  -2   6    0.60    1.22 
 -12  -2   6   -0.08    0.87 
 -12  -2   6   -0.74    1.15 
 -12   2   6   -1.07    1.22 
 -12   2   5    6.15    1.50 
 -12  -2   5    6.70    1.49 
 -12  -2   5    8.69    1.31 
 -12   2   4   -0.98    1.24 
 -12  -2   4   -0.80    1.33 
 -12   2   3    1.74    1.24 
 -12  -2   3    0.35    1.26 
 -12   2   2    0.87    0.95 
 -12  -2   2    0.38    0.94 
 -12   2   2    0.75    1.28 
 -12  -2   2    2.42    1.28 
 -12   2   1   39.03    2.77 
 -12  -2   1   40.21    2.78 
 -12   2   1   50.03    2.88 
 -12  -2   1   47.12    2.84 
 -12   2   0   -0.41    0.82 
 -12  -2   0    0.56    0.82 
 -12   2   0    0.60    0.87 
 -12  -2   0    0.52    0.91 
 -12   2  -1    3.17    0.88 
 -12  -2  -1    2.71    0.89 
 -12   2  -1    3.94    0.98 
 -12  -2  -1    4.34    1.01 
 -12   2  -2   33.41    1.97 
 -12  -2  -2   30.11    1.93 
 -12  -3  10    0.05    0.80 
 -12  -3  10    0.59    0.69 
 -12  -3   9    0.69    0.82 
 -12   3   9    2.36    0.98 
 -12  -3   9    2.72    0.92 
 -12  -3   8   20.27    1.70 
 -12   3   8   16.81    1.69 
 -12  -3   8   18.99    1.70 
 -12  -3   7   60.14    3.30 
 -12   3   7   74.89    3.57 
 -12  -3   7   68.25    3.40 
 -12   3   7   40.84    2.99 
 -12  -3   7   54.05    3.19 
 -12  -3   6    2.44    0.99 
 -12   3   6    0.46    1.28 
 -12  -3   6   -1.00    1.36 
 -12   3   5    4.52    1.44 
 -12  -3   5    7.84    1.54 
 -12  -3   4    0.46    0.84 
 -12   3   4   -0.24    1.37 
 -12  -3   4   -0.71    1.37 
 -12   3   3   21.25    1.96 
 -12  -3   3   19.20    1.94 
 -12   3   2    1.61    1.36 
 -12   3   2    5.38    1.14 
 -12  -3   2    2.00    1.36 
 -12  -3   2    4.87    1.11 
 -12   3   2    1.92    0.99 
 -12  -3   2    4.21    1.11 
 -12   3   1   17.01    1.57 
 -12  -3   1   16.22    1.55 
 -12   3   1   11.74    1.41 
 -12  -3   1   11.33    1.42 
 -12   3   0    9.23    1.19 
 -12  -3   0    6.53    1.09 
 -12   3   0    5.61    1.04 
 -12  -3   0    5.74    1.04 
 -12   3  -1    9.91    1.13 
 -12  -3  -1    9.94    1.15 
 -12  -4   9    5.19    0.98 
 -12  -4   9    7.65    1.08 
 -12   4   8   -0.05    0.85 
 -12  -4   8   -0.43    0.88 
 -12  -4   8   -0.21    0.81 
 -12   4   7    4.50    1.11 
 -12  -4   7    7.07    1.18 
 -12  -4   6   -0.51    1.05 
 -12   4   6   -1.00    1.06 
 -12  -4   6   -0.46    0.85 
 -12   4   5    3.68    1.15 
 -12  -4   5    3.63    1.16 
 -12  -4   5    5.41    1.07 
 -12   4   4    0.32    1.08 
 -12  -4   4    1.39    1.05 
 -12  -4   4    2.25    0.87 
 -12   4   4    0.13    0.75 
 -12   4   3    4.22    1.00 
 -12  -4   3    5.37    1.06 
 -12   4   3    6.47    1.21 
 -12  -4   3    4.46    1.12 
 -12   4   3    5.78    1.06 
 -12   4   3    2.32    0.86 
 -12   4   2    1.96    0.83 
 -12  -4   2    3.01    0.91 
 -12   4   2    1.88    0.80 
 -12   4   2    0.94    0.79 
 -12  -4   2    1.31    0.82 
 -12   4   1   17.61    1.41 
 -12  -4   1   17.32    1.42 
 -12   4   1   14.42    1.39 
 -12  -4   1   14.02    1.34 
 -12   4   0    5.87    0.90 
 -12  -4   0    5.45    0.91 
 -12  -5   8    2.66    0.80 
 -12  -5   7    6.63    1.06 
 -12  -5   6    2.74    0.87 
 -12   5   6    2.20    0.78 
 -12  -5   5    2.33    0.85 
 -12   5   5    0.42    0.72 
 -12  -5   4    0.26    0.72 
 -12   5   4   -0.31    0.77 
 -12  -5   3    6.43    0.97 
 -12   5   3    2.43    0.86 
 -12   5   2    8.09    1.06 
 -12   5   1   -0.33    0.68 
 -12   5   0    0.29    0.63 
 -12   6   7    0.73    0.59 
 -12   6   6    0.97    0.67 
 -12  -6   6    3.82    0.85 
 -12   6   5    0.66    0.69 
 -12  -6   5   -0.18    0.68 
 -12   6   4   -0.06    0.69 
 -12   6   3    1.96    0.74 
 -12   6   2    1.59    0.72 
 -12   6   2    3.35    0.73 
 -12   6   1    3.34    0.76 
 -12   6   0    1.73    0.78 
 -12   7   6   -0.08    0.71 
 -12   7   5   -1.40    0.77 
 -12   7   4   10.45    1.13 
 -12   7   3    4.09    0.90 
 -12   7   2   -0.04    0.78 
 -12   7   1   -0.11    0.83 
 -13   0  10   -0.25    1.06 
 -13   0   9   10.37    1.38 
 -13   0   8   -0.89    1.01 
 -13   0   7   -0.75    1.01 
 -13   0   5   25.86    2.01 
 -13   0   4   -1.99    1.29 
 -13   0   3   20.87    1.66 
 -13   0   3   22.14    1.79 
 -13   0   3   17.16    1.63 
 -13   0   2   -1.01    0.90 
 -13   0   2   -0.98    0.83 
 -13   0   1   12.62    1.27 
 -13   0   0    1.01    0.82 
 -13  -1  10    0.58    1.08 
 -13   1   9    4.27    1.15 
 -13  -1   9    2.94    1.12 
 -13   1   8   -0.05    1.01 
 -13  -1   8    0.60    0.98 
 -13   1   7    1.29    0.96 
 -13  -1   7   -0.17    0.96 
 -13  -1   6   13.88    1.48 
 -13   1   6   11.74    1.44 
 -13   1   5   18.09    1.70 
 -13  -1   5   17.53    1.68 
 -13   1   4   -0.79    1.16 
 -13  -1   4   -1.27    1.20 
 -13   1   4    0.21    0.77 
 -13  -1   4   -0.07    0.74 
 -13   1   3   -0.06    0.81 
 -13   1   3    1.11    1.03 
 -13  -1   3    0.82    1.04 
 -13  -1   3    1.04    0.79 
 -13   1   3   -0.14    0.81 
 -13  -1   3   -0.20    0.77 
 -13   1   2   10.29    1.18 
 -13  -1   2   10.58    1.17 
 -13   1   2    7.05    1.08 
 -13  -1   2    6.46    1.05 
 -13   1   1   20.68    1.54 
 -13  -1   1   18.73    1.48 
 -13   2   9    2.15    1.00 
 -13  -2   9    1.44    1.00 
 -13   2   8   -0.31    0.93 
 -13  -2   8    0.36    0.91 
 -13   2   7   -0.45    0.90 
 -13  -2   7   -0.15    0.88 
 -13   2   6   -0.38    0.95 
 -13  -2   6    0.05    0.91 
 -13   2   5    1.39    1.01 
 -13  -2   5    2.04    1.00 
 -13   2   4   13.22    1.41 
 -13  -2   4   12.66    1.37 
 -13   2   4   13.50    1.36 
 -13  -2   4   12.12    1.28 
 -13   2   3   -0.06    0.73 
 -13  -2   3   -0.28    0.74 
 -13   2   2   12.93    1.26 
 -13  -2   2   13.88    1.29 
 -13   2   1    1.27    0.78 
 -13  -2   1    0.75    0.73 
 -13  -3   8    2.14    0.84 
 -13   3   7    0.12    0.79 
 -13  -3   7    0.62    0.78 
 -13   3   6   18.05    1.45 
 -13  -3   6   19.84    1.51 
 -13   3   5    4.99    1.05 
 -13  -3   5    5.47    1.05 
 -13   3   4    9.65    1.04 
 -13  -3   4    9.90    1.06 
 -13   3   3    1.39    0.67 
 -13  -3   3    1.57    0.68 
   0   0   0    0.00    0.00 
 
 
TITL felodipine known_auto in P2(1)/n 
REM P2(1)/n (#14 in standard setting) 
CELL 1.54184  11.101672  12.571676  13.502321  90.0000 107.0561  90.0000 
ZERR   26.00   0.000675   0.000747   0.000770   0.0000   0.0061   0.0000 
LATT  1 
SYMM -x+1/2, y+1/2,-z+1/2 
SFAC C H N O Cl 
UNIT 26.00 26.00 26.00 26.00 26.00 
REM  CrysAlisPro recorded range (K): Min=150.0; max=150.0; aver:150.0 
TEMP -123 
TREF 
HKLF 4 
END 
_computing_structure_solution     'SHELXT 2018/2 (Sheldrick, 2018)' 
; 
_shelx_hkl_checksum                35354 
_olex2_exptl_crystal_mounting_method 
;  
 'Crystal mounted using inert oil from the encapsulation crystallisation 
technique onto a MiTeGen Kapton micromount.' 
; 
_olex2_submission_original_sample_id  Felodipine 
_olex2_submission_special_instructions  'No special instructions were received' 
_oxdiff_exptl_absorpt_empirical_details 
; 
Empirical correction (ABSPACK) includes: 
- Absorption correction using spherical harmonics 
- Frame scaling 
; 
_oxdiff_exptl_absorpt_empirical_full_max  1.252 
_oxdiff_exptl_absorpt_empirical_full_min  0.696 
 
# ------ Material relevent to the second structure ---- 
data_nifedipine 
_audit_creation_date               2023-05-11 
_audit_creation_method 
; 
Olex2 1.5 
(compiled 2023.03.06 svn.rbb2c1857 for OlexSys, GUI svn.r6748) 
; 
_shelx_SHELXL_version_number       '2018/3' 
_audit_contact_author_address      ? 
_audit_contact_author_email        ? 
_audit_contact_author_name         '' 
_audit_contact_author_phone        ? 
_publ_contact_author_id_orcid      ? 
_publ_section_references 
; 
Dolomanov, O.V., Bourhis, L.J., Gildea, R.J, Howard, J.A.K. & Puschmann, H. 
 (2009), J. Appl. Cryst. 42, 339-341. 
 
Sheldrick, G.M. (2015). Acta Cryst. A71, 3-8. 
 
Sheldrick, G.M. (2015). Acta Cryst. C71, 3-8. 
; 
_chemical_name_common              Nifedipine 
_chemical_name_systematic          
 'dimethyl 2,6-dimethyl-4-(2-nitrophenyl)-1,4-dihydropyridine-3,5-dicarboxylate' 
_chemical_formula_moiety           'C17 H18 N2 O6' 
_chemical_formula_sum              'C17 H18 N2 O6' 
_chemical_formula_weight           346.33 
_chemical_melting_point            ? 
_chemical_oxdiff_formula           'C H N O' 
loop_ 
  _atom_type_symbol 
  _atom_type_description 
  _atom_type_scat_dispersion_real 
  _atom_type_scat_dispersion_imag 
  _atom_type_scat_source 
 'C' 'C' 0.0181 0.0091 'International Tables Vol C Tables 4.2.6.8 and 6.1.1.4' 
 'H' 'H' 0.0000 0.0000 'International Tables Vol C Tables 4.2.6.8 and 6.1.1.4' 
 'N' 'N' 0.0311 0.0180 'International Tables Vol C Tables 4.2.6.8 and 6.1.1.4' 
 'O' 'O' 0.0492 0.0322 'International Tables Vol C Tables 4.2.6.8 and 6.1.1.4' 
 
_shelx_space_group_comment 
; 
The symmetry employed for this shelxl refinement is uniquely defined 
by the following loop, which should always be used as a source of 
symmetry information in preference to the above space-group names. 
They are only intended as comments. 
; 
_space_group_crystal_system        'monoclinic' 
_space_group_IT_number             14 
_space_group_name_H-M_alt          'P 1 21/c 1' 
_space_group_name_Hall             '-P 2ybc' 
loop_ 
  _space_group_symop_operation_xyz 
 'x, y, z' 
 '-x, y+1/2, -z+1/2' 
 '-x, -y, -z' 
 'x, -y-1/2, z-1/2' 
 
_cell_length_a                     10.6713(3) 
_cell_length_b                     10.3971(3) 
_cell_length_c                     14.7824(3) 
_cell_angle_alpha                  90 
_cell_angle_beta                   94.545(2) 
_cell_angle_gamma                  90 
_cell_volume                       1634.96(7) 
_cell_formula_units_Z              4 
_cell_measurement_reflns_used      5449 
_cell_measurement_temperature      150.00(10) 
_cell_measurement_theta_max        76.5080 
_cell_measurement_theta_min        4.1030 
_shelx_estimated_absorpt_T_max     0.825 
_shelx_estimated_absorpt_T_min     0.655 
_exptl_absorpt_coefficient_mu      0.908 
_exptl_absorpt_correction_T_max    1.00000 
_exptl_absorpt_correction_T_min    0.86861 
_exptl_absorpt_correction_type     multi-scan 
_exptl_absorpt_process_details 
; 
CrysAlisPro 1.171.42.73a (Rigaku Oxford Diffraction, 2022) 
Empirical absorption correction using spherical harmonics, 
implemented in SCALE3 ABSPACK scaling algorithm. 
; 
_exptl_absorpt_special_details     . 
_exptl_crystal_colour              'clear light colourless' 
_exptl_crystal_colour_lustre       clear 
_exptl_crystal_colour_modifier     light 
_exptl_crystal_colour_primary      colourless 
_exptl_crystal_density_diffrn      1.407 
_exptl_crystal_density_meas        . 
_exptl_crystal_density_method      . 
_exptl_crystal_description         block 
_exptl_crystal_F_000               728 
_exptl_crystal_preparation         
 'Crystallised from a saturated solution of nifedipine in 2,2,2-TFE.' 
_exptl_crystal_recrystallization_method  
 'High-throughput screening via the ENaCt protocol using SPT Labtech mosquito.' 
_exptl_crystal_size_max            0.51 
_exptl_crystal_size_mid            0.45 
_exptl_crystal_size_min            0.22 
_exptl_transmission_factor_max     ? 
_exptl_transmission_factor_min     ? 
_diffrn_reflns_av_R_equivalents    0.0308 
_diffrn_reflns_av_unetI/netI       0.0287 
_diffrn_reflns_Laue_measured_fraction_full  0.997 
_diffrn_reflns_Laue_measured_fraction_max  0.940 
_diffrn_reflns_limit_h_max         12 
_diffrn_reflns_limit_h_min         -13 
_diffrn_reflns_limit_k_max         10 
_diffrn_reflns_limit_k_min         -13 
_diffrn_reflns_limit_l_max         18 
_diffrn_reflns_limit_l_min         -15 
_diffrn_reflns_number              10751 
_diffrn_reflns_point_group_measured_fraction_full  0.997 
_diffrn_reflns_point_group_measured_fraction_max  0.940 
_diffrn_reflns_theta_full          67.684 
_diffrn_reflns_theta_max           77.098 
_diffrn_reflns_theta_min           4.156 
_diffrn_ambient_environment        N~2~ 
_diffrn_ambient_temperature        150.00(10) 
_diffrn_detector                   'Hybrid Pixel Array Detector' 
_diffrn_detector_area_resol_mean   10.0000 
_diffrn_detector_type              'HyPix-Arc 100' 
_diffrn_measured_fraction_theta_full  0.997 
_diffrn_measured_fraction_theta_max  0.940 
_diffrn_measurement_details 
; 
List of Runs (angles in degrees, time in seconds): 
 
  # Type    Start    End  Width  t~exp~   \w     \q     \k     \f   Frames 
-------------------------------------------------------------------------- 
  1  \w    -36.00  11.00   0.50    0.19    --  -45.34  85.00-149.00   94 
  2  \w    -67.00 -41.00   0.50    0.19    --  -45.34  85.00-149.00   52 
  3  \w     23.00  49.00   0.50    0.19    --   46.34 -85.00  91.00   52 
  4  \w   -149.00-101.00   0.50    0.19    --  -85.06 -85.00  91.00   96 
  5  \w    -66.00 -32.00   0.50    0.19    --  -85.06  85.00-149.00   68 
  6  \w     47.00  93.00   0.50    0.19    --  109.85 -85.00  91.00   92 
  7  \w    128.00 159.00   0.50    0.19    --  109.85  85.00-149.00   62 
  8  \w    -14.00  28.00   0.50    0.19    --  -45.34  38.00  30.00   84 
  9  \w     -3.00  29.00   0.50    0.19    --  -45.34  38.00 -60.00   64 
 10  \w    -12.00  34.00   0.50    0.19    --  -45.34  38.00  90.00   92 
 11  \w    -41.00 -11.00   0.50    0.19    --  -85.06  61.00 150.00   60 
 12  \w   -142.00-104.00   0.50    0.19    --  -85.06 -77.00 120.00   76 
 13  \w    -45.00 -18.00   0.50    0.19    --  -85.06  61.00  90.00   54 
 14  \w    -44.00 -19.00   0.50    0.19    --  -85.06  61.00  30.00   50 
 15  \w    -38.00 -12.00   0.50    0.19    --  -85.06  61.00 120.00   52 
 16  \w    -41.00 -15.00   0.50    0.19    --  -85.06  61.00 -30.00   52 
 17  \w    -45.00 -20.00   0.50    0.19    --  -85.06  61.00   0.00   50 
 18  \w     30.00  56.00   0.50    0.19    --  100.34 -61.00 150.00   52 
 19  \w     66.00 133.00   0.50    0.19    --  100.34  15.00-180.00  134 
 20  \w     33.00  68.00   0.50    0.19    --  100.34 -77.00-120.00   70 
 21  \w     26.00  51.00   0.50    0.19    --  100.34 -61.00 -60.00   50 
 22  \w     28.00  53.00   0.50    0.19    --  100.34 -61.00 120.00   50 
 23  \w     38.00  63.00   0.50    0.19    --  100.34 -85.00  91.00   50 
 24  \w     30.00  55.00   0.50    0.19    --  100.34 -61.00-120.00   50 
 25  \w     28.00  53.00   0.50    0.19    --  100.34 -61.00  30.00   50 
 26  \w     26.00  51.00   0.50    0.19    --  100.34 -61.00   0.00   50 
 27  \w     44.00  71.00   0.50    0.19    --  109.85 -77.00 150.00   54 
 28  \w     54.00  79.00   0.50    0.19    --  109.85 -95.00-180.00   50 
 29  \w     42.00  80.00   0.50    0.19    --  109.85 -77.00 -90.00   76 
 30  \w     46.00  75.00   0.50    0.19    --  109.85 -77.00-180.00   58 
 31  \w     44.00  71.00   0.50    0.19    --  109.85 -77.00 -30.00   54 
 32  \w     52.00  77.00   0.50    0.19    --  109.85 -77.00-150.00   50 
; 
_diffrn_measurement_device         'four-circle diffractometer' 
_diffrn_measurement_device_type    'XtaLAB Synergy, Dualflex, HyPix-Arc 100' 
_diffrn_measurement_method         '\w scans' 
_diffrn_orient_matrix_type         
 'CrysAlisPro convention (1999,Acta A55,543-557)' 
_diffrn_orient_matrix_UB_11        0.0868982000 
_diffrn_orient_matrix_UB_12        -0.1149612000 
_diffrn_orient_matrix_UB_13        -0.0154861000 
_diffrn_orient_matrix_UB_21        0.1056629000 
_diffrn_orient_matrix_UB_22        0.0635908000 
_diffrn_orient_matrix_UB_23        0.0616148000 
_diffrn_orient_matrix_UB_31        -0.0477910000 
_diffrn_orient_matrix_UB_32        -0.0685980000 
_diffrn_orient_matrix_UB_33        0.0829130000 
_diffrn_radiation_monochromator    mirror 
_diffrn_radiation_probe            x-ray 
_diffrn_radiation_type             'Cu K\a' 
_diffrn_radiation_wavelength       1.54184 
_diffrn_source                     'micro-focus sealed X-ray tube' 
_diffrn_source_target              Cu 
_diffrn_source_type                'PhotonJet (Cu) X-ray Source' 
_reflns_Friedel_coverage           0.000 
_reflns_Friedel_fraction_full      . 
_reflns_Friedel_fraction_max       . 
_reflns_number_gt                  2857 
_reflns_number_total               3255 
_reflns_special_details 
; 
 Reflections were merged by SHELXL according to the crystal 
 class for the calculation of statistics and refinement. 
  
 '_reflns_Friedel_fraction is defined as the number of unique' 
 'Friedel pairs measured divided by the number that would be' 
 'possible theoretically, ignoring centric projections and' 
 'systematic absences.' 
; 
_reflns_threshold_expression       'I > 2\s(I)' 
_computing_cell_refinement         'CrysAlisPro 1.171.42.73a (Rigaku OD, 2022)' 
_computing_data_collection         'CrysAlisPro 1.171.42.73a (Rigaku OD, 2022)' 
_computing_data_reduction          'CrysAlisPro 1.171.42.73a (Rigaku OD, 2022)' 
_computing_molecular_graphics      'Olex2 1.5 (Dolomanov et al., 2009)' 
_computing_publication_material    'Olex2 1.5 (Dolomanov et al., 2009)' 
_computing_structure_refinement    'SHELXL 2018/3 (Sheldrick, 2015)' 
_computing_structure_solution      'SHELXT 2018/2 (Sheldrick, 2018)' 
_refine_diff_density_max           0.407 
_refine_diff_density_min           -0.182 
_refine_diff_density_rms           0.047 
_refine_ls_extinction_coef         . 
_refine_ls_extinction_method       none 
_refine_ls_goodness_of_fit_ref     1.063 
_refine_ls_hydrogen_treatment      mixed 
_refine_ls_matrix_type             full 
_refine_ls_number_parameters       234 
_refine_ls_number_reflns           3255 
_refine_ls_number_restraints       0 
_refine_ls_R_factor_all            0.0459 
_refine_ls_R_factor_gt             0.0409 
_refine_ls_restrained_S_all        1.063 
_refine_ls_shift/su_max            0.000 
_refine_ls_shift/su_mean           0.000 
_refine_ls_structure_factor_coef   Fsqd 
_refine_ls_weighting_details       
 'w=1/[\s^2^(Fo^2^)+(0.0646P)^2^+0.4924P] where P=(Fo^2^+2Fc^2^)/3' 
_refine_ls_weighting_scheme        calc 
_refine_ls_wR_factor_gt            0.1146 
_refine_ls_wR_factor_ref           0.1191 
_refine_special_details 
; 
All non-hydrogen atoms were refined anisotropically. Hydrogen atoms  
on heteroatoms were located using the electron density difference  
map and their Uiso values were fixed at 1.2x Ueq value of the  
parent atom. All other hydrogen atoms were placed in calculated  
positions and refined using a riding model. 
; 
_olex2_refinement_description 
; 
1. Fixed Uiso 
 At 1.2 times of: 
  All C(H) groups 
 At 1.5 times of: 
  All C(H,H,H) groups 
2.a Ternary CH refined with riding coordinates: 
 C9(H9) 
2.b Aromatic/amide H refined with riding coordinates: 
 C15(H15), C13(H13), C14(H14), C12(H12) 
2.c Idealised Me refined as rotating group: 
 C5(H5A,H5B,H5C), C7(H7A,H7B,H7C), C1(H1A,H1B,H1C), C17(H17A,H17B,H17C) 
; 
_atom_sites_solution_hydrogens     mixed 
_atom_sites_solution_primary       dual 
_atom_sites_solution_secondary     ? 
loop_ 
  _atom_site_label 
  _atom_site_type_symbol 
  _atom_site_fract_x 
  _atom_site_fract_y 
  _atom_site_fract_z 
  _atom_site_U_iso_or_equiv 
  _atom_site_adp_type 
  _atom_site_occupancy 
  _atom_site_site_symmetry_order 
  _atom_site_calc_flag 
  _atom_site_refinement_flags_posn 
  _atom_site_refinement_flags_adp 
  _atom_site_refinement_flags_occupancy 
  _atom_site_disorder_assembly 
  _atom_site_disorder_group 
 O1 O 0.85954(10) 0.63108(10) 0.47502(7) 0.0328(3) Uani 1 1 d . . . . . 
 O6 O 0.45792(10) 0.21795(10) 0.53439(7) 0.0338(3) Uani 1 1 d . . . . . 
 O5 O 0.36857(10) 0.26642(11) 0.66224(7) 0.0334(3) Uani 1 1 d . . . . . 
 O3 O 0.65613(12) 0.19754(11) 0.39751(7) 0.0399(3) Uani 1 1 d . . . . . 
 O2 O 0.82414(12) 0.42879(11) 0.43097(7) 0.0414(3) Uani 1 1 d . . . . . 
 O4 O 0.84788(14) 0.13828(13) 0.38513(8) 0.0497(3) Uani 1 1 d . . . . . 
 N2 N 0.76153(13) 0.17068(12) 0.43054(8) 0.0312(3) Uani 1 1 d . . . . . 
 N1 N 0.64230(12) 0.56579(12) 0.69498(9) 0.0301(3) Uani 1 1 d . . . . . 
 C3 C 0.73353(13) 0.49897(13) 0.56229(9) 0.0242(3) Uani 1 1 d . . . . . 
 C16 C 0.44858(13) 0.28883(14) 0.60949(10) 0.0262(3) Uani 1 1 d . . . . . 
 C4 C 0.73096(13) 0.58171(13) 0.63269(9) 0.0262(3) Uani 1 1 d . . . . . 
 C8 C 0.54623(13) 0.38756(14) 0.61863(9) 0.0248(3) Uani 1 1 d . . . . . 
 C9 C 0.65446(13) 0.37656(13) 0.55752(9) 0.0236(3) Uani 1 1 d . . . . . 
 H9 H 0.619027 0.363525 0.493509 0.028 Uiso 1 1 calc R U . . . 
 C11 C 0.78761(13) 0.16916(14) 0.52987(9) 0.0262(3) Uani 1 1 d . . . . . 
 C15 C 0.77366(13) 0.24627(14) 0.67908(9) 0.0272(3) Uani 1 1 d . . . . . 
 H15 H 0.744527 0.307489 0.720271 0.033 Uiso 1 1 calc R U . . . 
 C2 C 0.81064(13) 0.51403(13) 0.48486(9) 0.0255(3) Uani 1 1 d . . . . . 
 C10 C 0.73771(13) 0.26035(13) 0.58646(9) 0.0237(3) Uani 1 1 d . . . . . 
 C6 C 0.54515(13) 0.47827(14) 0.68418(9) 0.0279(3) Uani 1 1 d . . . . . 
 C13 C 0.89548(14) 0.05700(14) 0.65474(11) 0.0314(3) Uani 1 1 d . . . . . 
 H13 H 0.946863 -0.012048 0.677787 0.038 Uiso 1 1 calc R U . . . 
 C14 C 0.84986(14) 0.14695(15) 0.71323(10) 0.0301(3) Uani 1 1 d . . . . . 
 H14 H 0.870916 0.140379 0.776715 0.036 Uiso 1 1 calc R U . . . 
 C12 C 0.86516(14) 0.06923(14) 0.56261(10) 0.0297(3) Uani 1 1 d . . . . . 
 H12 H 0.897210 0.009494 0.521631 0.036 Uiso 1 1 calc R U . . . 
 C5 C 0.81733(16) 0.69340(15) 0.65628(11) 0.0356(4) Uani 1 1 d . . . . . 
 H5A H 0.772323 0.774210 0.642974 0.053 Uiso 1 1 calc R U . . . 
 H5B H 0.890413 0.688560 0.620244 0.053 Uiso 1 1 calc R U . . . 
 H5C H 0.845456 0.690088 0.720979 0.053 Uiso 1 1 calc R U . . . 
 C7 C 0.44587(15) 0.49585(18) 0.74968(11) 0.0379(4) Uani 1 1 d . . . . . 
 H7A H 0.454225 0.428285 0.795995 0.057 Uiso 1 1 calc R U . . . 
 H7B H 0.362529 0.490500 0.716918 0.057 Uiso 1 1 calc R U . . . 
 H7C H 0.456080 0.580234 0.778879 0.057 Uiso 1 1 calc R U . . . 
 C1 C 0.92656(16) 0.64730(17) 0.39480(11) 0.0371(4) Uani 1 1 d . . . . . 
 H1A H 0.868971 0.633156 0.340728 0.056 Uiso 1 1 calc R U . . . 
 H1B H 0.995572 0.585019 0.395653 0.056 Uiso 1 1 calc R U . . . 
 H1C H 0.960662 0.734738 0.393530 0.056 Uiso 1 1 calc R U . . . 
 C17 C 0.36795(16) 0.11599(17) 0.52002(13) 0.0398(4) Uani 1 1 d . . . . . 
 H17A H 0.377694 0.075332 0.461178 0.060 Uiso 1 1 calc R U . . . 
 H17B H 0.282802 0.151111 0.520683 0.060 Uiso 1 1 calc R U . . . 
 H17C H 0.381888 0.051891 0.568372 0.060 Uiso 1 1 calc R U . . . 
 H1 H 0.6404(17) 0.6220(19) 0.7408(12) 0.036(5) Uiso 1 1 d . . . . . 
 
loop_ 
  _atom_site_aniso_label 
  _atom_site_aniso_U_11 
  _atom_site_aniso_U_22 
  _atom_site_aniso_U_33 
  _atom_site_aniso_U_23 
  _atom_site_aniso_U_13 
  _atom_site_aniso_U_12 
 O1 0.0413(6) 0.0260(5) 0.0324(6) 0.0003(4) 0.0103(5) -0.0103(4) 
 O6 0.0340(6) 0.0301(6) 0.0379(6) -0.0060(4) 0.0064(4) -0.0091(4) 
 O5 0.0306(6) 0.0342(6) 0.0362(6) 0.0061(5) 0.0077(4) -0.0037(4) 
 O3 0.0494(7) 0.0364(6) 0.0329(6) -0.0045(5) -0.0024(5) -0.0033(5) 
 O2 0.0658(8) 0.0269(6) 0.0345(6) -0.0036(5) 0.0225(5) -0.0065(5) 
 O4 0.0665(8) 0.0501(8) 0.0351(6) -0.0026(5) 0.0195(6) 0.0162(6) 
 N2 0.0442(8) 0.0215(6) 0.0285(6) -0.0041(5) 0.0075(5) -0.0021(5) 
 N1 0.0334(7) 0.0290(6) 0.0285(6) -0.0085(5) 0.0069(5) -0.0030(5) 
 C3 0.0265(7) 0.0203(6) 0.0259(7) 0.0012(5) 0.0026(5) -0.0006(5) 
 C16 0.0250(7) 0.0241(7) 0.0294(7) 0.0046(6) 0.0014(5) 0.0025(5) 
 C4 0.0281(7) 0.0226(7) 0.0277(7) -0.0001(5) 0.0024(5) -0.0001(5) 
 C8 0.0244(7) 0.0249(7) 0.0252(7) 0.0026(5) 0.0027(5) 0.0001(5) 
 C9 0.0273(7) 0.0208(6) 0.0232(6) -0.0002(5) 0.0039(5) -0.0028(5) 
 C11 0.0298(7) 0.0221(7) 0.0270(7) 0.0000(5) 0.0052(5) -0.0056(5) 
 C15 0.0284(7) 0.0270(7) 0.0269(7) 0.0003(6) 0.0057(5) -0.0027(6) 
 C2 0.0293(7) 0.0222(7) 0.0250(6) 0.0022(5) 0.0012(5) -0.0013(5) 
 C10 0.0242(6) 0.0206(6) 0.0268(7) 0.0008(5) 0.0056(5) -0.0054(5) 
 C6 0.0277(7) 0.0289(7) 0.0274(7) -0.0006(6) 0.0037(5) 0.0014(6) 
 C13 0.0279(7) 0.0243(7) 0.0422(8) 0.0066(6) 0.0042(6) -0.0012(6) 
 C14 0.0296(7) 0.0323(8) 0.0288(7) 0.0067(6) 0.0041(6) -0.0042(6) 
 C12 0.0308(7) 0.0209(7) 0.0382(8) -0.0031(6) 0.0078(6) -0.0034(6) 
 C5 0.0433(9) 0.0283(8) 0.0357(8) -0.0072(6) 0.0054(7) -0.0085(7) 
 C7 0.0334(8) 0.0438(9) 0.0380(8) -0.0095(7) 0.0119(6) -0.0010(7) 
 C1 0.0376(8) 0.0384(9) 0.0365(8) 0.0052(7) 0.0107(7) -0.0112(7) 
 C17 0.0369(9) 0.0318(8) 0.0506(10) -0.0064(7) 0.0021(7) -0.0107(7) 
 
_geom_special_details 
; 
 All esds (except the esd in the dihedral angle between two l.s. planes) 
 are estimated using the full covariance matrix.  The cell esds are taken 
 into account individually in the estimation of esds in distances, angles 
 and torsion angles; correlations between esds in cell parameters are only 
 used when they are defined by crystal symmetry.  An approximate (isotropic) 
 treatment of cell esds is used for estimating esds involving l.s. planes. 
; 
loop_ 
  _geom_bond_atom_site_label_1 
  _geom_bond_atom_site_label_2 
  _geom_bond_distance 
  _geom_bond_site_symmetry_2 
  _geom_bond_publ_flag 
 O1 C2 1.3367(17) . ? 
 O1 C1 1.4423(18) . ? 
 O6 C16 1.3428(18) . ? 
 O6 C17 1.4347(19) . ? 
 O5 C16 1.2235(17) . ? 
 O3 N2 1.2224(18) . ? 
 O2 C2 1.2079(18) . ? 
 O4 N2 1.2293(17) . ? 
 N2 C11 1.4727(18) . ? 
 N1 C4 1.3813(18) . ? 
 N1 C6 1.3791(19) . ? 
 N1 H1 0.90(2) . ? 
 C3 C4 1.3522(19) . ? 
 C3 C9 1.5255(19) . ? 
 C3 C2 1.4700(19) . ? 
 C16 C8 1.461(2) . ? 
 C4 C5 1.506(2) . ? 
 C8 C9 1.5259(18) . ? 
 C8 C6 1.353(2) . ? 
 C9 H9 1.0000 . ? 
 C9 C10 1.5401(19) . ? 
 C11 C10 1.397(2) . ? 
 C11 C12 1.391(2) . ? 
 C15 H15 0.9500 . ? 
 C15 C10 1.3999(19) . ? 
 C15 C14 1.385(2) . ? 
 C6 C7 1.502(2) . ? 
 C13 H13 0.9500 . ? 
 C13 C14 1.388(2) . ? 
 C13 C12 1.381(2) . ? 
 C14 H14 0.9500 . ? 
 C12 H12 0.9500 . ? 
 C5 H5A 0.9800 . ? 
 C5 H5B 0.9800 . ? 
 C5 H5C 0.9800 . ? 
 C7 H7A 0.9800 . ? 
 C7 H7B 0.9800 . ? 
 C7 H7C 0.9800 . ? 
 C1 H1A 0.9800 . ? 
 C1 H1B 0.9800 . ? 
 C1 H1C 0.9800 . ? 
 C17 H17A 0.9800 . ? 
 C17 H17B 0.9800 . ? 
 C17 H17C 0.9800 . ? 
 
loop_ 
  _geom_angle_atom_site_label_1 
  _geom_angle_atom_site_label_2 
  _geom_angle_atom_site_label_3 
  _geom_angle 
  _geom_angle_site_symmetry_1 
  _geom_angle_site_symmetry_3 
  _geom_angle_publ_flag 
 C2 O1 C1 114.79(11) . . ? 
 C16 O6 C17 115.81(12) . . ? 
 O3 N2 O4 123.38(13) . . ? 
 O3 N2 C11 119.73(12) . . ? 
 O4 N2 C11 116.80(13) . . ? 
 C4 N1 H1 118.9(12) . . ? 
 C6 N1 C4 123.38(12) . . ? 
 C6 N1 H1 117.1(12) . . ? 
 C4 C3 C9 121.43(12) . . ? 
 C4 C3 C2 125.33(13) . . ? 
 C2 C3 C9 113.24(11) . . ? 
 O6 C16 C8 111.27(12) . . ? 
 O5 C16 O6 121.58(13) . . ? 
 O5 C16 C8 127.12(14) . . ? 
 N1 C4 C5 112.14(12) . . ? 
 C3 C4 N1 119.57(13) . . ? 
 C3 C4 C5 128.26(13) . . ? 
 C16 C8 C9 117.41(12) . . ? 
 C6 C8 C16 120.62(12) . . ? 
 C6 C8 C9 121.74(12) . . ? 
 C3 C9 C8 110.61(11) . . ? 
 C3 C9 H9 108.8 . . ? 
 C3 C9 C10 109.69(11) . . ? 
 C8 C9 H9 108.8 . . ? 
 C8 C9 C10 109.95(11) . . ? 
 C10 C9 H9 108.8 . . ? 
 C10 C11 N2 122.60(13) . . ? 
 C12 C11 N2 114.52(13) . . ? 
 C12 C11 C10 122.88(13) . . ? 
 C10 C15 H15 118.6 . . ? 
 C14 C15 H15 118.6 . . ? 
 C14 C15 C10 122.82(13) . . ? 
 O1 C2 C3 115.41(12) . . ? 
 O2 C2 O1 121.89(13) . . ? 
 O2 C2 C3 122.60(13) . . ? 
 C11 C10 C9 127.21(12) . . ? 
 C11 C10 C15 115.26(13) . . ? 
 C15 C10 C9 117.46(12) . . ? 
 N1 C6 C7 114.04(13) . . ? 
 C8 C6 N1 119.59(12) . . ? 
 C8 C6 C7 126.37(14) . . ? 
 C14 C13 H13 120.5 . . ? 
 C12 C13 H13 120.5 . . ? 
 C12 C13 C14 119.09(14) . . ? 
 C15 C14 C13 120.02(14) . . ? 
 C15 C14 H14 120.0 . . ? 
 C13 C14 H14 120.0 . . ? 
 C11 C12 H12 120.1 . . ? 
 C13 C12 C11 119.90(14) . . ? 
 C13 C12 H12 120.1 . . ? 
 C4 C5 H5A 109.5 . . ? 
 C4 C5 H5B 109.5 . . ? 
 C4 C5 H5C 109.5 . . ? 
 H5A C5 H5B 109.5 . . ? 
 H5A C5 H5C 109.5 . . ? 
 H5B C5 H5C 109.5 . . ? 
 C6 C7 H7A 109.5 . . ? 
 C6 C7 H7B 109.5 . . ? 
 C6 C7 H7C 109.5 . . ? 
 H7A C7 H7B 109.5 . . ? 
 H7A C7 H7C 109.5 . . ? 
 H7B C7 H7C 109.5 . . ? 
 O1 C1 H1A 109.5 . . ? 
 O1 C1 H1B 109.5 . . ? 
 O1 C1 H1C 109.5 . . ? 
 H1A C1 H1B 109.5 . . ? 
 H1A C1 H1C 109.5 . . ? 
 H1B C1 H1C 109.5 . . ? 
 O6 C17 H17A 109.5 . . ? 
 O6 C17 H17B 109.5 . . ? 
 O6 C17 H17C 109.5 . . ? 
 H17A C17 H17B 109.5 . . ? 
 H17A C17 H17C 109.5 . . ? 
 H17B C17 H17C 109.5 . . ? 
 
loop_ 
  _geom_torsion_atom_site_label_1 
  _geom_torsion_atom_site_label_2 
  _geom_torsion_atom_site_label_3 
  _geom_torsion_atom_site_label_4 
  _geom_torsion 
  _geom_torsion_site_symmetry_1 
  _geom_torsion_site_symmetry_2 
  _geom_torsion_site_symmetry_3 
  _geom_torsion_site_symmetry_4 
  _geom_torsion_publ_flag 
 O6 C16 C8 C9 -12.76(17) . . . . ? 
 O6 C16 C8 C6 172.67(13) . . . . ? 
 O5 C16 C8 C9 165.21(13) . . . . ? 
 O5 C16 C8 C6 -9.4(2) . . . . ? 
 O3 N2 C11 C10 -39.42(19) . . . . ? 
 O3 N2 C11 C12 140.19(14) . . . . ? 
 O4 N2 C11 C10 143.90(14) . . . . ? 
 O4 N2 C11 C12 -36.49(18) . . . . ? 
 N2 C11 C10 C9 -2.3(2) . . . . ? 
 N2 C11 C10 C15 -178.94(12) . . . . ? 
 N2 C11 C12 C13 -179.43(13) . . . . ? 
 C3 C9 C10 C11 -101.87(15) . . . . ? 
 C3 C9 C10 C15 74.66(15) . . . . ? 
 C16 C8 C9 C3 169.12(11) . . . . ? 
 C16 C8 C9 C10 -69.58(15) . . . . ? 
 C16 C8 C6 N1 176.15(13) . . . . ? 
 C16 C8 C6 C7 -3.9(2) . . . . ? 
 C4 N1 C6 C8 11.8(2) . . . . ? 
 C4 N1 C6 C7 -168.13(14) . . . . ? 
 C4 C3 C9 C8 20.26(18) . . . . ? 
 C4 C3 C9 C10 -101.19(15) . . . . ? 
 C4 C3 C2 O1 -15.0(2) . . . . ? 
 C4 C3 C2 O2 168.53(15) . . . . ? 
 C8 C9 C10 C11 136.28(14) . . . . ? 
 C8 C9 C10 C15 -47.19(16) . . . . ? 
 C9 C3 C4 N1 -9.5(2) . . . . ? 
 C9 C3 C4 C5 168.72(14) . . . . ? 
 C9 C3 C2 O1 165.78(12) . . . . ? 
 C9 C3 C2 O2 -10.7(2) . . . . ? 
 C9 C8 C6 N1 1.8(2) . . . . ? 
 C9 C8 C6 C7 -178.24(14) . . . . ? 
 C2 C3 C4 N1 171.37(13) . . . . ? 
 C2 C3 C4 C5 -10.4(2) . . . . ? 
 C2 C3 C9 C8 -160.50(11) . . . . ? 
 C2 C3 C9 C10 78.04(14) . . . . ? 
 C10 C11 C12 C13 0.2(2) . . . . ? 
 C10 C15 C14 C13 0.9(2) . . . . ? 
 C6 N1 C4 C3 -7.9(2) . . . . ? 
 C6 N1 C4 C5 173.64(14) . . . . ? 
 C6 C8 C9 C3 -16.38(18) . . . . ? 
 C6 C8 C9 C10 104.92(15) . . . . ? 
 C14 C15 C10 C9 -178.99(13) . . . . ? 
 C14 C15 C10 C11 -2.0(2) . . . . ? 
 C14 C13 C12 C11 -1.4(2) . . . . ? 
 C12 C11 C10 C9 178.08(13) . . . . ? 
 C12 C11 C10 C15 1.5(2) . . . . ? 
 C12 C13 C14 C15 0.9(2) . . . . ? 
 C1 O1 C2 O2 1.2(2) . . . . ? 
 C1 O1 C2 C3 -175.29(12) . . . . ? 
 C17 O6 C16 O5 0.5(2) . . . . ? 
 C17 O6 C16 C8 178.62(12) . . . . ? 
 
_shelx_res_file 
; 
TITL nifedipine4degknown_auto_a.res in P2(1)/c 
    nifedipine.res 
    created by SHELXL-2018/3 at 10:47:36 on 11-May-2023 
REM Old TITL nifedipine 4 deg known_auto in P2(1)/c 
REM SHELXT solution in P2(1)/c: R1 0.137, Rweak 0.053, Alpha 0.015 
REM <I/s> 0.450 for 194 systematic absences, Orientation as input 
REM Formula found by SHELXT: C18 N2 O5 
CELL 1.54184 10.6713 10.3971 14.7824 90 94.545 90 
ZERR 4 0.0003 0.0003 0.0003 0 0.002 0 
LATT 1 
SYMM -X,0.5+Y,0.5-Z 
SFAC C H N O 
UNIT 68 72 8 24 
 
L.S. 4 
PLAN  5 
SIZE 0.22 0.45 0.51 
TEMP -123 
CONF 
BOND 
LIST 4 
MORE -1 
BOND $H 
fmap 2 
acta 
REM <olex2.extras> REM <HklSrc "%.\\nifedipine.hkl"> REM </olex2.extras>  
WGHT    0.064600    0.492400 
FVAR       0.72097 
O1    4    0.859539    0.631082    0.475017    11.00000    0.04128    0.02602 = 
         0.03240    0.00035    0.01030   -0.01033 
O6    4    0.457917    0.217948    0.534391    11.00000    0.03402    0.03010 = 
         0.03795   -0.00602    0.00640   -0.00907 
O5    4    0.368568    0.266420    0.662243    11.00000    0.03060    0.03418 = 
         0.03625    0.00609    0.00768   -0.00368 
O3    4    0.656134    0.197541    0.397513    11.00000    0.04943    0.03635 = 
         0.03292   -0.00448   -0.00245   -0.00328 
O2    4    0.824137    0.428789    0.430968    11.00000    0.06581    0.02689 = 
         0.03451   -0.00355    0.02252   -0.00646 
O4    4    0.847880    0.138280    0.385131    11.00000    0.06650    0.05008 = 
         0.03507   -0.00261    0.01946    0.01617 
N2    3    0.761527    0.170681    0.430541    11.00000    0.04416    0.02152 = 
         0.02850   -0.00410    0.00748   -0.00211 
N1    3    0.642302    0.565791    0.694976    11.00000    0.03343    0.02903 = 
         0.02847   -0.00853    0.00695   -0.00304 
C3    1    0.733527    0.498972    0.562285    11.00000    0.02648    0.02029 = 
         0.02592    0.00120    0.00257   -0.00061 
C16   1    0.448576    0.288832    0.609491    11.00000    0.02498    0.02406 = 
         0.02942    0.00458    0.00137    0.00246 
C4    1    0.730957    0.581708    0.632694    11.00000    0.02815    0.02260 = 
         0.02774   -0.00011    0.00243   -0.00010 
C8    1    0.546233    0.387556    0.618626    11.00000    0.02437    0.02488 = 
         0.02525    0.00262    0.00265    0.00015 
C9    1    0.654464    0.376563    0.557519    11.00000    0.02727    0.02076 = 
         0.02322   -0.00018    0.00392   -0.00283 
AFIX  13 
H9    2    0.619027    0.363525    0.493509    11.00000   -1.20000 
AFIX   0 
C11   1    0.787607    0.169162    0.529871    11.00000    0.02980    0.02210 = 
         0.02704   -0.00001    0.00517   -0.00564 
C15   1    0.773658    0.246272    0.679081    11.00000    0.02842    0.02697 = 
         0.02693    0.00026    0.00573   -0.00274 
AFIX  43 
H15   2    0.744527    0.307489    0.720271    11.00000   -1.20000 
AFIX   0 
C2    1    0.810636    0.514026    0.484861    11.00000    0.02927    0.02220 = 
         0.02500    0.00215    0.00124   -0.00128 
C10   1    0.737708    0.260349    0.586464    11.00000    0.02419    0.02064 = 
         0.02684    0.00080    0.00557   -0.00540 
C6    1    0.545151    0.478273    0.684183    11.00000    0.02765    0.02893 = 
         0.02740   -0.00058    0.00372    0.00141 
C13   1    0.895477    0.056998    0.654742    11.00000    0.02785    0.02425 = 
         0.04221    0.00657    0.00421   -0.00121 
AFIX  43 
H13   2    0.946863   -0.012048    0.677787    11.00000   -1.20000 
AFIX   0 
C14   1    0.849859    0.146947    0.713228    11.00000    0.02958    0.03230 = 
         0.02881    0.00671    0.00408   -0.00424 
AFIX  43 
H14   2    0.870916    0.140379    0.776715    11.00000   -1.20000 
AFIX   0 
C12   1    0.865160    0.069230    0.562610    11.00000    0.03079    0.02094 = 
         0.03823   -0.00313    0.00777   -0.00340 
AFIX  43 
H12   2    0.897210    0.009494    0.521631    11.00000   -1.20000 
AFIX   0 
C5    1    0.817332    0.693397    0.656283    11.00000    0.04330    0.02826 = 
         0.03569   -0.00717    0.00543   -0.00852 
AFIX 137 
H5A   2    0.772323    0.774210    0.642974    11.00000   -1.50000 
H5B   2    0.890413    0.688560    0.620244    11.00000   -1.50000 
H5C   2    0.845456    0.690088    0.720979    11.00000   -1.50000 
AFIX   0 
C7    1    0.445871    0.495850    0.749685    11.00000    0.03342    0.04377 = 
         0.03804   -0.00948    0.01191   -0.00103 
AFIX 137 
H7A   2    0.454225    0.428285    0.795995    11.00000   -1.50000 
H7B   2    0.362529    0.490500    0.716918    11.00000   -1.50000 
H7C   2    0.456080    0.580234    0.778879    11.00000   -1.50000 
AFIX   0 
C1    1    0.926556    0.647298    0.394804    11.00000    0.03757    0.03841 = 
         0.03651    0.00516    0.01067   -0.01118 
AFIX 137 
H1A   2    0.868971    0.633156    0.340728    11.00000   -1.50000 
H1B   2    0.995572    0.585019    0.395653    11.00000   -1.50000 
H1C   2    0.960662    0.734738    0.393530    11.00000   -1.50000 
AFIX   0 
C17   1    0.367947    0.115993    0.520018    11.00000    0.03689    0.03184 = 
         0.05059   -0.00638    0.00213   -0.01066 
AFIX 137 
H17A  2    0.377694    0.075332    0.461178    11.00000   -1.50000 
H17B  2    0.282802    0.151111    0.520683    11.00000   -1.50000 
H17C  2    0.381888    0.051891    0.568372    11.00000   -1.50000 
AFIX   0 
H1    2    0.640445    0.621985    0.740837    11.00000    0.03613 
HKLF 4 
 
 
 
 
REM  nifedipine4degknown_auto_a.res in P2(1)/c 
REM wR2 = 0.1191, GooF = S = 1.063, Restrained GooF = 1.063 for all data 
REM R1 = 0.0409 for 2857 Fo > 4sig(Fo) and 0.0459 for all 3255 data 
REM 234 parameters refined using 0 restraints 
 
END 
 
WGHT      0.0646      0.4924 
 
REM Highest difference peak  0.407,  deepest hole -0.182,  1-sigma level  0.047 
Q1    1   0.6098  0.3767  0.4619  11.00000  0.05    0.41 
Q2    1   0.7633  0.5136  0.5272  11.00000  0.05    0.25 
Q3    1   0.7791  0.1793  0.4894  11.00000  0.05    0.23 
Q4    1   0.6010  0.3785  0.5943  11.00000  0.05    0.23 
Q5    1   0.4985  0.4853  0.7186  11.00000  0.05    0.22 
; 
_shelx_res_checksum                19895 
_shelx_hkl_file 
; 
   0   0   1    0.02    0.18 
   0   0   2 5239.51  140.71 
   0   0   3    0.64    0.58 
   0   0   4 1243.58   34.26 
   0   0   5    0.16    0.43 
   0   0   6   25.15    1.72 
   0   0   7    0.12    0.56 
   0   0   7    0.69    0.84 
   0   0   7    0.49    0.71 
   0   0   8  184.94    7.52 
   0   0   8  182.00    7.66 
   0   0   8  184.41    7.62 
   0   0   8  167.24    6.67 
   0   0   9   -1.03    0.92 
   0   0   9   -0.74    1.13 
   0   0   9   -0.23    0.94 
   0   0   9   -0.25    0.89 
   0   0  10   -0.27    1.88 
   0   0  10    2.46    1.24 
   0   0  10    3.45    1.44 
   0   0  10    2.02    1.20 
   0   0  11    0.62    1.04 
   0   0  11   -0.31    1.07 
   0   0  11    0.31    1.05 
   0   0  11    0.33    1.22 
   0   0  12    0.34    2.43 
   0   0  12    1.03    1.86 
   0   0  12    5.12    1.83 
   0   0  13   -1.10    1.52 
   0   0  13   -0.36    1.47 
   0   0  14  135.99    8.57 
   0   0  14  155.85    9.10 
   0   0  15   -0.68    1.22 
   0   0  15   -0.34    1.28 
   0   0  16   14.85    2.57 
   0   0  16   16.53    2.53 
   0   0  17    0.67    1.02 
   0   0  18    0.89    1.62 
   0  -1   0    0.09    0.23 
   0  -1   1 1928.42   51.56 
   0  -1   1 1897.87   51.38 
   0  -1   2 1862.46   51.26 
   0  -1   2 1913.27   51.40 
   0  -1   2 1927.93   51.42 
   0  -1   3  235.85    6.95 
   0  -1   3  223.34    6.68 
   0  -1   4  146.25    4.97 
   0  -1   4  150.83    4.61 
   0  -1   5   33.37    1.85 
   0  -1   5   31.32    1.39 
   0  -1   6 1742.70   40.63 
   0  -1   6 1763.51   41.31 
   0   1   6 1801.03   41.34 
   0  -1   7   31.81    2.63 
   0   1   7   29.73    2.52 
   0  -1   7   34.92    2.64 
   0   1   7   35.03    2.72 
   0  -1   7   38.19    2.35 
   0  -1   7   36.26    2.69 
   0   1   7   34.45    2.30 
   0   1   8  989.43   29.24 
   0  -1   8  973.57   29.26 
   0  -1   8  981.09   29.43 
   0  -1   8  953.83   28.34 
   0   1   8  968.08   28.48 
   0   1   8 1006.85   29.68 
   0   1   9    6.91    1.59 
   0  -1   9   10.41    1.84 
   0  -1   9    7.81    1.54 
   0  -1   9    8.46    1.63 
   0  -1   9    2.57    1.56 
   0   1   9    4.86    1.67 
   0   1  10  145.04    7.25 
   0  -1  10  142.10    7.25 
   0  -1  10  135.72    6.90 
   0   1  10  149.48    7.59 
   0   1  10  138.92    7.32 
   0  -1  10  139.87    7.24 
   0   1  10  148.83    7.32 
   0  -1  10  136.48    7.20 
   0  -1  10  154.56    7.51 
   0   1  11   23.74    3.04 
   0  -1  11   25.75    3.10 
   0  -1  11   27.09    3.10 
   0   1  11   21.09    2.77 
   0  -1  11   19.42    2.76 
   0  -1  11   25.63    2.90 
   0   1  11   24.07    2.89 
   0   1  11   22.85    3.04 
   0   1  12  218.47   10.72 
   0  -1  12  232.73   10.72 
   0   1  12  250.59   10.93 
   0   1  12  249.26   11.37 
   0   1  12  239.28   10.75 
   0  -1  12  235.56   10.89 
   0  -1  12  222.11   10.23 
   0  -1  13   11.56    2.89 
   0   1  13   10.41    2.95 
   0  -1  13   15.67    2.79 
   0   1  13   17.37    3.08 
   0  -1  13   10.27    3.14 
   0   1  13   14.42    3.22 
   0  -1  14   81.70    5.87 
   0   1  14   87.98    6.08 
   0  -1  14   81.12    5.91 
   0   1  14   82.87    5.97 
   0   1  14   85.54    6.23 
   0  -1  15   95.38    6.33 
   0   1  15  108.23    6.59 
   0   1  15  103.38    6.49 
   0  -1  15   93.51    6.28 
   0   1  16   24.32    3.26 
   0   1  16   30.16    3.21 
   0  -1  16   25.93    3.03 
   0  -1  16   29.80    3.46 
   0   1  17   50.45    3.69 
   0  -1  17   49.34    3.66 
   0  -1  18    3.49    0.97 
   0   1  18    2.92    0.96 
   0  -2   0  599.60   17.06 
   0   2   1    9.65    0.51 
   0  -2   1    8.66    0.49 
   0  -2  -1   11.62    0.96 
   0  -2   1   11.20    0.97 
   0  -2   2  219.02    6.87 
   0  -2   3 2862.19   77.61 
   0  -2   4 1934.70   52.88 
   0  -2   5  108.62    4.40 
   0   2   5  113.89    4.46 
   0  -2   5  103.50    3.91 
   0  -2   6   14.26    1.67 
   0  -2   6   15.18    1.16 
   0   2   6   16.69    1.69 
   0  -2   7 1749.14   49.63 
   0  -2   8   68.47    4.11 
   0   2   8   65.15    4.17 
   0   2   8   62.49    3.89 
   0  -2   8   62.92    3.93 
   0   2   9   26.91    2.89 
   0  -2   9   23.66    2.59 
   0   2   9   28.99    2.77 
   0  -2   9   23.73    2.56 
   0  -2   9   24.19    2.64 
   0  -2  10   79.27    5.08 
   0   2  10   79.26    5.35 
   0  -2  10   70.32    4.76 
   0   2  10   75.79    4.91 
   0   2  10   70.29    4.81 
   0  -2  10   66.67    4.71 
   0  -2  10   69.86    4.78 
   0  -2  10   74.82    4.99 
   0   2  10   76.76    4.94 
   0   2  11  167.50    8.55 
   0  -2  11  150.06    8.02 
   0   2  11  158.64    8.12 
   0   2  11  175.24    8.83 
   0  -2  11  162.09    8.24 
   0  -2  11  155.80    7.95 
   0   2  11  139.95    7.82 
   0  -2  11  163.08    8.20 
   0  -2  12    0.34    1.94 
   0   2  12   -1.00    1.94 
   0   2  12    1.16    1.44 
   0   2  12    1.00    1.43 
   0  -2  12    1.36    1.30 
   0  -2  12    4.31    1.48 
   0   2  12   -1.56    1.53 
   0   2  13  129.59    7.60 
   0  -2  13  123.11    7.52 
   0  -2  13  116.91    7.40 
   0   2  13  117.84    7.26 
   0   2  13  119.94    7.64 
   0   2  14  163.24    8.98 
   0  -2  14  153.65    8.62 
   0   2  14  174.25    8.96 
   0   2  14  172.56    9.01 
   0  -2  14  179.07    9.12 
   0   2  15  143.04    8.18 
   0   2  15  162.22    8.35 
   0  -2  15  176.02    8.56 
   0   2  15  165.94    7.88 
   0   2  15  161.31    8.26 
   0  -2  15  165.20    8.38 
   0  -2  16  402.82   14.39 
   0   2  16  417.75   14.48 
   0  -2  17   19.96    2.28 
   0   2  17   22.97    2.39 
   0   2  18   10.63    1.34 
   0  -2  18   10.80    1.44 
   0  -3   0    0.99    0.66 
   0  -3  -1 1467.71   39.57 
   0  -3   1 1369.83   39.46 
   0   3   2  634.65   16.90 
   0  -3   2  644.13   18.03 
   0  -3   3  561.67   16.54 
   0   3   3  631.70   16.64 
   0  -3   3  619.22   17.36 
   0  -3   3  560.52   16.17 
   0   3   4  269.47    8.40 
   0  -3   4  256.36    8.35 
   0  -3   4  264.95    8.72 
   0   3   5  140.73    5.24 
   0  -3   5  132.23    5.18 
   0  -3   5  129.38    5.13 
   0  -3   6    0.98    0.68 
   0   3   6    0.70    0.68 
   0  -3   6    2.13    0.86 
   0  -3   6    0.34    0.51 
   0  -3   7  587.51   18.67 
   0  -3   7  568.23   18.13 
   0  -3   8   24.21    2.63 
   0  -3   8   20.33    2.37 
   0   3   8   30.56    2.94 
   0  -3   8   24.01    2.26 
   0  -3   8   28.03    2.68 
   0   3   8   22.74    2.46 
   0   3   9   15.52    2.25 
   0  -3   9   12.28    2.09 
   0   3   9   18.38    2.64 
   0  -3   9   16.30    2.26 
   0  -3   9   17.86    2.24 
   0   3   9   15.40    2.15 
   0  -3   9   18.93    2.35 
   0  -3  10  111.99    6.46 
   0   3  10  132.01    6.74 
   0   3  10  130.60    7.14 
   0  -3  10  127.21    6.80 
   0   3  10  117.06    6.58 
   0  -3  10  124.18    6.81 
   0  -3  10  113.53    6.54 
   0   3  11   11.52    2.09 
   0  -3  11   12.92    2.23 
   0  -3  11    7.09    2.24 
   0   3  11    7.89    2.33 
   0   3  11    9.94    2.26 
   0  -3  11   15.32    2.41 
   0  -3  11   14.94    2.47 
   0   3  12    4.78    1.78 
   0  -3  12    3.63    1.54 
   0   3  12    6.83    1.87 
   0  -3  12    5.84    1.79 
   0   3  12    3.83    1.57 
   0   3  13   18.30    2.81 
   0  -3  13   29.28    3.42 
   0   3  13   30.16    3.77 
   0  -3  13   34.18    3.64 
   0   3  13   26.29    3.25 
   0   3  13   32.69    3.84 
   0   3  14    1.57    2.24 
   0  -3  14    2.24    2.29 
   0   3  14    6.10    1.97 
   0   3  15   33.80    3.27 
   0   3  15   36.88    3.78 
   0   3  15   38.79    3.63 
   0   3  16    2.12    1.06 
   0   3  16    0.22    0.98 
   0  -3  16    0.22    1.04 
   0   3  17    1.79    1.04 
   0  -3  17    1.38    1.03 
   0  -4   0   10.39    1.35 
   0  -4   1 1779.97   49.85 
   0  -4   2 1105.06   31.84 
   0  -4   3 2835.39   78.21 
   0  -4   4    0.91    0.76 
   0  -4   4    0.54    0.74 
   0  -4   4    1.34    0.50 
   0   4   4    1.08    0.45 
   0  -4   5    9.14    1.31 
   0   4   5    7.11    1.01 
   0  -4   5    8.03    1.04 
   0  -4   5   11.43    1.68 
   0  -4   6  161.55    7.11 
   0   4   6  175.70    6.48 
   0  -4   6  156.65    6.34 
   0  -4   7  493.99   16.58 
   0  -4   8  242.48    9.77 
   0  -4   8  245.25   10.17 
   0  -4   8  242.49    9.78 
   0   4   8  249.59    9.49 
   0  -4   8  238.13    9.36 
   0  -4   8  247.47    9.54 
   0  -4   9  533.22   18.86 
   0  -4   9  518.70   18.30 
   0   4   9  558.89   18.64 
   0   4   9  543.34   17.54 
   0  -4   9  488.55   17.19 
   0  -4   9  498.08   17.62 
   0   4   9  520.63   17.48 
   0  -4   9  476.83   17.27 
   0  -4  10   31.54    3.16 
   0   4  10   30.81    3.47 
   0  -4  10   26.03    2.79 
   0   4  10   28.36    3.06 
   0  -4  10   23.06    2.87 
   0   4  10   25.82    3.00 
   0   4  11   74.99    5.62 
   0  -4  11   60.40    4.78 
   0   4  11   52.93    4.51 
   0  -4  11   70.25    5.02 
   0   4  11   60.02    4.73 
   0  -4  11   63.44    4.87 
   0  -4  12  520.61   18.68 
   0   4  12  529.17   18.65 
   0   4  12  546.98   18.78 
   0  -4  12  508.04   18.58 
   0  -4 -12  514.07   18.41 
   0   4  13   22.50    3.18 
   0  -4 -13   20.27    2.61 
   0  -4  13   18.60    2.72 
   0   4  13   17.91    2.59 
   0  -4  13   13.10    2.55 
   0   4  13   21.47    2.94 
   0   4  14   22.44    3.19 
   0   4  14   20.26    2.97 
   0   4  15    8.83    1.93 
   0   4  15    8.69    1.66 
   0  -4  15    6.01    1.58 
   0   4  15    6.90    1.61 
   0   4  16    1.00    0.91 
   0   4  16    2.09    1.04 
   0  -5   0    0.18    0.71 
   0  -5  -1  313.89   10.51 
   0  -5   1  277.25   10.47 
   0  -5   2  491.27   16.08 
   0  -5   3  227.47    9.00 
   0  -5   4   81.60    4.79 
   0  -5   5  193.89    8.45 
   0  -5   6  310.08   11.65 
   0  -5   6  310.42   11.54 
   0  -5   7   43.14    3.47 
   0  -5   7   49.34    3.89 
   0  -5   7   47.83    3.78 
   0  -5   8   29.99    3.48 
   0  -5   8   36.51    3.50 
   0  -5   8   37.13    3.38 
   0  -5   9    6.79    1.99 
   0  -5   9    4.68    1.52 
   0   5   9    5.93    1.82 
   0  -5   9    4.66    1.55 
   0   5  10  387.99   15.47 
   0  -5 -10  391.48   14.99 
   0  -5  10  400.71   16.11 
   0  -5 -11   61.90    4.74 
   0  -5 -12    7.56    1.77 
   0   5  12    6.97    2.11 
   0   5  13   90.44    6.31 
   0  -5 -13   91.53    5.61 
   0   5  13   95.88    6.42 
   0   5  14   54.14    4.46 
   0   5  14   56.70    4.65 
   0  -5 -14   43.76    3.59 
   0   5  15    0.24    1.05 
   0   5  15    2.40    1.11 
   0  -5 -15    0.71    0.77 
   0   5  16   28.55    2.40 
   0  -6   0    3.34    1.19 
   0  -6  -1   72.82    4.27 
   0  -6   1   64.54    4.38 
   0  -6   2   65.12    4.31 
   0  -6   3  594.98   20.08 
   0  -6   3  623.74   20.38 
   0  -6  -3  617.04   19.60 
   0  -6   4  583.46   19.91 
   0  -6   4  570.16   19.68 
   0  -6  -4  598.07   19.35 
   0  -6  -4  606.49   19.23 
   0  -6   5   59.49    4.32 
   0  -6   5   50.90    4.23 
   0  -6  -5   63.57    4.16 
   0  -6   6   98.57    6.04 
   0  -6  -6  102.96    5.83 
   0  -6   6  107.75    6.28 
   0  -6   6   96.74    5.86 
   0  -6   6   86.82    5.64 
   0  -6   7  162.19    8.27 
   0  -6   7  153.63    8.01 
   0  -6  -7  164.32    8.04 
   0  -6   7  168.05    8.67 
   0  -6   7  165.09    8.24 
   0  -6   7  180.56    8.77 
   0  -6   8  129.51    7.64 
   0  -6   8  131.36    7.29 
   0  -6  -8  127.37    7.03 
   0  -6   8  119.00    7.00 
   0  -6   9  131.90    7.43 
   0  -6   9  136.58    8.11 
   0   6   9  128.30    7.42 
   0  -6   9  122.42    7.18 
   0  -6  -9  135.73    7.26 
   0  -6  10   14.78    2.76 
   0  -6 -10   18.97    2.72 
   0   6  11    5.20    1.86 
   0  -6 -11    3.90    1.51 
   0   6  12    3.61    1.81 
   0   6  13   77.06    5.46 
   0  -6 -13   75.10    4.91 
   0  -6 -14    9.14    1.62 
   0   6  14    9.64    1.97 
   0   6  14    9.99    1.89 
   0  -6 -15   10.01    1.38 
   0   6  15   10.21    1.71 
   0   6  15   14.62    1.90 
   0   6  16    5.47    1.04 
   0  -7   0    0.62    0.66 
   0  -7   1  142.27    7.29 
   0  -7  -1  135.46    6.40 
   0  -7   2  630.38   22.11 
   0  -7   2  649.58   22.28 
   0  -7   3  878.72   27.92 
   0  -7  -3  878.72   27.51 
   0  -7  -3  867.01   26.83 
   0  -7   3  841.41   27.51 
   0  -7   3  830.62   27.50 
   0  -7   4   80.05    5.49 
   0  -7  -4   83.87    5.15 
   0  -7  -4   82.94    5.07 
   0  -7   4   77.64    5.40 
   0  -7   4   76.15    5.36 
   0  -7   5   36.83    3.80 
   0  -7   5   41.15    3.97 
   0  -7  -5   37.81    3.41 
   0  -7   5   34.61    3.68 
   0  -7   5   32.65    3.51 
   0  -7   6    1.46    1.22 
   0  -7   6    2.08    1.29 
   0  -7  -6    5.71    1.58 
   0  -7   6    0.71    1.32 
   0  -7   6    1.10    1.37 
   0  -7  -7   -0.95    1.21 
   0  -7   7   -0.40    1.29 
   0  -7   7   -0.37    1.26 
   0  -7   7    0.67    1.04 
   0  -7   7   -0.34    1.19 
   0  -7   8    3.76    1.56 
   0  -7  -8    3.94    1.67 
   0  -7   8    6.27    1.98
[truncated: 3,534,844 more chars]
