# Supplementary material for: High-throughput nanoscale crystallization of di­hydro­pyridine active pharmaceutical ingredients
Source: Acta Crystallogr B Struct Sci Cryst Eng Mater. 2023 Dec 21;80(Pt 1):4–12. doi: 10.1107/S2052520623010053 (PMC10848412; doi:10.1107/S2052520623010053)
Supplement: Supplementary file 2 [file b-80-00004-felodipinesup2.hkl]

data_felodipine                                                                 
_shelx_title ' felodipineknown_auto_a.res in P2(1)/n'                           
_shelx_refln_list_code          4                                               
_shelx_F_calc_maximum      217.70                                               
_exptl_crystal_F_000       800.00                                               
_reflns_d_resolution_high  0.7990                                               
                                                                                
loop_                                                                           
 _space_group_symop_operation_xyz                                               
 'x, y, z'                                                                      
 '-x+1/2, y+1/2, -z+1/2'                                                        
 '-x, -y, -z'                                                                   
 'x-1/2, -y-1/2, z-1/2'                                                         
                                                                                
_cell_length_a    11.1017                                                       
_cell_length_b    12.5717                                                       
_cell_length_c    13.5023                                                       
_cell_angle_alpha  90.000                                                       
_cell_angle_beta  107.056                                                       
_cell_angle_gamma  90.000                                                       
                                                                                
_shelx_F_squared_multiplier     1.000                                           
                                                                                
loop_                                                                           
 _refln_index_h                                                                 
 _refln_index_k                                                                 
 _refln_index_l                                                                 
 _refln_F_squared_calc                                                          
 _refln_F_squared_meas                                                          
 _refln_F_squared_sigma                                                         
 _refln_observed_status                                                         
   2   0   0       2017.16       1883.61        46.97 o                         
   4   0   0       8352.82       8132.05       163.98 o                         
   6   0   0        763.68        760.15        18.01 o                         
   8   0   0         77.45         78.06         4.93 o                         
  10   0   0         55.02         43.86         8.99 o                         
  12   0   0        186.66        183.77        28.13 o                         
   1   1   0       3447.83       3543.19        61.26 o                         
   2   1   0       5301.58       5093.93        88.84 o                         
   3   1   0         31.11         43.15         2.62 o                         
   4   1   0        476.97        529.36        10.52 o                         
   5   1   0       1096.51       1039.99        22.83 o                         
   6   1   0       2384.28       2586.38        38.53 o                         
   7   1   0        807.45        789.44        16.75 o                         
   8   1   0         31.26         35.54         4.03 o                         
   9   1   0          1.16         -1.97         3.66 o                         
  10   1   0        293.24        270.39        12.76 o                         
  11   1   0          0.11         -2.44         2.44 o                         
  12   1   0          4.24         10.76         2.33 o                         
   0   2   0      25056.57      23259.25       805.79 o                         
   1   2   0         32.68         16.03         2.27 o                         
   2   2   0       1297.67       1336.50        27.28 o                         
   3   2   0       3609.06       3284.49        82.14 o                         
   4   2   0        589.43        510.86        10.11 o                         
   5   2   0        602.14        672.31        13.45 o                         
   6   2   0        110.60        175.47         5.47 o                         
   7   2   0        195.89        256.19         6.08 o                         
   8   2   0         80.84         72.50         3.05 o                         
   9   2   0        144.85        160.22         7.67 o                         
  10   2   0         10.81         18.86         4.16 o                         
  11   2   0         11.80          8.00         2.57 o                         
  12   2   0          2.47          1.40         1.94 o                         
   1   3   0        613.78        456.52         8.44 o                         
   2   3   0       5767.75       5387.54        94.51 o                         
   3   3   0       3938.08       4111.66        72.54 o                         
   4   3   0        802.15        654.63        18.33 o                         
   5   3   0        176.34        220.64         6.77 o                         
   6   3   0         21.72         22.84         2.70 o                         
   7   3   0        769.29        758.09        12.96 o                         
   8   3   0          6.77          7.29         1.84 o                         
   9   3   0        468.78        438.91        16.73 o                         
  10   3   0         50.76         49.24         3.65 o                         
  11   3   0        105.66         98.58         4.13 o                         
  12   3   0         34.06         31.39         3.39 o                         
   0   4   0        432.99        349.34        14.48 o                         
   1   4   0       4762.15       4706.27       116.93 o                         
   2   4   0        478.56        469.97        11.51 o                         
   3   4   0       2223.64       2118.90        59.83 o                         
   4   4   0        116.93         85.14         2.90 o                         
   5   4   0        676.47        678.60        12.49 o                         
   6   4   0        311.15        294.13         6.95 o                         
   7   4   0         53.81         54.08         3.52 o                         
   8   4   0          1.53          2.69         1.75 o                         
   9   4   0        208.95        203.17         8.52 o                         
  10   4   0         82.70         64.74         3.84 o                         
  11   4   0         32.97         15.48         2.34 o                         
  12   4   0         22.36         25.74         2.91 o                         
   1   5   0       1515.49       1343.29        35.17 o                         
   2   5   0       1199.03       1192.83        31.07 o                         
   3   5   0        197.44        214.32         6.59 o                         
   4   5   0        434.88        424.71        11.24 o                         
   5   5   0          1.85         32.19         2.81 o                         
   6   5   0        196.46        231.15         8.19 o                         
   7   5   0         84.47        102.74         5.90 o                         
   8   5   0         48.86         39.33         5.81 o                         
   9   5   0          1.97          9.08         6.45 o                         
  10   5   0        380.16        331.13        19.39 o                         
  11   5   0         19.30         19.04         4.88 o                         
  12   5   0          6.03          1.32         2.86 o                         
   0   6   0       1156.06        961.12        37.46 o                         
   1   6   0        815.53        825.09        23.10 o                         
   2   6   0        217.37        232.12         8.79 o                         
   3   6   0       1189.48       1234.48        43.83 o                         
   4   6   0        254.86        233.93         6.68 o                         
   5   6   0       1275.13       1262.50        25.12 o                         
   6   6   0        884.32        901.65        39.59 o                         
   7   6   0         28.24         38.75         4.29 o                         
   8   6   0          3.78          5.99         4.01 o                         
   9   6   0        321.37        323.09        13.71 o                         
  10   6   0         97.84         97.21         9.04 o                         
  11   6   0         63.04         71.13        12.89 o                         
  12   6   0         23.72          7.85         3.54 o                         
   1   7   0        762.27        753.00        22.07 o                         
   2   7   0         16.70         36.24         3.97 o                         
   3   7   0         34.28         40.69         2.94 o                         
   4   7   0       1106.60       1144.32        31.37 o                         
   5   7   0        293.69        264.01         7.77 o                         
   6   7   0        142.27        156.49         6.16 o                         
   7   7   0         18.64         33.03         5.88 o                         
   8   7   0          9.78          7.73         3.86 o                         
   9   7   0          7.76         16.17         6.02 o                         
  10   7   0        161.33        139.94         7.57 o                         
  11   7   0         58.43         51.61        12.92 o                         
   0   8   0         97.16        102.34         8.85 o                         
   1   8   0        501.42        453.28        12.35 o                         
   2   8   0        602.71        588.35        13.24 o                         
   3   8   0        855.02        893.11        21.03 o                         
   4   8   0         28.36         23.92         2.90 o                         
   5   8   0         39.04         35.06         2.81 o                         
   6   8   0         83.68         85.84         5.48 o                         
   7   8   0         73.63         78.57         5.43 o                         
   8   8   0        740.63        754.60        24.25 o                         
   9   8   0          5.43          3.18         4.59 o                         
  10   8   0         63.30         64.30        13.01 o                         
  11   8   0          1.43          0.70         2.42 o                         
   1   9   0         42.10         46.92         3.85 o                         
   2   9   0       1406.59       1361.59        32.63 o                         
   3   9   0         30.13         38.67         2.78 o                         
   4   9   0         21.78         18.81         2.48 o                         
   5   9   0         33.58         36.65         3.59 o                         
   6   9   0         21.81         17.74         3.43 o                         
   7   9   0          0.70         -0.35         2.92 o                         
   8   9   0         61.90         53.11         3.86 o                         
   9   9   0        171.44        181.14         8.36 o                         
  10   9   0         29.60         26.85         4.90 o                         
   0  10   0          5.27          5.67         3.05 o                         
   1  10   0         39.04         29.69         3.23 o                         
   2  10   0         47.03         37.68         3.95 o                         
   3  10   0        143.27        132.92         8.17 o                         
   4  10   0        448.36        447.15        20.32 o                         
   5  10   0        418.66        392.35        15.20 o                         
   6  10   0         42.11         30.96         6.81 o                         
   7  10   0          4.20          2.06         3.38 o                         
   8  10   0        371.19        399.03        17.13 o                         
   9  10   0         10.16          4.24         2.44 o                         
  10  10   0         19.22         19.52         4.09 o                         
   1  11   0        615.20        624.49        18.81 o                         
   2  11   0         32.29         28.47         4.94 o                         
   3  11   0          3.65          0.43         4.12 o                         
   4  11   0         11.38          9.22         7.26 o                         
   5  11   0        214.43        234.20        15.30 o                         
   6  11   0          1.05         -0.45         4.59 o                         
   7  11   0          1.01          2.74         2.53 o                         
   8  11   0          6.40          4.86         1.83 o                         
   9  11   0         61.53         60.55        10.99 o                         
   0  12   0        136.66        132.81        12.44 o                         
   1  12   0        223.76        229.39        11.27 o                         
   2  12   0          0.08         -1.76         3.41 o                         
   3  12   0          8.95          7.15         3.63 o                         
   4  12   0          4.30          7.07         3.97 o                         
   5  12   0        328.10        377.22        19.93 o                         
   6  12   0          9.50         14.89         4.86 o                         
   7  12   0         12.07         15.42         2.34 o                         
   8  12   0          3.12         -0.64         2.91 o                         
   1  13   0        140.13        145.79         8.72 o                         
   2  13   0         99.81         85.19         5.00 o                         
   3  13   0         75.64         81.84        14.17 o                         
   4  13   0         49.38         56.23         5.21 o                         
   5  13   0         89.36         89.11         5.68 o                         
   6  13   0          7.81          9.54         2.40 o                         
   7  13   0         12.52         11.17         3.95 o                         
   0  14   0         23.50         21.00         4.16 o                         
   1  14   0        114.24        121.69         8.57 o                         
   2  14   0         28.21         31.34         3.49 o                         
   3  14   0         12.45         10.31         5.72 o                         
   4  14   0          4.85          7.96         3.05 o                         
   5  14   0         30.57         22.52         4.59 o                         
   6  14   0          7.79         11.35         4.13 o                         
   1  15   0          0.45          0.12         3.48 o                         
   2  15   0          0.67          5.81         4.68 o                         
   3  15   0         21.12         21.02         4.18 o                         
 -13   0   1         33.98         57.30         5.77 o                         
 -11   0   1        126.19        102.93        11.12 o                         
  -9   0   1       1876.16       1713.74       138.23 o                         
  -7   0   1        480.02        504.72        14.79 o                         
  -5   0   1       3376.61       3673.03       113.31 o                         
  -3   0   1          7.47         42.17         2.07 o                         
  -1   0   1       3589.48       3498.91       121.77 o                         
   1   0   1       1698.57       1484.50        25.95 o                         
   3   0   1        489.79        642.27        12.09 o                         
   5   0   1      15223.57      16028.43       394.69 o                         
   7   0   1        492.79        533.26        17.41 o                         
   9   0   1          3.05          2.13         7.04 o                         
  11   0   1         22.85         51.22         8.15 o                         
 -13   1   1         89.02         89.51         4.85 o                         
 -12   1   1          0.68          1.06         1.87 o                         
 -11   1   1         10.82         40.05         5.88 o                         
 -10   1   1          6.83          4.49         5.01 o                         
  -9   1   1         60.24         75.47         5.20 o                         
  -8   1   1        492.48        450.04        15.77 o                         
  -7   1   1        229.25        241.97         6.32 o                         
  -6   1   1        199.27        138.46         4.00 o                         
  -5   1   1       2749.92       2407.66        50.15 o                         
  -4   1   1       1670.40       1721.55        23.46 o                         
  -3   1   1       2169.62       2277.49        30.42 o                         
  -2   1   1       1610.17       1397.41        17.46 o                         
  -1   1   1       4757.37       4476.65       110.06 o                         
   0   1   1       4245.92       4633.20        80.56 o                         
   1   1   1        464.27        452.82         8.05 o                         
   2   1   1         54.04         44.32         1.48 o                         
   3   1   1       2923.69       2703.41        35.97 o                         
   4   1   1        103.49        114.18         2.69 o                         
   5   1   1       1100.06       1640.27        30.51 o                         
   6   1   1         63.06         84.12         3.68 o                         
   7   1   1        102.68        143.07         5.12 o                         
   8   1   1         13.48         18.66         2.16 o                         
   9   1   1        215.54        193.02        11.10 o                         
  10   1   1        159.02        140.23         6.69 o                         
  11   1   1        279.39        227.77        10.65 o                         
  12   1   1         15.30         22.58         3.19 o                         
 -13   2   1          0.04          4.55         2.42 o                         
 -12   2   1        181.91        201.75        11.74 o                         
 -11   2   1        301.47        312.93        19.82 o                         
 -10   2   1         31.89         36.79         4.52 o                         
  -9   2   1        498.78        503.49        16.63 o                         
  -8   2   1       1786.94       1779.96        38.33 o                         
  -7   2   1         32.13         34.17         2.38 o                         
  -6   2   1        138.33        123.15         5.92 o                         
  -5   2   1         31.47         98.44         4.97 o                         
  -4   2   1        240.85        263.25         4.80 o                         
  -3   2   1         76.49         73.83         2.41 o                         
  -2   2   1       7808.30       8030.34       139.58 o                         
  -1   2   1       1657.26       1919.47        47.76 o                         
   0   2   1       1739.01       1288.26        26.13 o                         
   1   2   1       1219.94       1116.42        23.08 o                         
   2   2   1       8691.96       7971.92       113.27 o                         
   3   2   1        486.87        492.49         8.72 o                         
   4   2   1       1421.23       1217.87        22.45 o                         
   5   2   1       2057.39       2038.97        37.38 o                         
   6   2   1        512.60        529.89        14.12 o                         
   7   2   1       1667.33       1820.32        40.33 o                         
   8   2   1        186.41        184.66         5.51 o                         
   9   2   1          6.58          6.29         3.68 o                         
  10   2   1        122.04        107.00         4.01 o                         
  11   2   1         59.17         55.34         3.72 o                         
  12   2   1         19.85         16.27         2.12 o                         
 -12   3   1         71.14         64.90         6.66 o                         
 -11   3   1         62.18         65.36         4.84 o                         
 -10   3   1          7.50          9.36         3.52 o                         
  -9   3   1        363.56        341.29        10.13 o                         
  -8   3   1        220.51        240.82         5.16 o                         
  -7   3   1         11.92         35.61         2.70 o                         
  -6   3   1       1675.34       1620.47        35.20 o                         
  -5   3   1         19.98         37.41         5.18 o                         
  -4   3   1       1908.07       1713.83        61.61 o                         
  -3   3   1        301.94        245.98         6.07 o                         
  -2   3   1        306.94        296.89        11.43 o                         
  -1   3   1       1491.85       1412.87        56.05 o                         
   0   3   1       6501.14       6157.83       122.86 o                         
   1   3   1        522.58        632.89        21.66 o                         
   2   3   1        298.78        273.64         5.48 o                         
   3   3   1       1013.32       1047.86        15.86 o                         
   4   3   1       1147.76       1205.40        32.25 o                         
   5   3   1         99.37         85.96         4.01 o                         
   6   3   1        558.37        571.04        14.65 o                         
   7   3   1        899.11        924.40        19.41 o                         
   8   3   1        654.04        696.85        14.39 o                         
   9   3   1        147.42        130.98         8.56 o                         
  10   3   1        226.76        171.82         7.66 o                         
  11   3   1         32.34         31.42         3.03 o                         
  12   3   1         34.72         45.06         3.66 o                         
 -12   4   1         76.26         72.42         4.25 o                         
 -11   4   1         60.09         68.53         3.50 o                         
 -10   4   1         12.73         13.04         3.64 o                         
  -9   4   1        716.74        662.35        15.77 o                         
  -8   4   1       2486.53       2252.76        31.35 o                         
  -7   4   1        654.68        689.54        23.42 o                         
  -6   4   1        961.94       1039.84        18.58 o                         
  -5   4   1        220.14        300.64         8.79 o                         
  -4   4   1         65.34         76.20         5.35 o                         
  -3   4   1       1676.76       1752.72        44.40 o                         
  -2   4   1          1.98         23.27         2.24 o                         
  -1   4   1       3514.89       3118.83       136.49 o                         
   0   4   1        845.04        782.87        24.43 o                         
   1   4   1       1383.62       1293.84        33.32 o                         
   2   4   1       4361.49       4246.35        86.47 o                         
   3   4   1       2314.50       2100.66        37.58 o                         
   4   4   1         12.68         14.10         2.49 o                         
   5   4   1        209.79        177.40         6.03 o                         
   6   4   1        139.21        107.53         4.34 o                         
   7   4   1         33.86         68.71         3.95 o                         
   8   4   1        102.97         83.49         6.24 o                         
   9   4   1        315.46        282.66         7.66 o                         
  10   4   1         32.86         35.53         2.86 o                         
  11   4   1         79.62         70.95         3.56 o                         
 -12   5   1          1.94         -1.50         3.09 o                         
 -11   5   1          0.21          6.81         4.54 o                         
 -10   5   1         83.53         74.01         6.27 o                         
  -9   5   1        195.28        178.25         9.89 o                         
  -8   5   1        772.90        728.61        58.84 o                         
  -7   5   1        519.65        555.71        19.02 o                         
  -6   5   1         11.12         17.43         3.11 o                         
  -5   5   1       2355.47       2262.30        48.47 o                         
  -4   5   1        308.03        303.91        11.51 o                         
  -3   5   1        103.44        198.71         8.07 o                         
  -2   5   1       2598.06       2659.63        67.21 o                         
  -1   5   1       1791.82       1744.46        45.04 o                         
   0   5   1        707.75        623.19        17.51 o                         
   1   5   1        485.90        452.05        18.25 o                         
   2   5   1       1132.23       1202.40        44.81 o                         
   3   5   1       1397.19       1433.75        50.52 o                         
   4   5   1        955.40        831.55        24.44 o                         
   5   5   1         12.71         21.92         2.86 o                         
   6   5   1        939.91        930.15        27.82 o                         
   7   5   1       1676.74       1810.32        41.52 o                         
   8   5   1        282.95        276.34        12.43 o                         
   9   5   1          0.20         -2.36         5.31 o                         
  10   5   1         36.00         27.37         4.29 o                         
  11   5   1        164.14        151.43        30.01 o                         
 -12   6   1         27.93         15.17         3.45 o                         
 -11   6   1        139.81        123.89        11.69 o                         
 -10   6   1         72.89         58.86         5.69 o                         
  -9   6   1         96.91         90.63        10.40 o                         
  -8   6   1          7.02          9.66         4.33 o                         
  -7   6   1         98.35        122.97         5.71 o                         
  -6   6   1        275.38        293.70         8.47 o                         
  -5   6   1          0.73         16.95         2.66 o                         
  -4   6   1        399.03        370.85         8.95 o                         
  -3   6   1       1623.67       1935.66        41.49 o                         
  -2   6   1        821.94        949.18        26.41 o                         
  -1   6   1       1811.96       1729.52        45.29 o                         
   0   6   1       1433.95       1279.77        48.58 o                         
   1   6   1       1240.42       1209.06        32.54 o                         
   2   6   1        301.34        237.30         8.36 o                         
   3   6   1        207.32        192.29        10.92 o                         
   4   6   1         98.15        103.70         4.59 o                         
   5   6   1       1374.09       1261.37        35.38 o                         
   6   6   1        432.18        526.88        18.30 o                         
   7   6   1         27.17        117.73         5.60 o                         
   8   6   1        363.01        352.15        13.84 o                         
   9   6   1         30.30         23.19         4.54 o                         
  10   6   1        130.51        139.07        10.44 o                         
  11   6   1          0.75         14.17         3.63 o                         
 -12   7   1          0.64         -0.50         3.77 o                         
 -11   7   1          6.80          3.18         2.62 o                         
 -10   7   1        130.85        132.67        10.58 o                         
  -9   7   1         30.50         35.39         5.14 o                         
  -8   7   1         72.27         67.24         6.49 o                         
  -7   7   1         21.17         18.85         4.59 o                         
  -6   7   1         53.01         70.76         3.91 o                         
  -5   7   1        315.98        281.70         8.23 o                         
  -4   7   1         34.01         33.99         2.61 o                         
  -3   7   1         33.82         25.49         3.03 o                         
  -2   7   1        114.41        111.92         5.92 o                         
  -1   7   1         19.64         19.12         2.63 o                         
   0   7   1        250.90        193.79        11.71 o                         
   1   7   1       1864.44       1684.03        60.81 o                         
   2   7   1        378.07        389.35        10.78 o                         
   3   7   1        203.64        204.21         7.20 o                         
   4   7   1       2213.40       2239.25        57.33 o                         
   5   7   1         66.52         88.51         4.54 o                         
   6   7   1       1118.03       1100.89        24.96 o                         
   7   7   1        431.16        420.47        11.48 o                         
   8   7   1         96.26        106.92         8.56 o                         
   9   7   1          0.82          3.35         3.45 o                         
  10   7   1         36.26         45.83         6.58 o                         
  11   7   1        156.51        135.25        34.33 o                         
 -11   8   1          7.52          5.46         4.06 o                         
 -10   8   1         19.86         25.49         3.77 o                         
  -9   8   1         20.91         24.38         3.45 o                         
  -8   8   1        131.21        141.32         8.69 o                         
  -7   8   1        171.92        184.45        16.80 o                         
  -6   8   1         15.85         14.30         4.16 o                         
  -5   8   1         10.35         25.04         2.92 o                         
  -4   8   1        139.42        169.82         6.38 o                         
  -3   8   1       2219.73       2181.28        44.49 o                         
  -2   8   1        101.64         93.68         4.90 o                         
  -1   8   1        823.27        793.77        25.38 o                         
   0   8   1        838.10        845.12        20.20 o                         
   1   8   1        180.92        194.38         6.08 o                         
   2   8   1          2.77          5.85         1.86 o                         
   3   8   1        176.65        156.30         5.72 o                         
   4   8   1          6.14          8.98         2.19 o                         
   5   8   1         63.37         64.15         3.76 o                         
   6   8   1          1.17          3.60         3.01 o                         
   7   8   1        239.21        242.67         9.42 o                         
   8   8   1         76.74         86.33         6.60 o                         
   9   8   1         11.45         10.10         3.72 o                         
  10   8   1         29.22         32.81         4.65 o                         
  11   8   1          7.54          2.68         4.09 o                         
 -11   9   1         14.49          3.04         4.04 o                         
 -10   9   1          0.89          8.54         2.86 o                         
  -9   9   1        130.40        122.24         8.30 o                         
  -8   9   1        178.84        196.85         7.10 o                         
  -7   9   1        121.01        126.41        11.53 o                         
  -6   9   1          3.15          7.65         3.21 o                         
  -5   9   1        136.91        123.60         6.45 o                         
  -4   9   1        793.47        747.16        17.04 o                         
  -3   9   1         10.50         10.98         2.42 o                         
  -2   9   1         19.14         18.75         2.42 o                         
  -1   9   1        114.75         89.45         4.24 o                         
   0   9   1        333.68        305.52         9.09 o                         
   1   9   1        828.56        822.80        17.74 o                         
   2   9   1        361.88        346.89        10.54 o                         
   3   9   1        238.95        219.57         8.63 o                         
   4   9   1         73.98         67.09         3.76 o                         
   5   9   1          3.74          6.91         2.71 o                         
   6   9   1          2.08          1.20         2.85 o                         
   7   9   1        236.52        261.41        10.33 o                         
   8   9   1         12.91          9.72         4.72 o                         
   9   9   1         49.26         56.19         4.59 o                         
  10   9   1         15.12         15.08         2.81 o                         
 -10  10   1          6.69          6.76         2.58 o                         
  -9  10   1         48.61         37.95         3.92 o                         
  -8  10   1          4.31          8.41         2.79 o                         
  -7  10   1        144.49        157.75         7.81 o                         
  -6  10   1          0.56         -1.00         4.81 o                         
  -5  10   1        179.91        190.75        12.38 o                         
  -4  10   1         37.60         38.78         4.89 o                         
  -3  10   1        515.01        510.60        25.00 o                         
  -2  10   1         14.65         13.95         2.67 o                         
  -1  10   1        292.42        261.99         9.08 o                         
   0  10   1         45.06         42.23         2.99 o                         
   1  10   1        222.83        203.78         8.42 o                         
   2  10   1          0.45          1.49         2.66 o                         
   3  10   1          0.52         -0.34         3.95 o                         
   4  10   1        121.58        138.44         8.43 o                         
   5  10   1         45.48         59.48         9.44 o                         
   6  10   1          1.28          7.45         5.09 o                         
   7  10   1         89.16         96.69         6.48 o                         
   8  10   1          8.05         16.19         2.38 o                         
   9  10   1         53.05         44.24         3.52 o                         
  -9  11   1         17.77         13.52         2.86 o                         
  -8  11   1         27.22         29.71         2.51 o                         
  -7  11   1         18.15         23.25         5.58 o                         
  -6  11   1        145.01        128.59        11.12 o                         
  -5  11   1          7.62          8.99         5.63 o                         
  -4  11   1         44.13         35.55         8.22 o                         
  -3  11   1          2.95          1.79         3.26 o                         
  -2  11   1          2.31         -2.06         4.06 o                         
  -1  11   1          1.71         -2.78         6.32 o                         
   0  11   1         31.88         34.14         4.30 o                         
   1  11   1         56.60         39.93         4.66 o                         
   2  11   1        149.76        139.79         8.40 o                         
   3  11   1         33.78         36.05         5.37 o                         
   4  11   1        113.09        118.41        11.35 o                         
   5  11   1          2.12         -1.45         4.99 o                         
   6  11   1         61.43         58.83         5.07 o                         
   7  11   1         33.44         40.28         3.48 o                         
   8  11   1         24.00         24.62         2.67 o                         
  -8  12   1         17.01         19.91         2.82 o                         
  -7  12   1         20.80         17.50         2.51 o                         
  -6  12   1        213.17        230.97        14.21 o                         
  -5  12   1         76.56         83.41         8.72 o                         
  -4  12   1        192.53        193.85         9.64 o                         
  -3  12   1         33.22         41.91         5.25 o                         
  -2  12   1         34.39         33.99         3.63 o                         
  -1  12   1         77.62         71.50         7.27 o                         
   0  12   1        529.60        549.23        18.94 o                         
   1  12   1         51.93         42.91         6.61 o                         
   2  12   1         36.74         31.28         4.24 o                         
   3  12   1          0.10         -1.58         3.32 o                         
   4  12   1         58.96         50.76         7.06 o                         
   5  12   1         22.50         19.43         5.36 o                         
   6  12   1         17.00         23.02         3.72 o                         
   7  12   1          0.78          1.44         1.89 o                         
   8  12   1          4.86          5.45         3.41 o                         
  -7  13   1         24.81         33.28         4.72 o                         
  -6  13   1         47.05         49.77         7.17 o                         
  -5  13   1          0.31          3.03         3.35 o                         
  -4  13   1          1.09          0.37         3.39 o                         
  -3  13   1         25.09         21.39         4.99 o                         
  -2  13   1        134.15        145.26         8.07 o                         
  -1  13   1         59.85         64.65         5.05 o                         
   0  13   1        718.12        803.26        24.71 o                         
   1  13   1        330.35        354.56        19.48 o                         
   3  13   1         39.16         50.16         5.05 o                         
   4  13   1         55.75         62.34         6.95 o                         
   5  13   1          2.92          4.21         2.25 o                         
   6  13   1         93.60        123.64         8.72 o                         
   7  13   1         59.56         52.44         5.40 o                         
  -6  14   1         19.72         17.66         4.40 o                         
  -5  14   1         14.76         14.71         4.95 o                         
  -4  14   1          6.26          7.17         5.58 o                         
  -3  14   1         41.63         45.99         7.17 o                         
  -2  14   1          8.23          5.37         3.00 o                         
  -1  14   1          5.44          5.12         3.21 o                         
   0  14   1          7.84         12.40         3.48 o                         
   1  14   1          9.64          8.18         2.53 o                         
   2  14   1          1.80         -2.59         3.31 o                         
   3  14   1         15.83          9.34         3.26 o                         
   4  14   1          5.19          5.81         3.77 o                         
   5  14   1         13.23          8.35         4.09 o                         
  -4  15   1         15.01         12.49         4.22 o                         
  -3  15   1         27.11         23.88         5.72 o                         
  -2  15   1         32.08         31.96         5.86 o                         
  -1  15   1         21.00         21.37         3.79 o                         
   0  15   1         75.09         72.13         4.86 o                         
   1  15   1         32.92         30.50         3.83 o                         
   2  15   1          0.04         -0.54         2.63 o                         
 -12   0   2         98.92        119.14        10.53 o                         
 -10   0   2         10.81         14.60         6.88 o                         
  -8   0   2        342.45        343.18        15.37 o                         
  -6   0   2        568.89        632.40        18.88 o                         
  -4   0   2       5940.35       5845.69       117.66 o                         
  -2   0   2       3024.21       3157.19        77.97 o                         
   0   0   2       3801.62       4655.94        93.40 o                         
   2   0   2       2096.01       1651.79        29.41 o                         
   4   0   2        350.63        352.97        14.94 o                         
   6   0   2        831.72        771.85        31.42 o                         
   8   0   2        112.24        133.25         6.51 o                         
  10   0   2        700.28        686.78        23.04 o                         
  12   0   2        151.12        200.90        26.70 o                         
 -13   1   2         51.82         40.04         4.82 o                         
 -12   1   2         38.16         39.29         3.94 o                         
 -11   1   2        118.55         92.04         7.76 o                         
 -10   1   2        114.62        153.40         7.60 o                         
  -9   1   2        332.02        256.28         7.16 o                         
  -8   1   2         94.82         72.95         5.13 o                         
  -7   1   2          0.94          5.50         1.79 o                         
  -6   1   2        665.11        595.35        14.51 o                         
  -5   1   2          5.77          7.59         2.04 o                         
  -4   1   2        813.57        770.46        13.59 o                         
  -3   1   2       3077.07       2766.89        43.28 o                         
  -2   1   2       4811.28       4677.75        72.44 o                         
  -1   1   2       1428.86       1217.07        30.63 o                         
   0   1   2       4273.88       4365.30        67.96 o                         
   1   1   2        258.67        176.49         2.83 o                         
   2   1   2      10515.32      10330.46       145.52 o                         
   3   1   2         57.03         49.61         1.71 o                         
   4   1   2        147.93        125.80        19.93 o                         
   5   1   2         22.65         94.24         3.73 o                         
   6   1   2          1.32         25.53         2.50 o                         
   7   1   2         20.62         25.70         2.69 o                         
   8   1   2          3.48          7.38         2.83 o                         
   9   1   2          1.04         13.49         2.41 o                         
  10   1   2        201.85        187.71        10.05 o                         
  11   1   2         20.60         15.48         2.56 o                         
  12   1   2        109.75         98.24        10.39 o                         
 -13   2   2         33.58         60.89         4.09 o                         
 -12   2   2          3.72          4.69         2.44 o                         
 -11   2   2        238.64        271.04        12.38 o                         
 -10   2   2        392.29        356.18         9.55 o                         
  -9   2   2         44.46         37.20         5.27 o                         
  -8   2   2         37.92         22.37         4.04 o                         
  -7   2   2       1093.46       1133.80        27.48 o                         
  -6   2   2         87.93        140.71         9.08 o                         
  -4   2   2       1561.55       1641.36        24.30 o                         
  -3   2   2       1435.30       1704.55        39.72 o                         
  -2   2   2       8917.32       8111.85       282.19 o                         
  -1   2   2       3351.65       3179.90        63.36 o                         
   0   2   2       5741.34       5371.75        83.66 o                         
   1   2   2       2591.39       2474.16        43.57 o                         
   2   2   2       1110.91       1024.94        21.99 o                         
   3   2   2        605.91        653.76        16.78 o                         
   4   2   2       2391.92       2302.60        71.65 o                         
   5   2   2        368.94        399.79        10.66 o                         
   6   2   2          2.91          8.91         2.31 o                         
   7   2   2       1102.66       1171.25        48.13 o                         
   8   2   2         19.02         21.67         2.87 o                         
   9   2   2        347.86        355.30         7.82 o                         
  10   2   2          0.87          6.15         2.89 o                         
  11   2   2         56.74         44.76         3.26 o                         
  12   2   2        120.99        144.44         7.49 o                         
 -12   3   2         17.81         16.70         3.02 o                         
 -11   3   2         25.11         16.74         3.46 o                         
 -10   3   2         25.97         45.63         4.90 o                         
  -9   3   2        202.31        205.33         6.84 o                         
  -8   3   2         76.74         78.77         5.92 o                         
  -7   3   2         18.59         54.56         3.45 o                         
  -6   3   2       1135.82       1222.32        33.41 o                         
  -5   3   2       2471.19       2732.05        43.92 o                         
  -4   3   2       1670.41       2009.16        41.69 o                         
  -3   3   2       6810.30       6765.83       136.71 o                         
  -2   3   2      13240.39      13733.06       337.17 o                         
  -1   3   2      31953.29      32162.56       788.34 o                         
   0   3   2        273.34        309.52         5.60 o                         
   1   3   2       1178.54       1024.15        29.15 o                         
   2   3   2       1104.40       1036.59        27.16 o                         
   3   3   2       6253.64       5632.26       139.16 o                         
   4   3   2         71.19         72.77         3.51 o                         
   5   3   2       1396.48       1473.84        44.73 o                         
   6   3   2          3.84         13.17         2.52 o                         
   7   3   2        212.84        211.58        14.21 o                         
   8   3   2        168.86        148.55         4.69 o                         
   9   3   2        105.42        117.17         4.93 o                         
  10   3   2         55.47         60.38         3.50 o                         
  11   3   2        121.73        108.51         9.12 o                         
 -12   4   2          2.94          8.23         1.68 o                         
 -11   4   2          0.05          7.22         4.54 o                         
 -10   4   2        361.64        328.05        11.18 o                         
  -9   4   2        283.20        295.47         7.59 o                         
  -8   4   2        433.59        425.24        14.25 o                         
  -7   4   2       1897.42       1934.74        74.65 o                         
  -6   4   2        276.33        283.90        14.42 o                         
  -5   4   2        187.03        187.83         7.90 o                         
  -4   4   2       2221.35       2142.02        38.69 o                         
  -3   4   2       6512.28       6603.86       115.12 o                         
  -2   4   2         74.10         86.01         2.91 o                         
  -1   4   2         18.88         22.84         1.31 o                         
   0   4   2       1623.16       1476.56        34.33 o                         
   1   4   2        422.08        429.53         9.98 o                         
   2   4   2        392.76        394.95        27.47 o                         
   3   4   2         19.96         39.96         2.70 o                         
   4   4   2          2.67          7.67         3.95 o                         
   5   4   2        186.87        213.04        12.99 o                         
   6   4   2        723.41        747.02        16.22 o                         
   7   4   2        514.56        536.78         8.66 o                         
   8   4   2        299.66        318.16         8.44 o                         
   9   4   2        492.40        451.61        19.10 o                         
  10   4   2        126.74        126.03         5.12 o                         
  11   4   2         21.17         30.90         2.58 o                         
 -12   5   2         83.10         36.73         4.81 o                         
 -11   5   2         72.20         74.75         5.67 o                         
 -10   5   2        117.73         93.00         7.14 o                         
  -9   5   2          4.81         23.84         4.84 o                         
  -8   5   2          4.65          3.54         4.04 o                         
  -7   5   2         26.41         38.36         6.13 o                         
  -6   5   2        131.93        141.84         6.47 o                         
  -5   5   2         16.32         21.04         3.58 o                         
  -4   5   2        673.67        791.46        22.76 o                         
  -3   5   2        308.38        266.39        12.03 o                         
  -2   5   2         40.10         51.90         4.72 o                         
  -1   5   2        429.68        472.34        19.57 o                         
   0   5   2         36.31         29.52         2.82 o                         
   1   5   2        164.71        234.70        24.18 o                         
   2   5   2       2193.67       1956.76        54.21 o                         
   3   5   2        443.21        382.16        12.33 o                         
   4   5   2         74.14         40.64         5.81 o                         
   5   5   2         25.69         30.19         3.03 o                         
   6   5   2        170.39        164.94        10.55 o                         
   7   5   2       1536.09       1628.74        37.47 o                         
   8   5   2         13.39         16.25         4.12 o                         
   9   5   2        108.70        101.07         7.14 o                         
  10   5   2         54.90         50.63         6.45 o                         
  11   5   2        238.78        126.50         9.08 o                         
 -12   6   2         13.03         12.03         4.00 o                         
 -11   6   2         57.00         37.67         5.86 o                         
 -10   6   2        132.41        174.70         9.42 o                         
  -9   6   2         63.91         66.70         9.17 o                         
  -8   6   2         40.13         35.86         5.43 o                         
  -7   6   2         64.42         66.83         4.35 o                         
  -6   6   2        133.02        126.79         5.32 o                         
  -5   6   2          0.63          3.36         2.32 o                         
  -4   6   2        278.34        239.46        11.84 o                         
  -3   6   2        222.73        153.11         7.06 o                         
  -2   6   2        647.65        707.95        16.62 o                         
  -1   6   2        358.87        335.14         9.12 o                         
   0   6   2         47.77         47.40         5.72 o                         
   1   6   2       5499.60       5302.02       132.72 o                         
   2   6   2        403.62        460.45        14.91 o                         
   3   6   2          3.16          1.96         2.31 o                         
   4   6   2        107.71         87.81         4.60 o                         
   5   6   2       1226.60       1160.63        31.85 o                         
   6   6   2       3503.20       3485.81        64.34 o                         
   7   6   2        132.65        134.94         6.76 o                         
   8   6   2         20.46         17.68         8.24 o                         
   9   6   2         12.02         11.85         5.49 o                         
  10   6   2        162.25        149.06         7.60 o                         
  11   6   2         11.54         11.63         2.57 o                         
 -12   7   2          2.33         -0.18         3.54 o                         
 -11   7   2         30.69         43.93         5.43 o                         
 -10   7   2         46.02         50.90         7.36 o                         
  -9   7   2        214.35        217.97        16.37 o                         
  -8   7   2        378.22        384.36        21.61 o                         
  -7   7   2         52.45         52.90         5.96 o                         
  -6   7   2         63.10         60.75         3.69 o                         
  -5   7   2        259.70        279.83         8.16 o                         
  -4   7   2        159.09        166.71         5.79 o                         
  -3   7   2         27.02         55.86         5.07 o                         
  -2   7   2         71.70         70.54         5.25 o                         
  -1   7   2        804.39        835.74        19.63 o                         
   0   7   2        878.65        875.07        17.53 o                         
   1   7   2          4.85          8.93         2.36 o                         
   2   7   2       2757.47       2640.25        43.30 o                         
   3   7   2       2156.66       1980.28        37.28 o                         
   4   7   2         22.10         26.80         3.30 o                         
   5   7   2         46.89         71.65         4.55 o                         
   6   7   2       1973.53       1984.11        44.37 o                         
   7   7   2         73.89         86.83         5.60 o                         
   8   7   2         16.91         18.11         3.42 o                         
   9   7   2        197.93        168.81        11.99 o                         
  10   7   2          7.85          4.54         2.77 o                         
 -11   8   2          3.99          3.18         3.50 o                         
 -10   8   2          7.42         12.18         2.65 o                         
  -9   8   2         22.64         31.52         3.81 o                         
  -8   8   2         17.06         28.15         7.17 o                         
  -7   8   2        104.01        120.00        21.75 o                         
  -6   8   2         30.59         31.62         5.07 o                         
  -5   8   2        122.34        136.10         4.67 o                         
  -4   8   2          1.11          4.03         2.12 o                         
  -3   8   2        142.94        157.02         8.93 o                         
  -2   8   2        463.32        445.88        12.25 o                         
  -1   8   2         92.40         98.96         3.78 o                         
   0   8   2        309.76        280.06         7.66 o                         
   1   8   2          4.87          5.03         2.00 o                         
   2   8   2         46.93         32.24         2.80 o                         
   3   8   2        369.39        371.19        11.28 o                         
   4   8   2        135.80        124.51         6.84 o                         
   5   8   2        370.25        409.07        10.83 o                         
   6   8   2        244.30        295.48        10.40 o                         
   7   8   2        191.85        192.18        10.13 o                         
   8   8   2        157.81        149.39         6.77 o                         
   9   8   2         44.26         54.63         3.89 o                         
  10   8   2          9.40          9.68         2.66 o                         
 -11   9   2         32.18         15.48         4.27 o                         
 -10   9   2          4.40          5.44         2.16 o                         
  -9   9   2          0.02          1.76         2.59 o                         
  -8   9   2        293.84        327.22        11.10 o                         
  -7   9   2          6.27          2.77         5.68 o                         
  -6   9   2        687.74        702.00        23.26 o                         
  -5   9   2         62.70         48.91         5.26 o                         
  -4   9   2        425.64        418.24         9.88 o                         
  -3   9   2        268.12        292.01         7.63 o                         
  -2   9   2          7.76          5.83         3.26 o                         
  -1   9   2         10.78         14.36         2.12 o                         
   0   9   2         74.36         69.61         3.92 o                         
   1   9   2        100.02         86.18         4.22 o                         
   2   9   2        178.67        161.58         4.89 o                         
   3   9   2         47.67         46.43         3.28 o                         
   4   9   2        140.40        127.99         8.45 o                         
   5   9   2        103.94         72.02        15.80 o                         
   6   9   2        163.94        147.43        11.81 o                         
   7   9   2          0.08          2.62         2.78 o                         
   8   9   2        102.60        102.75         4.49 o                         
   9   9   2        172.74        159.67         5.83 o                         
 -10  10   2         24.15         23.26         6.08 o                         
  -9  10   2         18.45         16.71         3.24 o                         
  -8  10   2         39.55         34.06         3.70 o                         
  -7  10   2          4.94          7.99         3.05 o                         
  -6  10   2         32.62         29.69         6.45 o                         
  -5  10   2        117.62        111.37         6.28 o                         
  -4  10   2         18.88         11.36         4.05 o                         
  -3  10   2          9.94         11.46         3.35 o                         
  -2  10   2         79.08         82.56         6.46 o                         
  -1  10   2        342.85        326.89         8.92 o                         
   0  10   2        108.21        100.78         4.09 o                         
   1  10   2        341.74        323.63         8.24 o                         
   2  10   2        426.61        372.71        14.30 o                         
   3  10   2         22.28         27.30         4.92 o                         
   4  10   2        164.01        154.39         6.94 o                         
   5  10   2          2.93          2.95         4.68 o                         
   6  10   2          3.68          6.52         5.29 o                         
   7  10   2        128.21        145.26         8.68 o                         
   8  10   2          5.44          6.45         2.00 o                         
   9  10   2          0.56          4.23         1.72 o                         
  -9  11   2         89.72        101.73        18.82 o                         
  -8  11   2         82.28         84.32         5.01 o                         
  -7  11   2         17.22         17.43         3.60 o                         
  -6  11   2         19.56         18.80         6.04 o                         
  -5  11   2         42.32         53.44         7.76 o                         
  -4  11   2        383.33        412.50        21.84 o                         
  -3  11   2        137.58        147.60         6.87 o                         
  -2  11   2         69.90         63.53         5.99 o                         
  -1  11   2         93.90         92.95         7.75 o                         
   0  11   2         84.91         93.00         8.61 o                         
   1  11   2        109.91         97.33         6.02 o                         
   2  11   2          0.09         -1.97         3.43 o                         
   3  11   2         18.59         16.80         7.85 o                         
   4  11   2         85.79         82.39         6.70 o                         
   5  11   2        173.30        163.14        12.17 o                         
   6  11   2         20.70         22.60         3.67 o                         
   7  11   2         95.34         86.89         4.43 o                         
   8  11   2          6.62          5.50         3.59 o                         
  -8  12   2          0.08         -0.23         2.82 o                         
  -7  12   2          1.84          2.68         3.81 o                         
  -6  12   2          0.18          2.00         4.54 o                         
  -5  12   2          6.58         14.30         5.45 o                         
  -4  12   2         20.34         21.22         4.47 o                         
  -3  12   2        114.53        111.23         5.86 o                         
  -2  12   2         23.85         30.51         5.05 o                         
  -1  12   2        472.36        477.53        17.17 o                         
   0  12   2        139.24        144.70         9.02 o                         
   1  12   2         45.77         43.64         4.56 o                         
   2  12   2         17.24         16.16         4.52 o                         
   3  12   2          3.91          0.77         3.82 o                         
   4  12   2         12.84         17.57         5.49 o                         
   5  12   2         13.59         24.27         3.96 o                         
   6  12   2          7.19         10.66         3.06 o                         
   7  12   2          0.37          1.36         3.36 o                         
  -7  13   2          4.23         -0.90         2.65 o                         
  -6  13   2          4.46          7.14         3.05 o                         
  -5  13   2         63.20         70.54         5.41 o                         
  -4  13   2          1.07         -1.75         3.39 o                         
  -3  13   2         55.67         48.67         5.11 o                         
  -2  13   2         15.39         14.94         5.22 o                         
  -1  13   2          1.15          0.28         4.40 o                         
   0  13   2         22.86         21.52         4.78 o                         
   1  13   2        202.87        197.55        13.21 o                         
   2  13   2         51.92         47.04         6.95 o                         
   3  13   2         41.91         43.32         4.97 o                         
   4  13   2         75.34         66.41         4.98 o                         
   5  13   2        103.49         89.40         7.81 o                         
   6  13   2          3.28          4.09         3.95 o                         
  -6  14   2         13.13         17.34         4.40 o                         
  -5  14   2          2.07          5.68         4.81 o                         
  -4  14   2         14.70         10.08         5.58 o                         
  -3  14   2          4.04          5.21         3.15 o                         
  -2  14   2        352.00        410.59        12.24 o                         
  -1  14   2        133.10        139.55         5.98 o                         
   0  14   2          0.06          0.63         2.97 o                         
   1  14   2          9.69          9.65         2.42 o                         
   2  14   2        218.76        233.65         9.48 o                         
   3  14   2         10.03         14.38         2.89 o                         
   4  14   2         21.56         27.52         4.45 o                         
   5  14   2          3.25          3.50         3.86 o                         
  -3  15   2         22.97         26.15         6.17 o                         
  -2  15   2         56.95         60.21         7.17 o                         
  -1  15   2         13.75         19.07         5.90 o                         
   0  15   2          5.11          4.42         2.71 o                         
   1  15   2         26.35         24.22         3.53 o                         
   2  15   2          1.22          0.64         3.63 o                         
 -13   0   3         81.45         91.47         6.11 o                         
 -11   0   3          1.85          9.97         6.63 o                         
  -9   0   3        264.77        309.55        11.02 o                         
  -7   0   3        460.20        424.77        13.55 o                         
  -5   0   3        287.20        209.19         7.74 o                         
  -3   0   3        110.95        103.21        12.94 o                         
   1   0   3        696.94        602.90        13.25 o                         
   3   0   3        112.87        129.54         5.86 o                         
   5   0   3       1968.30       2562.30        93.90 o                         
   7   0   3        134.09        190.82        10.11 o                         
   9   0   3        163.50        139.03        11.90 o                         
  11   0   3        358.24        329.59        25.49 o                         
 -13   1   3          3.38          1.74         1.59 o                         
 -12   1   3         59.42         58.06         5.91 o                         
 -11   1   3        242.17        228.45         8.68 o                         
 -10   1   3        208.86        201.43        10.17 o                         
  -9   1   3       1530.86       1580.12        28.48 o                         
  -8   1   3        286.41        287.32         8.49 o                         
  -7   1   3          6.42          1.54         2.00 o                         
  -6   1   3          3.48         26.47         2.35 o                         
  -5   1   3       1089.69       1066.92        17.76 o                         
  -4   1   3       3605.42       3308.46        58.29 o                         
  -3   1   3        274.34        311.40         7.24 o                         
  -2   1   3       9523.02       8643.12       150.37 o                         
  -1   1   3       6957.83       6817.24       137.11 o                         
   0   1   3        318.72        274.81         5.03 o                         
   1   1   3       8434.88       8630.94       122.73 o                         
   2   1   3       1218.22       1109.59        17.86 o                         
   3   1   3       4689.10       4726.14       116.91 o                         
   4   1   3       4297.86       4084.88       102.96 o                         
   5   1   3       2028.07       1816.55        48.19 o                         
   6   1   3         23.10         16.48         2.30 o                         
   7   1   3        847.92        871.31        14.25 o                         
   8   1   3        169.46        167.93         5.92 o                         
   9   1   3        324.68        321.44        13.34 o                         
  10   1   3        108.11         95.24         4.88 o                         
  11   1   3        110.95        126.29         8.13 o                         
  12   1   3          0.71          2.28         2.42 o                         
 -13   2   3          3.30         -0.77         2.36 o                         
 -12   2   3         16.61          4.77         4.01 o                         
 -11   2   3        151.60        180.97        10.22 o                         
 -10   2   3         89.12         77.99         8.34 o                         
  -9   2   3        212.77        245.33         7.48 o                         
  -8   2   3       1220.10       1317.14        26.53 o                         
  -7   2   3        389.45        407.68        17.51 o                         
  -6   2   3       3008.15       2559.92        55.16 o                         
  -5   2   3        780.07        715.67        20.45 o                         
  -4   2   3       1360.45       1384.72        29.39 o                         
  -3   2   3       1054.32       1017.74        28.06 o                         
  -2   2   3      47391.74      45399.82      1572.58 o                         
  -1   2   3       5959.80       5723.06       188.16 o                         
   0   2   3       2277.70       2105.94        33.40 o                         
   1   2   3        286.61        297.55         6.31 o                         
   2   2   3       3081.54       2758.81        56.43 o                         
   3   2   3       1165.90       1408.44        51.40 o                         
   4   2   3         10.81         82.05         6.95 o                         
   5   2   3        109.27        138.66         9.72 o                         
   6   2   3        221.02        225.21         8.00 o                         
   7   2   3          0.21          0.33         1.81 o                         
   8   2   3        190.57        161.42         5.78 o                         
   9   2   3         23.92         19.96         6.22 o                         
  10   2   3        168.01        156.69         8.03 o                         
  11   2   3         27.27         29.03         2.59 o                         
 -13   3   3          9.25          6.72         2.17 o                         
 -12   3   3        113.20         92.02         6.26 o                         
 -11   3   3         24.04         13.02         3.34 o                         
 -10   3   3          3.26          1.90         2.45 o                         
  -9   3   3         34.64         29.86         5.51 o                         
  -8   3   3        713.59        782.15        17.27 o                         
  -7   3   3         84.94        112.29         4.66 o                         
  -6   3   3        893.20       1017.25        32.66 o                         
  -5   3   3        536.76        591.75        12.39 o                         
  -4   3   3          0.93          2.19         1.69 o                         
  -3   3   3       7456.30       8030.62       280.74 o                         
  -2   3   3        250.89        368.27        41.07 o                         
  -1   3   3       1196.93       1137.89        18.34 o                         
   0   3   3         76.14         93.11         2.36 o                         
   1   3   3        362.63        402.66         9.30 o                         
   2   3   3       3595.41       3339.38        58.67 o                         
   3   3   3          6.30         11.85         3.31 o                         
   4   3   3       3309.06       3482.02       125.68 o                         
   5   3   3         25.47         29.51         5.18 o                         
   6   3   3          2.74         19.28         2.23 o                         
   7   3   3        134.72        116.11         4.00 o                         
   8   3   3        720.78        693.21        19.46 o                         
   9   3   3          0.47         -2.13         2.42 o                         
  10   3   3          4.39         12.94         3.03 o                         
  11   3   3          8.24          5.55         1.88 o                         
 -12   4   3         30.87         22.30         2.24 o                         
 -11   4   3         29.87         39.18         6.81 o                         
 -10   4   3          9.69         -0.64         3.99 o                         
  -9   4   3         18.77         18.60         3.07 o                         
  -8   4   3        103.24         78.90         3.95 o                         
  -7   4   3        198.50        166.45        13.76 o                         
  -6   4   3        193.84        154.33        10.31 o                         
  -5   4   3       3170.92       3199.63        51.35 o                         
  -4   4   3          9.13         17.22         2.16 o                         
  -3   4   3       3554.71       3466.90       122.77 o                         
  -2   4   3       9207.22       8331.36       187.26 o                         
  -1   4   3       1068.56        991.80        16.32 o                         
   0   4   3        648.23        558.65         8.84 o                         
   1   4   3          7.71          4.20         1.93 o                         
   2   4   3        634.95        559.93        22.57 o                         
   3   4   3       1085.68       1037.22        40.32 o                         
   4   4   3         26.60         48.73         3.98 o                         
   5   4   3        222.30        232.12         7.93 o                         
   6   4   3          6.79         14.23         2.11 o                         
   7   4   3       1034.59       1042.05        17.93 o                         
   8   4   3        247.22        280.24         6.49 o                         
   9   4   3          7.82          4.46         3.82 o                         
  10   4   3        202.99        174.05        12.40 o                         
  11   4   3         72.24         86.09         5.54 o                         
 -12   5   3         21.68         23.06         9.08 o                         
 -11   5   3         79.91         94.85         9.04 o                         
 -10   5   3          1.67          1.39         3.92 o                         
  -9   5   3         47.71         58.96         7.85 o                         
  -8   5   3         54.43         55.73         5.17 o                         
  -7   5   3         39.86         27.93         4.34 o                         
  -6   5   3       1226.87       1338.87        37.18 o                         
  -5   5   3        332.67        384.58        10.61 o                         
  -4   5   3         34.94         21.43         5.27 o                         
  -3   5   3        588.79        806.84        32.15 o                         
  -2   5   3          5.69         49.67         5.72 o                         
  -1   5   3        221.24        223.12         9.90 o                         
   0   5   3       2285.15       2317.03        58.97 o                         
   1   5   3        440.27        396.56        17.75 o                         
   2   5   3       1343.50       1255.78        43.70 o                         
   3   5   3        106.48        129.99         8.99 o                         
   4   5   3        228.43        210.06         6.10 o                         
   5   5   3        258.22        214.19         6.47 o                         
   6   5   3         65.47        117.29         5.33 o                         
   7   5   3         62.16         71.79         6.44 o                         
   8   5   3        290.01        266.00         9.69 o                         
   9   5   3          6.68          3.43         3.39 o                         
  10   5   3          6.82          7.33         3.02 o                         
 -12   6   3         15.24          8.90         3.36 o                         
 -11   6   3          4.02          1.89         3.09 o                         
 -10   6   3         61.22         56.90         5.81 o                         
  -9   6   3         11.97          9.58         6.27 o                         
  -8   6   3          0.31          3.77         4.12 o                         
  -7   6   3         14.82         17.38         3.08 o                         
  -6   6   3          2.36          5.31         2.53 o                         
  -5   6   3        731.07        779.06        14.82 o                         
  -4   6   3         33.43         58.75         7.13 o                         
  -3   6   3       1570.21       1572.19        53.08 o                         
  -2   6   3        310.92        350.63        11.69 o                         
  -1   6   3        944.05        894.52        20.45 o                         
   0   6   3        916.18        845.80        23.98 o                         
   1   6   3       2209.88       2194.03        46.31 o                         
   2   6   3         98.18        115.93         6.96 o                         
   3   6   3         11.64          8.79         1.90 o                         
   4   6   3        295.35        293.76         7.94 o                         
   5   6   3         15.89         19.81         2.59 o                         
   6   6   3       1090.16       1046.21        43.77 o                         
   7   6   3         81.83         99.60         9.45 o                         
   8   6   3          0.50         -3.05         3.08 o                         
   9   6   3          0.21         -2.86         4.40 o                         
  10   6   3         20.07         18.77         3.30 o                         
 -12   7   3         44.48         18.57         4.09 o                         
 -11   7   3         27.56         23.31         3.50 o                         
 -10   7   3         14.22         30.47         6.54 o                         
  -9   7   3         32.34         37.99         5.39 o                         
  -8   7   3         21.08         22.18         5.02 o                         
  -7   7   3        316.08        292.65        13.08 o                         
  -6   7   3          0.59          3.30         2.38 o                         
  -5   7   3          6.18         17.50         2.50 o                         
  -4   7   3       1420.91       1512.24        23.88 o                         
  -3   7   3       1864.76       2002.59        38.11 o                         
  -2   7   3        785.28        770.53        18.51 o                         
  -1   7   3        576.16        559.69        14.20 o                         
   0   7   3        880.92        903.32        21.05 o                         
   1   7   3          6.52         11.74         2.14 o                         
   2   7   3        391.02        369.22         9.15 o                         
   3   7   3        125.93        105.56         4.44 o                         
   4   7   3         29.49         35.19         2.98 o                         
   5   7   3         53.92         63.62         3.61 o                         
   6   7   3       1395.89       1398.82        38.79 o                         
   7   7   3         67.73         71.99         5.18 o                         
   8   7   3        382.90        389.72        15.03 o                         
   9   7   3         72.78         64.92         4.20 o                         
  10   7   3         19.30         13.67         2.82 o                         
 -11   8   3         36.71         45.90         7.58 o                         
 -10   8   3         69.98         55.77         4.06 o                         
  -9   8   3         44.88         43.37         5.33 o                         
  -8   8   3         11.25         27.42         7.13 o                         
  -7   8   3        452.04        381.93        15.44 o                         
  -6   8   3        191.41        172.72         9.52 o                         
  -5   8   3         14.06         13.27         2.21 o                         
  -4   8   3         16.33         14.74         2.50 o                         
  -3   8   3          9.08         15.16         2.35 o                         
  -2   8   3         39.77         37.38         3.12 o                         
  -1   8   3         10.57         18.09         2.25 o                         
   0   8   3        230.75        204.63         7.36 o                         
   1   8   3         60.45         71.42         3.78 o                         
   2   8   3         61.99         57.32         3.49 o                         
   3   8   3        950.98        913.87        19.35 o                         
   4   8   3          4.79          6.28         2.61 o                         
   5   8   3         22.79         30.40         4.62 o                         
   6   8   3        418.63        422.02        11.27 o                         
   7   8   3          5.36          2.10         3.02 o                         
   8   8   3         87.81        101.71         9.17 o                         
   9   8   3        103.16        130.65         5.38 o                         
  10   8   3         24.33         30.78         4.13 o                         
 -11   9   3         15.82         19.40         7.56 o                         
 -10   9   3          0.01         -2.10         2.10 o                         
  -9   9   3          1.09          4.29         2.68 o                         
  -8   9   3         59.27         55.00         5.87 o                         
  -7   9   3        453.67        427.80        23.20 o                         
  -6   9   3        212.00        183.35         9.74 o                         
  -5   9   3          4.35          5.72         3.35 o                         
  -4   9   3         79.13         81.64         3.43 o                         
  -3   9   3       1144.96       1170.72        26.12 o                         
  -2   9   3        175.17        166.42         6.08 o                         
  -1   9   3       2000.00       2006.29        38.22 o                         
   0   9   3        519.47        508.81        12.28 o                         
   1   9   3         22.55         25.31         2.67 o                         
   2   9   3        148.52        128.99         5.42 o                         
   3   9   3        256.94        216.42         9.54 o                         
   4   9   3          2.68          8.14         3.26 o                         
   5   9   3        111.28        120.30         7.51 o                         
   6   9   3         54.97         61.50         4.29 o                         
   7   9   3          5.77          4.41         2.76 o                         
   8   9   3         30.67         23.66         3.07 o                         
   9   9   3        227.18        188.49         8.26 o                         
 -10  10   3         67.08         51.03         5.63 o                         
  -9  10   3         26.98         22.05         2.87 o                         
  -8  10   3          9.17         12.99         3.08 o                         
  -7  10   3         95.38         98.19         5.71 o                         
  -6  10   3          0.25         12.08         5.54 o                         
  -5  10   3         26.97         29.66         4.51 o                         
  -4  10   3         33.94         33.44         3.94 o                         
  -3  10   3         48.63         56.39         5.90 o                         
  -2  10   3         80.82         72.30         6.14 o                         
  -1  10   3       1237.89       1176.64        33.85 o                         
   0  10   3        328.43        333.31        13.31 o                         
   1  10   3         14.57         24.23         4.82 o                         
   2  10   3          0.54          1.54         4.02 o                         
   3  10   3        484.58        484.10        17.34 o                         
   4  10   3        177.19        181.40         7.66 o                         
   5  10   3         94.83         73.21         4.99 o                         
   6  10   3         90.64        109.46         5.64 o                         
   7  10   3         70.14         74.38         3.77 o                         
   8  10   3          0.43          0.63         1.95 o                         
  -9  11   3          0.08          0.50         3.18 o                         
  -8  11   3          1.34         -0.85         2.68 o                         
  -7  11   3         35.63         29.81         4.16 o                         
  -6  11   3        279.22        269.75        16.53 o                         
  -5  11   3         10.00         12.80         5.68 o                         
  -4  11   3        643.84        701.77        31.92 o                         
  -3  11   3        228.78        191.19        10.60 o                         
  -2  11   3          5.85          5.38         4.21 o                         
  -1  11   3          2.26         16.73         5.79 o                         
   0  11   3          2.81          2.63         7.85 o                         
   1  11   3        248.10        232.66        10.96 o                         
   2  11   3          2.53          5.49         4.23 o                         
   3  11   3         54.28         57.44         9.17 o                         
   4  11   3         73.78         73.27         4.93 o                         
   5  11   3         30.57         25.32         3.30 o                         
   6  11   3         25.16         25.35         3.06 o                         
   7  11   3          1.63          3.53         2.49 o                         
   8  11   3          0.08         -1.45         3.27 o                         
  -8  12   3          0.42         -1.09         2.54 o                         
  -7  12   3         19.26         16.16         4.45 o                         
  -6  12   3         59.39         60.12         7.22 o                         
  -5  12   3         53.80         58.30         7.40 o                         
  -4  12   3          0.58         -0.34         3.15 o                         
  -3  12   3         11.69         10.52         3.08 o                         
  -2  12   3          0.06          0.68         3.68 o                         
  -1  12   3         63.57         62.78         5.14 o                         
   0  12   3        160.37        169.14         9.31 o                         
   1  12   3         10.23          7.72         4.44 o                         
   2  12   3        160.07        169.44         9.10 o                         
   3  12   3          9.62         16.87         3.31 o                         
   4  12   3        105.55         98.94         8.85 o                         
   5  12   3         12.02         15.48         5.22 o                         
   6  12   3        121.66        123.82        12.26 o                         
   7  12   3          1.70         -1.14         3.59 o                         
  -7  13   3          6.69          9.58         2.87 o                         
  -6  13   3          3.60          3.46         2.91 o                         
  -5  13   3          0.29         -4.36         7.54 o                         
  -4  13   3        105.39        115.98         6.81 o                         
  -3  13   3         42.21         62.48         5.42 o                         
  -2  13   3         84.54         83.95         6.18 o                         
  -1  13   3        100.16        115.96        10.03 o                         
   0  13   3         19.17         13.67         5.36 o                         
   1  13   3         56.25         59.98         7.54 o                         
   2  13   3          5.18          5.35         3.83 o                         
   3  13   3          0.44          1.06         2.64 o                         
   4  13   3          1.67          1.98         2.66 o                         
   5  13   3          6.89          7.04         2.50 o                         
   6  13   3          7.31         10.03         4.00 o                         
  -6  14   3          0.06          1.63         5.81 o                         
  -5  14   3          0.82          0.41         5.45 o                         
  -4  14   3          5.06          7.54         5.54 o                         
  -3  14   3          3.39          1.95         5.77 o                         
  -2  14   3          3.37          5.99         3.42 o                         
  -1  14   3          1.81          3.19         2.56 o                         
   0  14   3         27.73         34.58         4.44 o                         
   1  14   3          9.47          8.08         3.47 o                         
   2  14   3          0.47          1.21         2.18 o                         
   3  14   3        124.72        122.96         8.04 o                         
   4  14   3          3.47          0.41         3.27 o                         
  -3  15   3         52.41         54.76         7.04 o                         
  -2  15   3          1.44         -0.95         5.86 o                         
  -1  15   3         67.15         68.65         7.40 o                         
   0  15   3         57.25         54.71         6.99 o                         
   1  15   3         30.70         28.42         6.36 o                         
 -10   0   4       1766.91       1992.06        55.71 o                         
  -8   0   4         13.34         12.12         3.24 o                         
  -6   0   4         13.42         12.36         2.76 o                         
  -4   0   4       2515.46       1927.91        68.06 o                         
  -2   0   4        814.86        760.70        28.79 o                         
   0   0   4       6296.72       5723.55       232.65 o                         
   2   0   4       3362.48       3265.17        82.14 o                         
   4   0   4        133.70        100.03         7.54 o                         
   6   0   4        525.44        494.55        13.14 o                         
   8   0   4         55.60         94.40         7.19 o                         
  10   0   4        334.69        315.10        20.50 o                         
 -13   1   4          4.57         -1.63         2.04 o                         
 -12   1   4        116.92         98.11         7.19 o                         
 -11   1   4         29.37         15.90         4.71 o                         
 -10   1   4        364.10        542.97        15.65 o                         
  -9   1   4         26.11          7.50         4.92 o                         
  -8   1   4        250.18        234.95         6.70 o                         
  -7   1   4         61.77         76.46         2.80 o                         
  -6   1   4       1835.36       1851.66        30.89 o                         
  -5   1   4        173.22        166.11         5.81 o                         
  -4   1   4       6337.88       6377.50       158.13 o                         
  -3   1   4         10.03         30.04         2.35 o                         
  -2   1   4        309.49        285.14         6.04 o                         
  -1   1   4       1879.53       1716.57        27.39 o                         
   0   1   4       1330.54       1431.14        23.07 o                         
   1   1   4        887.35        871.41        12.31 o                         
   2   1   4        242.15        317.72         9.77 o                         
   3   1   4       2549.43       2940.96        74.81 o                         
   4   1   4          0.80          6.74         2.60 o                         
   5   1   4          1.81         12.12         2.03 o                         
   6   1   4       1064.70       1288.02        32.16 o                         
   7   1   4        248.90        261.29         6.10 o                         
   8   1   4        917.92        933.63        18.34 o                         
   9   1   4        191.58        182.17         6.78 o                         
  10   1   4         81.28        101.47         5.60 o                         
  11   1   4          0.01         -1.91         1.91 o                         
 -13   2   4         73.53         58.43         3.07 o                         
 -12   2   4          0.01         -4.06         4.12 o                         
 -11   2   4         75.28         78.23         4.48 o                         
 -10   2   4        863.27        831.84        19.20 o                         
  -9   2   4         72.60         67.48         3.81 o                         
  -8   2   4         12.25         10.32         3.95 o                         
  -7   2   4        142.22        147.54         4.76 o                         
  -6   2   4        216.73        204.97         6.70 o                         
  -5   2   4         43.99         68.49         3.38 o                         
  -4   2   4        567.48        603.70        23.61 o                         
  -3   2   4       2069.22       1975.41        41.21 o                         
  -2   2   4       1157.84       1193.15        30.95 o                         
  -1   2   4        293.26        296.03         6.11 o                         
   0   2   4       2518.58       2362.68        42.06 o                         
   1   2   4          0.52          5.00         1.14 o                         
   2   2   4        841.99        942.50        35.42 o                         
   3   2   4       3292.92       3148.65        79.52 o                         
   4   2   4         17.71         34.33         4.95 o                         
   5   2   4         68.30         61.98         3.89 o                         
   6   2   4         72.87         84.77         3.33 o                         
   7   2   4          0.59         -0.21         1.77 o                         
   8   2   4        128.00        122.02         5.44 o                         
   9   2   4         70.99         89.12         5.00 o                         
  10   2   4        114.82        111.16         4.72 o                         
  11   2   4         43.80         28.02         5.97 o                         
 -13   3   4         29.41         44.38         3.37 o                         
 -12   3   4          1.22         -0.25         2.88 o                         
 -11   3   4          7.38          5.56         2.62 o                         
 -10   3   4         51.28         51.99         4.08 o                         
  -9   3   4        312.53        326.73         8.76 o                         
  -8   3   4          1.00         -3.83         3.83 o                         
  -7   3   4       1135.44       1150.19        22.19 o                         
  -6   3   4         77.67         78.12         3.96 o                         
  -5   3   4        151.52        256.65         7.70 o                         
  -4   3   4        734.61        954.40        36.96 o                         
  -3   3   4        823.42        826.77        31.83 o                         
  -2   3   4       3289.27       3313.20       117.55 o                         
  -1   3   4          3.69          3.50         1.07 o                         
   0   3   4        114.72        115.38         2.46 o                         
   1   3   4       1036.87       1171.59        19.41 o                         
   2   3   4          9.79         14.08         2.91 o                         
   3   3   4          5.98         16.44         4.13 o                         
   4   3   4         95.68         91.85         7.63 o                         
   5   3   4        784.20        876.04        30.09 o                         
   6   3   4          6.51          8.65         1.92 o                         
   7   3   4        215.16        249.09         5.94 o                         
   8   3   4          2.67          6.49         1.89 o                         
   9   3   4        427.35        445.90        27.20 o                         
  10   3   4          0.49          8.19         2.11 o                         
  11   3   4         55.94         58.84         4.40 o                         
 -12   4   4          8.08          4.56         2.09 o                         
 -11   4   4        155.25        167.09        12.58 o                         
 -10   4   4        232.80        183.45        15.60 o                         
  -9   4   4         23.80         27.54         4.22 o                         
  -8   4   4         70.47         55.73         3.92 o                         
  -7   4   4         66.22         53.02         4.13 o                         
  -6   4   4         36.90         31.64         2.52 o                         
  -5   4   4        191.03        222.53         6.49 o                         
  -4   4   4       2740.83       3025.08        76.97 o                         
  -3   4   4        166.20        151.33         9.04 o                         
  -1   4   4        839.52        892.05        23.58 o                         
   0   4   4       3056.23       3046.64        48.23 o                         
   1   4   4       3485.38       3772.61        59.67 o                         
   2   4   4        836.93        749.92        17.12 o                         
   3   4   4       2917.40       2719.97        69.83 o                         
   4   4   4        623.93        661.91        49.63 o                         
   5   4   4       1303.78       1194.25        38.60 o                         
   6   4   4          4.75         38.69         3.61 o                         
   7   4   4         26.04         18.49         2.24 o                         
   8   4   4         62.19         67.86         3.69 o                         
   9   4   4         23.96         40.00         2.56 o                         
  10   4   4         16.94          9.31         2.00 o                         
 -12   5   4          0.71         -0.07         2.39 o                         
 -11   5   4         22.49         21.34         5.72 o                         
 -10   5   4        206.51        239.27        11.48 o                         
  -9   5   4        118.06        104.48         8.31 o                         
  -8   5   4         90.70        116.48         7.91 o                         
  -7   5   4        244.97        209.59        13.44 o                         
  -6   5   4         36.10         31.46         3.29 o                         
  -5   5   4        412.00        435.70        11.71 o                         
  -4   5   4         35.19         43.50         6.27 o                         
  -3   5   4         12.98         37.59         4.59 o                         
  -2   5   4        576.43        554.53        16.50 o                         
  -1   5   4         63.27         47.14         3.78 o                         
   0   5   4        171.49        165.12         6.84 o                         
   1   5   4        350.60        478.55        14.67 o                         
   2   5   4       3691.50       3735.29        84.00 o                         
   3   5   4         67.39         73.16         7.56 o                         
   4   5   4         72.65         85.57         3.78 o                         
   5   5   4        278.00        214.49        14.03 o                         
   6   5   4       1055.45       1041.20        42.86 o                         
   7   5   4        172.72        153.62         7.20 o                         
   8   5   4         16.46         21.06         3.43 o                         
   9   5   4        136.83        122.32         9.67 o                         
  10   5   4        163.75        146.70         8.94 o                         
 -12   6   4          0.25         -0.27         3.13 o                         
 -11   6   4         92.60         88.83         6.08 o                         
 -10   6   4         64.04         52.32         5.66 o                         
  -9   6   4        101.75        109.47        11.35 o                         
  -8   6   4         44.51         30.20         5.25 o                         
  -7   6   4         88.19         92.92         4.90 o                         
  -6   6   4         66.64         66.21         3.89 o                         
  -5   6   4        981.64       1073.62        26.14 o                         
  -4   6   4        310.96        388.71        19.21 o                         
  -3   6   4         99.58        124.23         8.49 o                         
  -2   6   4         31.78         54.34         5.02 o                         
  -1   6   4         51.10         39.21         3.80 o                         
   0   6   4       1889.49       1839.94        48.54 o                         
   1   6   4         41.19         41.32         3.36 o                         
   2   6   4        236.49        208.41         9.34 o                         
   3   6   4          8.25         15.15         2.50 o                         
   4   6   4         88.94         80.59         5.77 o                         
   5   6   4        552.04        574.50        13.81 o                         
   6   6   4         94.90         74.44         5.32 o                         
   7   6   4         35.08         34.44         4.11 o                         
   8   6   4         57.51         59.66         5.55 o                         
   9   6   4        143.69        126.18         5.61 o                         
  10   6   4          6.37         10.72         3.36 o                         
 -12   7   4        113.79         47.45         5.13 o                         
 -11   7   4         72.30         53.82         7.31 o                         
 -10   7   4        120.40        135.53        11.35 o                         
  -9   7   4         32.01         18.27         4.64 o                         
  -8   7   4          2.94          3.87         4.26 o                         
  -7   7   4        161.89        159.39         9.26 o                         
  -6   7   4        297.55        291.69         9.93 o                         
  -5   7   4         26.13         21.57         2.35 o                         
  -4   7   4         21.53         17.37         2.81 o                         
  -3   7   4         15.23         23.33         2.72 o                         
  -2   7   4        480.47        434.20         9.22 o                         
  -1   7   4         16.46         14.56         2.09 o                         
   0   7   4         40.49         38.52         2.92 o                         
   1   7   4       1076.20       1077.06        24.90 o                         
   2   7   4         45.88         40.53         2.86 o                         
   3   7   4         60.02         48.36         3.22 o                         
   4   7   4        362.85        318.24         7.87 o                         
   5   7   4        498.96        489.31        14.24 o                         
   6   7   4        247.85        291.79        11.95 o                         
   7   7   4         25.15         30.90         6.74 o                         
   8   7   4         65.72         65.34         7.58 o                         
   9   7   4          2.07          0.54         2.67 o                         
  10   7   4          8.95         12.76         3.18 o                         
 -11   8   4          7.42          3.72         2.53 o                         
 -10   8   4          2.83          1.03         2.55 o                         
  -9   8   4         41.31         49.73         5.49 o                         
  -8   8   4        159.22        207.09        15.21 o                         
  -7   8   4          0.97          1.88         4.13 o                         
  -6   8   4        190.19        217.43        14.94 o                         
  -5   8   4          1.95          7.49         1.97 o                         
  -4   8   4         71.79         71.81         3.80 o                         
  -3   8   4         13.20         19.78         2.79 o                         
  -2   8   4          1.36          4.09         2.08 o                         
  -1   8   4        643.49        664.93        14.74 o                         
   0   8   4        129.70        141.28         5.39 o                         
   1   8   4        230.88        221.71         6.86 o                         
   2   8   4        153.20        125.02         5.01 o                         
   3   8   4        393.09        344.65         8.30 o                         
   4   8   4        209.33        196.06         7.77 o                         
   5   8   4        665.88        711.93        16.36 o                         
   6   8   4        201.21        224.50        10.19 o                         
   7   8   4         10.28         12.26         3.82 o                         
   8   8   4        353.00        349.52        10.55 o                         
   9   8   4         45.68         42.21        11.87 o                         
 -11   9   4          0.04         -0.45         3.81 o                         
 -10   9   4          1.90          0.56         2.09 o                         
  -9   9   4          0.41          0.90         3.21 o                         
  -8   9   4         98.92         85.78         6.84 o                         
  -7   9   4         33.56         40.41         7.54 o                         
  -6   9   4         29.51         18.97         4.38 o                         
  -5   9   4         14.49         11.22         3.11 o                         
  -4   9   4         31.24         26.36         2.91 o                         
  -3   9   4         88.50         80.57         4.75 o                         
  -2   9   4        422.53        408.54         9.56 o                         
  -1   9   4          0.21          5.98         3.38 o                         
   0   9   4        507.70        463.94        10.42 o                         
   1   9   4          2.51          6.36         2.61 o                         
   2   9   4        524.04        456.58        13.31 o                         
   3   9   4        305.60        280.19         9.97 o                         
   4   9   4       1549.14       1544.79        35.11 o                         
   5   9   4       1042.00        950.29        35.82 o                         
   6   9   4         62.25         66.18         4.58 o                         
   7   9   4         16.43         20.19         3.58 o                         
   8   9   4         41.08         37.78         3.13 o                         
   9   9   4         69.90         67.22         9.99 o                         
 -10  10   4          6.76          3.59         3.81 o                         
  -9  10   4         33.62         50.17         3.68 o                         
  -8  10   4        207.19        223.14         8.27 o                         
  -7  10   4         23.03         17.75         4.19 o                         
  -6  10   4         65.13         68.47         6.08 o                         
  -5  10   4        262.26        250.14        22.00 o                         
  -4  10   4         14.51         11.70         4.21 o                         
  -3  10   4          0.74          0.54         4.12 o                         
  -2  10   4       1126.09       1269.05        51.67 o                         
  -1  10   4         53.88         59.89         8.13 o                         
   0  10   4        178.18        204.05        14.80 o                         
   1  10   4         18.87         10.60         4.31 o                         
   2  10   4         39.71         39.61         5.41 o                         
   3  10   4         23.00         19.57         3.64 o                         
   4  10   4         10.01         10.66         3.23 o                         
   5  10   4         51.56         53.25        11.28 o                         
   6  10   4         69.57         80.27         7.72 o                         
   7  10   4         76.73         70.03         5.02 o                         
   8  10   4         44.55         39.83         3.77 o                         
  -9  11   4         20.01         14.03         3.86 o                         
  -8  11   4          0.23         -0.65         2.79 o                         
  -7  11   4         12.04          9.89         2.76 o                         
  -6  11   4        102.09        102.44         6.70 o                         
  -5  11   4          6.66         10.08         5.54 o                         
  -3  11   4          3.44          1.54         6.99 o                         
  -2  11   4        248.24        267.43        16.57 o                         
  -1  11   4       1739.78       1763.90        48.85 o                         
   0  11   4        472.19        503.52        17.85 o                         
   1  11   4        384.72        358.51        20.30 o                         
   2  11   4        150.56        150.88        12.62 o                         
   3  11   4          0.54          1.32         3.05 o                         
   4  11   4        117.50        103.79        10.17 o                         
   5  11   4          7.78          9.27         3.07 o                         
   6  11   4          3.41          0.25         2.74 o                         
   7  11   4         29.88         25.34         4.06 o                         
  -8  12   4          7.92          1.68         2.63 o                         
  -7  12   4         12.63         15.62         4.50 o                         
  -6  12   4         14.59         19.98         5.22 o                         
  -5  12   4        226.89        208.86        13.44 o                         
  -4  12   4         40.64         44.35         7.51 o                         
  -3  12   4          4.73          3.36         4.63 o                         
  -2  12   4          0.28          2.36         4.21 o                         
  -1  12   4         74.61         75.32         6.64 o                         
   0  12   4         25.42         23.47         5.65 o                         
   1  12   4          3.44          6.54         4.21 o                         
   2  12   4         15.12         13.91         3.32 o                         
   3  12   4          1.67         -1.50         4.68 o                         
   4  12   4         47.04         46.99         6.67 o                         
   5  12   4        208.22        165.18         7.51 o                         
   6  12   4          0.17         -3.50         3.50 o                         
   7  12   4        144.82        103.79         6.86 o                         
  -7  13   4          2.62          5.36         5.72 o                         
  -6  13   4          4.73          4.89         2.78 o                         
  -5  13   4          2.53          5.56         3.09 o                         
  -4  13   4          0.43          1.26         3.67 o                         
  -3  13   4          4.71          2.98         3.81 o                         
  -2  13   4          7.13          6.99         3.16 o                         
  -1  13   4          7.69         13.89         5.31 o                         
   0  13   4         27.89         28.89         4.61 o                         
   1  13   4        174.01        170.37         8.47 o                         
   2  13   4         12.62         13.36         2.86 o                         
   3  13   4          2.52          2.31         2.70 o                         
   4  13   4         21.41         23.37         3.26 o                         
   5  13   4          2.58          0.68         3.45 o                         
  -6  14   4         55.61         70.60         7.40 o                         
  -5  14   4         54.43         73.56         7.58 o                         
  -4  14   4         53.30         59.98         6.95 o                         
  -3  14   4         28.67         34.07         4.13 o                         
  -2  14   4         28.45         31.77         3.08 o                         
  -1  14   4          0.20          3.50         2.44 o                         
   0  14   4         37.75         33.82         3.87 o                         
   1  14   4          5.62          2.98         2.19 o                         
   2  14   4          0.07          0.82         3.72 o                         
   3  14   4         35.40         22.70         4.20 o                         
  -3  15   4          0.06         -4.00         6.04 o                         
  -2  15   4         91.52         84.95         7.72 o                         
  -1  15   4          1.49         -0.18         5.81 o                         
   0  15   4          3.62          4.63         5.68 o                         
 -13   0   5        104.93        117.42         9.13 o                         
 -11   0   5        163.70        187.71        10.74 o                         
  -9   0   5        263.67        287.76        12.72 o                         
  -7   0   5        109.73        177.52        17.48 o                         
  -5   0   5        482.51        473.24        31.67 o                         
  -3   0   5          5.08          2.32         3.54 o                         
  -1   0   5          1.35          3.22         1.18 o                         
   1   0   5       3579.44       3760.80       133.03 o                         
   3   0   5         44.26         54.08         5.72 o                         
   5   0   5       2076.76       2091.93        39.34 o                         
   7   0   5        647.94        690.75        18.20 o                         
   9   0   5        507.42        445.78        23.02 o                         
  11   0   5         89.99        132.44         8.22 o                         
 -13   1   5        118.29         80.87         5.43 o                         
 -12   1   5         11.17          9.60         2.57 o                         
 -11   1   5         16.00         -2.77         4.04 o                         
 -10   1   5         19.35         19.65         4.27 o                         
  -9   1   5         41.10         57.63         4.51 o                         
  -8   1   5          9.91         17.47         2.15 o                         
  -7   1   5        980.55        991.68        14.33 o                         
  -6   1   5       2104.09       2380.44        39.16 o                         
  -5   1   5       1414.97       1323.51        29.10 o                         
  -4   1   5          0.42          5.40         2.99 o                         
  -3   1   5       1473.12       1329.29        51.58 o                         
  -2   1   5       1101.46        978.55        25.02 o                         
  -1   1   5        111.75        130.23         3.34 o                         
   0   1   5       1822.36       1870.38        33.75 o                         
   1   1   5       2388.06       2284.24        64.79 o                         
   2   1   5        645.79        636.00        18.88 o                         
   3   1   5       1370.68       1403.59        53.12 o                         
   4   1   5          2.25          0.82         2.14 o                         
   5   1   5        158.24        199.19         4.66 o                         
   6   1   5         60.97         64.80         2.55 o                         
   7   1   5        157.83        162.92         4.68 o                         
   8   1   5        302.10        354.35        28.04 o                         
   9   1   5        143.29        168.45        13.72 o                         
  10   1   5         26.80         32.03         2.76 o                         
  11   1   5        133.90        134.36         9.01 o                         
 -13   2   5          1.56          7.79         3.23 o                         
 -12   2   5         24.83         34.02         3.74 o                         
 -11   2   5        143.21        156.30         6.61 o                         
 -10   2   5         57.46         37.90         4.52 o                         
  -9   2   5        308.26        313.79        11.17 o                         
  -8   2   5        873.65        915.59        16.76 o                         
  -7   2   5         57.49         72.50         3.90 o                         
  -6   2   5         57.49         82.67         4.80 o                         
  -5   2   5        913.19        885.11        35.91 o                         
  -4   2   5        327.69        354.17        12.21 o                         
  -3   2   5        129.52        103.39         6.95 o                         
  -2   2   5         10.61         14.23         2.36 o                         
  -1   2   5       1062.30       1195.18        19.50 o                         
   0   2   5          2.63          5.18         1.23 o                         
   1   2   5        234.28        254.38         6.74 o                         
   2   2   5        126.84        162.00         9.26 o                         
   3   2   5        304.32        391.29        18.12 o                         
   4   2   5        696.75        648.43        16.15 o                         
   5   2   5       1283.67       1405.38        19.36 o                         
   6   2   5          8.27         28.73         1.79 o                         
   7   2   5         19.97         36.08         2.68 o                         
   8   2   5        567.97        671.17        23.70 o                         
   9   2   5        196.69        180.19         7.09 o                         
  10   2   5         45.40         51.65         3.12 o                         
 -13   3   5         46.85         23.80         3.37 o                         
 -12   3   5         42.66         29.61         7.54 o                         
 -11   3   5          0.16         -2.61         3.16 o                         
 -10   3   5          0.14          2.62         3.35 o                         
  -9   3   5         24.56         15.75         2.93 o                         
  -8   3   5        358.61        393.99         7.85 o                         
  -7   3   5          9.26         16.40         2.30 o                         
  -6   3   5        133.64        136.07         6.58 o                         
  -5   3   5         59.05         36.63         3.48 o                         
  -4   3   5         89.69         85.82         4.96 o                         
  -3   3   5        208.10        182.75        10.13 o                         
  -2   3   5       1360.51       1132.71        24.46 o                         
  -1   3   5       3848.28       4261.32       106.59 o                         
   0   3   5       6255.91       6264.79        98.41 o                         
   1   3   5          6.91         12.34         2.29 o                         
   2   3   5        358.95        439.41        13.44 o                         
   3   3   5       1920.98       2295.93        77.23 o                         
   4   3   5        102.75         94.34         4.60 o                         
   5   3   5        385.31        411.40         7.14 o                         
   6   3   5          0.80          4.22         1.37 o                         
   7   3   5        122.67        145.11         4.45 o                         
   8   3   5        103.83        124.01         4.36 o                         
   9   3   5        113.03        120.30         5.79 o                         
  10   3   5        150.81        140.64         9.06 o                         
 -12   4   5         14.44         20.29         2.95 o                         
 -11   4   5          0.07          1.75         3.08 o                         
 -10   4   5          0.70         -2.96         3.33 o                         
  -9   4   5         26.48         19.82         3.04 o                         
  -8   4   5         14.88         29.75         3.59 o                         
  -7   4   5         81.11         78.88         5.51 o                         
  -6   4   5        310.67        296.62         6.22 o                         
  -5   4   5        427.06        391.87         9.95 o                         
  -4   4   5       1227.91       1169.87        49.33 o                         
  -3   4   5       3892.30       3936.17        99.00 o                         
  -2   4   5       1011.73       1166.23        25.41 o                         
  -1   4   5        824.76        933.44        35.28 o                         
   0   4   5        286.33        290.17         6.84 o                         
   1   4   5        334.27        368.68        16.89 o                         
   2   4   5       3094.50       3005.44        76.70 o                         
   3   4   5       1733.77       1704.22        45.25 o                         
   4   4   5       1525.39       1432.32        27.72 o                         
   5   4   5       2195.69       2228.15        26.54 o                         
   6   4   5        301.40        322.38         9.49 o                         
   7   4   5        159.45        160.81         4.58 o                         
   8   4   5         62.56         69.27         4.03 o                         
   9   4   5         13.16         14.70         2.11 o                         
  10   4   5        224.81        258.09         9.38 o                         
 -12   5   5         10.80          5.88         4.34 o                         
 -11   5   5         15.01         12.82         3.58 o                         
 -10   5   5        158.63        158.67         9.15 o                         
  -9   5   5         67.59        103.90        17.37 o                         
  -8   5   5        289.45        339.76        19.80 o                         
  -7   5   5        326.90        327.33        58.19 o                         
  -6   5   5          2.13          4.56         2.82 o                         
  -5   5   5       3544.39       3615.46       111.56 o                         
  -4   5   5       5205.75       5688.44       142.89 o                         
  -3   5   5       6532.23       7211.85       254.08 o                         
  -2   5   5        123.24        104.97         7.85 o                         
  -1   5   5       2139.08       2111.39        77.55 o                         
   0   5   5       1118.77       1221.82        33.15 o                         
   1   5   5       2136.98       2007.80        57.55 o                         
   2   5   5        196.81        225.10        18.80 o                         
   3   5   5        361.75        394.07        16.63 o                         
   4   5   5        210.05        171.91         5.64 o                         
   5   5   5          6.18         54.13         5.25 o                         
   6   5   5         81.49        120.70         7.56 o                         
   7   5   5        933.52        946.86        25.19 o                         
   8   5   5        127.53        114.06        10.94 o                         
   9   5   5          0.62          0.04         2.45 o                         
 -12   6   5          0.63          1.08         2.20 o                         
 -11   6   5         63.76         74.96        11.28 o                         
 -10   6   5         20.61         21.01         4.36 o                         
  -9   6   5        544.63        569.10        28.56 o                         
  -8   6   5          0.10          6.20         4.32 o                         
  -7   6   5          1.19          3.54         2.87 o                         
  -6   6   5        155.48        131.50        13.33 o                         
  -5   6   5        711.40        824.24        20.12 o                         
  -4   6   5        278.40        266.87         9.61 o                         
  -3   6   5         71.42        102.93         8.63 o                         
  -2   6   5        504.87        502.04        15.83 o                         
  -1   6   5        121.26        123.06         6.46 o                         
   0   6   5        568.98        558.52        12.39 o                         
   1   6   5        211.30        219.80         5.69 o                         
   2   6   5        272.36        235.29         6.60 o                         
   3   6   5        253.34        246.18         7.11 o                         
   4   6   5         16.45         10.73         1.92 o                         
   5   6   5        601.74        574.78        16.06 o                         
   6   6   5        401.29        378.29        14.16 o                         
   7   6   5        512.19        609.14        19.65 o                         
   8   6   5        155.96        154.97        11.17 o                         
   9   6   5          0.03         -2.24         4.56 o                         
 -12   7   5          1.15         -3.50         3.50 o                         
 -11   7   5         14.13         19.16         3.40 o                         
 -10   7   5          9.47         24.84         6.31 o                         
  -9   7   5          2.54          1.62         3.80 o                         
  -8   7   5        125.32        127.29         8.59 o                         
  -7   7   5         11.46         24.01         7.08 o                         
  -6   7   5        705.56        691.66        18.99 o                         
  -5   7   5        342.52        353.46        10.15 o                         
  -4   7   5         85.86         91.27         5.27 o                         
  -3   7   5       1285.67       1285.13        35.62 o                         
  -2   7   5        101.59        106.31         5.19 o                         
  -1   7   5         32.11         24.36         2.41 o                         
   0   7   5         20.64         30.54         2.59 o                         
   1   7   5        118.77         84.15         3.61 o                         
   2   7   5        286.12        276.25         6.90 o                         
   3   7   5         43.83         32.75         2.68 o                         
   4   7   5        247.97        238.69         6.75 o                         
   5   7   5        557.12        552.33        13.46 o                         
   6   7   5        168.48        171.07         7.52 o                         
   7   7   5         52.64         49.72        17.48 o                         
   8   7   5         19.79         22.65         3.79 o                         
   9   7   5         25.55         26.88         3.56 o                         
 -11   8   5          9.04          8.51         2.74 o                         
 -10   8   5         23.48         19.99         4.93 o                         
  -9   8   5        115.03        138.37         8.42 o                         
  -8   8   5        107.81        113.35         7.83 o                         
  -7   8   5        225.60        248.62        11.85 o                         
  -6   8   5          0.15          5.68         4.04 o                         
  -5   8   5         19.93         24.81         2.42 o                         
  -4   8   5         75.45         64.71         4.32 o                         
  -3   8   5        585.38        638.54        14.58 o                         
  -2   8   5         33.51         33.64         3.21 o                         
  -1   8   5        916.87        955.92        20.04 o                         
   0   8   5        867.47        839.01        22.77 o                         
   1   8   5          6.15          5.37         2.29 o                         
   2   8   5          0.08          1.67         1.95 o                         
   3   8   5          4.63         10.19         3.04 o                         
   4   8   5       1059.54       1001.22        24.67 o                         
   5   8   5        379.41        369.96        13.99 o                         
   6   8   5        104.26         91.31        21.36 o                         
   7   8   5          9.15          6.17         4.59 o                         
   8   8   5         92.16         91.53         6.04 o                         
   9   8   5         20.69         14.57         4.36 o                         
 -11   9   5         16.38         14.03         4.45 o                         
 -10   9   5          2.51          3.67         2.14 o                         
  -9   9   5         17.74         18.66         3.84 o                         
  -8   9   5          0.62          1.77         3.32 o                         
  -7   9   5          1.58          3.93         3.94 o                         
  -6   9   5        204.38        199.68        15.94 o                         
  -5   9   5          9.66         10.35         3.77 o                         
  -4   9   5        345.94        366.36        11.70 o                         
  -3   9   5         88.46         91.49         8.71 o                         
  -2   9   5        493.84        540.48        16.08 o                         
  -1   9   5         19.41         25.33         4.27 o                         
   0   9   5         27.59         29.34         3.38 o                         
   1   9   5          8.34         10.75         4.21 o                         
   2   9   5         43.54         34.65         3.89 o                         
   3   9   5         26.03         25.78         3.64 o                         
   4   9   5        115.07        141.97         8.18 o                         
   5   9   5        169.31        165.09         8.89 o                         
   6   9   5         95.18         89.92         6.31 o                         
   7   9   5         62.45         67.33        12.78 o                         
   8   9   5          4.54          1.41         2.34 o                         
 -10  10   5          3.07         -0.27         3.72 o                         
  -9  10   5         15.53         12.53         2.51 o                         
  -8  10   5          1.03          1.61         4.18 o                         
  -7  10   5        115.33        136.95         8.76 o                         
  -6  10   5          4.79          2.65         3.33 o                         
  -5  10   5          8.74         10.90         5.54 o                         
  -4  10   5        103.76        129.85         8.15 o                         
  -3  10   5        549.08        581.57        20.01 o                         
  -2  10   5        257.72        284.87        17.39 o                         
  -1  10   5         96.88         97.17         7.39 o                         
   0  10   5          0.47         -3.31         4.47 o                         
   1  10   5         75.07         67.93         6.26 o                         
   2  10   5          1.56          2.19         3.18 o                         
   3  10   5        136.23        149.74        12.44 o                         
   4  10   5         64.80         78.32         9.26 o                         
   5  10   5         50.22         52.17         6.49 o                         
   6  10   5          0.38          1.77         3.04 o                         
   7  10   5          0.11          1.57         2.42 o                         
   8  10   5          4.94          2.68         3.27 o                         
  -9  11   5          6.93          2.41         3.45 o                         
  -8  11   5         51.85         47.90         4.21 o                         
  -7  11   5         55.73         47.95         3.72 o                         
  -6  11   5         21.70         23.20         5.90 o                         
  -5  11   5          2.72         -2.95         5.22 o                         
  -4  11   5          1.17          2.72         3.43 o                         
  -3  11   5         40.27         53.08         7.22 o                         
  -2  11   5         40.95         53.40         9.72 o                         
  -1  11   5        142.91        143.16        13.17 o                         
   0  11   5         50.54         44.36         9.31 o                         
   1  11   5         12.08         21.63         4.76 o                         
   2  11   5         16.08         19.11         3.55 o                         
   3  11   5         10.82          7.61         3.02 o                         
   4  11   5         54.83         62.43         7.54 o                         
   5  11   5         28.17         25.99         3.48 o                         
   6  11   5        207.27        216.20        15.48 o                         
   7  11   5         30.54         28.29         4.59 o                         
  -8  12   5          0.40          1.09         2.41 o                         
  -7  12   5         11.20         14.30         4.18 o                         
  -6  12   5         22.64         23.66         3.46 o                         
  -5  12   5          5.46          6.76         3.13 o                         
  -4  12   5        211.08        256.76        14.98 o                         
  -3  12   5         18.56         26.35         4.92 o                         
  -2  12   5        104.19        106.49         5.86 o                         
  -1  12   5          4.67         12.80         4.48 o                         
   0  12   5        316.79        338.17        15.53 o                         
   1  12   5         38.44         44.27         6.86 o                         
   2  12   5         13.76         21.78         3.26 o                         
   3  12   5          0.08          3.00         2.42 o                         
   4  12   5          0.19          1.88         2.74 o                         
   5  12   5         17.69         14.53         4.18 o                         
   6  12   5         10.87         10.53         3.90 o                         
  -7  13   5          3.80          8.13         5.77 o                         
  -6  13   5         64.24        101.71         8.35 o                         
  -5  13   5         13.65         13.00         2.54 o                         
  -4  13   5         11.17          8.59         7.13 o                         
  -3  13   5         15.69         13.25         4.13 o                         
  -2  13   5          0.83          0.34         2.78 o                         
  -1  13   5         70.43         69.48         4.58 o                         
   0  13   5          6.08          6.96         2.92 o                         
   1  13   5         10.85         11.27         2.56 o                         
   2  13   5         77.72         79.38         3.27 o                         
   3  13   5        164.23        141.96         6.52 o                         
   4  13   5          0.17          3.29         2.13 o                         
  -5  14   5         39.44         36.05         6.49 o                         
  -4  14   5         17.49         23.25         5.81 o                         
  -3  14   5         31.87         34.11         3.85 o                         
  -2  14   5         10.55         12.64         2.56 o                         
  -1  14   5        139.85        144.04         5.48 o                         
   0  14   5          0.43         -1.09         1.95 o                         
   1  14   5          0.04          1.72         2.64 o                         
   2  14   5         34.51         36.01         4.99 o                         
 -12   0   6        120.90        153.83        13.28 o                         
 -10   0   6        684.33        777.20        40.32 o                         
  -8   0   6        619.75        637.50        14.69 o                         
  -6   0   6       3571.52       3907.17       168.72 o                         
  -4   0   6       3802.54       3555.25       127.50 o                         
  -2   0   6        115.35        151.24         8.49 o                         
   0   0   6       1553.89       1638.96        60.89 o                         
   2   0   6        249.66        245.05        13.17 o                         
   4   0   6        396.06        481.79        22.66 o                         
   6   0   6        967.08       1084.27        29.88 o                         
   8   0   6        228.50        263.48        11.59 o                         
  10   0   6         74.81         88.21         5.79 o                         
 -13   1   6         69.37         58.44         4.86 o                         
 -12   1   6         32.31         29.62         2.89 o                         
 -11   1   6        257.34        257.33         8.47 o                         
 -10   1   6         20.73         24.03         3.73 o                         
  -9   1   6         38.36         32.72         4.56 o                         
  -8   1   6        428.47        445.98         7.52 o                         
  -7   1   6        223.63        224.96         7.70 o                         
  -6   1   6        838.57        894.58        18.40 o                         
  -5   1   6         32.24         44.73         3.41 o                         
  -4   1   6        537.06        568.03        17.18 o                         
  -3   1   6         40.78         24.97         3.27 o                         
  -2   1   6        441.61        363.73        15.80 o                         
  -1   1   6       3380.14       3206.55       113.28 o                         
   0   1   6       1239.76       1118.30        30.28 o                         
   1   1   6       2311.15       2354.88        42.95 o                         
   2   1   6       2624.96       2648.63        55.48 o                         
   3   1   6        208.18        161.96         5.91 o                         
   4   1   6        126.61        104.51         4.95 o                         
   5   1   6        185.37        186.74         4.34 o                         
   6   1   6        332.72        333.71         6.45 o                         
   7   1   6        358.72        364.29        10.55 o                         
   8   1   6         65.03         73.17         3.72 o                         
   9   1   6          0.27          1.07         2.26 o                         
  10   1   6         36.42         28.67         2.73 o                         
 -13   2   6          2.15         -0.73         2.98 o                         
 -12   2   6          1.23         -1.91         2.26 o                         
 -11   2   6        155.64        263.21         8.48 o                         
 -10   2   6        164.47        162.85         6.70 o                         
  -9   2   6         28.04         21.24         3.50 o                         
  -8   2   6         30.30         46.94         2.60 o                         
  -7   2   6        701.03        802.67        19.50 o                         
  -6   2   6         28.98         43.77         7.22 o                         
  -5   2   6        640.39        665.58        28.56 o                         
  -4   2   6       1348.49       1244.32        50.38 o                         
  -3   2   6         95.13         58.89         6.17 o                         
  -2   2   6          2.39          0.13         2.26 o                         
   0   2   6       1593.55       1675.17        27.67 o                         
   1   2   6        819.44        914.70        25.54 o                         
   2   2   6         47.34         69.88         6.04 o                         
   3   2   6        179.95        248.01         7.81 o                         
   4   2   6          6.78          7.76         1.54 o                         
   5   2   6       1404.64       1441.30        17.92 o                         
   6   2   6        777.76        809.91        11.70 o                         
   7   2   6          2.68         11.91         2.08 o                         
   8   2   6        480.22        396.44        14.91 o                         
   9   2   6        316.15        374.25        16.73 o                         
  10   2   6         67.79         77.59         8.92 o                         
 -13   3   6        113.57         86.05         4.75 o                         
 -12   3   6          7.93          3.75         4.07 o                         
 -11   3   6        230.54        213.67         7.33 o                         
 -10   3   6         12.86         15.53         3.55 o                         
  -9   3   6          2.02          4.34         2.46 o                         
  -8   3   6        370.34        387.68         7.87 o                         
  -7   3   6         31.84         46.07         3.85 o                         
  -6   3   6        502.73        544.89        16.63 o                         
  -5   3   6         47.13         28.20         5.54 o                         
  -4   3   6       1076.65       1059.53        29.16 o                         
  -3   3   6       2994.32       2969.63       107.15 o                         
  -2   3   6       1245.22       1268.16        23.87 o                         
  -1   3   6       1835.14       1740.63        37.12 o                         
   0   3   6        168.32        197.60         4.45 o                         
   1   3   6       1593.89       1717.98        31.83 o                         
   2   3   6        254.64        271.75         9.99 o                         
   3   3   6       1673.25       1634.52        35.81 o                         
   4   3   6        238.97        264.59         5.20 o                         
   5   3   6        269.45        246.36         4.42 o                         
   6   3   6         26.35         26.05         1.83 o                         
   7   3   6         37.44         48.09         3.51 o                         
   8   3   6          6.57          7.99         3.40 o                         
   9   3   6          6.26         18.10         2.00 o                         
 -12   4   6          0.36         -2.55         2.55 o                         
 -11   4   6         24.80         53.99         5.90 o                         
 -10   4   6          2.97          8.31         2.61 o                         
  -9   4   6        276.28        272.16         7.61 o                         
  -8   4   6         95.54         91.49         3.83 o                         
  -7   4   6        559.55        610.94        12.34 o                         
  -6   4   6         60.43         88.45         5.03 o                         
  -5   4   6          7.25          8.06         2.62 o                         
  -4   4   6       1621.80       1783.47        47.19 o                         
  -3   4   6        187.54        235.18         7.86 o                         
  -2   4   6        765.83        682.56        13.90 o                         
  -1   4   6        198.10        179.58         5.24 o                         
   0   4   6          8.86          9.32         1.44 o                         
   1   4   6         28.68         18.63         2.01 o                         
   2   4   6        974.40       1002.79        31.62 o                         
   3   4   6         43.82         48.30         2.58 o                         
   4   4   6        458.69        431.23         7.33 o                         
   5   4   6         35.73         38.86         2.58 o                         
   6   4   6        330.70        352.25         9.31 o                         
   7   4   6        121.13        148.83         7.64 o                         
   8   4   6          8.07         16.67         2.16 o                         
   9   4   6        117.24        135.65        13.21 o                         
 -12   5   6          9.54         11.18         2.64 o                         
 -11   5   6         50.79         48.07         9.99 o                         
 -10   5   6         86.47         84.20         6.64 o                         
  -9   5   6         67.05         62.52         8.58 o                         
  -8   5   6         66.53         53.30         8.04 o                         
  -7   5   6         29.77         37.04         5.72 o                         
  -6   5   6        441.95        477.41        16.29 o                         
  -5   5   6         15.46         16.01         3.07 o                         
  -4   5   6        336.60        306.55         9.21 o                         
  -3   5   6        702.09        767.69        19.19 o                         
  -1   5   6        481.79        589.48        25.47 o                         
   0   5   6       3645.00       3516.75       126.95 o                         
   1   5   6        359.15        405.04        13.72 o                         
   2   5   6       1899.65       1860.13        70.01 o                         
   3   5   6         19.20         23.49         2.49 o                         
   4   5   6        808.61        868.12        31.55 o                         
   5   5   6        776.91        775.25        20.11 o                         
   6   5   6        372.82        374.91        15.75 o                         
   7   5   6        103.69        121.71         9.66 o                         
   8   5   6        100.46         95.98         8.40 o                         
   9   5   6          1.40          2.54         2.26 o                         
 -12   6   6         14.13         11.41         6.47 o                         
 -11   6   6         43.38         35.06         6.49 o                         
 -10   6   6          5.06         10.97         3.88 o                         
  -9   6   6        240.71        203.05        14.71 o                         
  -8   6   6        124.71        116.03         8.12 o                         
  -7   6   6         56.23         69.35         5.80 o                         
  -6   6   6         76.04         61.44         4.42 o                         
  -5   6   6        275.33        255.75        10.97 o                         
  -4   6   6        566.05        580.86        23.83 o                         
  -3   6   6        414.64        401.35        11.38 o                         
  -2   6   6          0.20          8.80         3.05 o                         
  -1   6   6          1.05         11.10         2.76 o                         
   0   6   6         19.32         14.67         2.82 o                         
   1   6   6        439.24        424.27        11.84 o                         
   2   6   6         11.65         25.52         3.13 o                         
   3   6   6         17.60         24.01         3.14 o                         
   4   6   6         19.10         20.89         3.33 o                         
   5   6   6         53.60         61.64         6.50 o                         
   6   6   6         97.28        111.69         7.19 o                         
   7   6   6        162.18        144.11        11.71 o                         
   8   6   6         56.72         47.29         4.37 o                         
   9   6   6          2.24         -2.16         2.20 o                         
 -12   7   6          1.51         -0.36         3.22 o                         
 -11   7   6          2.96          0.75         3.77 o                         
 -10   7   6         60.99         66.34         8.22 o                         
  -9   7   6        305.27        307.75        17.62 o                         
  -8   7   6        175.09        182.75        14.30 o                         
  -7   7   6        174.71        167.42         7.47 o                         
  -6   7   6          0.68          4.34         7.29 o                         
  -5   7   6         13.18         16.45         2.50 o                         
  -4   7   6        123.66        133.91         5.48 o                         
  -3   7   6        790.47        956.74        22.96 o                         
  -2   7   6         46.20         52.04         4.19 o                         
  -1   7   6        581.41        604.38        15.87 o                         
   0   7   6        138.93        106.95         4.49 o                         
   1   7   6        118.40        123.93         5.60 o                         
   2   7   6        607.04        579.02        15.53 o                         
   3   7   6         31.63         26.73         4.84 o                         
   4   7   6         73.02         73.48         5.04 o                         
   5   7   6         92.75        100.06         7.69 o                         
   6   7   6         98.61         91.86         6.32 o                         
   7   7   6        126.79        134.40        10.17 o                         
   8   7   6         32.48         37.77         3.82 o                         
   9   7   6         34.31         23.20         3.36 o                         
 -11   8   6          8.79          5.84         2.42 o                         
 -10   8   6          4.97          8.32         3.26 o                         
  -9   8   6         26.70         21.01         4.22 o                         
  -8   8   6          1.66         -1.77         3.88 o                         
  -7   8   6         68.43         93.12         7.11 o                         
  -6   8   6         66.02         59.69         6.17 o                         
  -5   8   6        291.53        313.77        13.01 o                         
  -4   8   6       1541.14       1695.89        27.22 o                         
  -3   8   6       2747.26       2902.61        48.41 o                         
  -2   8   6       1190.95       1217.17        24.83 o                         
  -1   8   6         18.32         27.16         3.72 o                         
   0   8   6         66.08         63.60         4.68 o                         
   1   8   6        414.68        407.24        10.36 o                         
   2   8   6        905.95        865.69        21.42 o                         
   3   8   6          0.15          2.61         3.53 o                         
   4   8   6        322.59        326.26        13.32 o                         
   5   8   6         31.77         26.99         6.74 o                         
   6   8   6        316.16        253.31        24.09 o                         
   7   8   6         92.81         93.76        10.01 o                         
   8   8   6         10.60         10.87         2.60 o                         
 -11   9   6          2.78          3.27         3.86 o                         
 -10   9   6          1.44          0.31         2.58 o                         
  -9   9   6          8.48         10.12         3.33 o                         
  -8   9   6         76.82         73.29         6.11 o                         
  -7   9   6          0.29          3.65         2.97 o                         
  -6   9   6        163.00        192.24        14.08 o                         
  -5   9   6         11.48         12.41         3.50 o                         
  -4   9   6         60.45         60.00         4.87 o                         
  -3   9   6        593.39        582.96        16.26 o                         
  -2   9   6        247.29        235.32        11.27 o                         
  -1   9   6        207.01        215.44         8.65 o                         
   0   9   6        126.00        108.35         8.69 o                         
   1   9   6          5.65          7.01         3.43 o                         
   2   9   6        243.43        190.72         8.80 o                         
   3   9   6        220.08        189.47         9.47 o                         
   4   9   6        527.32        510.25        17.74 o                         
   5   9   6         30.32         30.90         5.06 o                         
   6   9   6          7.66          9.25         3.21 o                         
   7   9   6          3.50          4.66         3.43 o                         
   8   9   6         64.11         54.48         3.64 o                         
 -10  10   6         11.83          8.63         4.04 o                         
  -9  10   6         23.87         19.20         2.63 o                         
  -8  10   6         25.84         23.09         3.72 o                         
  -7  10   6         22.59         28.56         5.79 o                         
  -6  10   6          0.58         -0.91         3.40 o                         
  -5  10   6          5.32          5.88         3.22 o                         
  -3  10   6         77.36         84.73         5.54 o                         
  -2  10   6        234.04        280.86        14.35 o                         
  -1  10   6          6.27          5.05         4.40 o                         
   0  10   6        156.42        159.93         8.90 o                         
   2  10   6         70.87         58.99         4.65 o                         
   3  10   6        187.98        167.59        12.76 o                         
   4  10   6        148.53        157.76         6.53 o                         
   5  10   6          0.12         -1.80         2.87 o                         
   6  10   6         46.83         36.19         3.68 o                         
   7  10   6          9.65          5.45         2.42 o                         
  -9  11   6         74.27         60.66         5.68 o                         
  -8  11   6          0.53          3.36         2.60 o                         
  -7  11   6          1.37          0.66         2.22 o                         
  -6  11   6          3.55          5.30         3.88 o                         
  -5  11   6        195.58        207.82        13.30 o                         
  -4  11   6         26.51         30.15         6.81 o                         
  -3  11   6        161.18        185.11        13.44 o                         
  -2  11   6         30.72         44.84         6.08 o                         
  -1  11   6          0.63         -0.37         3.30 o                         
   0  11   6         28.06         20.01         4.76 o                         
   1  11   6          0.43          0.41         4.77 o                         
   2  11   6        114.22        101.79         4.70 o                         
   3  11   6        231.43        231.65        14.39 o                         
   4  11   6         41.12         35.79         3.13 o                         
   5  11   6          1.07          1.09         2.28 o                         
   6  11   6         19.13         18.60         2.57 o                         
  -7  12   6          0.01         -1.60         2.21 o                         
  -6  12   6          1.51          4.24         2.67 o                         
  -5  12   6         17.67         25.21         3.02 o                         
  -4  12   6          2.90          9.71         4.31 o                         
  -3  12   6          6.66         10.64         4.61 o                         
  -2  12   6         10.01          8.26         3.06 o                         
  -1  12   6          0.27          3.21         3.32 o                         
   0  12   6          0.42          3.43         2.89 o                         
   1  12   6        337.19        332.13         8.90 o                         
   2  12   6         47.63         40.60         3.15 o                         
   3  12   6        152.47        118.74         6.33 o                         
   4  12   6         44.46         29.84         3.27 o                         
   5  12   6         41.73         34.69         4.63 o                         
  -7  13   6          0.90          7.08         5.81 o                         
  -6  13   6        107.90        116.42         8.54 o                         
  -5  13   6         94.12         89.17         5.37 o                         
  -4  13   6          6.78         10.06         2.73 o                         
  -3  13   6        171.07        170.47         6.79 o                         
  -2  13   6          3.58          3.95         2.72 o                         
  -1  13   6          3.11          4.78         2.34 o                         
   0  13   6          2.16          2.46         2.26 o                         
   1  13   6          2.81          6.58         2.68 o                         
   2  13   6         17.19         12.26         4.22 o                         
   3  13   6         10.85          6.76         2.10 o                         
  -4  14   6          0.01         -2.50         5.04 o                         
  -3  14   6          3.98          3.36         4.59 o                         
  -2  14   6         26.40         22.61         5.13 o                         
  -1  14   6          0.40          0.44         2.51 o                         
   0  14   6         24.30         26.79         4.50 o                         
   1  14   6          4.14          3.86         3.72 o                         
 -13   0   7          5.41         -3.41         4.59 o                         
 -11   0   7          4.62          4.77         4.25 o                         
  -9   0   7         13.62         30.72         5.28 o                         
  -7   0   7         53.06         60.95         3.71 o                         
  -5   0   7        367.38        320.00        40.09 o                         
  -3   0   7       4754.88       4536.03       161.14 o                         
  -1   0   7       1455.42       1749.43        65.70 o                         
   1   0   7        668.43        597.11        25.93 o                         
   3   0   7       1156.94       1178.42        46.90 o                         
   5   0   7         57.46         58.41         4.29 o                         
   7   0   7         97.11         86.58         6.05 o                         
   9   0   7        125.93        104.95        16.75 o                         
 -13   1   7          3.07          2.54         3.31 o                         
 -12   1   7         27.36         43.11         7.24 o                         
 -11   1   7        302.99        316.51         9.35 o                         
 -10   1   7         31.01         31.09         5.27 o                         
  -9   1   7        166.89        178.95         8.81 o                         
  -8   1   7        314.78        327.13         6.87 o                         
  -7   1   7        401.24        453.08        10.14 o                         
  -6   1   7        337.21        322.96         7.60 o                         
  -5   1   7         19.29         22.47         2.25 o                         
  -4   1   7         13.13         19.46         3.45 o                         
  -3   1   7        632.53        607.99        34.62 o                         
  -2   1   7        110.36        103.82         6.02 o                         
  -1   1   7        173.67        173.17         7.77 o                         
   0   1   7        474.25        514.91        11.44 o                         
   1   1   7        674.28        656.51        19.83 o                         
   2   1   7         18.44         18.63         2.36 o                         
   3   1   7         56.28         53.18         4.56 o                         
   4   1   7       1577.61       1765.51        25.57 o                         
   5   1   7        516.20        574.16         8.92 o                         
   6   1   7          3.25         15.21         1.93 o                         
   7   1   7        257.72        275.01         6.60 o                         
   8   1   7        135.02        158.76         5.71 o                         
   9   1   7         17.62         18.62         2.25 o                         
 -13   2   7          2.24         -1.35         2.86 o                         
 -12   2   7        179.05        146.33         6.29 o                         
 -11   2   7          9.13         16.41         3.15 o                         
 -10   2   7         13.32         16.25         4.62 o                         
  -9   2   7         31.84         19.47         3.68 o                         
  -8   2   7         13.30         19.99         1.96 o                         
  -7   2   7          0.68          2.03         2.04 o                         
  -6   2   7        209.66        206.79        11.15 o                         
  -5   2   7        112.77        118.08         5.31 o                         
  -3   2   7        964.94        878.74        26.12 o                         
  -2   2   7       4527.49       4414.67        91.07 o                         
  -1   2   7       3134.49       3569.53        74.08 o                         
   0   2   7       2146.36       2045.37        33.83 o                         
   1   2   7       1486.15       1521.19        41.08 o                         
   2   2   7         89.78         84.07         3.31 o                         
   3   2   7          9.78         10.10         1.51 o                         
   4   2   7        183.26        310.78        10.36 o                         
   5   2   7        559.12        533.12         8.44 o                         
   6   2   7        279.66        312.51         5.84 o                         
   7   2   7         46.01         56.22         2.92 o                         
   8   2   7        155.73        173.40         8.51 o                         
   9   2   7          5.01          2.49         2.51 o                         
 -13   3   7          5.37          1.69         2.52 o                         
 -12   3   7        239.35        275.41        22.14 o                         
 -11   3   7         19.43         18.05         4.24 o                         
 -10   3   7         10.49         14.12         4.58 o                         
  -9   3   7          0.17         -2.53         2.53 o                         
  -8   3   7        210.46        233.14         5.58 o                         
  -7   3   7          8.07          7.64         2.27 o                         
  -6   3   7       1084.61       1170.40        49.97 o                         
  -5   3   7         22.79         23.10         3.51 o                         
  -4   3   7         49.86         54.63         4.53 o                         
  -3   3   7         21.38         36.05         3.73 o                         
  -2   3   7         36.53         49.59         3.54 o                         
  -1   3   7         49.08         33.42         3.02 o                         
   0   3   7        543.07        585.99        11.26 o                         
   1   3   7          6.80          7.68         2.74 o                         
   2   3   7        308.99        270.20         6.44 o                         
   3   3   7         24.12         29.96         1.91 o                         
   4   3   7       2475.54       2501.13        29.45 o                         
   5   3   7          8.16         35.48         2.13 o                         
   6   3   7         70.78         69.49         2.63 o                         
   7   3   7          1.29          6.07         2.22 o                         
   8   3   7        411.58        441.35        21.32 o                         
   9   3   7         21.30         21.69         2.20 o                         
 -12   4   7         64.67         27.22         5.83 o                         
 -11   4   7         22.45         25.41         3.10 o                         
 -10   4   7         19.51         17.71         2.70 o                         
  -9   4   7          0.47         -3.24         3.24 o                         
  -8   4   7         25.88         35.76         3.05 o                         
  -7   4   7         28.24         32.82         2.49 o                         
  -6   4   7        404.06        402.31        11.07 o                         
  -5   4   7        211.91        216.36         7.61 o                         
  -4   4   7         71.99         56.84         2.71 o                         
  -3   4   7          2.84          6.71         1.86 o                         
  -2   4   7       1037.17        944.83        18.92 o                         
  -1   4   7          3.75          6.82         1.81 o                         
   0   4   7         85.80         98.54         4.87 o                         
   1   4   7        158.58        151.38         3.34 o                         
   2   4   7         35.87         37.74         2.42 o                         
   3   4   7        315.50        310.80         6.24 o                         
   4   4   7        319.86        302.91         5.64 o                         
   5   4   7       1232.24       1231.95        16.50 o                         
   6   4   7         12.54         14.42         2.56 o                         
   7   4   7        508.15        562.64        24.66 o                         
   8   4   7        107.22         92.15         3.89 o                         
   9   4   7         73.10         47.58         4.50 o                         
 -12   5   7         23.02         30.10         4.81 o                         
 -11   5   7          5.19          0.22         3.04 o                         
 -10   5   7          0.13          0.99         3.43 o                         
  -9   5   7        313.40        295.85        18.07 o                         
  -8   5   7         93.28         90.26         9.72 o                         
  -7   5   7          0.21          6.23         3.57 o                         
  -6   5   7         20.59         21.87         4.16 o                         
  -5   5   7        455.56        461.72        11.23 o                         
  -4   5   7       1618.50       1725.79        37.96 o                         
  -3   5   7        133.85         99.53         4.91 o                         
  -2   5   7         35.10         41.63         3.53 o                         
  -1   5   7        972.53        999.35        23.21 o                         
   0   5   7          7.66          4.27         1.83 o                         
   1   5   7          3.32          2.44         1.69 o                         
   2   5   7        261.06        242.64         8.20 o                         
   3   5   7         49.01         40.66        10.49 o                         
   4   5   7        862.00        919.39        28.38 o                         
   5   5   7         16.28         25.90         4.54 o                         
   6   5   7         89.10         91.59         7.88 o                         
   7   5   7        325.78        302.22        23.88 o                         
   8   5   7         12.42          8.92         4.09 o                         
   9   5   7          0.61          4.27         2.45 o                         
 -12   6   7          0.39          3.31         2.68 o                         
 -11   6   7          0.82         -0.74         2.79 o                         
 -10   6   7         63.80         98.30         9.90 o                         
  -9   6   7         48.04         51.82         5.75 o                         
  -8   6   7          0.65          1.55         5.99 o                         
  -7   6   7         14.59         15.76         6.36 o                         
  -6   6   7         13.82         12.47         4.04 o                         
  -5   6   7         39.01         45.03         3.70 o                         
  -4   6   7        146.78        166.29         5.99 o                         
  -3   6   7        440.18        446.95         9.74 o                         
  -2   6   7          0.28          4.68         2.33 o                         
  -1   6   7         22.01         29.74         2.39 o                         
   0   6   7         31.45         45.41         2.48 o                         
   1   6   7         32.05         25.69         2.31 o                         
   2   6   7        343.29        356.25         9.52 o                         
   3   6   7          3.79         13.12         2.56 o                         
   4   6   7          9.14          6.26         3.99 o                         
   5   6   7        181.65        178.17         9.33 o                         
   6   6   7        305.72        276.51        17.16 o                         
   7   6   7         20.23         22.41         3.91 o                         
   8   6   7         55.43         46.63         3.87 o                         
 -11   7   7         12.59         10.36         3.38 o                         
 -10   7   7         13.28          5.72         3.26 o                         
  -9   7   7         73.17         78.75         6.53 o                         
  -8   7   7          2.20         -1.59         5.49 o                         
  -7   7   7         90.16        128.99         7.84 o                         
  -6   7   7        247.43        251.84        11.36 o                         
  -5   7   7         10.88          9.68         4.40 o                         
  -4   7   7       1767.00       1886.05        36.31 o                         
  -3   7   7         18.13         26.51         2.72 o                         
  -2   7   7          1.44          3.74         2.62 o                         
  -1   7   7        275.87        257.89         6.98 o                         
   0   7   7        525.07        465.29         9.20 o                         
   1   7   7        240.66        228.26         5.83 o                         
   2   7   7         24.64         37.40         3.89 o                         
   3   7   7          1.00          1.45         2.75 o                         
   4   7   7        130.39        119.69         7.68 o                         
   5   7   7         25.55         26.75         4.50 o                         
   6   7   7         11.48         10.49         4.74 o                         
   7   7   7        272.69        260.05        52.17 o                         
   8   7   7         46.31         33.07         4.11 o                         
 -11   8   7         60.52         51.31         5.54 o                         
 -10   8   7         29.94         33.29         4.00 o                         
  -9   8   7         12.28         17.34         5.45 o                         
  -8   8   7          1.47          2.18         3.72 o                         
  -7   8   7        320.29        370.95        20.93 o                         
  -6   8   7        307.14        324.10        22.59 o                         
  -5   8   7         99.28        113.29         7.81 o                         
  -4   8   7        847.34        985.48        24.30 o                         
  -3   8   7        432.90        450.31        10.43 o                         
  -2   8   7         18.73         22.97         3.94 o                         
  -1   8   7         24.73         28.77         3.88 o                         
   0   8   7         94.92         99.76         4.98 o                         
   1   8   7         15.38         18.35         2.85 o                         
   2   8   7        177.55        172.16         7.24 o                         
   3   8   7        100.42         97.38         5.58 o                         
   4   8   7          4.16          0.06         4.43 o                         
   5   8   7        333.84        300.18        14.69 o                         
   6   8   7         47.47         38.08         9.58 o                         
   7   8   7         14.45         20.22         7.31 o                         
   8   8   7          0.09          2.86         3.18 o                         
 -11   9   7         17.75          2.82         3.86 o                         
 -10   9   7         15.65         10.93         3.09 o                         
  -9   9   7         18.89          7.97         3.05 o                         
  -8   9   7         28.15         26.43         5.77 o                         
  -7   9   7        150.42        179.84         8.96 o                         
  -6   9   7        118.97        131.17         6.60 o                         
  -5   9   7         10.46         26.60         3.92 o                         
  -4   9   7        151.75        161.92         8.66 o                         
  -3   9   7        256.90        281.30         9.53 o                         
  -2   9   7         56.34         57.10         4.93 o                         
  -1   9   7        620.57        698.57        18.76 o                         
   0   9   7         38.01         36.98         4.14 o                         
   1   9   7         24.98         17.24         3.45 o                         
   2   9   7          9.35          6.93         2.68 o                         
   3   9   7         51.79         53.33         4.23 o                         
   4   9   7          3.44         10.72         3.53 o                         
   5   9   7         47.58         43.72         4.51 o                         
   6   9   7         47.00         37.31         4.81 o                         
   7   9   7          1.30         -2.29         2.29 o                         
 -10  10   7          9.59          1.04         3.90 o                         
  -9  10   7          2.31          2.45         3.54 o                         
  -8  10   7         25.33         24.70         3.55 o                         
  -7  10   7         82.11        102.57         8.94 o                         
  -6  10   7          0.22          2.37         2.93 o                         
  -5  10   7          6.32          6.51         2.73 o                         
  -4  10   7         25.90         26.09         3.75 o                         
  -3  10   7          1.45          7.08         5.04 o                         
  -2  10   7          2.20          5.58         4.17 o                         
  -1  10   7         45.89         42.41         7.36 o                         
   0  10   7         61.81         70.20         8.72 o                         
   1  10   7         10.66         17.70         3.41 o                         
   2  10   7         19.02         20.39         5.36 o                         
   3  10   7        877.80        834.13        24.87 o                         
   4  10   7         31.15         37.25         4.05 o                         
   5  10   7        120.09        108.41         5.76 o                         
   6  10   7        178.53        171.50        20.30 o                         
  -9  11   7          0.86          2.32         3.59 o                         
  -8  11   7          0.05         -0.97         2.31 o                         
  -7  11   7         11.72         19.53         2.65 o                         
  -6  11   7          0.11          0.74         2.98 o                         
  -5  11   7          4.03          4.44         3.56 o                         
  -4  11   7        172.85        209.54        13.62 o                         
  -3  11   7          9.09          6.57         3.26 o                         
  -2  11   7        400.00        445.09        15.57 o                         
  -1  11   7        110.14        116.30         7.38 o                         
   0  11   7         50.47         47.78         5.22 o                         
   1  11   7        236.07        235.38         8.47 o                         
   2  11   7        571.23        621.72        28.42 o                         
   3  11   7        351.47        340.85        12.33 o                         
   4  11   7          0.97         -0.72         2.75 o                         
   5  11   7         37.20         24.11         6.20 o                         
  -8  12   7         29.38         39.87         6.13 o                         
  -7  12   7          7.31          6.04         2.72 o                         
  -6  12   7         32.52         39.29         3.28 o                         
  -5  12   7         15.37         16.03         2.99 o                         
  -4  12   7         54.53         69.82         4.51 o                         
  -3  12   7        116.47        132.88         6.18 o                         
  -2  12   7         12.81          9.74         3.02 o                         
  -1  12   7          0.91          2.07         3.40 o                         
   0  12   7          1.53          1.58         2.57 o                         
   1  12   7          5.82         11.49         3.52 o                         
   2  12   7          1.11          2.00         4.13 o                         
   3  12   7         25.23         20.94         3.63 o                         
   4  12   7         22.22         15.94         3.27 o                         
  -6  13   7         38.24         49.13         6.08 o                         
  -5  13   7          0.45         -1.54         4.50 o                         
  -4  13   7         28.30         39.07         3.13 o                         
  -3  13   7         24.72         30.26         2.55 o                         
  -2  13   7         11.11         15.14         2.35 o                         
  -1  13   7         15.05         22.37         2.73 o                         
   0  13   7        101.95        113.03         5.92 o                         
   1  13   7          3.61          1.91         3.45 o                         
   2  13   7        134.22        137.76         8.58 o                         
 -12   0   8          6.12          2.98         3.45 o                         
 -10   0   8        242.99        270.11        16.75 o                         
  -8   0   8         15.41         25.19         5.46 o                         
  -6   0   8          0.94          4.65         3.63 o                         
  -4   0   8        161.13        172.82        10.76 o                         
  -2   0   8         68.31         67.29         7.67 o                         
   0   0   8       1444.80       1504.07        33.43 o                         
   2   0   8       3049.56       3141.62        81.56 o                         
   4   0   8        164.82        148.70         5.57 o                         
   6   0   8          2.70         40.20         5.51 o                         
   8   0   8        139.76        135.60        20.09 o                         
 -13   1   8          1.59          1.27         3.19 o                         
 -12   1   8          2.01         -2.12         2.38 o                         
 -11   1   8          0.08         -2.77         2.77 o                         
 -10   1   8        221.16        252.51        11.40 o                         
  -9   1   8         53.62         53.44         4.09 o                         
  -8   1   8        396.68        464.17        16.07 o                         
  -7   1   8        108.62         93.56         3.73 o                         
  -6   1   8        134.22        128.18         4.55 o                         
  -5   1   8        119.83        115.46         5.53 o                         
  -4   1   8       1279.49       1162.03        26.88 o                         
  -3   1   8        463.17        451.75        12.29 o                         
  -2   1   8        425.48        413.92        14.43 o                         
  -1   1   8         26.52         19.50         3.71 o                         
   0   1   8        344.97        368.94         9.28 o                         
   1   1   8        143.87        165.44         6.29 o                         
   2   1   8        205.58        203.29         5.59 o                         
   3   1   8        868.83        926.20        14.60 o                         
   4   1   8         21.96         22.99         2.04 o                         
   5   1   8        317.25        347.74         6.26 o                         
   6   1   8        610.30        726.36        13.06 o                         
   7   1   8          5.51          6.26         1.80 o                         
   8   1   8         21.43         23.29         2.25 o                         
   9   1   8         96.25         89.77         4.73 o                         
 -13   2   8          7.31          0.13         2.95 o                         
 -12   2   8          1.75          2.16         2.36 o                         
 -11   2   8         30.83         25.14         6.97 o                         
 -10   2   8          0.35          1.71         2.84 o                         
  -9   2   8         25.79         24.57         4.61 o                         
  -8   2   8        311.85        323.19         8.95 o                         
  -7   2   8         12.61         22.79         4.53 o                         
  -6   2   8        286.38        256.14         8.61 o                         
  -5   2   8         54.89         49.14         3.89 o                         
  -4   2   8         15.32         14.32         2.22 o                         
  -3   2   8        122.37        106.05         3.89 o                         
  -2   2   8         20.04         20.46         3.11 o                         
  -1   2   8       2301.84       2257.51        59.57 o                         
   0   2   8        306.54        277.08         7.15 o                         
   1   2   8        269.97        261.70         7.78 o                         
   2   2   8       1597.84       1744.95        29.78 o                         
   3   2   8       5183.09       5534.07        70.00 o                         
   4   2   8       1212.93       1320.52        17.59 o                         
   5   2   8        702.37        767.42        11.20 o                         
   6   2   8          4.34          6.57         1.78 o                         
   7   2   8        112.12        108.31         7.12 o                         
   8   2   8        121.88        132.15         7.05 o                         
 -13   3   8          7.77          9.72         3.81 o                         
 -12   3   8         85.27         85.32         4.45 o                         
 -11   3   8         19.92         51.67        10.90 o                         
 -10   3   8         18.27         18.36         3.09 o                         
  -9   3   8         97.87         96.58         4.35 o                         
  -8   3   8         64.95         66.90         3.66 o                         
  -7   3   8       1173.65       1284.84        31.72 o                         
  -6   3   8        237.31        262.10         9.01 o                         
  -5   3   8        141.02        140.00         9.56 o                         
  -4   3   8         85.45         82.71         6.87 o                         
  -3   3   8         56.26         55.93         3.08 o                         
  -2   3   8          3.33          2.28         1.87 o                         
  -1   3   8        619.60        509.86         8.80 o                         
   0   3   8          6.62         13.10         1.82 o                         
   1   3   8        291.60        309.05         6.19 o                         
   2   3   8        166.28        161.05         4.26 o                         
   3   3   8         10.35         16.97         2.11 o                         
   4   3   8         14.98         38.38         2.60 o                         
   5   3   8        333.33        377.91         9.08 o                         
   6   3   8         81.11         89.47         3.85 o                         
   7   3   8        138.78        161.66         6.33 o                         
   8   3   8         17.24         16.91         2.92 o                         
 -12   4   8          2.29         -1.03         2.22 o                         
 -11   4   8        174.45        163.98         5.15 o                         
 -10   4   8        109.28        110.10         4.45 o                         
  -9   4   8         18.89         10.57         3.24 o                         
  -8   4   8          0.72          5.97         2.35 o                         
  -7   4   8          7.10         12.39         2.34 o                         
  -6   4   8        653.00        681.78        21.24 o                         
  -5   4   8         58.27         45.55         2.75 o                         
  -4   4   8        184.61        167.52         4.39 o                         
  -3   4   8         37.03         30.25         3.56 o                         
  -2   4   8        270.82        261.76         6.58 o                         
  -1   4   8        673.74        617.95        10.28 o                         
   0   4   8        184.49        186.56         3.97 o                         
   1   4   8        782.75        813.42        15.31 o                         
   2   4   8        140.67        133.22         3.57 o                         
   3   4   8        789.27        861.49        13.89 o                         
   4   4   8         55.98         59.84         5.26 o                         
   5   4   8         21.88         29.88         4.65 o                         
   6   4   8       1066.96       1145.47        31.75 o                         
   7   4   8         56.89         50.38         4.25 o                         
   8   4   8         78.89        107.65         5.08 o                         
 -12   5   8          5.22         12.08         3.63 o                         
 -11   5   8          0.08          5.89         2.91 o                         
 -10   5   8         10.15         14.85         6.17 o                         
  -9   5   8         18.66         22.20         6.22 o                         
  -8   5   8        216.89        216.40        14.94 o                         
  -7   5   8         13.17          1.73         4.90 o                         
  -6   5   8         26.38         30.17         4.56 o                         
  -5   5   8       1086.24       1083.28        19.86 o                         
  -4   5   8        300.31        278.40         7.24 o                         
  -3   5   8         36.39         41.65         3.70 o                         
  -2   5   8          0.91          2.81         2.26 o                         
  -1   5   8        445.31        444.75         8.74 o                         
   0   5   8         99.85         92.45         3.88 o                         
   1   5   8       1647.90       1726.76        36.75 o                         
   2   5   8         51.61         72.51         4.70 o                         
   3   5   8          9.42          5.99         3.70 o                         
   4   5   8        329.80        351.55        13.79 o                         
   5   5   8          2.98          5.89         3.60 o                         
   6   5   8          2.73         18.64         3.88 o                         
   7   5   8         19.68         32.33         4.43 o                         
   8   5   8         72.03         56.98         3.67 o                         
 -11   6   8         25.62         18.64         5.97 o                         
 -10   6   8         43.23         46.32         4.93 o                         
  -9   6   8        293.38        274.39        12.09 o                         
  -8   6   8          0.46          1.54         5.27 o                         
  -7   6   8         35.60         41.21         8.47 o                         
  -6   6   8        312.44        320.41        12.80 o                         
  -5   6   8        657.70        702.07        15.87 o                         
  -4   6   8       2549.90       2756.22        51.43 o                         
  -3   6   8         94.69         84.68         4.42 o                         
  -2   6   8        216.79        193.55         6.13 o                         
  -1   6   8        162.11        157.30         4.65 o                         
   0   6   8       1398.99       1394.07        22.41 o                         
   1   6   8          1.04          3.68         2.38 o                         
   2   6   8        841.09        737.33        18.95 o                         
   3   6   8          8.83          1.61         3.43 o                         
   4   6   8        119.90        118.66         7.46 o                         
   5   6   8          4.21          5.54         5.09 o                         
   6   6   8        109.66        120.14         9.40 o                         
   7   6   8          1.28          4.33         2.64 o                         
   8   6   8          0.84          0.72         1.87 o                         
 -11   7   8         53.28         49.04         9.33 o                         
 -10   7   8         70.54         71.39         7.29 o                         
  -9   7   8         31.16         23.55         4.45 o                         
  -8   7   8         12.38         14.19         4.13 o                         
  -7   7   8        190.38        218.71        15.07 o                         
  -6   7   8        298.94        324.48        12.96 o                         
  -5   7   8        285.68        314.92        10.54 o                         
  -4   7   8         91.45        114.14         6.36 o                         
  -3   7   8        202.30        210.66         7.39 o                         
  -2   7   8         90.15         84.63         4.78 o                         
  -1   7   8         17.93         21.23         3.87 o                         
   0   7   8         48.46         44.67         3.03 o                         
   1   7   8        455.11        478.30        11.80 o                         
   2   7   8          2.32          5.46         4.37 o                         
   3   7   8         93.32        110.46         7.18 o                         
   4   7   8         69.47         88.62         6.33 o                         
   5   7   8        183.38        198.44         9.19 o                         
   6   7   8         14.21          9.95         3.07 o                         
   7   7   8          7.70         17.43         2.86 o                         
   8   7   8          7.83          6.04         3.09 o                         
 -11   8   8         20.18         15.07         4.13 o                         
 -10   8   8          0.03         -1.01         3.29 o                         
  -9   8   8         20.08         25.82         4.04 o                         
  -8   8   8          1.67          6.41         2.92 o                         
  -7   8   8         89.18         81.66         5.36 o                         
  -6   8   8         54.96         86.90         9.58 o                         
  -5   8   8        227.24        253.91         9.47 o                         
  -4   8   8       1065.20       1199.38        24.87 o                         
  -3   8   8        317.15        317.78        10.88 o                         
  -2   8   8         70.54         78.98         5.59 o                         
  -1   8   8        357.41        357.23        11.66 o                         
   0   8   8         85.59         94.83         6.85 o                         
   1   8   8        360.06        374.41        11.49 o                         
   2   8   8          5.38          4.40         2.77 o                         
   3   8   8         12.24         11.29         3.05 o                         
   4   8   8         72.31         70.15         7.95 o                         
   5   8   8         70.25         75.84         5.40 o                         
   6   8   8          1.66         -0.28         2.67 o                         
   7   8   8         75.76         76.24        13.05 o                         
 -10   9   8         14.10         10.94         4.04 o                         
  -9   9   8          0.27          0.51         2.63 o                         
  -8   9   8        126.97        137.69         7.17 o                         
  -7   9   8         75.64         96.60         5.46 o                         
  -6   9   8        146.72        143.55         5.82 o                         
  -5   9   8         18.24         19.94         3.16 o                         
  -4   9   8          5.01          6.49         4.95 o                         
  -3   9   8         26.46         33.94         4.27 o                         
  -2   9   8        111.35        124.42         6.66 o                         
  -1   9   8        132.34        128.41         9.58 o                         
   0   9   8        122.88        145.84        12.08 o                         
   1   9   8         22.93         34.80         4.86 o                         
   2   9   8         92.06         91.35         8.81 o                         
   3   9   8         80.40         73.37         4.46 o                         
   4   9   8        251.73        271.20        10.55 o                         
   5   9   8         52.57         43.69         8.06 o                         
   6   9   8          1.21          1.10         3.25 o                         
  -9  10   8         11.12         12.12         3.90 o                         
  -8  10   8          9.24          3.41         3.90 o                         
  -7  10   8          0.58         -2.32         4.04 o                         
  -6  10   8         75.48         99.68         5.33 o                         
  -5  10   8         39.57         48.31         3.69 o                         
  -4  10   8         99.65        102.96         4.96 o                         
  -3  10   8        120.44        126.59         6.44 o                         
  -2  10   8        397.28        419.53        15.57 o                         
  -1  10   8          7.19          6.99         3.40 o                         
   0  10   8         58.23         66.74         8.22 o                         
   1  10   8          2.79          1.54         5.45 o                         
   2  10   8        112.54        106.20         9.49 o                         
   3  10   8          3.01          5.74         2.43 o                         
   4  10   8          2.99         -2.79         4.97 o                         
   5  10   8         27.36         18.12         5.65 o                         
   6  10   8         29.63         17.48         3.90 o                         
  -8  11   8         60.13         56.30         5.54 o                         
  -7  11   8          2.09         -0.78         1.96 o                         
  -6  11   8         22.88         23.60         2.91 o                         
  -5  11   8         43.78         41.75         3.57 o                         
  -4  11   8         43.58         48.94         3.92 o                         
  -3  11   8          4.75          6.31         2.79 o                         
  -2  11   8          6.88          7.16         2.91 o                         
  -1  11   8         11.80          8.21         2.97 o                         
   0  11   8         30.71         38.96         4.77 o                         
   1  11   8        282.54        273.18        10.88 o                         
   2  11   8         21.37         20.43         4.99 o                         
   3  11   8         16.87         19.89         2.89 o                         
   4  11   8         39.41         26.70         3.95 o                         
  -7  12   8         16.05         27.33         4.68 o                         
  -6  12   8          1.05          0.18         4.40 o                         
  -5  12   8         76.75         82.67         4.19 o                         
  -4  12   8          0.16          1.18         2.64 o                         
  -3  12   8         65.20         67.64         4.03 o                         
  -2  12   8          8.09          7.70         2.58 o                         
  -1  12   8         13.35         11.72         2.63 o                         
   0  12   8         42.27         44.33         4.38 o                         
   1  12   8          0.06          0.16         2.73 o                         
   2  12   8         59.79         51.58         5.68 o                         
  -2  13   8         16.72         18.38         2.99 o                         
  -1  13   8          2.39          4.18         3.31 o                         
   0  13   8         11.36          9.94         3.77 o                         
   1  13   8          0.96         -3.72         3.72 o                         
 -13   0   9         51.52         47.08         6.27 o                         
 -11   0   9         22.75         41.91         7.08 o                         
  -9   0   9        269.83        282.06        12.28 o                         
  -7   0   9        414.90        382.91        20.20 o                         
  -5   0   9        103.33         78.91         6.11 o                         
  -3   0   9        987.16        899.98        26.68 o                         
  -1   0   9         78.55         74.32         4.62 o                         
   1   0   9         10.41         22.01         2.99 o                         
   3   0   9        569.07        605.71        13.79 o                         
   5   0   9       1406.82       1635.39        45.20 o                         
   7   0   9        522.05        522.06        47.27 o                         
 -13   1   9         35.90         16.65         3.64 o                         
 -12   1   9          0.87         -0.88         2.19 o                         
 -11   1   9         13.02         18.25         4.17 o                         
 -10   1   9          3.01         -1.27         2.93 o                         
  -9   1   9         20.42         14.88         3.13 o                         
  -8   1   9        115.54        115.31         5.26 o                         
  -7   1   9         10.98          7.78         3.52 o                         
  -6   1   9         11.40         12.95         2.92 o                         
  -5   1   9        471.63        407.67         8.48 o                         
  -4   1   9         47.78         33.94         2.90 o                         
  -3   1   9       2678.14       2429.59        45.45 o                         
  -2   1   9          5.35         23.11         3.99 o                         
  -1   1   9        775.94        750.20        17.18 o                         
   0   1   9        451.43        431.36         7.50 o                         
   1   1   9        266.45        260.58         5.28 o                         
   2   1   9          1.10         26.03         1.91 o                         
   3   1   9        573.23        627.00        15.61 o                         
   4   1   9         73.23         71.31         3.34 o                         
   5   1   9        355.37        363.26         9.68 o                         
   6   1   9         44.73         57.22         3.91 o                         
   7   1   9         79.26         72.31         3.51 o                         
   8   1   9          4.09          4.92         1.77 o                         
 -13   2   9         14.03          8.15         3.21 o                         
 -12   2   9         50.25         47.65         4.71 o                         
 -11   2   9         25.96         16.20         3.25 o                         
 -10   2   9         76.53         82.53         6.29 o                         
  -9   2   9          8.17          5.00         4.17 o                         
  -8   2   9         89.45         93.13         5.84 o                         
  -7   2   9         29.05         26.88         6.40 o                         
  -6   2   9        426.20        394.25        11.96 o                         
  -5   2   9        196.58        211.38         6.38 o                         
  -4   2   9         21.63         19.34         2.51 o                         
  -3   2   9        185.43        159.99         5.90 o                         
  -2   2   9        418.26        388.39        11.50 o                         
  -1   2   9        157.39        160.99         5.87 o                         
   0   2   9          2.85          1.53         1.59 o                         
   1   2   9         49.32         45.90         2.44 o                         
   2   2   9          5.30          5.89         1.56 o                         
   3   2   9         61.91         87.68         3.48 o                         
   4   2   9         12.65          9.61         1.98 o                         
   5   2   9        333.29        391.19         9.00 o                         
   6   2   9         73.40         78.06         6.65 o                         
   7   2   9         22.10         24.07         2.83 o                         
   8   2   9        170.32        205.44        11.71 o                         
 -12   3   9         12.42          8.47         2.70 o                         
 -11   3   9         26.99         22.19         3.91 o                         
 -10   3   9         92.81         83.93         5.22 o                         
  -9   3   9          6.73          0.05         2.96 o                         
  -8   3   9         36.18         51.78         3.83 o                         
  -7   3   9        120.22        140.94        11.92 o                         
  -6   3   9        167.38        167.79         7.16 o                         
  -5   3   9          1.42         12.71         2.57 o                         
  -4   3   9        126.83        124.36         4.22 o                         
  -3   3   9         41.10         39.56         2.55 o                         
  -2   3   9        639.69        569.92        12.44 o                         
  -1   3   9         33.12         18.11         1.82 o                         
   0   3   9        620.42        597.80        10.34 o                         
   1   3   9         42.79         44.53         2.95 o                         
   2   3   9          4.25          4.56         1.59 o                         
   3   3   9          2.63          2.04         1.72 o                         
   4   3   9         60.74         69.07         3.00 o                         
   5   3   9        163.03        172.27         4.49 o                         
   6   3   9        255.20        237.13         8.79 o                         
   7   3   9         39.08         64.08         4.38 o                         
   8   3   9         23.53         18.93         3.50 o                         
 -12   4   9         31.53         29.69         5.58 o                         
 -11   4   9          5.41          1.01         2.04 o                         
 -10   4   9         12.28         26.88         6.49 o                         
  -9   4   9        116.49        137.12         6.45 o                         
  -8   4   9        255.19        257.44         7.01 o                         
  -7   4   9          0.02         11.71         3.90 o                         
  -6   4   9        775.38        751.15        23.50 o                         
  -5   4   9        507.49        496.94        12.02 o                         
  -4   4   9        195.48        196.97         5.62 o                         
  -3   4   9          0.93          2.09         1.65 o                         
  -2   4   9         46.57         53.07         2.21 o                         
  -1   4   9        495.96        460.08         6.90 o                         
   0   4   9          9.92         11.08         1.95 o                         
   1   4   9        145.57        127.43         6.44 o                         
   2   4   9         90.46         97.83         4.15 o                         
   3   4   9        321.98        334.60         7.43 o                         
   4   4   9        691.22        681.49        15.24 o                         
   5   4   9          6.57          6.36         3.40 o                         
   6   4   9        347.54        381.89        16.77 o                         
   7   4   9        249.30        220.43        23.34 o                         
   8   4   9         42.89         34.51         3.95 o                         
 -11   5   9         13.14          5.78         2.73 o                         
 -10   5   9        107.00        101.59        10.17 o                         
  -9   5   9          3.19          2.12         3.65 o                         
  -8   5   9        124.31        149.88        12.08 o                         
  -7   5   9         98.47        105.20        10.03 o                         
  -6   5   9        361.94        371.86        20.39 o                         
  -5   5   9         38.65         62.80         4.92 o                         
  -4   5   9          5.61          7.39         2.65 o                         
  -3   5   9        228.00        215.68         6.13 o                         
  -2   5   9          4.11          3.66         2.00 o                         
  -1   5   9          3.74          4.34         1.96 o                         
   0   5   9         46.28         24.76         3.13 o                         
   1   5   9         60.16         58.04         3.71 o                         
   2   5   9          8.12         10.30         2.89 o                         
   3   5   9        173.62        169.02         8.67 o                         
   4   5   9          0.10          5.38         4.54 o                         
   5   5   9        105.65        108.97         9.76 o                         
   6   5   9         83.34        105.60         6.27 o                         
   7   5   9        112.61        100.87        11.08 o                         
   8   5   9         31.56         18.80         3.27 o                         
 -11   6   9         20.42         17.57         3.79 o                         
 -10   6   9          0.22         -3.08         3.08 o                         
  -9   6   9        207.42        215.87        10.20 o                         
  -8   6   9          0.18         -0.03         3.61 o                         
  -7   6   9         37.97         40.64         7.31 o                         
  -6   6   9        388.40        376.58        20.66 o                         
  -5   6   9       2222.51       2472.49        64.95 o                         
  -4   6   9       1202.22       1288.06        30.25 o                         
  -3   6   9        110.41        107.74         5.95 o                         
  -2   6   9        112.92        130.11         4.41 o                         
  -1   6   9          3.38          7.61         2.12 o                         
   0   6   9        660.94        674.02        15.31 o                         
   1   6   9         84.77         71.91         4.10 o                         
   2   6   9         25.14         29.67         3.58 o                         
   3   6   9        529.78        503.15        18.12 o                         
   4   6   9          4.50         -0.45         4.77 o                         
   5   6   9         41.03         33.55         5.58 o                         
   6   6   9         44.72         38.22         3.83 o                         
   7   6   9        204.67        163.19        27.97 o                         
 -11   7   9         13.15         12.89         3.72 o                         
 -10   7   9          8.31         10.48         3.02 o                         
  -9   7   9         15.29         27.52         3.53 o                         
  -8   7   9          8.63          9.59         3.80 o                         
  -7   7   9         20.04         15.81         4.16 o                         
  -5   7   9        592.36        575.93        15.94 o                         
  -4   7   9         49.26         43.75         4.01 o                         
  -3   7   9         18.69         23.89         3.43 o                         
  -2   7   9        297.34        247.63         8.04 o                         
  -1   7   9        161.61        167.38         5.53 o                         
   0   7   9         71.06         41.55         3.53 o                         
   1   7   9         94.98         81.19         4.95 o                         
   2   7   9        417.65        380.59        11.56 o                         
   3   7   9        191.20        181.45        19.91 o                         
   4   7   9         10.23          1.95         2.93 o                         
   5   7   9         17.48         17.06         4.54 o                         
   6   7   9        222.76        201.09        23.25 o                         
   7   7   9         24.53         11.94         3.59 o                         
 -11   8   9         24.81          6.77         4.00 o                         
 -10   8   9          7.32          2.95         3.68 o                         
  -9   8   9         20.79         17.95         3.43 o                         
  -8   8   9          2.23          4.99         5.95 o                         
  -7   8   9          4.92          9.53         3.24 o                         
  -6   8   9         11.33         15.83         3.08 o                         
  -5   8   9         36.55         43.04         6.77 o                         
  -4   8   9          1.68          7.94         2.87 o                         
  -3   8   9          6.12          2.74         2.81 o                         
  -2   8   9         83.97         94.84         5.05 o                         
  -1   8   9         25.50         26.15         3.32 o                         
   0   8   9         54.17         61.48         8.08 o                         
   1   8   9        490.27        420.33        12.29 o                         
   2   8   9          1.36          4.13         4.18 o                         
   3   8   9          8.82         10.81         4.68 o                         
   4   8   9         65.55         53.08         8.31 o                         
   5   8   9          0.44          1.11         2.59 o                         
   6   8   9        105.18        111.91        12.37 o                         
 -10   9   9          0.38          0.45         3.77 o                         
  -9   9   9          3.93          1.54         3.59 o                         
  -8   9   9         53.80         64.25         5.25 o                         
  -7   9   9         43.01         54.20         5.21 o                         
  -6   9   9         26.15         38.41         3.44 o                         
  -5   9   9         47.24         45.05         4.46 o                         
  -4   9   9         34.71         38.76         4.31 o                         
  -3   9   9        119.92        127.37         7.18 o                         
  -2   9   9          3.60          9.02         2.89 o                         
  -1   9   9         22.99         24.84         3.58 o                         
   0   9   9          0.97          6.56         3.76 o                         
   1   9   9         80.38         75.51         8.49 o                         
   2   9   9         58.56         51.22         4.60 o                         
   3   9   9         57.09         59.32         6.35 o                         
   4   9   9        133.47        142.00        20.07 o                         
   5   9   9        156.75        143.56        10.56 o                         
   6   9   9         73.71         46.09         4.54 o                         
  -9  10   9          0.19         -0.45         3.77 o                         
  -8  10   9         12.14          2.95         3.68 o                         
  -7  10   9         23.10         28.54         3.13 o                         
  -6  10   9         72.80         86.17         4.89 o                         
  -5  10   9         92.11        116.01         4.92 o                         
  -4  10   9          2.78          3.86         2.76 o                         
  -3  10   9         32.87         25.53         3.52 o                         
  -2  10   9         21.33         15.02         3.14 o                         
  -1  10   9        109.82        112.31         5.68 o                         
   0  10   9         29.55         39.97         4.91 o                         
   1  10   9          0.04         -1.94         3.52 o                         
   2  10   9          0.70         -4.90         4.90 o                         
   3  10   9          5.80          7.63         1.94 o                         
   4  10   9         21.55         15.04         3.47 o                         
  -8  11   9         28.75         16.35         4.04 o                         
  -7  11   9          0.25          2.91         3.13 o                         
  -6  11   9         17.19         31.46        10.62 o                         
  -5  11   9          4.84          6.88         2.38 o                         
  -4  11   9         24.43         28.58         3.19 o                         
  -3  11   9         11.45         14.29         2.91 o                         
  -2  11   9          7.11          9.34         2.71 o                         
  -1  11   9          2.01          6.19         2.60 o                         
   0  11   9         10.24         11.55         3.42 o                         
   1  11   9          4.83          3.71         2.92 o                         
   2  11   9        114.33        106.34         7.95 o                         
  -6  12   9          0.91          2.86         2.91 o                         
  -4  12   9         45.27         58.69         3.32 o                         
  -3  12   9          0.01          2.62         2.13 o                         
  -2  12   9         33.37         41.29         3.14 o                         
  -1  12   9         16.70         15.87         3.16 o                         
   0  12   9         77.98         89.90         7.26 o                         
   1  12   9         23.71         17.75         4.13 o                         
 -12   0  10          3.76          1.50         2.85 o                         
 -10   0  10         38.38         53.31         5.55 o                         
  -8   0  10         84.98        101.30         7.17 o                         
  -6   0  10          0.37          4.11         2.67 o                         
  -4   0  10       1890.76       1650.51       124.59 o                         
  -2   0  10         21.25         23.75         3.31 o                         
   0   0  10        382.32        426.18        14.95 o                         
   2   0  10       2755.49       3086.61        52.59 o                         
   4   0  10        181.74        176.80         8.98 o                         
   6   0  10        276.22        351.74        12.59 o                         
 -13   1  10         15.51          2.63         4.90 o                         
 -12   1  10         13.72         10.94         2.51 o                         
 -11   1  10         10.52          4.75         2.46 o                         
 -10   1  10         66.82         77.86         4.39 o                         
  -9   1  10          9.05          4.15         3.26 o                         
  -8   1  10        201.46        201.98         8.78 o                         
  -7   1  10         27.42         32.80         4.21 o                         
  -6   1  10          6.52          8.85         2.40 o                         
  -5   1  10          0.10          1.32         1.89 o                         
  -4   1  10          5.80          7.48         2.97 o                         
  -3   1  10          3.16          3.71         2.71 o                         
  -2   1  10        717.03        646.71        15.29 o                         
  -1   1  10        162.33        151.02         5.97 o                         
   0   1  10        315.97        289.46         4.96 o                         
   1   1  10        440.68        473.01         8.84 o                         
   2   1  10       5488.21       6015.82        68.02 o                         
   3   1  10          1.26         16.91         2.08 o                         
   4   1  10         76.79         61.97         3.32 o                         
   5   1  10        152.67        170.90         6.52 o                         
   6   1  10        193.65        227.32         6.55 o                         
   7   1  10         20.01         13.53         3.59 o                         
 -12   2  10         15.24          6.80         2.10 o                         
 -11   2  10         34.32         44.23         3.41 o                         
 -10   2  10          0.55         -2.72         2.72 o                         
  -9   2  10          0.92         -0.89         2.43 o                         
  -8   2  10          0.33          2.31         3.21 o                         
  -7   2  10         94.51         95.36         5.53 o                         
  -6   2  10        105.84         99.97         5.70 o                         
  -5   2  10        851.46        853.18        17.55 o                         
  -4   2  10        868.21        869.95        16.79 o                         
  -3   2  10         48.58         35.90         2.73 o                         
  -2   2  10         18.02         25.43         2.34 o                         
  -1   2  10        162.53        160.37         6.77 o                         
   0   2  10          5.37          7.45         1.53 o                         
   1   2  10          1.98          9.39         1.87 o                         
   2   2  10        114.91         92.10         3.78 o                         
   3   2  10         17.24         18.16         2.00 o                         
   4   2  10          2.08          2.76         1.80 o                         
   5   2  10         44.74         47.72         2.46 o                         
   6   2  10         57.97         49.40         6.17 o                         
   7   2  10         15.55          6.49         3.22 o                         
 -12   3  10          2.20          1.54         2.37 o                         
 -11   3  10         93.92         92.13         4.62 o                         
 -10   3  10         30.52         28.87         4.37 o                         
  -9   3  10         41.40         43.47         3.81 o                         
  -8   3  10          3.43          1.92         4.45 o                         
  -7   3  10          0.46          4.42         2.74 o                         
  -6   3  10         99.46         87.06         6.58 o                         
  -5   3  10         21.83         28.97         2.70 o                         
  -4   3  10        110.54        106.72        11.05 o                         
  -3   3  10         68.45         69.97         4.02 o                         
  -2   3  10          4.05          3.09         1.68 o                         
  -1   3  10        985.94        924.48        13.95 o                         
   0   3  10          6.08          8.11         1.96 o                         
   1   3  10         46.07         42.16         2.85 o                         
   2   3  10        174.57        196.23        10.83 o                         
   3   3  10         26.87         37.60         2.89 o                         
   4   3  10          0.86         16.04         2.28 o                         
   5   3  10        105.48        128.95         4.78 o                         
   6   3  10          7.13         12.09         3.52 o                         
   7   3  10          8.27          3.63         3.00 o                         
 -11   4  10         55.64         72.35         3.10 o                         
 -10   4  10          1.38         -0.40         2.05 o                         
  -9   4  10          0.81         -2.33         2.33 o                         
  -8   4  10        308.53        318.23        10.16 o                         
  -7   4  10         15.53          9.45         2.82 o                         
  -6   4  10        101.38        111.18         7.37 o                         
  -5   4  10        279.92        281.49         9.86 o                         
  -4   4  10          8.15         10.41         3.41 o                         
  -3   4  10          4.30          3.52         2.10 o                         
  -2   4  10         72.68         59.97         2.77 o                         
  -1   4  10        455.45        456.00         9.79 o                         
   0   4  10        243.01        257.27         7.94 o                         
   1   4  10         27.89         32.52         2.44 o                         
   2   4  10        141.04        152.29         6.41 o                         
   3   4  10         98.48        110.59         4.83 o                         
   4   4  10        526.35        594.75        27.65 o                         
   5   4  10          1.12          4.36         4.13 o                         
   6   4  10          0.41          1.50         2.33 o                         
   7   4  10         26.85         27.52         4.00 o                         
 -11   5  10         27.77         23.56         4.50 o                         
 -10   5  10         21.97         29.73         3.24 o                         
  -9   5  10         13.44         23.25         6.22 o                         
  -8   5  10          3.93         -1.41         4.77 o                         
  -7   5  10          5.06         -4.81         5.18 o                         
  -6   5  10          6.08          7.31         3.96 o                         
  -5   5  10         99.89         95.17        10.03 o                         
  -4   5  10        256.57        271.02        11.88 o                         
  -3   5  10        188.74        175.33         6.24 o                         
  -2   5  10        407.39        376.04         9.00 o                         
  -1   5  10          1.02          3.56         2.48 o                         
   0   5  10          6.46          1.34         3.38 o                         
   1   5  10         17.03         20.41         3.13 o                         
   2   5  10        307.74        310.94        14.33 o                         
   3   5  10          5.53          0.91         3.00 o                         
   4   5  10          0.76          2.83         2.90 o                         
   5   5  10         34.19         45.05         4.21 o                         
   6   5  10        127.10        116.03        14.85 o                         
   7   5  10         88.20         43.72         4.50 o                         
 -11   6  10          2.30         -2.86         2.86 o                         
 -10   6  10          0.16         -1.36         2.50 o                         
  -9   6  10        101.68        121.77         6.89 o                         
  -8   6  10         72.00         82.12         6.24 o                         
  -7   6  10          1.33          3.86         4.77 o                         
  -5   6  10         71.31         74.67         6.25 o                         
  -4   6  10          1.71          1.38         3.62 o                         
  -3   6  10          1.30          4.63         2.89 o                         
  -2   6  10         62.56         68.18         3.73 o                         
  -1   6  10         39.61         26.75         2.89 o                         
   0   6  10        124.02        134.83         6.39 o                         
   1   6  10        196.19        196.65         9.31 o                         
   2   6  10          6.44          8.28         2.65 o                         
   3   6  10         16.75         19.16         4.90 o                         
   4   6  10          4.89         14.21         4.50 o                         
   5   6  10        144.18        145.50         8.01 o                         
   6   6  10         55.40         49.36         8.49 o                         
   7   6  10         12.39          9.81         3.18 o                         
 -11   7  10          7.24          3.86         3.27 o                         
 -10   7  10          7.07          7.97         2.53 o                         
  -9   7  10         11.10         11.93         2.41 o                         
  -7   7  10        188.08        205.96         7.89 o                         
  -6   7  10        104.77        118.14        10.53 o                         
  -5   7  10         25.85         35.42         6.54 o                         
  -4   7  10          1.18          2.11         3.80 o                         
  -3   7  10        391.23        423.90        11.36 o                         
  -2   7  10        161.71        142.96         5.99 o                         
  -1   7  10         22.43         14.21         3.11 o                         
   0   7  10         19.31         22.04         3.89 o                         
   1   7  10        126.21        118.13         6.91 o                         
   2   7  10          1.22          0.36         3.63 o                         
   3   7  10         25.30         26.79         5.13 o                         
   4   7  10          4.05          6.26         2.76 o                         
   5   7  10        154.31        140.08        10.81 o                         
   6   7  10          5.34          6.91         2.24 o                         
 -10   8  10          0.18          0.73         3.59 o                         
  -9   8  10         14.63         15.16         2.68 o                         
  -8   8  10          7.88          6.43         3.59 o                         
  -7   8  10          0.63         -1.64         2.77 o                         
  -6   8  10         19.04         30.28         4.90 o                         
  -5   8  10          9.57          7.97         3.38 o                         
  -4   8  10         21.32         26.95         3.28 o                         
  -3   8  10          9.34         13.13         3.02 o                         
  -2   8  10        335.22        334.39         9.53 o                         
  -1   8  10          0.90          1.27         2.88 o                         
   0   8  10        216.12        203.64        13.67 o                         
   1   8  10         47.05         42.71         4.40 o                         
   2   8  10        153.97        141.96        16.12 o                         
   3   8  10         21.52         25.55         3.52 o                         
   4   8  10        124.27        135.32         7.42 o                         
   5   8  10         73.41         75.95        12.96 o                         
  -9   9  10          5.30          3.59         3.72 o                         
  -8   9  10         65.00         74.47         5.10 o                         
  -7   9  10         50.72         53.25         3.86 o                         
  -6   9  10        414.68        446.71        15.97 o                         
  -5   9  10          6.82          6.86         4.06 o                         
  -4   9  10         23.26         26.92         3.16 o                         
  -3   9  10          1.00          1.62         2.57 o                         
  -2   9  10        147.59        156.27         8.20 o                         
  -1   9  10        231.34        244.40         8.57 o                         
   0   9  10         25.70         27.54         4.51 o                         
   1   9  10         21.79         22.52         3.84 o                         
   2   9  10         40.68         31.92         3.50 o                         
   3   9  10          3.49          4.18         2.15 o                         
   4   9  10         63.19         61.07         6.15 o                         
  -8  10  10         50.82         36.19         4.99 o                         
  -7  10  10         98.79         85.70         4.82 o                         
  -6  10  10         28.95         24.12         3.09 o                         
  -5  10  10          1.80         -2.63         2.63 o                         
  -4  10  10         28.17         27.61         2.76 o                         
  -3  10  10         11.49          9.38         2.81 o                         
  -2  10  10          3.21          5.20         2.72 o                         
  -1  10  10         10.43          6.23         2.61 o                         
   0  10  10         89.07         91.26         8.49 o                         
   1  10  10         26.19         17.84         4.63 o                         
   2  10  10         15.73          8.02         1.87 o                         
   3  10  10         48.37         39.82         3.59 o                         
  -7  11  10          0.19          3.41         3.31 o                         
  -6  11  10         94.56         88.20        19.02 o                         
  -5  11  10          3.05          5.60         6.17 o                         
  -4  11  10          3.28          5.36         3.90 o                         
  -3  11  10         64.28         86.22         4.29 o                         
  -2  11  10         88.84         98.97         5.24 o                         
  -1  11  10          0.73          2.50         4.00 o                         
   0  11  10         48.19         41.92         4.47 o                         
   1  11  10          5.21          5.68         3.45 o                         
  -5  12  10          1.82          3.04         3.68 o                         
  -2  12  10         23.29         22.38         4.18 o                         
  -1  12  10          0.31         -1.24         2.24 o                         
 -11   0  11         15.02         11.81         3.43 o                         
  -9   0  11          0.97          6.31        16.35 o                         
  -7   0  11         48.64         44.41         8.22 o                         
  -5   0  11        163.16        163.22         7.15 o                         
  -3   0  11       1674.71       1687.08        57.95 o                         
  -1   0  11        189.22        168.64         6.50 o                         
   1   0  11       4921.81       5364.32        96.54 o                         
   3   0  11         51.58         53.97         3.97 o                         
   5   0  11        362.20        456.73        15.06 o                         
 -12   1  11         12.66         18.81         3.34 o                         
 -11   1  11         24.86         32.77         2.92 o                         
 -10   1  11          9.81          9.47         5.90 o                         
  -9   1  11        147.57        151.09         6.71 o                         
  -8   1  11          0.46         -1.24         3.31 o                         
  -7   1  11        295.19        286.91        12.24 o                         
  -6   1  11        155.65        136.89         5.86 o                         
  -5   1  11         26.38         13.69         2.59 o                         
  -4   1  11         15.72         15.63         2.80 o                         
  -3   1  11         80.27         59.48         4.33 o                         
  -2   1  11         32.50         35.05         2.87 o                         
  -1   1  11         54.21         46.76         2.46 o                         
   0   1  11         14.57         12.75         1.80 o                         
   1   1  11         18.80         26.46         2.48 o                         
   2   1  11        284.50        313.28         7.16 o                         
   3   1  11          8.38          7.69         2.08 o                         
   4   1  11        146.08        183.50         5.32 o                         
   5   1  11          2.18         11.07         2.22 o                         
   6   1  11          2.89          1.27         3.18 o                         
 -12   2  11         47.76         36.30         3.60 o                         
 -11   2  11         18.93         10.50         2.30 o                         
 -10   2  11          0.21          1.31         2.72 o                         
  -9   2  11         30.05         47.76         4.62 o                         
  -8   2  11         16.29         21.72         4.39 o                         
  -7   2  11         10.41          8.58         3.45 o                         
  -6   2  11        244.43        273.98         9.75 o                         
  -5   2  11         49.64         47.00         3.83 o                         
  -4   2  11         58.22         51.92         4.02 o                         
  -3   2  11         23.96         23.94         3.29 o                         
  -2   2  11        312.54        314.41         7.88 o                         
  -1   2  11          0.43          1.84         2.25 o                         
   0   2  11        569.33        555.84        10.86 o                         
   1   2  11        237.79        241.07         5.44 o                         
   2   2  11          0.27          4.81         1.95 o                         
   3   2  11         13.27         20.55         2.40 o                         
   4   2  11         43.41         65.57         3.14 o                         
   5   2  11          4.58          8.65         1.96 o                         
   6   2  11         31.59         38.73         4.90 o                         
   7   2  11         14.22          8.26         3.13 o                         
 -11   3  11          0.62         -1.90         2.02 o                         
 -10   3  11        151.48        161.32         4.93 o                         
  -9   3  11          4.19         -1.18         2.46 o                         
  -8   3  11         86.01         92.01         4.59 o                         
  -7   3  11        709.15        696.99        27.52 o                         
  -6   3  11       1009.18       1045.06        25.39 o                         
  -5   3  11        141.91        147.91         6.02 o                         
  -4   3  11          3.40          2.02         2.76 o                         
  -3   3  11          8.16         10.79         3.03 o                         
  -2   3  11        164.52        171.23         5.18 o                         
  -1   3  11        245.41        248.19         6.48 o                         
   0   3  11         10.51          4.65         2.48 o                         
   1   3  11         18.72         18.36         2.28 o                         
   2   3  11        116.87        105.35         4.34 o                         
   3   3  11        482.14        516.29        24.38 o                         
   4   3  11        748.00        868.89        20.63 o                         
   5   3  11         53.42         52.89         4.07 o                         
   6   3  11         27.24         21.02         3.86 o                         
   7   3  11         26.01          7.45         2.95 o                         
 -11   4  11          0.12          0.91         2.04 o                         
 -10   4  11          5.39          5.90         1.95 o                         
  -9   4  11         10.22         13.12         3.03 o                         
  -8   4  11         34.42         42.66         3.09 o                         
  -7   4  11         25.92         44.48         5.05 o                         
  -6   4  11        598.93        626.24        16.93 o                         
  -5   4  11        244.61        209.37         7.13 o                         
  -4   4  11         51.75         41.62         3.84 o                         
  -3   4  11        241.41        208.47         8.38 o                         
  -2   4  11        479.56        452.64        13.54 o                         
  -1   4  11         26.08         14.64         2.88 o                         
   0   4  11        556.55        556.79        13.92 o                         
   1   4  11         35.09         34.97         4.70 o                         
   2   4  11         48.73         45.83         3.00 o                         
   3   4  11          2.15         10.24         2.59 o                         
   4   4  11         27.66         43.16         3.20 o                         
   5   4  11         20.89         22.43         3.61 o                         
   6   4  11          9.01         14.14         2.19 o                         
 -10   5  11          1.57          4.88         2.21 o                         
  -9   5  11         73.53         80.44         5.24 o                         
  -8   5  11         30.81         28.07         4.51 o                         
  -7   5  11         30.83         39.44         5.05 o                         
  -6   5  11         30.32         21.48         6.13 o                         
  -5   5  11          0.67         -3.08         3.61 o                         
  -4   5  11         69.95         81.06         6.46 o                         
  -3   5  11         71.40         72.44         4.20 o                         
  -2   5  11        101.63         98.64         4.86 o                         
  -1   5  11          2.62          1.83         2.70 o                         
   0   5  11        100.57         62.98         4.47 o                         
   1   5  11        111.45        102.79         9.04 o                         
   2   5  11        104.47        107.38         6.52 o                         
   3   5  11        302.40        312.06        15.98 o                         
   4   5  11          9.23          8.32         2.73 o                         
   5   5  11         60.15         58.98         4.00 o                         
   6   5  11          0.58         -2.59         3.04 o                         
 -10   6  11          3.72          3.96         2.80 o                         
  -9   6  11          0.54          2.52         3.08 o                         
  -8   6  11        116.77        128.59        10.62 o                         
  -7   6  11         37.25         35.73         6.22 o                         
  -6   6  11          1.89          0.45         4.86 o                         
  -5   6  11         21.02         19.30         6.04 o                         
  -3   6  11         38.25         31.83         6.86 o                         
  -2   6  11          1.52          5.23         6.31 o                         
  -1   6  11        243.79        240.56         8.66 o                         
   0   6  11         51.95         49.51         5.80 o                         
   1   6  11         46.32         61.43         8.13 o                         
   2   6  11        138.81        150.02        10.22 o                         
   3   6  11         35.55         47.61         4.04 o                         
   4   6  11        182.99        171.48        15.03 o                         
   5   6  11        121.11        127.14        14.55 o                         
   6   6  11        315.97        243.50        10.85 o                         
 -10   7  11         19.30         14.80         3.86 o                         
  -9   7  11         79.01         75.75         5.27 o                         
  -8   7  11          3.36          1.58         2.82 o                         
  -7   7  11         51.37         69.71         5.76 o                         
  -6   7  11         10.51          6.59         4.22 o                         
  -5   7  11         34.87         38.71         5.22 o                         
  -4   7  11         30.68         36.89         4.79 o                         
  -3   7  11        105.86        100.93         5.80 o                         
  -2   7  11          4.65          5.32         3.02 o                         
  -1   7  11        142.40        124.26         7.83 o                         
   0   7  11         95.03        100.43         9.31 o                         
   1   7  11         63.53         55.52         5.06 o                         
   2   7  11        321.87        326.02        56.87 o                         
   3   7  11        183.86        154.33        22.82 o                         
   4   7  11          0.31          1.55         2.08 o                         
   5   7  11         34.79         45.54         3.90 o                         
 -10   8  11          1.72          7.54         4.04 o                         
  -9   8  11          1.06         -3.18         3.81 o                         
  -8   8  11          0.27          2.12         2.52 o                         
  -7   8  11        201.91        190.59         7.06 o                         
  -6   8  11         71.39         64.06         9.56 o                         
  -5   8  11          2.30         -0.04         3.65 o                         
  -4   8  11         59.14         53.46         4.38 o                         
  -3   8  11         18.53         18.20         3.38 o                         
  -2   8  11         47.32         40.81         4.05 o                         
  -1   8  11          0.30          1.32         4.59 o                         
   0   8  11         52.21         50.17         3.65 o                         
   1   8  11         24.51         17.83         4.81 o                         
   2   8  11         36.84         29.60         6.67 o                         
   3   8  11         29.51         29.37         3.45 o                         
   4   8  11         85.63         78.25        10.69 o                         
  -9   9  11         12.67          2.50         3.90 o                         
  -8   9  11         11.67         10.22         4.00 o                         
  -7   9  11          2.16          4.64         2.22 o                         
  -6   9  11          0.13          3.35         2.56 o                         
  -5   9  11         62.72         61.02         4.20 o                         
  -4   9  11         39.15         45.21         5.86 o                         
  -3   9  11          0.42         -0.07         3.00 o                         
  -2   9  11         21.89         24.34         3.77 o                         
  -1   9  11        573.19        549.65        29.49 o                         
   0   9  11         14.47         11.27         3.09 o                         
   1   9  11         38.34         37.82         2.89 o                         
   2   9  11         97.65         81.77         5.86 o                         
   3   9  11         26.54         34.51         3.68 o                         
  -7  10  11        127.71        104.72        16.91 o                         
  -6  10  11         40.55         38.84         3.53 o                         
  -5  10  11          2.04          6.11         2.15 o                         
  -4  10  11         38.69         39.17         3.08 o                         
  -3  10  11        117.22        124.50         6.19 o                         
  -2  10  11          6.24          8.85         4.31 o                         
  -1  10  11          3.24          1.64         2.72 o                         
   0  10  11         32.21         31.92         4.95 o                         
   1  10  11         60.46         43.91         4.99 o                         
  -6  11  11         16.48         12.85         3.54 o                         
  -5  11  11          5.21          8.54         3.77 o                         
  -4  11  11        123.09        124.15         9.04 o                         
  -3  11  11         24.55         28.06         4.50 o                         
  -2  11  11         34.48         30.92         4.40 o                         
  -1  11  11         23.20         14.12         3.22 o                         
   0  11  11          2.68          4.18         3.86 o                         
 -12   0  12         33.05         33.69         5.54 o                         
 -10   0  12         15.06         12.83         8.08 o                         
  -8   0  12        408.59        461.99        22.66 o                         
  -6   0  12         10.34          6.76         4.62 o                         
  -4   0  12         18.20         26.55         4.09 o                         
  -2   0  12         10.32          0.62         3.98 o                         
   0   0  12        102.77        139.58         6.50 o                         
   2   0  12         40.23         30.10         5.40 o                         
   4   0  12        263.86        299.75        10.98 o                         
 -12   1  12          5.85         -1.80         3.24 o                         
 -11   1  12          4.04          2.64         1.96 o                         
 -10   1  12          3.43          1.02         4.38 o                         
  -9   1  12         77.64         99.20         7.22 o                         
  -8   1  12         27.39         25.42         3.89 o                         
  -7   1  12         83.07        100.25        10.08 o                         
  -6   1  12          6.96          7.95         6.22 o                         
  -5   1  12         22.04         21.67         3.24 o                         
  -4   1  12         58.04         51.13         3.60 o                         
  -3   1  12        126.02        128.80         5.10 o                         
  -2   1  12        182.46        180.16         7.27 o                         
  -1   1  12         41.15         38.82         2.82 o                         
   0   1  12         91.51         80.66         3.94 o                         
   1   1  12        259.28        243.74         6.06 o                         
   2   1  12         77.03         57.40         4.97 o                         
   3   1  12        203.97        219.36         6.59 o                         
   4   1  12          0.49          4.61         2.25 o                         
   5   1  12         23.97         17.66         3.72 o                         
 -11   2  12         45.10         46.01         2.75 o                         
 -10   2  12         34.44         37.32         3.55 o                         
  -9   2  12          2.89          0.32         2.38 o                         
  -8   2  12        168.60        210.51         6.81 o                         
  -7   2  12        130.69        138.36         8.20 o                         
  -6   2  12          0.62          5.40         4.01 o                         
  -5   2  12         73.78         78.35         4.56 o                         
  -4   2  12        155.63        150.14         6.09 o                         
  -3   2  12         16.18         21.83         3.32 o                         
  -2   2  12          0.32          3.60         2.75 o                         
  -1   2  12        230.95        207.32         5.89 o                         
   0   2  12         12.89         25.03         4.24 o                         
   1   2  12        301.38        306.99         7.77 o                         
   2   2  12         19.82         20.36         3.56 o                         
   3   2  12        320.86        363.62        10.62 o                         
   4   2  12        121.19        139.64         6.27 o                         
   5   2  12        200.61        190.11        10.35 o                         
 -11   3  12          0.10         -0.23         2.47 o                         
 -10   3  12          0.12         -1.59         2.09 o                         
  -9   3  12         15.41         15.70         2.47 o                         
  -8   3  12        149.24        138.42         5.31 o                         
  -7   3  12         57.76         72.60         4.84 o                         
  -6   3  12        145.79        141.35         8.26 o                         
  -5   3  12        286.49        281.20         9.81 o                         
  -4   3  12          4.13          3.81         2.80 o                         
  -3   3  12        146.61        132.22         5.73 o                         
  -2   3  12         57.45         46.52         3.14 o                         
  -1   3  12         66.07         72.52         4.34 o                         
   0   3  12        306.76        295.38        22.52 o                         
   1   3  12        147.47        139.64         4.85 o                         
   2   3  12        212.51        189.59         6.30 o                         
   3   3  12        113.18        121.11         4.49 o                         
   4   3  12        137.25        163.83         4.93 o                         
   5   3  12        175.56        141.25         5.71 o                         
   6   3  12          7.74         11.08         3.18 o                         
 -10   4  12         16.36         14.71         1.71 o                         
  -9   4  12         78.27         74.80         4.56 o                         
  -8   4  12         30.90         29.07         3.43 o                         
  -7   4  12        112.48        115.07         4.85 o                         
  -6   4  12         77.49         81.12         8.67 o                         
  -5   4  12          3.92          1.75         3.00 o                         
  -4   4  12         97.80         90.95         6.67 o                         
  -3   4  12         31.82         29.45         6.31 o                         
  -2   4  12         86.87         91.30         5.47 o                         
  -1   4  12        187.27        190.49         8.96 o                         
   0   4  12         99.29        105.37         7.44 o                         
   1   4  12        184.57        147.97        11.49 o                         
   2   4  12         92.45         87.63         5.10 o                         
   3   4  12         20.35         28.44         2.58 o                         
   4   4  12          0.07          2.50         2.18 o                         
   5   4  12         78.63         75.93         5.86 o                         
 -10   5  12         14.21          7.17         3.41 o                         
  -9   5  12          9.58          4.11         2.96 o                         
  -8   5  12        122.61        142.19         7.47 o                         
  -7   5  12        213.90        213.49        14.08 o                         
  -6   5  12          1.72          4.66         3.58 o                         
  -5   5  12        118.42        110.91         5.81 o                         
  -4   5  12        182.90        198.82         7.06 o                         
  -3   5  12          1.29          1.86         2.76 o                         
  -2   5  12         13.72          9.89         2.96 o                         
  -1   5  12        184.81        167.57         6.95 o                         
   0   5  12        109.82        118.91        10.67 o                         
   1   5  12         53.62         66.98         5.90 o                         
   2   5  12         30.79         38.91         3.39 o                         
   3   5  12         12.33         15.79         3.86 o                         
   4   5  12        341.02        330.38        17.89 o                         
   5   5  12          0.63          1.36         2.68 o                         
 -10   6  12          4.58          4.72         2.82 o                         
  -9   6  12          5.33          9.82         2.51 o                         
  -8   6  12          9.01         10.26         3.38 o                         
  -7   6  12         47.87         50.95         4.89 o                         
  -6   6  12         89.88         97.35         9.44 o                         
  -5   6  12          2.90          2.20         2.58 o                         
  -4   6  12         11.28          7.91         2.75 o                         
  -3   6  12         26.21         27.07         3.82 o                         
  -2   6  12          9.65          6.90         3.19 o                         
  -1   6  12         50.28         42.25         3.72 o                         
   0   6  12         12.75         12.78         5.38 o                         
   1   6  12         17.17         21.93         3.59 o                         
   2   6  12        123.73        120.66        12.15 o                         
   3   6  12         38.58         39.43         7.29 o                         
   4   6  12        125.56        130.44        18.64 o                         
  -9   7  12         44.71         25.70         4.40 o                         
  -8   7  12          3.80          7.15         2.59 o                         
  -7   7  12          6.84         15.87         2.52 o                         
  -6   7  12         13.03          7.79         2.97 o                         
  -5   7  12         14.70         17.90         3.36 o                         
  -4   7  12         48.82         61.53         4.66 o                         
  -3   7  12          7.84          5.98         3.90 o                         
  -2   7  12         13.26         14.76         6.13 o                         
  -1   7  12         48.05         41.32         5.22 o                         
   0   7  12          8.04          7.90         2.97 o                         
   1   7  12          8.22          9.07         2.97 o                         
   2   7  12         21.78         24.03         3.03 o                         
   3   7  12         45.93         44.32         9.83 o                         
  -9   8  12          6.58          3.63         4.09 o                         
  -8   8  12         11.00          4.18         3.63 o                         
  -7   8  12         17.70         22.55         2.55 o                         
  -6   8  12         50.99         56.18         4.01 o                         
  -5   8  12         13.56         27.15         3.47 o                         
  -4   8  12         26.53         31.71         2.98 o                         
  -3   8  12         49.16         54.15         5.09 o                         
  -2   8  12        115.84        111.47         9.22 o                         
  -1   8  12          1.62          3.07         3.12 o                         
   0   8  12          7.62          6.63         2.59 o                         
   1   8  12        122.15        105.93         5.29 o                         
   2   8  12         10.00         11.44         3.04 o                         
  -8   9  12          2.27          5.04         4.18 o                         
  -7   9  12         23.72         20.78         5.31 o                         
  -6   9  12          6.82          8.77         2.02 o                         
  -5   9  12          0.30          2.17         1.71 o                         
  -4   9  12         23.96         26.43         2.82 o                         
  -3   9  12         22.30         25.51         3.54 o                         
  -2   9  12         27.73         27.65         3.65 o                         
  -1   9  12          0.13         -0.47         2.58 o                         
   0   9  12         14.44         21.16         4.59 o                         
   1   9  12         27.40         26.11         4.04 o                         
  -6  10  12         51.38         44.88        12.58 o                         
  -5  10  12          3.90          3.34         1.76 o                         
  -4  10  12         37.10         45.52         3.60 o                         
  -3  10  12          6.41          4.67         1.85 o                         
  -2  10  12         75.17         77.28        17.96 o                         
  -1  10  12          1.02         -2.04         2.16 o                         
   0  10  12         31.98         51.31         5.18 o                         
  -4  11  12          1.47          0.77         3.90 o                         
  -3  11  12          0.50          0.32         3.59 o                         
  -2  11  12         33.43         28.51         4.72 o                         
 -11   0  13          2.76          0.82         4.13 o                         
  -9   0  13        105.18        105.16         6.25 o                         
  -7   0  13        381.34        364.37        19.52 o                         
  -5   0  13         38.74         35.87         7.36 o                         
  -3   0  13        263.40        272.08        12.01 o                         
  -1   0  13         78.24         48.04         5.79 o                         
   1   0  13         12.44         11.76         5.36 o                         
   3   0  13         89.86         90.45         7.90 o                         
 -11   1  13          0.50         -4.12         5.06 o                         
 -10   1  13         10.20          4.48         2.15 o                         
  -9   1  13         10.04         11.67         2.59 o                         
  -8   1  13         12.71         24.28         4.27 o                         
  -7   1  13        257.08        298.62        12.04 o                         
  -6   1  13         56.96         47.04         8.04 o                         
  -5   1  13         12.13         10.99         2.93 o                         
  -4   1  13         71.00         68.83         5.06 o                         
  -3   1  13        235.40        237.08         8.92 o                         
  -2   1  13         93.19         84.05         4.87 o                         
  -1   1  13         10.62         11.56         3.70 o                         
   0   1  13         48.97         50.00         4.67 o                         
   1   1  13          1.21         -0.19         3.64 o                         
   2   1  13          0.03          9.11         3.45 o                         
   3   1  13         18.93         33.52         3.39 o                         
   4   1  13          6.91         12.16         2.58 o                         
 -11   2  13          1.77          2.78         2.79 o                         
 -10   2  13         35.04         33.66         2.62 o                         
  -9   2  13          0.44         -1.21         2.27 o                         
  -8   2  13          0.24          0.04         2.55 o                         
  -7   2  13         66.32         54.27         6.86 o                         
  -6   2  13         25.43         33.64         6.99 o                         
  -5   2  13          0.13         -0.57         2.71 o                         
  -4   2  13          2.11          0.55         2.95 o                         
  -3   2  13          0.20         -0.54         2.41 o                         
  -2   2  13         52.53         62.47         5.93 o                         
  -1   2  13          4.31          8.12         3.58 o                         
   0   2  13        353.57        279.42        12.60 o                         
   1   2  13        276.92        295.25        12.79 o                         
   2   2  13         45.36         36.01         2.67 o                         
   3   2  13         11.16         14.04         2.31 o                         
   4   2  13        104.10        118.51         5.26 o                         
 -10   3  13          6.60          2.00         2.50 o                         
  -9   3  13          5.77          2.38         1.86 o                         
  -8   3  13          0.80         -1.69         2.84 o                         
  -7   3  13         32.38         26.02         4.75 o                         
  -6   3  13         44.19         50.61         5.17 o                         
  -5   3  13        227.35        242.14         8.71 o                         
  -4   3  13        323.21        277.98        10.53 o                         
  -3   3  13        116.92         93.65        11.19 o                         
  -2   3  13         85.97         83.89         6.23 o                         
  -1   3  13        789.19        697.80        24.01 o                         
   0   3  13       1435.92       1545.26        56.86 o                         
   1   3  13          2.12          0.24         2.39 o                         
   2   3  13          9.95         11.14         1.95 o                         
   3   3  13          6.66          6.84         1.64 o                         
   4   3  13        158.44        187.29         9.40 o                         
 -10   4  13          5.97          8.38         2.31 o                         
  -9   4  13          1.39          2.72         1.58 o                         
  -8   4  13          3.58          1.88         1.70 o                         
  -7   4  13         52.03         57.47         3.47 o                         
  -6   4  13         87.97         97.39         9.76 o                         
  -5   4  13         17.95         29.88         3.62 o                         
  -4   4  13         39.61         38.87         2.91 o                         
  -3   4  13          8.20          4.35         2.74 o                         
  -2   4  13         42.37         47.48         4.28 o                         
  -1   4  13          0.76          0.21         1.77 o                         
   0   4  13          9.51          6.49         2.63 o                         
   1   4  13         13.12         19.67         2.43 o                         
   2   4  13          2.05          4.80         1.67 o                         
   3   4  13         38.49         35.00         2.07 o                         
   4   4  13         70.46         71.47         5.04 o                         
  -9   5  13         23.41         23.30         6.86 o                         
  -8   5  13         10.48         16.57         3.79 o                         
  -7   5  13          0.45          2.91         3.22 o                         
  -6   5  13         32.80         36.14         6.63 o                         
  -5   5  13         90.27        101.58        12.60 o                         
  -4   5  13          0.42          2.00         2.52 o                         
  -3   5  13        210.58        188.11         9.61 o                         
  -2   5  13         63.55         82.88        11.17 o                         
   0   5  13         42.01         50.81         4.45 o                         
   1   5  13         31.09         33.46         3.75 o                         
   2   5  13         77.96         72.01         6.13 o                         
   3   5  13         80.35         79.15         9.15 o                         
  -9   6  13         24.42         18.12         3.72 o                         
  -8   6  13          0.15          0.00         2.35 o                         
  -7   6  13         38.02         48.94         3.12 o                         
  -6   6  13         15.90         14.85         3.06 o                         
  -5   6  13          0.08         -1.57         2.29 o                         
  -4   6  13         17.13         14.70         3.08 o                         
  -3   6  13         38.49         28.74         6.58 o                         
  -2   6  13        158.77        162.68        11.44 o                         
  -1   6  13          0.43          1.09         3.06 o                         
   0   6  13         32.58         34.84         3.74 o                         
   1   6  13          0.43          0.39         2.52 o                         
   2   6  13        267.67        302.57        13.89 o                         
   3   6  13         25.92         22.66         3.68 o                         
  -8   7  13          7.12          8.31         3.77 o                         
  -7   7  13          9.76          6.57         2.01 o                         
  -6   7  13          0.32         -0.17         2.39 o                         
  -5   7  13          0.11         -0.63         2.11 o                         
  -4   7  13         98.28        101.46         5.47 o                         
  -3   7  13         40.29         36.24         3.50 o                         
  -2   7  13         18.84         20.27         3.64 o                         
  -1   7  13        118.07         91.90         5.50 o                         
   0   7  13         31.52         31.92         5.31 o                         
   1   7  13         13.19         22.75         2.74 o                         
   2   7  13         35.23         39.32         4.09 o                         
  -8   8  13          0.31          1.59         4.09 o                         
  -7   8  13          0.84          2.13         2.25 o                         
  -6   8  13          5.48          8.98         2.26 o                         
  -5   8  13         50.95         50.14         3.19 o                         
  -4   8  13          0.97         -0.73         2.62 o                         
  -3   8  13          1.20          1.68         4.06 o                         
  -2   8  13          8.99         12.13         2.93 o                         
  -1   8  13         79.77         71.03         8.01 o                         
   0   8  13          4.90          6.40         3.59 o                         
   1   8  13         70.53         67.15         5.13 o                         
  -6   9  13          0.10         -2.00         2.58 o                         
  -5   9  13         21.24         22.72         3.06 o                         
  -4   9  13         98.72         93.60         4.64 o                         
  -3   9  13         11.85         15.83         2.75 o                         
  -2   9  13         16.80         11.56         2.62 o                         
  -1   9  13          0.11         -0.59         3.72 o                         
   0   9  13         14.97          9.67         3.77 o                         
  -4  10  13        136.60        115.24         7.31 o                         
 -10   0  14         12.61         -1.68         4.31 o                         
  -8   0  14        208.39        276.77        17.89 o                         
  -6   0  14          0.23          1.14         5.22 o                         
  -4   0  14        101.42        101.37        12.76 o                         
  -2   0  14        207.09        196.99        14.62 o                         
   0   0  14         26.56         16.35         5.68 o                         
   2   0  14         97.42        126.68         8.81 o                         
 -10   1  14         76.68         90.77         5.95 o                         
  -9   1  14         12.34         14.11         2.67 o                         
  -8   1  14        281.67        270.97         7.22 o                         
  -7   1  14          5.00          5.27         2.93 o                         
  -6   1  14          2.09          2.01         3.69 o                         
  -5   1  14          1.70         -0.37         3.95 o                         
  -4   1  14          2.99          3.35         2.55 o                         
  -3   1  14         25.92         29.24         3.04 o                         
  -2   1  14        224.13        160.96        11.69 o                         
  -1   1  14         90.28         70.86         4.31 o                         
   0   1  14         10.71          7.24         4.34 o                         
   1   1  14        139.25        119.65         6.68 o                         
   2   1  14        423.12        396.78        13.07 o                         
   3   1  14          6.66          6.28         2.23 o                         
 -10   2  14          0.41          1.04         2.76 o                         
  -9   2  14          4.87          2.89         1.72 o                         
  -8   2  14        214.81        247.55         7.74 o                         
  -7   2  14         98.12        104.81         4.38 o                         
  -6   2  14         11.56         12.90         4.06 o                         
  -5   2  14        175.91        199.43         9.34 o                         
  -4   2  14        130.53        121.89         5.41 o                         
  -3   2  14         22.56         16.63         3.89 o                         
  -2   2  14        108.42         92.02         9.26 o                         
  -1   2  14        338.05        304.02         8.80 o                         
   0   2  14         13.49         14.11         2.96 o                         
   1   2  14          2.83         -1.70         2.82 o                         
   2   2  14         59.18         63.48         4.22 o                         
   3   2  14        116.86        117.58         5.09 o                         
 -10   3  14          7.65          6.04         3.72 o                         
  -9   3  14         35.64         32.25         2.69 o                         
  -8   3  14          2.63          4.38         1.81 o                         
  -7   3  14         15.68         21.10         2.93 o                         
  -6   3  14         20.49         24.85         4.20 o                         
  -5   3  14          6.52          6.70         2.35 o                         
  -4   3  14          6.41          1.25         3.77 o                         
  -3   3  14         29.73         20.70         3.53 o                         
  -2   3  14        196.43        143.77         8.03 o                         
  -1   3  14         13.88         10.21         2.90 o                         
   0   3  14          0.17          1.61         2.40 o                         
   1   3  14          6.25          6.60         2.66 o                         
   2   3  14          7.87          9.53         2.36 o                         
  -9   4  14          0.87         -0.18         3.63 o                         
  -8   4  14         35.30         41.08         5.81 o                         
  -7   4  14          7.53          5.66         1.88 o                         
  -6   4  14         38.09         31.65         2.67 o                         
  -5   4  14         11.39         12.02         2.05 o                         
  -4   4  14         44.75         48.36         3.03 o                         
  -3   4  14         41.24         43.04         2.91 o                         
  -2   4  14         91.99         96.14         5.68 o                         
  -1   4  14          8.46         14.78         3.27 o                         
   0   4  14        283.37        279.66        10.10 o                         
   1   4  14          0.10         -0.14         1.83 o                         
  -8   5  14          1.68          0.89         1.98 o                         
  -7   5  14         17.98         16.81         2.71 o                         
  -6   5  14         17.76         20.87         3.76 o                         
  -5   5  14          0.20          1.39         2.08 o                         
  -4   5  14         20.74         22.11         2.32 o                         
  -3   5  14         18.26         19.58         2.94 o                         
  -2   5  14          1.64          2.59         4.54 o                         
  -1   5  14          3.17          7.99         4.77 o                         
   0   5  14         19.98         23.56         4.90 o                         
   1   5  14         24.76         21.61         4.00 o                         
  -8   6  14         28.32         21.95         8.74 o                         
  -7   6  14         11.34          5.86         3.50 o                         
  -6   6  14          8.15          4.65         2.29 o                         
  -5   6  14          9.25         13.43         2.19 o                         
  -4   6  14         84.99         99.37         5.38 o                         
  -3   6  14          4.10          3.74         2.82 o                         
  -2   6  14         27.09         42.91         4.01 o                         
  -1   6  14          8.04          7.17         4.13 o                         
   0   6  14        110.21         91.26         6.90 o                         
  -7   7  14         22.74          9.67         3.90 o                         
  -6   7  14         26.97         34.65         9.44 o                         
  -5   7  14         13.23         14.20         2.66 o                         
  -4   7  14          0.60         -1.44         1.98 o                         
  -3   7  14        106.90        109.82         5.54 o                         
  -2   7  14          8.06         15.76         3.38 o                         
  -1   7  14          0.18          0.23         3.54 o                         
   0   7  14          8.46          2.95         3.31 o                         
  -6   8  14          9.82         11.94         4.00 o                         
  -5   8  14         31.82         29.20         9.26 o                         
  -4   8  14          8.64         12.25         2.73 o                         
  -3   8  14          0.01          0.11         2.43 o                         
  -2   8  14         29.09         32.51         4.95 o                         
  -1   8  14         28.11         31.19         4.68 o                         
  -9   0  15         15.36          4.31         4.27 o                         
  -7   0  15          5.70          5.71         3.08 o                         
  -5   0  15         41.88         38.43         4.59 o                         
  -3   0  15         54.27         53.16         4.98 o                         
  -1   0  15         62.92         37.10         6.13 o                         
   1   0  15         27.19         16.07         3.95 o                         
  -9   1  15         36.52         36.33         3.69 o                         
  -8   1  15          2.43          3.01         1.86 o                         
  -7   1  15          4.15          4.56         2.14 o                         
  -6   1  15         23.47         27.43         2.84 o                         
  -5   1  15         28.16         32.41         3.01 o                         
  -4   1  15          2.26         -1.41         3.47 o                         
  -3   1  15         67.27         71.26         4.49 o                         
  -2   1  15          0.11         -1.93         2.38 o                         
  -1   1  15          0.53         -1.40         3.03 o                         
   0   1  15          8.15         11.05         2.89 o                         
   1   1  15        102.96         71.00         8.06 o                         
  -9   2  15          8.77          2.45         2.81 o                         
  -8   2  15         33.86         34.04         2.74 o                         
  -7   2  15          0.00         -0.43         1.77 o                         
  -6   2  15          0.30          2.09         2.53 o                         
  -5   2  15          1.38          2.76         2.61 o                         
  -4   2  15         15.54         10.47         2.96 o                         
  -3   2  15         12.02         10.17         2.78 o                         
  -2   2  15          0.99          3.32         2.22 o                         
  -1   2  15          3.10          4.37         2.74 o                         
   0   2  15         12.21         16.23         2.87 o                         
   1   2  15         56.73         38.81         4.81 o                         
  -8   3  15          0.21         -2.16         2.16 o                         
  -7   3  15          6.31          7.02         2.06 o                         
  -6   3  15         36.86         36.39         2.70 o                         
  -5   3  15          9.14          8.02         2.65 o                         
  -4   3  15          3.57          8.68         2.27 o                         
  -3   3  15         10.36         11.35         2.04 o                         
  -2   3  15          0.41          2.05         2.24 o                         
  -1   3  15        135.19        116.37         5.87 o                         
   0   3  15          0.67          1.62         2.13 o                         
  -7   4  15          5.17          4.37         1.55 o                         
  -6   4  15         17.45         19.28         2.48 o                         
  -5   4  15          0.97          2.82         1.86 o                         
  -4   4  15          4.06          6.94         2.34 o                         
  -3   4  15         26.38         23.54         2.31 o                         
  -2   4  15          9.38         17.37         3.33 o                         
  -1   4  15         23.25         22.10         3.22 o                         
  -7   5  15         26.18         21.20         7.65 o                         
  -6   5  15          2.39         -0.18         3.63 o                         
  -5   5  15         12.10         12.22         2.65 o                         
  -4   5  15          5.52          8.36         2.70 o                         
  -3   5  15          0.73         -0.45         3.63 o                         
  -2   5  15        192.37        169.77         9.85 o                         
  -1   5  15        222.13        212.76        11.08 o                         
  -6   6  15         14.84         10.99         3.72 o                         
  -5   6  15         28.92         22.97         3.63 o                         
  -4   6  15         94.38         95.58         6.67 o                         
  -3   6  15        127.69        133.76         8.26 o                         
  -2   6  15         69.11         89.13         6.67 o                         
  -1   6  15        200.92        198.96        10.08 o                         
  -3   7  15          5.55         11.21         4.09 o                         
  -8   0  16         37.00         22.43         4.72 o                         
  -6   0  16         17.99         14.03         4.04 o                         
  -4   0  16         73.58         71.74         6.81 o                         
  -2   0  16         26.13          8.58         3.81 o                         
  -7   1  16          4.12          2.75         2.31 o                         
  -6   1  16         38.53         43.40         3.02 o                         
  -5   1  16        119.29        118.39         5.74 o                         
  -4   1  16         25.10         20.22         3.42 o                         
  -3   1  16         25.14         17.14         2.57 o                         
  -2   1  16         47.77         55.33         4.01 o                         
  -1   1  16         47.42         45.07         4.00 o                         
  -7   2  16         17.18         15.16         2.87 o                         
  -6   2  16          3.25          1.61         2.23 o                         
  -5   2  16          0.45         -0.36         3.45 o                         
  -4   2  16          1.85          1.21         2.36 o                         
  -3   2  16         61.56         53.01         3.85 o                         
  -2   2  16          1.52          0.97         2.21 o                         
  -6   3  16          0.03          0.45         3.22 o                         
  -5   3  16         54.25         58.60        10.83 o                         
                                                                                
