# Supplementary material for: High-throughput nanoscale crystallization of di­hydro­pyridine active pharmaceutical ingredients
Source: Acta Crystallogr B Struct Sci Cryst Eng Mater. 2023 Dec 21;80(Pt 1):4–12. doi: 10.1107/S2052520623010053 (PMC10848412; doi:10.1107/S2052520623010053)
Supplement: Supplementary file 3 [file b-80-00004-nifedipinesup3.hkl]

data_nifedipine                                                                 
_shelx_title ' nifedipine4degknown_auto_a.res in P2(1)/c'                       
_shelx_refln_list_code          4                                               
_shelx_F_calc_maximum      137.12                                               
_exptl_crystal_F_000       728.00                                               
_reflns_d_resolution_high  0.7909                                               
                                                                                
loop_                                                                           
 _space_group_symop_operation_xyz                                               
 'x, y, z'                                                                      
 '-x, y+1/2, -z+1/2'                                                            
 '-x, -y, -z'                                                                   
 'x, -y-1/2, z-1/2'                                                             
                                                                                
_cell_length_a    10.6713                                                       
_cell_length_b    10.3971                                                       
_cell_length_c    14.7824                                                       
_cell_angle_alpha  90.000                                                       
_cell_angle_beta   94.545                                                       
_cell_angle_gamma  90.000                                                       
                                                                                
_shelx_F_squared_multiplier     1.000                                           
                                                                                
loop_                                                                           
 _refln_index_h                                                                 
 _refln_index_k                                                                 
 _refln_index_l                                                                 
 _refln_F_squared_calc                                                          
 _refln_F_squared_meas                                                          
 _refln_F_squared_sigma                                                         
 _refln_observed_status                                                         
   1   0   0       3289.85       3594.01        96.73 o                         
   2   0   0      11101.93      10863.49       291.71 o                         
   3   0   0      10671.41      11180.44       300.96 o                         
   4   0   0       3934.59       4062.24       111.58 o                         
   5   0   0        372.94        335.78        13.02 o                         
   6   0   0        367.04        323.29         7.78 o                         
   7   0   0          7.67          4.94         1.77 o                         
   8   0   0        210.08        234.51         9.43 o                         
   9   0   0        323.94        372.62        13.08 o                         
  10   0   0       2650.02       2925.89        89.50 o                         
  11   0   0       1221.76       1372.23        46.58 o                         
  12   0   0        205.29        230.70        12.24 o                         
  13   0   0          3.95          4.96         1.65 o                         
   1   1   0       3609.29       3746.78       101.44 o                         
   2   1   0       2812.23       2902.33        56.24 o                         
   3   1   0       8856.36       8503.81       162.79 o                         
   4   1   0          4.42          6.76         1.07 o                         
   5   1   0         19.64         13.45         1.04 o                         
   6   1   0         14.46         15.22         1.10 o                         
   7   1   0        118.85        109.93         3.63 o                         
   8   1   0          9.65          5.79         1.66 o                         
   9   1   0          8.06          4.14         2.17 o                         
  10   1   0        562.67        654.22        20.36 o                         
  11   1   0         66.32         67.21         5.49 o                         
  12   1   0         61.36         67.80         4.39 o                         
  13   1   0         54.29         55.62         4.17 o                         
   0   2   0        882.12       1153.51        32.82 o                         
   1   2   0        482.99        622.97        18.81 o                         
   2   2   0        968.70       1035.66        30.34 o                         
   3   2   0        258.45        274.06        10.41 o                         
   4   2   0        273.85        253.90        10.68 o                         
   5   2   0        288.91        286.07         6.98 o                         
   6   2   0          4.80          4.69         1.21 o                         
   7   2   0        543.04        575.68        10.11 o                         
   8   2   0         72.48         64.56         3.13 o                         
   9   2   0         54.98         53.87         4.60 o                         
  10   2   0         84.67         58.15         5.95 o                         
  11   2   0         69.05         62.41         4.87 o                         
  12   2   0          0.75          0.57         1.18 o                         
  13   2   0        106.70        109.45         5.89 o                         
   1   3   0          0.27          4.73         0.56 o                         
   2   3   0       1377.85       1484.46        20.98 o                         
   3   3   0       5484.22       6105.12       167.47 o                         
   4   3   0       4034.70       4298.39        60.03 o                         
   5   3   0         95.72         95.42         6.38 o                         
   6   3   0        972.95       1027.46        15.15 o                         
   7   3   0       1241.94       1321.14        19.34 o                         
   8   3   0         61.97         67.54         3.08 o                         
   9   3   0          2.48          5.10         1.46 o                         
  10   3   0          0.71         -3.81         4.94 o                         
  11   3   0         23.88         16.02         2.20 o                         
  12   3   0          5.14          6.14         2.08 o                         
   0   4   0         17.12         19.99         2.60 o                         
   1   4   0       4044.30       4970.89       137.32 o                         
   2   4   0         91.94         73.26         2.31 o                         
   3   4   0        234.69        179.18         3.34 o                         
   4   4   0       3576.50       3953.51        49.71 o                         
   5   4   0        133.80        121.33         2.93 o                         
   6   4   0       1021.13       1040.39        14.16 o                         
   7   4   0         47.05         51.66         2.23 o                         
   8   4   0         94.76         91.09         6.05 o                         
   9   4   0         86.51         82.31         3.92 o                         
  10   4   0         15.03          9.05         2.61 o                         
  11   4   0        281.81        295.60         9.80 o                         
  12   4   0         30.20         31.27         4.68 o                         
   1   5   0        227.49        276.47        11.89 o                         
   2   5   0       3473.85       3969.92       112.43 o                         
   3   5   0          0.01          1.24         0.83 o                         
   4   5   0        152.78        154.31         3.44 o                         
   5   5   0         90.90         89.43         2.94 o                         
   6   5   0        306.49        321.49         7.03 o                         
   7   5   0        165.00        145.74         5.16 o                         
   8   5   0         41.32         32.48         2.89 o                         
  10   5   0          5.00          3.42         2.88 o                         
  11   5   0          4.48          3.29         1.40 o                         
  12   5   0         15.66         16.53         2.40 o                         
   0   6   0          1.03          6.43         2.29 o                         
   1   6   0        357.58        428.23        17.52 o                         
   2   6   0         22.84         17.60         1.43 o                         
   3   6   0        577.07        608.21         8.80 o                         
   4   6   0        182.80        228.56         4.62 o                         
   5   6   0          1.08          0.95         0.75 o                         
   6   6   0          2.57          4.40         1.03 o                         
   7   6   0          2.97          2.56         1.10 o                         
   8   6   0        384.23        343.56        16.91 o                         
   9   6   0          7.24          6.23         1.96 o                         
  10   6   0          4.88          4.44         1.54 o                         
  11   6   0         24.02         30.11         2.41 o                         
   1   7   0        147.00        170.82        10.30 o                         
   2   7   0         68.08         64.29         2.52 o                         
   3   7   0        106.46         99.42         2.66 o                         
   4   7   0         68.21         73.80         2.69 o                         
   5   7   0         51.35         54.77         2.65 o                         
   6   7   0          7.72          5.77         1.58 o                         
   7   7   0        197.69        142.49         7.33 o                         
   8   7   0         10.85         12.27         2.29 o                         
   9   7   0         51.14         54.80         6.76 o                         
  10   7   0         14.02         14.85         1.96 o                         
  11   7   0         37.90         36.76         3.37 o                         
   0   8   0        273.75        359.51        12.27 o                         
   1   8   0        140.05        153.02         6.04 o                         
   2   8   0         23.78         22.42         1.68 o                         
   3   8   0          2.19          1.52         0.87 o                         
   4   8   0          5.68          7.48         1.14 o                         
   5   8   0          2.21          5.86         2.12 o                         
   6   8   0         34.37         35.45         3.06 o                         
   7   8   0         54.85         47.33         4.47 o                         
   8   8   0          4.52          4.66         2.60 o                         
   9   8   0         14.28         17.06         3.29 o                         
  10   8   0        196.14        215.41         9.79 o                         
   1   9   0         19.22         19.57         2.88 o                         
   2   9   0         68.49         71.52         5.61 o                         
   3   9   0        126.39        112.34         4.12 o                         
   4   9   0         68.34         67.38         4.83 o                         
   5   9   0        328.17        303.60         9.28 o                         
   6   9   0        103.73         93.41         5.53 o                         
   7   9   0          0.23         -0.54         2.02 o                         
   8   9   0          0.22          0.44         1.65 o                         
   9   9   0         41.16         50.40         4.25 o                         
   0  10   0          3.34          3.35         2.31 o                         
   1  10   0        632.51        728.76        13.26 o                         
   2  10   0         90.28         94.49         5.72 o                         
   3  10   0         18.43         19.83         2.26 o                         
   4  10   0        155.95        179.11        12.24 o                         
   5  10   0          3.60          7.68         1.96 o                         
   6  10   0         10.36         11.43         1.98 o                         
   7  10   0         21.61         18.06         3.88 o                         
   8  10   0        147.77        156.96         7.58 o                         
   1  11   0        371.10        433.78        11.68 o                         
   2  11   0        831.34        907.48        19.31 o                         
   3  11   0         82.89         97.56         5.42 o                         
   4  11   0        441.49        448.85        17.24 o                         
   5  11   0          0.93          2.69         1.07 o                         
   6  11   0          0.03          0.02         0.83 o                         
   0  12   0         44.72         43.07         4.94 o                         
   1  12   0         78.53         95.10         4.13 o                         
   2  12   0        519.24        575.61        11.20 o                         
   3  12   0          9.24         11.22         1.65 o                         
   4  12   0        333.89        380.10        14.70 o                         
   1  13   0         24.78         24.49         2.60 o                         
   2  13   0         46.50         31.97         2.79 o                         
 -13   1   1         42.26         39.21         3.56 o                         
 -12   1   1          4.24          3.40         1.37 o                         
 -11   1   1        388.94        456.00        14.72 o                         
 -10   1   1          3.69         24.43         5.82 o                         
  -9   1   1        551.03        552.84        12.05 o                         
  -8   1   1        153.53        156.44         4.71 o                         
  -7   1   1         24.41         15.03         1.78 o                         
  -6   1   1          1.37          0.98         0.95 o                         
  -5   1   1         14.42          9.68         0.87 o                         
  -4   1   1        106.32        108.04         2.66 o                         
  -3   1   1        561.25        598.06        15.34 o                         
  -2   1   1       2477.68       2349.96        45.66 o                         
  -1   1   1        854.32        937.07        17.82 o                         
   0   1   1       3719.33       3680.64        70.02 o                         
   1   1   1        156.62        152.65         5.43 o                         
   2   1   1       8520.24       8838.11       168.67 o                         
   3   1   1       2367.23       2297.97        45.59 o                         
   4   1   1       1030.17       1068.77        32.13 o                         
   5   1   1         60.10         75.20         4.04 o                         
   6   1   1        236.14        223.04         7.58 o                         
   7   1   1        118.28        110.28         3.14 o                         
   8   1   1        397.25        436.53         8.72 o                         
   9   1   1          5.36          5.46         1.54 o                         
  10   1   1        249.82        245.49        10.43 o                         
  11   1   1        164.47        186.49         8.43 o                         
  12   1   1         78.20         79.52         5.67 o                         
 -13   2   1         75.64         76.11         4.75 o                         
 -12   2   1         55.68         59.13         3.21 o                         
 -11   2   1          6.80          7.18         2.63 o                         
 -10   2   1        326.72        365.31        21.21 o                         
  -9   2   1         37.59         38.68         3.32 o                         
  -8   2   1        320.42        290.38         6.88 o                         
  -7   2   1        169.44        171.43         4.37 o                         
  -6   2   1         12.94         11.18         1.41 o                         
  -5   2   1         84.30         69.43         2.55 o                         
  -4   2   1        332.22        332.87         8.67 o                         
  -3   2   1        439.54        486.88         9.09 o                         
  -2   2   1       5410.55       5545.71        86.46 o                         
  -1   2   1      10265.13      10664.70       164.82 o                         
   0   2   1         16.52         18.71         1.25 o                         
   1   2   1       2241.90       2246.58        62.33 o                         
   2   2   1      18801.07      19236.09       517.12 o                         
   3   2   1          4.84          2.58         1.37 o                         
   4   2   1        214.60        226.28         9.97 o                         
   5   2   1        279.94        244.67        11.16 o                         
   6   2   1        339.44        329.78         7.12 o                         
   7   2   1        366.85        371.86         6.72 o                         
   8   2   1          0.01          1.42         1.17 o                         
   9   2   1        136.86        154.08         7.66 o                         
  10   2   1          9.35         -1.67         4.64 o                         
  11   2   1          7.00         10.47         2.55 o                         
  12   2   1         62.93         64.80         3.25 o                         
 -12   3   1         11.21          7.72         1.71 o                         
 -11   3   1          9.23          4.48         2.11 o                         
 -10   3   1         20.16         13.55         3.39 o                         
  -9   3   1          4.64         -2.58         4.33 o                         
  -8   3   1         11.78         17.04         2.64 o                         
  -7   3   1         29.65         40.70         3.29 o                         
  -6   3   1         20.68         17.53         1.58 o                         
  -5   3   1        380.67        351.80         8.26 o                         
  -4   3   1        901.51        989.08        13.85 o                         
  -3   3   1        211.69        203.98         5.05 o                         
  -2   3   1       3974.65       4208.88        57.21 o                         
  -1   3   1          5.69         11.52         1.27 o                         
   0   3   1       2540.24       2732.42        94.15 o                         
   1   3   1       2368.61       2366.39        66.53 o                         
   2   3   1       3639.47       3985.40       110.41 o                         
   3   3   1         19.61         31.30         3.17 o                         
   4   3   1       2195.71       2343.66        39.27 o                         
   5   3   1        846.69        752.75        12.78 o                         
   6   3   1          7.29          3.16         1.24 o                         
   7   3   1        291.39        314.20         7.38 o                         
   8   3   1         35.97         34.15         2.26 o                         
   9   3   1         20.54         22.29         2.47 o                         
  10   3   1         15.30          7.10         4.68 o                         
  11   3   1          7.70          7.58         1.58 o                         
  12   3   1         51.83         53.71         4.60 o                         
 -12   4   1         16.22         18.72         2.08 o                         
 -11   4   1        142.91        149.96         8.64 o                         
 -10   4   1         36.20         33.76         2.47 o                         
  -9   4   1         48.25         42.45         2.43 o                         
  -8   4   1        572.28        577.01         9.11 o                         
  -7   4   1        509.56        480.04         8.00 o                         
  -6   4   1       1068.05       1049.18        13.26 o                         
  -5   4   1          2.93          4.72         1.23 o                         
  -4   4   1          1.39          0.65         1.58 o                         
  -3   4   1       1618.77       1646.05        19.80 o                         
  -2   4   1        591.00        605.15        13.57 o                         
  -1   4   1       2694.22       3153.48        88.73 o                         
   0   4   1       3179.29       3424.31        95.90 o                         
   1   4   1       1612.49       1768.26        51.75 o                         
   2   4   1        381.01        414.33        15.35 o                         
   3   4   1        568.98        643.81        15.81 o                         
   4   4   1       1898.39       2056.73        30.61 o                         
   5   4   1        437.76        425.45         6.67 o                         
   6   4   1        465.64        471.00         8.38 o                         
   7   4   1          1.91          2.64         0.79 o                         
   8   4   1         62.03         58.51         3.28 o                         
   9   4   1          0.49          1.26         1.39 o                         
  10   4   1         14.36         14.32         2.34 o                         
  11   4   1          0.70         -0.51         1.32 o                         
  12   4   1          2.21          1.58         1.01 o                         
 -12   5   1         10.46         11.53         1.46 o                         
 -11   5   1         35.72         32.91         3.01 o                         
 -10   5   1         43.27         46.96         3.15 o                         
  -9   5   1        130.78        116.60         6.61 o                         
  -8   5   1         14.47         15.42         2.20 o                         
  -7   5   1         52.56         47.69         3.01 o                         
  -6   5   1         13.86         13.17         1.51 o                         
  -5   5   1        246.61        263.88         5.94 o                         
  -4   5   1         33.64         32.69         1.53 o                         
  -3   5   1        128.90        128.37         3.87 o                         
  -2   5   1       1083.79       1247.53        27.52 o                         
  -1   5   1         26.64         48.50         3.08 o                         
   0   5   1        473.15        570.67        35.24 o                         
   1   5   1        258.45        296.34        12.68 o                         
   2   5   1        671.34        658.82        23.16 o                         
   3   5   1        298.08        294.31         5.86 o                         
   4   5   1          7.92          3.84         0.88 o                         
   5   5   1          2.17          1.06         0.82 o                         
   6   5   1         75.12         64.01         3.17 o                         
   7   5   1         57.97         44.84         2.82 o                         
   8   5   1         21.18         21.47         3.77 o                         
   9   5   1        307.46        289.40        15.74 o                         
  10   5   1         80.44         76.11         4.84 o                         
  11   5   1         65.40         58.04         6.35 o                         
  12   5   1         24.62         25.28         2.73 o                         
 -11   6   1          0.18          1.60         1.15 o                         
 -10   6   1         62.67         56.25         4.16 o                         
  -9   6   1          0.46          0.34         1.62 o                         
  -8   6   1        451.82        428.81        11.63 o                         
  -7   6   1         21.61         21.38         2.15 o                         
  -6   6   1        551.28        578.94         9.86 o                         
  -5   6   1        237.68        225.28         4.49 o                         
  -4   6   1         66.42         53.63         2.09 o                         
  -3   6   1        178.38        166.13         3.73 o                         
  -2   6   1       2036.25       2290.16        25.77 o                         
  -1   6   1       1360.42       1581.54        34.93 o                         
   0   6   1         93.78        132.81         7.96 o                         
   1   6   1         82.69         76.44         3.65 o                         
   2   6   1       1399.02       1547.31        21.73 o                         
   3   6   1        371.34        371.71         5.39 o                         
   4   6   1        495.51        497.16         7.73 o                         
   5   6   1        120.47        114.25         3.27 o                         
   6   6   1        310.81        323.78         8.19 o                         
   7   6   1          1.85          1.54         1.23 o                         
   8   6   1        242.10        231.87         7.79 o                         
   9   6   1          1.09         -0.58         1.36 o                         
  10   6   1         13.11         16.97         2.24 o                         
  11   6   1          0.00          0.44         0.87 o                         
 -11   7   1         59.41         58.10         4.35 o                         
 -10   7   1         52.45         43.27         3.92 o                         
  -9   7   1         46.16         46.08         5.47 o                         
  -8   7   1         16.57         13.61         2.47 o                         
  -7   7   1         28.10         28.04         3.43 o                         
  -6   7   1         11.16          4.39         1.35 o                         
  -5   7   1        362.71        315.82         6.72 o                         
  -4   7   1          0.23         -0.09         0.72 o                         
  -3   7   1         25.13         40.09         1.67 o                         
  -2   7   1         93.92         91.77         4.95 o                         
  -1   7   1          4.74          3.60         0.97 o                         
   0   7   1        199.81        266.46         9.25 o                         
   1   7   1         44.84         48.07         2.53 o                         
   2   7   1        437.45        456.24         7.98 o                         
   3   7   1          0.91          0.77         0.68 o                         
   4   7   1        244.87        236.68         5.48 o                         
   5   7   1        260.41        228.58         5.06 o                         
   6   7   1         19.99         20.24         2.38 o                         
   7   7   1          0.96          9.94         1.78 o                         
   8   7   1          7.15          2.00         1.55 o                         
   9   7   1         47.30         46.74         3.60 o                         
  10   7   1          0.51          1.21         1.46 o                         
  11   7   1          8.00          6.98         1.71 o                         
 -10   8   1         17.10         29.61         3.42 o                         
  -9   8   1          0.08         -0.94         2.02 o                         
  -8   8   1          0.45          1.20         1.59 o                         
  -7   8   1         10.22         14.29         2.66 o                         
  -6   8   1         42.86         33.40         3.09 o                         
  -5   8   1         52.08         58.74         3.98 o                         
  -4   8   1        591.37        588.42        13.26 o                         
  -3   8   1         36.90         33.45         2.20 o                         
  -2   8   1        410.51        415.79         7.84 o                         
  -1   8   1        191.68        229.71         8.73 o                         
   0   8   1         10.86          9.45         1.44 o                         
   1   8   1        507.34        543.99        15.43 o                         
   2   8   1        274.71        285.00         6.11 o                         
   3   8   1         59.97         65.00         2.78 o                         
   4   8   1         28.64         23.57         1.81 o                         
   5   8   1         10.24          6.25         1.33 o                         
   6   8   1         12.17          8.69         2.21 o                         
   7   8   1         12.06          8.30         2.05 o                         
   8   8   1         38.84         37.82         3.41 o                         
   9   8   1          5.67          8.71         2.60 o                         
  10   8   1          1.73          0.85         1.29 o                         
  -9   9   1        101.52        118.20         6.96 o                         
  -8   9   1         26.00         35.61         4.33 o                         
  -7   9   1         15.37         16.19         2.36 o                         
  -6   9   1          3.09          1.27         2.19 o                         
  -5   9   1         19.43         11.37         3.37 o                         
  -4   9   1         34.46         34.19         3.38 o                         
  -3   9   1         48.19         49.87         3.07 o                         
  -2   9   1        938.86        950.14        25.03 o                         
  -1   9   1          8.64          3.85         1.50 o                         
   0   9   1        702.04        784.23        25.91 o                         
   1   9   1         51.43         52.80         4.41 o                         
   2   9   1         10.04         10.30         3.72 o                         
   3   9   1         42.50         42.04         2.51 o                         
   4   9   1         43.48         35.37         3.05 o                         
   5   9   1          0.15         -0.75         1.32 o                         
   6   9   1        298.39        285.43        14.91 o                         
   7   9   1         17.92          9.23         1.92 o                         
   8   9   1         48.42         48.46         3.41 o                         
   9   9   1         22.80         24.59         2.89 o                         
  -8  10   1        142.76        151.06         7.64 o                         
  -7  10   1         11.11         14.31         2.89 o                         
  -6  10   1          0.01         -0.97         1.37 o                         
  -5  10   1        165.75        160.09        20.39 o                         
  -4  10   1          3.20          6.36         1.71 o                         
  -3  10   1         45.59         37.62         3.04 o                         
  -2  10   1        314.40        326.43         9.93 o                         
  -1  10   1         23.90         30.33         2.31 o                         
   0  10   1        792.34        984.80        25.16 o                         
   1  10   1        358.33        399.98         8.90 o                         
   2  10   1        283.14        300.20        12.00 o                         
   3  10   1          0.92         -0.75         2.54 o                         
   4  10   1        151.14        146.94        10.79 o                         
   5  10   1        159.24        150.02         9.43 o                         
   6  10   1         47.86         37.44         4.31 o                         
   7  10   1         55.14         46.84         3.09 o                         
   8  10   1        124.85        128.14         6.25 o                         
  -7  11   1        135.15        118.43         5.56 o                         
  -6  11   1          1.74          0.60         0.92 o                         
  -5  11   1          0.53          0.88         0.96 o                         
  -4  11   1          3.35          4.68         1.33 o                         
  -3  11   1         41.66         43.95         2.64 o                         
  -2  11   1          4.37          4.67         1.53 o                         
  -1  11   1         99.09        112.73         4.44 o                         
   0  11   1          4.97          5.11         1.11 o                         
   1  11   1        100.08        112.71         5.28 o                         
   2  11   1         27.46         28.83         4.44 o                         
   3  11   1         47.68         49.49         2.88 o                         
   4  11   1         48.11         56.00         4.13 o                         
   5  11   1          6.95         12.53         1.51 o                         
   6  11   1          0.54          0.38         0.78 o                         
  -4  12   1          4.47          4.81         1.21 o                         
  -3  12   1         89.60         87.78         4.05 o                         
  -2  12   1         11.17         11.61         1.35 o                         
  -1  12   1         16.17         18.67         2.51 o                         
   0  12   1         98.26        111.34         6.24 o                         
   1  12   1          8.69          8.71         1.24 o                         
   2  12   1          4.14          4.25         1.04 o                         
   3  12   1        348.76        361.03        19.33 o                         
   4  12   1         38.06         42.36         3.87 o                         
  -1  13   1         23.80         19.87         2.44 o                         
   0  13   1         22.23         23.20         1.76 o                         
   1  13   1         34.21         32.45         2.94 o                         
 -13   0   2         71.86         70.51         4.85 o                         
 -12   0   2        132.62        138.78         9.20 o                         
 -11   0   2         22.92         14.16         5.75 o                         
 -10   0   2         18.08         -4.35         7.54 o                         
  -9   0   2         51.42         52.48         4.56 o                         
  -8   0   2         16.70         12.39         2.12 o                         
  -7   0   2        445.91        479.71        14.04 o                         
  -6   0   2       1416.16       1422.08        32.85 o                         
  -5   0   2       1745.03       1895.39        38.58 o                         
  -4   0   2          0.01          2.77         2.75 o                         
  -3   0   2        750.18        712.57        22.05 o                         
  -2   0   2       5372.17       5138.90       139.44 o                         
  -1   0   2         11.27         14.27         1.46 o                         
   0   0   2      11051.67      10079.78       270.70 o                         
   1   0   2       2884.98       2617.31        71.14 o                         
   2   0   2       2903.06       2912.70        56.49 o                         
   3   0   2       6548.75       7111.06       193.27 o                         
   4   0   2         94.48         95.82         5.50 o                         
   5   0   2       2155.24       2265.41        94.14 o                         
   6   0   2        352.13        355.36        10.39 o                         
   7   0   2        328.21        312.25        10.11 o                         
   8   0   2         23.21         24.25         2.77 o                         
   9   0   2          0.51          1.35         2.71 o                         
  10   0   2          0.14          3.44         3.14 o                         
  11   0   2         24.09         26.66         5.06 o                         
  12   0   2         82.40         73.05         6.31 o                         
 -13   1   2        110.20        112.23         6.31 o                         
 -12   1   2         15.78         14.18         2.85 o                         
 -11   1   2         42.65         63.04         7.67 o                         
 -10   1   2        108.33         93.63        15.31 o                         
  -9   1   2         46.31         59.03         3.50 o                         
  -8   1   2          1.20          3.35         1.53 o                         
  -7   1   2        110.25        115.52         3.93 o                         
  -6   1   2         47.24         54.09         2.33 o                         
  -5   1   2        632.24        673.19         9.07 o                         
  -4   1   2        762.24        777.07        20.23 o                         
  -3   1   2       1691.88       1594.86        32.13 o                         
  -2   1   2       1431.80       1299.42        26.04 o                         
  -1   1   2        115.64        117.55         2.53 o                         
   0   1   2       3875.75       3658.22        57.05 o                         
   1   1   2       4213.26       4400.46       119.45 o                         
   2   1   2       6796.81       6950.70       133.17 o                         
   3   1   2       1523.79       1487.60        30.48 o                         
   4   1   2        113.91        100.77         3.32 o                         
   5   1   2         56.22         39.78         3.26 o                         
   6   1   2       3802.35       3938.50        55.86 o                         
   7   1   2         46.02         54.66         2.25 o                         
   8   1   2         58.15         69.58         3.53 o                         
   9   1   2        210.39        234.23         9.78 o                         
  10   1   2         87.92         82.87         6.08 o                         
  11   1   2         68.07         82.55         5.39 o                         
  12   1   2        320.62        357.10        11.33 o                         
 -13   2   2          8.12          7.43         1.79 o                         
 -12   2   2         12.87         13.36         1.89 o                         
 -11   2   2         20.24         17.51         3.11 o                         
 -10   2   2        369.69        406.91        14.39 o                         
  -9   2   2       1786.73       1833.69        40.61 o                         
  -8   2   2        702.93        730.98        12.49 o                         
  -7   2   2         10.10          9.78         1.97 o                         
  -6   2   2       1433.58       1467.97        20.48 o                         
  -5   2   2        337.94        341.49         8.01 o                         
  -4   2   2       2070.76       2158.24        43.58 o                         
  -3   2   2       6457.51       6701.40       128.76 o                         
  -2   2   2          3.66          3.01         0.59 o                         
  -1   2   2       1086.14       1089.86        21.87 o                         
   0   2   2        450.67        421.35        13.22 o                         
   1   2   2      12120.42      12235.62       329.45 o                         
   2   2   2      16987.11      18410.05       495.17 o                         
   3   2   2       4127.62       4422.39        86.46 o                         
   4   2   2          7.48          4.73         1.24 o                         
   5   2   2        411.76        426.50        11.45 o                         
   6   2   2         70.30        113.29         8.01 o                         
   7   2   2         26.09         29.14         2.15 o                         
   8   2   2         62.49         66.17         3.05 o                         
   9   2   2          0.02          0.01         1.67 o                         
  10   2   2         68.10         78.63         6.94 o                         
  11   2   2         65.36         84.04         5.31 o                         
  12   2   2        162.13        152.64         6.10 o                         
 -12   3   2          0.40         -0.26         0.87 o                         
 -11   3   2        146.39        141.73         4.77 o                         
 -10   3   2        128.73        124.46         7.55 o                         
  -9   3   2        270.83        288.09         9.95 o                         
  -8   3   2        344.49        364.24         7.17 o                         
  -7   3   2        290.37        294.78         5.53 o                         
  -6   3   2         12.39         22.42         1.35 o                         
  -5   3   2        154.86        166.68         5.09 o                         
  -4   3   2       1723.71       1687.73        24.93 o                         
  -3   3   2         56.36         55.41         1.98 o                         
  -2   3   2       1177.77       1377.93        19.74 o                         
  -1   3   2       1008.73       1036.52        15.62 o                         
   0   3   2       1083.29       1229.54        23.72 o                         
   1   3   2        514.81        475.45        15.93 o                         
   2   3   2       2375.41       2665.10        75.30 o                         
   3   3   2         11.99         31.01         3.39 o                         
   4   3   2        124.47        144.72         5.97 o                         
   5   3   2       1052.48       1015.62        19.18 o                         
   6   3   2        153.38        174.98         5.70 o                         
   7   3   2        234.44        212.94         9.49 o                         
   8   3   2          5.47          6.27         1.57 o                         
   9   3   2        170.01        163.25         4.99 o                         
  10   3   2          2.55          1.74         1.78 o                         
  11   3   2         19.65         24.31         2.80 o                         
  12   3   2          0.08          1.12         1.04 o                         
 -12   4   2        174.60        211.42         7.15 o                         
 -11   4   2         80.14         78.19         3.94 o                         
 -10   4   2         55.19         49.24         3.33 o                         
  -9   4   2         90.35         81.04         3.60 o                         
  -8   4   2        403.59        419.27        10.14 o                         
  -7   4   2        784.50        766.17        10.77 o                         
  -6   4   2          0.00          0.56         0.78 o                         
  -5   4   2        635.61        609.27         9.89 o                         
  -4   4   2        743.86        780.03        12.84 o                         
  -3   4   2        499.20        542.41         7.61 o                         
  -2   4   2       4631.98       4909.31        67.64 o                         
  -1   4   2        155.10        149.21         7.39 o                         
   0   4   2       1928.40       2125.92        61.25 o                         
   1   4   2       1400.18       1578.08        31.56 o                         
   2   4   2       3711.85       3732.21       104.89 o                         
   3   4   2       1464.65       1724.23        51.63 o                         
   4   4   2        851.19        849.59        16.74 o                         
   5   4   2         18.10         20.82         1.35 o                         
   6   4   2         72.30         74.80         3.11 o                         
   7   4   2          6.03          3.76         0.91 o                         
   8   4   2         18.22         14.38         1.53 o                         
   9   4   2        224.67        204.07         6.24 o                         
  10   4   2         52.55         45.43         3.07 o                         
  11   4   2          1.25          1.14         1.06 o                         
  12   4   2          0.01          0.60         1.35 o                         
 -12   5   2         30.30         31.36         2.14 o                         
 -11   5   2         61.97         71.99         4.37 o                         
 -10   5   2         99.95        100.43         6.78 o                         
  -9   5   2        480.45        466.73        21.20 o                         
  -8   5   2       1422.73       1395.09        27.57 o                         
  -7   5   2          2.59          2.93         1.23 o                         
  -6   5   2        380.27        398.30         8.12 o                         
  -5   5   2       1421.73       1429.76        18.90 o                         
  -4   5   2        191.00        213.81         4.18 o                         
  -3   5   2         28.60         17.59         1.45 o                         
  -2   5   2         65.86         79.84         3.21 o                         
  -1   5   2         90.33         91.92         4.15 o                         
   0   5   2        884.65        945.11        30.93 o                         
   1   5   2        274.44        337.72        13.87 o                         
   2   5   2        441.96        485.74        13.05 o                         
   3   5   2        902.08        892.92        20.55 o                         
   4   5   2         92.21        108.07         3.63 o                         
   5   5   2       1365.66       1383.54        20.15 o                         
   6   5   2         17.69         17.20         1.83 o                         
   7   5   2        134.37        107.87         5.14 o                         
   8   5   2         34.38         30.21         3.46 o                         
   9   5   2         22.17         20.37         4.41 o                         
  10   5   2         34.10         24.46         7.81 o                         
  11   5   2         28.23         25.38         2.24 o                         
 -11   6   2         51.44         59.12         2.88 o                         
 -10   6   2        230.58        247.97         9.26 o                         
  -9   6   2         92.12         74.50         4.22 o                         
  -8   6   2          1.68          9.91         2.33 o                         
  -7   6   2       1725.65       1720.71        33.95 o                         
  -6   6   2        276.89        300.63         9.11 o                         
  -5   6   2        417.73        421.24         7.84 o                         
  -4   6   2        772.41        770.75        10.77 o                         
  -3   6   2         25.11         24.26         1.31 o                         
  -2   6   2        599.21        681.97        10.15 o                         
  -1   6   2        899.92       1017.81        38.47 o                         
   0   6   2        108.46        125.28         8.29 o                         
   1   6   2        260.28        288.80         9.89 o                         
   2   6   2       1520.34       1742.71        26.97 o                         
   3   6   2        601.41        635.23         8.41 o                         
   4   6   2         21.91         14.40         1.41 o                         
   5   6   2         13.81          8.01         1.09 o                         
   6   6   2          3.69          4.33         1.14 o                         
   7   6   2         58.46         46.50         3.35 o                         
   8   6   2        164.95        172.49         8.16 o                         
   9   6   2         25.85         22.53         2.44 o                         
  10   6   2         10.29          6.62         2.33 o                         
  11   6   2          9.36          7.70         1.87 o                         
 -11   7   2          1.13          0.25         1.19 o                         
 -10   7   2        391.30        428.60        10.08 o                         
  -9   7   2          1.63          1.01         1.69 o                         
  -8   7   2        131.25        135.37        15.59 o                         
  -7   7   2         12.58         11.70         2.55 o                         
  -6   7   2         21.65         24.89         2.32 o                         
  -5   7   2         75.95         81.69         3.53 o                         
  -4   7   2         39.25         27.95         1.84 o                         
  -3   7   2        313.97        306.33         5.84 o                         
  -2   7   2        484.50        539.00         9.71 o                         
  -1   7   2        764.42        802.51        16.91 o                         
   0   7   2       1148.39       1231.33        30.19 o                         
   1   7   2          1.24          1.18         0.87 o                         
   2   7   2         89.42         94.68         3.05 o                         
   3   7   2         30.85         32.76         1.81 o                         
   4   7   2         47.41         42.01         2.19 o                         
   5   7   2        120.17        105.75         3.96 o                         
   6   7   2        116.30         81.24         6.63 o                         
   7   7   2        233.54        218.11         9.23 o                         
   8   7   2          3.89          3.67         1.79 o                         
   9   7   2         28.82         28.91         4.16 o                         
  10   7   2         10.81         11.56         2.44 o                         
  11   7   2         10.87         10.20         1.71 o                         
 -10   8   2         20.09         28.38         3.37 o                         
  -9   8   2        160.93        163.37         9.77 o                         
  -8   8   2        180.75        176.17         7.78 o                         
  -7   8   2         57.84         58.08         3.83 o                         
  -6   8   2         82.34         56.94         3.33 o                         
  -5   8   2        811.89        785.31        17.97 o                         
  -4   8   2         78.54         70.73         4.31 o                         
  -3   8   2       1012.34       1074.22        22.33 o                         
  -2   8   2        189.43        197.03         6.33 o                         
  -1   8   2          1.43          3.36         1.19 o                         
   0   8   2         63.39         71.31         4.31 o                         
   1   8   2         23.09         23.89         1.89 o                         
   2   8   2        714.97        751.99        18.53 o                         
   3   8   2         25.46         25.18         2.38 o                         
   4   8   2        238.95        267.42        10.96 o                         
   5   8   2        244.42        239.99         7.36 o                         
   6   8   2          3.06         10.23         3.19 o                         
   7   8   2         19.48         17.63         2.12 o                         
   8   8   2          5.21          4.58         1.35 o                         
   9   8   2          5.66          6.35         1.41 o                         
  10   8   2          1.82          1.46         1.29 o                         
  -9   9   2         42.63         51.12         4.50 o                         
  -8   9   2          1.38          1.89         2.17 o                         
  -7   9   2        239.18        258.15        18.88 o                         
  -6   9   2          0.09         -0.89         1.35 o                         
  -5   9   2        225.25        215.23        13.16 o                         
  -4   9   2        227.36        214.30         6.72 o                         
  -3   9   2         54.22         55.19         3.34 o                         
  -2   9   2       1519.73       1590.47        26.30 o                         
  -1   9   2        614.86        694.64        13.93 o                         
   0   9   2       1364.98       1500.36        32.86 o                         
   1   9   2        288.86        313.11        11.85 o                         
   2   9   2          0.44          1.02         1.53 o                         
   3   9   2         84.31         80.62         4.69 o                         
   4   9   2        142.94        133.59         5.05 o                         
   5   9   2         58.42         53.77         3.62 o                         
   6   9   2          0.06         -0.63         2.19 o                         
   7   9   2         19.52         15.41         2.29 o                         
   8   9   2         17.32         14.24         1.95 o                         
   9   9   2          1.00          2.56         1.29 o                         
  -8  10   2          4.99          5.06         1.73 o                         
  -7  10   2         52.11         54.89         5.21 o                         
  -6  10   2          1.81          2.65         1.51 o                         
  -5  10   2          9.17          6.06         2.01 o                         
  -4  10   2          1.75          0.76         1.31 o                         
  -3  10   2         29.41         26.50         2.08 o                         
  -2  10   2         65.84         68.70         4.39 o                         
  -1  10   2          7.91          6.46         1.95 o                         
   0  10   2         64.23         72.09         3.86 o                         
   1  10   2         17.03         21.01         7.21 o                         
   2  10   2          3.15          1.41         2.77 o                         
   3  10   2          7.62         10.95         2.58 o                         
   4  10   2         32.76         39.14         3.83 o                         
   5  10   2          7.72          7.40         1.75 o                         
   6  10   2         13.36         11.70         1.85 o                         
   7  10   2          3.51          2.78         0.92 o                         
  -7  11   2         11.30         10.68         1.73 o                         
  -6  11   2          1.64         -0.31         1.39 o                         
  -5  11   2          1.66          2.44         1.03 o                         
  -4  11   2        259.74        230.20         8.50 o                         
  -3  11   2         16.11         13.65         1.40 o                         
  -2  11   2         59.93         60.51         4.00 o                         
  -1  11   2        814.00        921.32        16.63 o                         
   0  11   2         17.34         18.10         1.59 o                         
   1  11   2          8.13          6.76         1.41 o                         
   2  11   2         83.04         99.38         3.68 o                         
   3  11   2          2.44          5.70         1.28 o                         
   4  11   2         13.93         14.02         3.16 o                         
   5  11   2          0.71          3.05         1.33 o                         
   6  11   2          8.22          8.06         1.49 o                         
  -4  12   2         88.26         86.24         5.27 o                         
  -3  12   2          1.61          0.75         1.77 o                         
  -2  12   2         72.87         64.45         5.79 o                         
  -1  12   2          1.37          1.34         1.26 o                         
   0  12   2          5.14          4.89         1.08 o                         
   1  12   2        306.49        333.19         8.44 o                         
   2  12   2        183.42        201.71         6.83 o                         
   3  12   2         99.83        101.85         3.59 o                         
   4  12   2         80.98         88.55         4.81 o                         
  -1  13   2          0.40          1.10         1.00 o                         
   0  13   2          2.75          1.82         0.79 o                         
   1  13   2         20.81         21.55         2.31 o                         
 -13   1   3         44.37         42.27         1.97 o                         
 -12   1   3          9.83         13.11         1.74 o                         
 -10   1   3        173.31        170.62         7.01 o                         
  -9   1   3        344.08        361.90         8.87 o                         
  -8   1   3          4.05          5.12         1.19 o                         
  -7   1   3        224.27        202.13         6.24 o                         
  -6   1   3        994.88       1076.14        15.85 o                         
  -5   1   3       1215.27       1289.83        28.21 o                         
  -4   1   3        573.22        608.15        12.27 o                         
  -3   1   3        397.35        354.75         8.88 o                         
  -2   1   3       1916.92       1935.39        38.42 o                         
  -1   1   3       2666.15       2611.31        34.03 o                         
   0   1   3        530.97        441.55        12.03 o                         
   1   1   3       9279.73       9309.47       251.06 o                         
   2   1   3       7041.22       7371.47       141.43 o                         
   3   1   3       2505.42       2575.34        51.30 o                         
   4   1   3        211.10        215.11         5.56 o                         
   5   1   3        471.18        436.45        15.95 o                         
   6   1   3         18.06         12.09         1.34 o                         
   7   1   3         62.07         61.85         4.01 o                         
   8   1   3          1.21          0.89         0.99 o                         
   9   1   3         50.43         50.82         4.48 o                         
  10   1   3         56.52         64.07         5.02 o                         
  11   1   3        275.74        309.94        10.96 o                         
  12   1   3        207.86        204.98         8.52 o                         
 -13   2   3         61.57         57.79         4.10 o                         
 -12   2   3        260.71        270.43         6.93 o                         
 -11   2   3         40.92         52.37         6.25 o                         
 -10   2   3       1380.95       1479.59        46.00 o                         
  -9   2   3        208.33        210.92         7.77 o                         
  -8   2   3          0.01          1.00         1.02 o                         
  -7   2   3         22.29         25.91         1.73 o                         
  -6   2   3        545.79        597.19         9.99 o                         
  -5   2   3       1619.61       1657.19        35.27 o                         
  -4   2   3         10.64          5.27         1.27 o                         
  -3   2   3       1505.74       1489.13        30.55 o                         
  -2   2   3        717.52        633.82        11.19 o                         
  -1   2   3       2746.77       2684.67        32.99 o                         
   0   2   3       6028.16       5506.28       149.31 o                         
   1   2   3       3703.78       3646.91       100.11 o                         
   2   2   3       1203.23       1301.59        38.42 o                         
   3   2   3        145.86        164.14         5.55 o                         
   4   2   3       2049.21       2109.27        35.50 o                         
   5   2   3        352.42        387.53         9.35 o                         
   6   2   3          9.53          9.76         1.33 o                         
   7   2   3         12.31         12.95         2.20 o                         
   8   2   3          9.93         10.10         1.59 o                         
   9   2   3          3.50          4.97         1.29 o                         
  10   2   3         15.03         12.76         2.57 o                         
  11   2   3         27.15         31.04         3.31 o                         
  12   2   3         15.78         12.99         2.23 o                         
 -12   3   3         37.14         42.19         3.77 o                         
 -11   3   3         92.90        102.86         4.01 o                         
 -10   3   3        273.90        307.38         9.31 o                         
  -9   3   3        220.91        217.18         6.81 o                         
  -8   3   3        328.99        319.58         6.20 o                         
  -7   3   3        153.90        159.43         4.20 o                         
  -6   3   3        161.81        154.58         4.11 o                         
  -5   3   3        465.10        488.51        12.98 o                         
  -4   3   3        531.12        610.89        11.67 o                         
  -3   3   3        188.72        166.25         4.30 o                         
  -2   3   3        149.60        156.54         4.74 o                         
  -1   3   3       1811.47       1648.93        23.17 o                         
   0   3   3       1185.45       1142.67        35.75 o                         
   1   3   3       1703.91       1556.97        45.13 o                         
   2   3   3        219.33        232.20         9.79 o                         
   3   3   3         28.38         40.37         4.36 o                         
   4   3   3       1170.00       1221.21        26.83 o                         
   5   3   3       2737.94       2826.59        58.31 o                         
   6   3   3        341.77        336.06         8.85 o                         
   7   3   3        753.42        793.96        14.65 o                         
   8   3   3         12.92         14.84         1.47 o                         
   9   3   3        162.50        150.58         4.83 o                         
  10   3   3         74.90         82.99         4.39 o                         
  11   3   3        207.49        221.37         8.11 o                         
  12   3   3          4.48          6.69         1.90 o                         
 -12   4   3          3.29          5.27         1.40 o                         
 -11   4   3         12.99         13.48         1.87 o                         
 -10   4   3        213.56        212.47         6.91 o                         
  -9   4   3          0.01         -0.14         1.22 o                         
  -8   4   3         19.02         19.40         1.47 o                         
  -7   4   3       1325.67       1298.15        13.78 o                         
  -6   4   3        110.26        108.71         2.64 o                         
  -5   4   3         16.46         17.54         1.10 o                         
  -4   4   3       1709.45       1743.42        25.85 o                         
  -3   4   3         31.09         27.88         3.64 o                         
  -2   4   3       1050.48       1020.75        16.33 o                         
  -1   4   3        267.45        280.00         7.54 o                         
   0   4   3       5352.53       5454.73       150.46 o                         
   1   4   3        551.18        643.86        21.72 o                         
   2   4   3        670.70        619.48        21.49 o                         
   3   4   3       1473.82       1403.89        43.04 o                         
   4   4   3         82.70         70.97         3.75 o                         
   5   4   3         63.14         63.82         3.54 o                         
   6   4   3        198.70        195.71         6.98 o                         
   7   4   3        204.36        200.23         4.55 o                         
   8   4   3         25.44         26.85         2.24 o                         
   9   4   3          7.89          6.43         1.86 o                         
  10   4   3         47.80         40.73         4.05 o                         
  11   4   3          4.77          3.95         1.06 o                         
  12   4   3         42.74         36.24         3.21 o                         
 -12   5   3         13.02         12.91         2.13 o                         
 -11   5   3         27.10         27.29         2.75 o                         
 -10   5   3         10.63          8.23         1.75 o                         
  -9   5   3        258.54        263.54        15.18 o                         
  -8   5   3          3.50          4.65         1.45 o                         
  -7   5   3          0.05          0.93         0.99 o                         
  -6   5   3          5.09          2.44         0.96 o                         
  -5   5   3         15.96         15.53         1.46 o                         
  -4   5   3          0.00          0.54         0.69 o                         
  -3   5   3       1530.80       1568.79        19.71 o                         
  -2   5   3        358.51        441.72        11.24 o                         
  -1   5   3        692.44        676.08        16.97 o                         
   0   5   3        429.73        437.61        17.31 o                         
   1   5   3        872.86        873.85        28.57 o                         
   2   5   3        176.54        151.95         6.05 o                         
   3   5   3        642.24        696.09        14.62 o                         
   4   5   3         89.01         98.39         3.72 o                         
   5   5   3         29.29         26.85         2.13 o                         
   6   5   3         42.97         43.38         3.31 o                         
   7   5   3         82.00         72.37         5.01 o                         
   8   5   3         90.89         73.75         9.14 o                         
   9   5   3          9.94          5.33         3.04 o                         
  10   5   3          9.36          7.68         2.52 o                         
  11   5   3          4.48          3.89         1.87 o                         
 -11   6   3         32.84         25.28         1.96 o                         
 -10   6   3         32.76         31.31         3.22 o                         
  -9   6   3         16.59         18.30         2.31 o                         
  -8   6   3         20.20         21.02         2.55 o                         
  -7   6   3         67.28         69.55         3.31 o                         
  -6   6   3        353.79        352.42         7.88 o                         
  -5   6   3         23.63         26.80         2.17 o                         
  -4   6   3         24.45         28.31         1.79 o                         
  -3   6   3       2583.14       2673.00        32.58 o                         
  -2   6   3        104.97         99.74         3.73 o                         
  -1   6   3         17.94         20.76         2.02 o                         
   0   6   3        999.50       1177.62        22.23 o                         
   1   6   3        943.36        957.02        14.55 o                         
   2   6   3         37.86         39.30         2.27 o                         
   3   6   3        362.58        383.06         7.80 o                         
   4   6   3        326.09        356.07         6.81 o                         
   5   6   3         22.18         19.35         1.75 o                         
   6   6   3          7.72          8.80         1.57 o                         
   7   6   3        124.61        118.08         4.74 o                         
   8   6   3        105.31         73.59         7.60 o                         
   9   6   3         10.20          3.30         1.65 o                         
  10   6   3         19.26         15.91         2.92 o                         
  11   6   3          0.20          0.25         1.00 o                         
 -11   7   3        122.16        118.70         5.96 o                         
 -10   7   3        296.57        293.83         7.74 o                         
  -9   7   3        372.43        367.09         9.92 o                         
  -8   7   3          0.00         -0.67         1.69 o                         
  -7   7   3         51.45         50.83         3.69 o                         
  -6   7   3        571.71        559.94        12.18 o                         
  -5   7   3        383.92        396.93         9.56 o                         
  -4   7   3         59.23         63.05         2.78 o                         
  -3   7   3        210.51        202.11         6.12 o                         
  -2   7   3        458.97        472.33        10.22 o                         
  -1   7   3        854.70        923.70        16.56 o                         
   0   7   3       1525.97       1653.91        23.61 o                         
   1   7   3        199.42        190.83         5.04 o                         
   2   7   3          1.35          1.41         0.94 o                         
   3   7   3         18.49         14.45         1.55 o                         
   4   7   3        745.62        757.13        11.91 o                         
   5   7   3         38.03         22.71         2.74 o                         
   6   7   3         25.64         21.27         2.15 o                         
   7   7   3        149.68        151.35        10.64 o                         
   8   7   3        103.03         88.95         5.44 o                         
   9   7   3          0.05          2.25         2.06 o                         
  10   7   3         46.70         41.44         3.83 o                         
 -10   8   3         20.37         29.55         3.25 o                         
  -9   8   3        179.95        222.18        11.54 o                         
  -8   8   3        181.01        191.40        11.58 o                         
  -7   8   3         18.41         21.34         5.34 o                         
  -6   8   3         17.30         14.97         2.77 o                         
  -5   8   3         79.00         94.34         6.91 o                         
  -4   8   3        104.89         99.02         6.17 o                         
  -3   8   3        167.07        163.53         5.71 o                         
  -2   8   3         48.91         45.29         2.39 o                         
  -1   8   3         17.43         13.18         1.80 o                         
   0   8   3        138.00        153.83         4.78 o                         
   1   8   3       1533.27       1644.15        26.78 o                         
   2   8   3        600.49        598.22        11.08 o                         
   3   8   3        153.22        159.05         6.62 o                         
   4   8   3        389.28        402.50        11.45 o                         
   5   8   3         29.90         23.32         2.33 o                         
   6   8   3         65.98         62.21         4.73 o                         
   7   8   3         88.78         89.88        10.49 o                         
   8   8   3         16.95         14.56         2.80 o                         
   9   8   3         23.12         20.47         1.99 o                         
  10   8   3         38.70         32.97         2.73 o                         
  -9   9   3         41.15         50.69         4.35 o                         
  -8   9   3         28.97         37.59         4.62 o                         
  -7   9   3         75.48         70.66         6.73 o                         
  -6   9   3         65.39         56.06         4.32 o                         
  -5   9   3         26.50         25.65         3.24 o                         
  -4   9   3         49.77         52.64         3.24 o                         
  -3   9   3         33.48         33.63         2.66 o                         
  -2   9   3        226.71        261.09         9.45 o                         
  -1   9   3         12.16          6.21         1.63 o                         
   0   9   3         12.21          8.45         1.98 o                         
   1   9   3       1017.34       1030.44        31.88 o                         
   2   9   3        808.73        817.52        25.67 o                         
   3   9   3         41.83         56.37         4.85 o                         
   4   9   3         24.69         25.92         2.75 o                         
   5   9   3         33.07         17.85         3.91 o                         
   6   9   3          0.03          0.82         1.36 o                         
   7   9   3          1.61          0.34         1.03 o                         
   8   9   3         17.86         17.47         1.96 o                         
  -8  10   3         52.83         57.68         4.46 o                         
  -7  10   3         28.03         21.22         3.48 o                         
  -6  10   3        307.09        305.61        18.22 o                         
  -5  10   3          1.32          0.30         1.14 o                         
  -4  10   3         25.94         31.12         3.49 o                         
  -3  10   3        105.71         98.59         3.80 o                         
  -2  10   3        375.84        371.04         9.53 o                         
  -1  10   3         55.36         66.04         3.64 o                         
   0  10   3        399.95        406.81        12.50 o                         
   1  10   3         88.71         92.03         7.91 o                         
   2  10   3          3.59          7.57         2.24 o                         
   3  10   3        105.27        111.52         5.40 o                         
   4  10   3         68.76         67.12         3.89 o                         
   5  10   3          0.05          0.56         1.89 o                         
   6  10   3         13.32         14.81         2.21 o                         
   7  10   3         93.44         91.59         6.44 o                         
  -7  11   3          0.58          0.83         1.02 o                         
  -6  11   3          1.41          1.60         1.65 o                         
  -5  11   3         64.11         61.20         7.92 o                         
  -4  11   3          2.31          1.30         0.88 o                         
  -3  11   3        108.94        107.17         3.89 o                         
  -2  11   3        131.28        126.02         4.39 o                         
  -1  11   3        225.30        232.85         5.59 o                         
   0  11   3         44.29         44.29         2.80 o                         
   1  11   3         62.26         71.93         4.20 o                         
   2  11   3         16.57         15.31         2.31 o                         
   3  11   3         89.58         92.28         3.90 o                         
   4  11   3         37.71         46.06         4.46 o                         
   5  11   3        118.15        129.08        12.77 o                         
   6  11   3          7.03          7.83         1.33 o                         
  -3  12   3        120.35        111.95         7.02 o                         
  -2  12   3          4.61          6.33         2.33 o                         
  -1  12   3        114.79        127.51         6.37 o                         
   0  12   3          0.00          0.24         0.93 o                         
   1  12   3         61.29         59.87         3.03 o                         
   2  12   3          8.35         11.01         2.16 o                         
   3  12   3         22.17         20.80         1.57 o                         
   4  12   3         16.32         14.85         2.19 o                         
 -13   0   4          8.47          6.16         1.56 o                         
 -12   0   4        149.02        168.18         9.93 o                         
 -11   0   4        260.46        243.75        13.20 o                         
 -10   0   4         13.04         13.43         2.75 o                         
  -9   0   4         32.60         24.65         3.52 o                         
  -8   0   4        314.21        345.08        15.07 o                         
  -7   0   4       1218.22       1248.43        24.23 o                         
  -6   0   4        109.07        112.91         4.63 o                         
  -5   0   4        672.33        782.85        26.53 o                         
  -4   0   4       5159.38       5447.16       163.55 o                         
  -3   0   4         62.23        120.68         6.27 o                         
  -2   0   4       2862.38       2947.05        81.95 o                         
  -1   0   4       4136.52       3630.74        92.34 o                         
   0   0   4       2454.92       2392.40        65.91 o                         
   1   0   4       9371.25       9073.84       245.17 o                         
   2   0   4        925.44        957.57        20.06 o                         
   3   0   4       3125.96       3277.78        64.45 o                         
   4   0   4       2273.88       2351.73        68.35 o                         
   5   0   4        240.19        256.31         8.18 o                         
   6   0   4        334.43        302.49        15.65 o                         
   7   0   4        657.81        693.27        18.42 o                         
   8   0   4        223.43        249.59        20.12 o                         
   9   0   4          0.29         -0.20         1.18 o                         
  10   0   4         50.85         52.35         6.68 o                         
  11   0   4         57.57         76.68         7.10 o                         
  12   0   4          3.48          6.44         2.37 o                         
 -13   1   4         90.86         69.83         3.61 o                         
 -12   1   4          5.89          4.03         1.09 o                         
 -11   1   4        156.44        133.99         9.43 o                         
 -10   1   4         76.28         71.39         3.82 o                         
  -9   1   4        219.76        209.03         9.79 o                         
  -8   1   4        107.74        112.31         3.21 o                         
  -7   1   4         42.70         36.01         1.87 o                         
  -6   1   4        622.98        663.35        10.00 o                         
  -5   1   4          0.60          0.37         1.27 o                         
  -4   1   4        137.16        183.72         5.01 o                         
  -3   1   4        325.81        319.04         8.50 o                         
  -2   1   4       1953.12       1498.41        41.27 o                         
  -1   1   4        982.87        898.33        13.35 o                         
   0   1   4        309.25        286.16         6.50 o                         
   1   1   4         21.38         24.09         2.27 o                         
   2   1   4        286.03        280.23        11.35 o                         
   3   1   4          7.05          8.17         1.33 o                         
   4   1   4          9.25         16.12         2.50 o                         
   5   1   4        885.92        836.31        13.89 o                         
   6   1   4        288.73        282.66         6.67 o                         
   7   1   4        245.90        233.13         6.28 o                         
   8   1   4        203.44        198.44         7.02 o                         
   9   1   4        187.10        210.85         6.37 o                         
  10   1   4          0.03         -1.61         2.15 o                         
  11   1   4         50.57         59.46         7.63 o                         
  12   1   4         10.43          5.96         1.56 o                         
 -13   2   4          8.86          7.95         1.46 o                         
 -12   2   4         96.22        104.22         3.15 o                         
 -11   2   4        195.34        201.52         7.01 o                         
 -10   2   4        399.11        403.86         9.68 o                         
  -9   2   4          1.19          1.71         1.57 o                         
  -8   2   4         40.79         33.57         1.79 o                         
  -7   2   4        108.25        101.62         2.86 o                         
  -6   2   4        639.71        635.58        10.64 o                         
  -5   2   4         17.94         26.11         1.76 o                         
  -4   2   4        135.46        146.63         4.69 o                         
  -3   2   4       1282.30       1365.92        29.21 o                         
  -2   2   4        997.53        929.16        27.03 o                         
  -1   2   4       1071.03       1013.85        14.90 o                         
   0   2   4       4064.28       3721.98       101.73 o                         
   1   2   4        290.71        311.90         7.84 o                         
   2   2   4         50.12         50.06         3.94 o                         
   3   2   4        128.79        143.13         4.94 o                         
   4   2   4        488.19        525.29        19.05 o                         
   5   2   4       1451.63       1467.31        20.38 o                         
   6   2   4         60.19         58.73         2.54 o                         
   7   2   4        113.99        124.03         6.45 o                         
   8   2   4         21.39         20.45         2.05 o                         
   9   2   4         22.03         21.59         1.75 o                         
  10   2   4         10.01          8.43         2.08 o                         
  11   2   4          7.83          9.13         2.08 o                         
 -12   3   4         62.65         61.43         2.93 o                         
 -11   3   4        207.22        229.68         5.59 o                         
 -10   3   4         59.30         59.71         4.73 o                         
  -9   3   4         16.96         21.37         1.81 o                         
  -8   3   4        921.69        934.57        14.09 o                         
  -7   3   4       1023.25       1005.53        12.46 o                         
  -6   3   4         13.10         22.24         1.95 o                         
  -5   3   4       1114.27       1173.47        19.05 o                         
  -4   3   4        120.73        121.96         3.13 o                         
  -3   3   4        326.11        264.11         9.47 o                         
  -2   3   4        798.83        860.11        15.14 o                         
  -1   3   4       1282.39       1284.48        26.29 o                         
   0   3   4        550.02        507.20         9.42 o                         
   1   3   4          4.37          2.56         1.33 o                         
   2   3   4         53.95         45.79         2.80 o                         
   3   3   4       7997.48       7954.94       218.45 o                         
   4   3   4       3635.48       3775.88        61.64 o                         
   5   3   4        263.64        278.94        24.59 o                         
   6   3   4        188.36        179.41         5.38 o                         
   7   3   4        325.67        343.23        15.69 o                         
   8   3   4        226.39        192.50        12.16 o                         
   9   3   4         33.47         28.66         2.97 o                         
  10   3   4         42.48         45.03         3.36 o                         
  11   3   4          1.38         -1.08         1.44 o                         
  12   3   4          1.52          1.02         1.02 o                         
 -12   4   4          1.65          2.31         0.84 o                         
 -11   4   4        168.63        175.12         5.96 o                         
 -10   4   4        200.64        199.15         5.39 o                         
  -9   4   4         71.85         65.63         3.14 o                         
  -8   4   4       2986.18       2984.91        40.33 o                         
  -7   4   4       1225.68       1183.89        14.40 o                         
  -6   4   4         28.80         22.60         1.35 o                         
  -5   4   4        185.35        171.24         3.89 o                         
  -4   4   4         30.66         38.78         2.28 o                         
  -3   4   4        421.44        378.30         7.21 o                         
  -2   4   4         91.97         97.33         3.70 o                         
  -1   4   4        587.76        659.75        15.96 o                         
   0   4   4          2.01          1.96         0.54 o                         
   1   4   4        609.59        593.80        13.79 o                         
   2   4   4       1383.95       1464.26        44.61 o                         
   3   4   4       1329.28       1341.07        21.01 o                         
   4   4   4       1667.71       1799.68        38.42 o                         
   5   4   4        442.58        443.88        11.00 o                         
   6   4   4         47.52         46.01         3.33 o                         
   7   4   4        232.43        244.49         6.54 o                         
   8   4   4          5.93          4.24         1.17 o                         
   9   4   4        149.60        153.42         8.26 o                         
  10   4   4        125.34        126.19         6.31 o                         
  11   4   4          4.86          2.62         1.56 o                         
 -12   5   4          2.95          2.85         1.40 o                         
 -11   5   4         17.13         17.24         1.83 o                         
 -10   5   4         94.61         84.06         4.37 o                         
  -9   5   4         63.01         63.97         7.21 o                         
  -8   5   4        444.35        459.39        14.71 o                         
  -7   5   4        341.67        331.35         7.62 o                         
  -6   5   4        131.96        144.17         4.49 o                         
  -5   5   4        768.71        744.42        11.22 o                         
  -4   5   4         92.39         99.55         3.02 o                         
  -3   5   4         55.22         74.40         2.90 o                         
  -2   5   4        208.76        236.92         8.22 o                         
  -1   5   4         22.55         33.56         2.92 o                         
   0   5   4        134.61        156.98         9.22 o                         
   1   5   4         30.83         22.20         2.94 o                         
   2   5   4        138.21        117.61         4.35 o                         
   3   5   4          1.41          3.07         1.14 o                         
   4   5   4        138.57        114.57         5.95 o                         
   5   5   4         36.47         41.68         2.63 o                         
   6   5   4          1.46          2.54         1.40 o                         
   7   5   4        277.12        253.43        13.76 o                         
   8   5   4          2.63          5.70         1.94 o                         
   9   5   4        271.12        262.90        12.00 o                         
  10   5   4         65.47         63.72         5.73 o                         
  11   5   4          0.27          1.14         1.35 o                         
 -11   6   4          2.72          5.89         1.06 o                         
 -10   6   4          9.15          6.18         1.40 o                         
  -9   6   4         85.34         83.20         5.50 o                         
  -8   6   4         43.27         35.99         4.39 o                         
  -7   6   4         24.12         20.36         1.90 o                         
  -6   6   4        173.97        175.39         5.25 o                         
  -5   6   4         10.01         10.85         1.45 o                         
  -4   6   4        220.96        215.77         5.08 o                         
  -3   6   4          1.07          0.93         0.83 o                         
  -2   6   4        179.24        204.96         5.69 o                         
  -1   6   4         11.01         11.93         1.44 o                         
   0   6   4        967.45       1135.39        18.79 o                         
   1   6   4         24.48         20.13         1.74 o                         
   2   6   4        386.19        446.49        10.83 o                         
   3   6   4        397.64        458.67        11.96 o                         
   4   6   4        117.07        115.91         3.93 o                         
   5   6   4        159.62        149.54         4.66 o                         
   6   6   4          3.47          2.05         1.22 o                         
   7   6   4         22.32         21.25         2.23 o                         
   8   6   4         22.37         23.05         2.45 o                         
   9   6   4         43.73         38.28         7.09 o                         
  10   6   4          0.01          0.69         1.39 o                         
 -10   7   4        111.21        130.02         6.59 o                         
  -9   7   4          1.55          4.04         1.42 o                         
  -8   7   4         24.18         21.26         2.42 o                         
  -7   7   4         24.74         20.19         2.15 o                         
  -6   7   4          0.06          0.45         1.24 o                         
  -5   7   4        447.83        446.17         8.41 o                         
  -4   7   4        332.40        354.12         7.85 o                         
  -3   7   4         30.08         22.98         1.92 o                         
  -2   7   4         29.25         35.42         2.21 o                         
  -1   7   4        195.79        210.95         5.50 o                         
   0   7   4        146.33        154.62         4.55 o                         
   1   7   4         15.17         11.68         1.39 o                         
   2   7   4         86.87         87.83         3.88 o                         
   3   7   4         71.23         53.38         3.20 o                         
   4   7   4        160.10        126.58         3.93 o                         
   5   7   4         27.80         19.79         2.36 o                         
   6   7   4         71.32         72.16         4.33 o                         
   7   7   4         97.45         74.23         8.09 o                         
   8   7   4         19.09         18.37         2.08 o                         
   9   7   4         36.57         42.59         7.16 o                         
 -10   8   4        200.88        208.75         9.16 o                         
  -9   8   4          0.17          1.75         2.19 o                         
  -8   8   4         13.68         17.20         3.98 o                         
  -7   8   4         32.66         26.86         7.05 o                         
  -6   8   4          0.50          0.71         2.33 o                         
  -5   8   4          0.36          0.26         1.41 o                         
  -4   8   4        636.64        633.54        19.94 o                         
  -3   8   4         11.17         10.19         2.21 o                         
  -2   8   4        303.14        307.91         7.35 o                         
  -1   8   4        427.32        435.27         8.27 o                         
   0   8   4        375.04        389.01         8.39 o                         
   1   8   4        555.08        538.97        11.52 o                         
   2   8   4        693.45        668.23        20.44 o                         
   3   8   4        114.08        112.25         7.04 o                         
   4   8   4          0.93          2.93         1.14 o                         
   5   8   4         13.88         16.06         5.22 o                         
   6   8   4        149.16        168.46         8.02 o                         
   7   8   4          2.31          0.54         1.20 o                         
   8   8   4         25.70         26.64         2.34 o                         
   9   8   4         45.05         34.78         3.35 o                         
  -9   9   4         32.49         27.30         3.16 o                         
  -8   9   4         94.24        106.10         7.46 o                         
  -7   9   4          6.50         12.91         3.48 o                         
  -6   9   4         89.53         80.07         7.48 o                         
  -5   9   4         78.81         68.02         4.09 o                         
  -4   9   4        209.97        182.86        12.47 o                         
  -3   9   4        350.25        358.47         9.40 o                         
  -2   9   4        297.28        288.29         6.53 o                         
  -1   9   4         61.17         61.88         2.62 o                         
   0   9   4         17.44         18.56         2.05 o                         
   1   9   4        376.77        381.49        10.86 o                         
   2   9   4         20.56         22.00         2.12 o                         
   3   9   4          0.01          1.14         1.44 o                         
   4   9   4        215.14        208.93         7.61 o                         
   5   9   4          0.68          3.56         2.73 o                         
   6   9   4         54.99         58.37         4.58 o                         
   7   9   4          0.11          0.59         0.94 o                         
   8   9   4         16.93         18.41         4.59 o                         
  -8  10   4         10.77          9.20         1.90 o                         
  -7  10   4          2.92          1.60         2.00 o                         
  -6  10   4         59.54         50.04         3.57 o                         
  -5  10   4         12.04         12.19         1.54 o                         
  -4  10   4         32.79         25.66         2.44 o                         
  -3  10   4         10.91          8.05         1.37 o                         
  -2  10   4         38.33         40.17         3.05 o                         
  -1  10   4          1.14         -0.19         1.20 o                         
   0  10   4          2.17          3.43         1.23 o                         
   1  10   4        130.96        141.95         5.10 o                         
   2  10   4        110.96        112.62         5.50 o                         
   3  10   4         12.46         16.03         2.73 o                         
   4  10   4          3.05          5.06         1.57 o                         
   5  10   4          0.27          0.83         1.46 o                         
   6  10   4         71.39         70.34         3.52 o                         
   7  10   4        101.18        112.20         6.98 o                         
  -6  11   4          0.04          0.92         1.48 o                         
  -5  11   4         79.89         81.99         6.16 o                         
  -4  11   4          9.52          7.21         1.34 o                         
  -3  11   4        134.69        136.99         6.42 o                         
  -2  11   4          1.06         -0.07         1.22 o                         
  -1  11   4         37.72         32.91         2.81 o                         
   0  11   4         90.39         87.52         3.41 o                         
   1  11   4        102.39        108.36         4.22 o                         
   2  11   4         83.45         85.30         3.20 o                         
   3  11   4         13.37         14.86         1.44 o                         
   4  11   4          1.83          1.48         0.93 o                         
   5  11   4         13.87         19.83         2.12 o                         
   6  11   4         16.00         15.01         2.29 o                         
  -3  12   4        122.49        127.68         7.12 o                         
  -2  12   4         18.04         19.06         3.14 o                         
  -1  12   4         13.45          8.93         2.48 o                         
   0  12   4          3.92          4.47         1.22 o                         
   1  12   4          0.43          0.02         0.97 o                         
   2  12   4         42.83         42.04         4.16 o                         
   3  12   4         12.99         14.60         1.59 o                         
 -13   1   5        105.63        102.75         3.76 o                         
 -12   1   5         23.74         23.31         1.75 o                         
 -11   1   5         26.51         26.10         2.24 o                         
 -10   1   5          6.83          8.53         2.47 o                         
  -9   1   5         34.62         30.26         2.59 o                         
  -8   1   5        369.03        351.97         5.85 o                         
  -7   1   5        610.12        571.44         7.80 o                         
  -6   1   5         14.89         19.55         1.66 o                         
  -5   1   5          8.47          6.08         1.17 o                         
  -4   1   5       7760.94       8258.05       159.93 o                         
  -3   1   5         46.25         49.15         2.62 o                         
  -2   1   5        664.42        653.28        14.98 o                         
  -1   1   5        646.71        679.94        10.77 o                         
   0   1   5         88.52         61.73         2.14 o                         
   1   1   5       1182.20       1196.60        35.30 o                         
   2   1   5       2449.27       2361.40        47.38 o                         
   3   1   5        267.16        286.41         8.69 o                         
   4   1   5        667.30        700.10        12.03 o                         
   5   1   5        263.90        265.69         7.28 o                         
   6   1   5       1099.39       1053.66        15.91 o                         
   7   1   5        623.10        634.88        12.59 o                         
   8   1   5         45.93         43.30         3.30 o                         
   9   1   5         27.56         28.35         2.81 o                         
  10   1   5          3.94          3.46         1.64 o                         
  11   1   5          4.23          4.88         1.76 o                         
 -13   2   5         59.14         55.37         3.52 o                         
 -12   2   5         66.25         65.46         2.74 o                         
 -11   2   5         14.33         15.11         1.38 o                         
 -10   2   5          2.79          2.91         1.33 o                         
  -9   2   5          0.61          1.59         1.32 o                         
  -8   2   5         49.61         47.04         2.14 o                         
  -7   2   5        138.88        141.92         3.51 o                         
  -6   2   5        181.36        184.68         4.29 o                         
  -5   2   5         30.75         35.76         1.89 o                         
  -4   2   5       1124.58       1054.76        31.59 o                         
  -3   2   5       1241.06       1146.26        33.17 o                         
  -2   2   5       1606.81       1667.08        34.31 o                         
  -1   2   5        193.31        152.46         4.67 o                         
   0   2   5        205.57        208.49         4.82 o                         
   1   2   5         46.79         69.00         2.98 o                         
   2   2   5         81.71         87.54         4.37 o                         
   3   2   5        419.62        479.58        17.49 o                         
   4   2   5        195.10        183.65         6.88 o                         
   5   2   5        816.18        846.70        12.05 o                         
   6   2   5         97.07         89.13         3.31 o                         
   7   2   5         15.32         13.04         2.72 o                         
   8   2   5        112.51         83.11         7.93 o                         
   9   2   5          1.11          2.44         1.87 o                         
  10   2   5         29.20         30.29         3.24 o                         
  11   2   5          9.29         12.08         2.07 o                         
 -12   3   5         26.14         21.72         2.29 o                         
 -11   3   5         63.00         63.24         2.45 o                         
 -10   3   5          1.61          1.08         1.07 o                         
  -9   3   5        164.72        159.98         6.86 o                         
  -8   3   5       1465.24       1472.55        22.16 o                         
  -7   3   5          0.01          0.28         0.84 o                         
  -6   3   5         39.24         37.94         2.12 o                         
  -5   3   5        632.49        626.56         9.33 o                         
  -4   3   5         87.99        103.11         4.71 o                         
  -3   3   5          8.20         12.89         1.02 o                         
  -2   3   5        324.27        334.00        13.67 o                         
  -1   3   5        511.06        608.63        13.85 o                         
   0   3   5        245.37        258.18         6.04 o                         
   1   3   5        371.27        288.23        16.43 o                         
   2   3   5       6138.73       5917.64       103.12 o                         
   3   3   5        817.56        816.44        19.15 o                         
   4   3   5        255.08        262.71         8.90 o                         
   5   3   5        111.93        102.74         4.47 o                         
   6   3   5         82.13         66.64         3.30 o                         
   7   3   5        153.18        136.86         4.96 o                         
   8   3   5          0.24         -0.71         2.37 o                         
   9   3   5          0.45          1.87         1.38 o                         
  10   3   5          3.81          4.10         1.49 o                         
  11   3   5        178.40        171.69         6.58 o                         
 -12   4   5        108.44        112.42         6.29 o                         
 -11   4   5        165.23        170.62         5.72 o                         
 -10   4   5         18.22         21.43         1.99 o                         
  -9   4   5         32.89         25.78         2.04 o                         
  -8   4   5        438.06        445.42         9.56 o                         
  -7   4   5        248.70        248.07         4.96 o                         
  -6   4   5        304.21        277.25         5.37 o                         
  -5   4   5         68.35         68.33         3.01 o                         
  -4   4   5         18.65         21.45         1.28 o                         
  -3   4   5          0.49          0.69         0.62 o                         
  -2   4   5       1370.98       1349.43        20.41 o                         
  -1   4   5       2097.95       2006.49        53.48 o                         
   0   4   5         19.55         16.52         1.51 o                         
   1   4   5         55.12         27.87         1.67 o                         
   2   4   5         13.19         14.47         2.87 o                         
   3   4   5       1100.54       1043.53        15.23 o                         
   4   4   5         28.44         30.58         3.44 o                         
   5   4   5        358.29        364.01         9.83 o                         
   6   4   5         21.79         22.36         1.91 o                         
   7   4   5         17.92         20.08         1.71 o                         
   8   4   5        178.02        165.70         8.76 o                         
   9   4   5         66.37         64.40         3.79 o                         
  10   4   5          2.39          0.36         2.73 o                         
  11   4   5          0.80          0.97         0.81 o                         
 -11   5   5         70.67         67.11         6.90 o                         
 -10   5   5         25.69         26.37         2.13 o                         
  -9   5   5        264.27        307.37         9.37 o                         
  -8   5   5        265.93        296.06         9.40 o                         
  -7   5   5          6.98          3.74         1.30 o                         
  -6   5   5        891.97        883.49        16.43 o                         
  -5   5   5         17.46         18.56         1.69 o                         
  -4   5   5          3.08          0.82         0.76 o                         
  -3   5   5        413.56        392.91        10.14 o                         
  -2   5   5        189.29        144.83         4.37 o                         
  -1   5   5       1054.36       1140.46        21.75 o                         
   0   5   5        434.28        373.01        16.26 o                         
   1   5   5         31.77         33.17         3.54 o                         
   2   5   5         30.57         37.86         4.50 o                         
   3   5   5         22.69         24.02         2.17 o                         
   4   5   5         25.62         33.17         2.30 o                         
   5   5   5        480.90        472.40        14.93 o                         
   6   5   5         96.33         87.40         7.88 o                         
   7   5   5        422.51        408.47         9.93 o                         
   8   5   5         35.02         39.25         5.64 o                         
   9   5   5        213.74        175.48        21.07 o                         
  10   5   5         34.46         32.59         8.32 o                         
 -11   6   5          0.00          1.33         1.48 o                         
 -10   6   5        414.62        453.65        10.67 o                         
  -9   6   5         15.02         10.77         2.29 o                         
  -8   6   5         96.24         87.81         5.95 o                         
  -7   6   5        128.37        135.49         4.98 o                         
  -6   6   5       1499.50       1542.52        23.20 o                         
  -5   6   5        228.12        229.86         6.06 o                         
  -4   6   5         51.65         57.79         2.55 o                         
  -3   6   5        158.11        175.69         4.83 o                         
  -2   6   5        387.13        385.38         7.73 o                         
  -1   6   5        218.36        199.53         5.05 o                         
   0   6   5        117.50        112.57         6.19 o                         
   1   6   5        337.84        349.62         8.22 o                         
   2   6   5          5.81          1.73         1.85 o                         
   3   6   5        303.84        320.05         7.97 o                         
   4   6   5        265.73        243.98         6.92 o                         
   5   6   5         75.44         73.82         5.10 o                         
   6   6   5        344.11        357.45        13.13 o                         
   7   6   5        176.14        149.23         7.74 o                         
   8   6   5         18.86         12.64         2.44 o                         
   9   6   5        198.91        212.09        17.28 o                         
  10   6   5          2.23          1.29         1.17 o                         
 -10   7   5         18.74         22.24         3.12 o                         
  -9   7   5          5.43          4.70         1.75 o                         
  -8   7   5        330.49        345.84        12.19 o                         
  -7   7   5        718.99        730.93        29.22 o                         
  -6   7   5        181.26        193.49         6.35 o                         
  -5   7   5        117.03        127.24         5.83 o                         
  -4   7   5          1.24          1.24         1.19 o                         
  -3   7   5         61.00         55.30         3.17 o                         
  -2   7   5          0.55          0.56         0.96 o                         
  -1   7   5         25.90         30.15         2.07 o                         
   0   7   5         70.98         70.53         3.15 o                         
   1   7   5         62.81         55.45         3.61 o                         
   2   7   5         14.30         14.76         2.07 o                         
   3   7   5       3296.56       3433.00        46.06 o                         
   4   7   5       1050.13       1037.86        16.88 o                         
   5   7   5          4.88          2.83         2.29 o                         
   6   7   5         29.76         32.35         3.64 o                         
   7   7   5        106.88        101.42         6.17 o                         
   8   7   5          1.57          1.95         1.52 o                         
   9   7   5          3.19         -0.25         0.94 o                         
 -10   8   5         59.78         59.64         3.91 o                         
  -9   8   5         21.72         25.45         3.60 o                         
  -8   8   5          4.34          1.64         2.02 o                         
  -7   8   5         51.49         55.44         6.18 o                         
  -6   8   5          4.62          8.58         3.19 o                         
  -5   8   5         79.11         69.23         5.37 o                         
  -4   8   5          6.11          7.28         2.30 o                         
  -3   8   5          4.81          2.00         1.48 o                         
  -2   8   5        112.52        103.61         4.03 o                         
  -1   8   5        164.80        171.97         5.24 o                         
   0   8   5        159.83        165.32         5.11 o                         
   1   8   5         53.82         55.09         3.78 o                         
   2   8   5         61.84         66.62         4.86 o                         
   3   8   5         30.38         32.27         2.94 o                         
   4   8   5        163.33        142.82         4.32 o                         
   5   8   5         24.49         21.80         3.03 o                         
   6   8   5          3.16          4.03         1.58 o                         
   7   8   5         27.70         21.02         3.49 o                         
   8   8   5          8.59          9.01         1.22 o                         
   9   8   5          9.97          9.18         1.52 o                         
  -9   9   5        152.48        173.82         7.95 o                         
  -8   9   5         64.04         67.33         5.68 o                         
  -7   9   5         36.86         43.75         5.31 o                         
  -6   9   5          0.20         -0.20         1.57 o                         
  -5   9   5        171.48        168.42         6.41 o                         
  -4   9   5         44.68         33.42         5.43 o                         
  -3   9   5         18.37         19.14         2.10 o                         
  -2   9   5         23.93         23.34         2.68 o                         
  -1   9   5         10.90          9.08         1.49 o                         
   0   9   5         98.63         95.92         5.07 o                         
   1   9   5        926.14        892.87        19.72 o                         
   2   9   5        195.71        190.14         7.12 o                         
   3   9   5        113.99         97.95         5.17 o                         
   4   9   5         30.82         23.01         2.80 o                         
   5   9   5         12.44         11.85         3.01 o                         
   6   9   5        141.43        123.31         6.53 o                         
   7   9   5          2.24          4.78         1.63 o                         
   8   9   5          6.21          4.89         1.75 o                         
  -8  10   5         55.48         53.42         3.89 o                         
  -7  10   5        107.25        116.02         7.25 o                         
  -6  10   5        197.36        180.90        10.33 o                         
  -5  10   5          7.75          6.40         1.86 o                         
  -4  10   5        188.03        194.17         5.80 o                         
  -3  10   5         11.28          8.17         2.13 o                         
  -2  10   5        218.58        210.46         9.46 o                         
  -1  10   5         94.98        105.28         4.43 o                         
   0  10   5          9.12          8.88         1.54 o                         
   1  10   5        292.27        286.59         6.85 o                         
   2  10   5          1.15          0.93         1.10 o                         
   3  10   5        268.63        264.43         7.22 o                         
   4  10   5          1.78          1.15         1.15 o                         
   5  10   5          2.82          1.85         1.33 o                         
   6  10   5         32.40         29.07         2.74 o                         
   7  10   5         51.77         63.89         4.71 o                         
  -4  11   5          0.87          0.38         1.89 o                         
  -3  11   5         58.09         61.17         3.98 o                         
  -2  11   5         26.89         24.22         2.87 o                         
  -1  11   5         27.95         25.94         3.74 o                         
   0  11   5         25.56         27.50         1.99 o                         
   1  11   5        116.34        116.49         5.01 o                         
   2  11   5         61.23         73.47         3.16 o                         
   3  11   5         46.44         47.14         3.28 o                         
   4  11   5         46.38         40.50         3.04 o                         
   5  11   5          0.01          0.64         0.93 o                         
  -3  12   5         53.29         56.48         4.16 o                         
  -2  12   5        132.61        135.40         7.66 o                         
  -1  12   5         81.32         81.20         6.02 o                         
   0  12   5         48.86         45.86         4.60 o                         
   1  12   5         21.76         20.64         3.06 o                         
   2  12   5         10.13         16.24         2.50 o                         
 -13   0   6        103.35        103.64         5.25 o                         
 -12   0   6         98.68         97.82         7.30 o                         
 -11   0   6        224.85        253.62        10.46 o                         
 -10   0   6        101.54         84.42         6.47 o                         
  -9   0   6         27.71         24.11         2.89 o                         
  -8   0   6        228.82        232.37         6.98 o                         
  -7   0   6        717.58        803.78        17.65 o                         
  -6   0   6        100.48        107.73         5.86 o                         
  -5   0   6       2622.11       2832.38        50.49 o                         
  -4   0   6       2540.83       2722.22        78.78 o                         
  -3   0   6        349.30        318.98        11.89 o                         
  -2   0   6        332.57        307.94         8.75 o                         
  -1   0   6        987.84       1040.93        29.03 o                         
   0   0   6         66.13         48.38         3.31 o                         
   1   0   6        712.49        821.37        25.76 o                         
   2   0   6          9.29          4.16         0.83 o                         
   3   0   6         34.43         10.75         1.44 o                         
   4   0   6          8.18         10.46         1.83 o                         
   5   0   6         43.14         38.28         3.35 o                         
   6   0   6        519.60        465.15        13.89 o                         
   7   0   6        320.48        314.55        22.95 o                         
   8   0   6         12.37          6.56         3.04 o                         
   9   0   6         45.16         55.75         6.68 o                         
  10   0   6        591.91        692.43        26.95 o                         
  11   0   6         41.57         56.89         5.58 o                         
 -13   1   6          0.38          0.75         0.90 o                         
 -12   1   6        104.44        114.26         3.23 o                         
 -11   1   6          0.08         -0.01         1.42 o                         
 -10   1   6         30.04         25.79         2.45 o                         
  -9   1   6        484.72        460.44         8.09 o                         
  -8   1   6          0.46         -0.38         1.06 o                         
  -7   1   6         52.78         58.42         2.32 o                         
  -6   1   6        432.51        477.41        15.42 o                         
  -5   1   6       1608.06       1655.17        20.96 o                         
  -4   1   6        196.99        169.95        11.02 o                         
  -3   1   6        572.54        615.56        10.70 o                         
  -2   1   6        171.44        167.94         5.60 o                         
  -1   1   6       4720.02       4602.53        63.69 o                         
   0   1   6       3647.55       3403.40        45.64 o                         
   1   1   6       5914.77       6049.73       117.62 o                         
   2   1   6       2822.80       2898.57        40.28 o                         
   3   1   6        575.06        591.68        14.60 o                         
   4   1   6        275.00        221.23         5.60 o                         
   5   1   6       1044.00       1028.55        15.55 o                         
   6   1   6        728.49        767.90        20.61 o                         
   7   1   6         10.34         11.91         1.69 o                         
   8   1   6        134.44        134.89         7.39 o                         
   9   1   6        381.34        418.19        13.06 o                         
  10   1   6        227.65        262.92         9.74 o                         
  11   1   6        136.57        147.42        12.06 o                         
  12   1   6         38.69         35.21         2.85 o                         
 -12   2   6         37.61         39.45         2.20 o                         
 -11   2   6         19.15         17.32         1.59 o                         
 -10   2   6         15.14         17.32         1.94 o                         
  -9   2   6         53.18         58.99         3.11 o                         
  -8   2   6          1.13          1.15         0.94 o                         
  -7   2   6          0.20          0.18         0.84 o                         
  -6   2   6         82.64         79.84         2.69 o                         
  -5   2   6       1431.65       1462.48        23.11 o                         
  -4   2   6         57.13         50.06         3.63 o                         
  -3   2   6         25.23         21.79         2.26 o                         
  -2   2   6        418.49        496.44         8.90 o                         
  -1   2   6        482.28        503.59        12.32 o                         
   0   2   6         28.31         29.56         1.60 o                         
   1   2   6         38.04         32.99         1.62 o                         
   2   2   6         64.74         58.46         2.81 o                         
   3   2   6        322.53        343.26         8.29 o                         
   4   2   6         12.98         18.02         1.43 o                         
   5   2   6         41.82         39.95         2.00 o                         
   6   2   6        371.78        370.53        10.23 o                         
   7   2   6          0.12          1.03         1.90 o                         
   8   2   6          0.84          0.11         1.68 o                         
   9   2   6        150.44        156.39         6.20 o                         
  10   2   6         18.93         15.63         2.14 o                         
  11   2   6         15.86         14.17         2.17 o                         
  12   2   6         15.05         14.61         1.45 o                         
 -12   3   6         57.54         59.32         3.37 o                         
 -11   3   6          8.17          7.78         1.43 o                         
 -10   3   6        166.45        167.75         6.02 o                         
  -9   3   6        169.88        156.03         4.53 o                         
  -8   3   6         80.28         73.60         3.38 o                         
  -7   3   6         58.20         55.06         2.43 o                         
  -6   3   6         11.49          9.99         1.01 o                         
  -5   3   6         55.58         56.76         2.17 o                         
  -4   3   6        120.65        128.56         3.62 o                         
  -3   3   6         23.39         15.44         2.61 o                         
  -2   3   6       2205.12       2374.13        34.21 o                         
  -1   3   6         27.05         19.82         1.81 o                         
   0   3   6          1.75          1.78         0.62 o                         
   1   3   6        916.40        933.68        39.40 o                         
   2   3   6         70.11         50.85         2.88 o                         
   3   3   6         54.75         46.38         3.05 o                         
   4   3   6        879.57        873.94        17.75 o                         
   5   3   6        273.11        293.98         7.37 o                         
   6   3   6          1.25          3.45         1.40 o                         
   7   3   6        600.37        577.22        12.21 o                         
   8   3   6        194.24        190.89         8.35 o                         
   9   3   6         65.73         62.03         3.83 o                         
  10   3   6         17.24         20.13         1.83 o                         
  11   3   6         22.99         25.80         2.85 o                         
 -12   4   6         27.29         22.68         2.65 o                         
 -11   4   6         22.83         21.70         1.97 o                         
 -10   4   6         13.03         11.51         2.21 o                         
  -9   4   6         17.24         18.93         2.70 o                         
  -8   4   6         58.67         62.01         2.47 o                         
  -7   4   6        124.59        106.81         3.06 o                         
  -6   4   6        426.91        406.68         6.12 o                         
  -5   4   6         16.07         15.66         0.97 o                         
  -4   4   6        132.62        110.16         2.64 o                         
  -3   4   6         10.50          9.59         1.15 o                         
  -2   4   6        468.86        525.15        13.66 o                         
  -1   4   6         18.12          9.87         2.46 o                         
   0   4   6        328.12        317.63        10.25 o                         
   1   4   6         72.25         73.28         2.66 o                         
   2   4   6        302.53        287.52         9.32 o                         
   3   4   6        182.12        184.31         7.12 o                         
   4   4   6         43.99         45.76         2.75 o                         
   5   4   6        880.85        964.57        17.39 o                         
   6   4   6          0.00          0.67         0.97 o                         
   7   4   6        807.42        802.64        18.23 o                         
   8   4   6         46.53         44.33         3.31 o                         
   9   4   6        203.41        194.32         6.61 o                         
  10   4   6          4.99          5.00         1.19 o                         
  11   4   6          0.05         -0.17         0.87 o                         
 -11   5   6          1.78          0.46         0.92 o                         
 -10   5   6        361.37        401.76        10.20 o                         
  -9   5   6         41.83         38.54         2.69 o                         
  -8   5   6        230.25        242.14         6.38 o                         
  -7   5   6          5.56          6.63         1.27 o                         
  -6   5   6       1734.87       1732.95        25.20 o                         
  -5   5   6         11.25         11.79         1.30 o                         
  -4   5   6        926.26        894.50        13.00 o                         
  -3   5   6         46.91         48.92         4.22 o                         
  -2   5   6        718.78        759.54        13.49 o                         
  -1   5   6        219.29        216.16         7.48 o                         
   0   5   6        591.09        596.86        15.77 o                         
   1   5   6         81.92         87.78         4.91 o                         
   2   5   6         19.56         29.53         3.96 o                         
   3   5   6          2.70          1.87         1.40 o                         
   4   5   6       1335.52       1332.93        26.00 o                         
   5   5   6        109.93        109.81         5.30 o                         
   6   5   6        128.45        117.80         7.19 o                         
   7   5   6          0.06         -0.25         1.65 o                         
   8   5   6          1.67         -0.65         1.55 o                         
   9   5   6          0.05          0.58         2.33 o                         
  10   5   6         68.13         72.16         5.94 o                         
 -10   6   6        159.59        181.68        10.31 o                         
  -9   6   6         56.01         56.56         2.68 o                         
  -8   6   6        307.43        317.14         9.42 o                         
  -7   6   6         78.22         78.50         3.24 o                         
  -6   6   6       1035.21       1076.47        17.42 o                         
  -5   6   6         56.73         44.39         2.34 o                         
  -4   6   6         35.44         25.37         1.90 o                         
  -3   6   6        549.64        561.03        11.43 o                         
  -2   6   6         54.42         58.32         2.69 o                         
  -1   6   6          1.56          0.09         0.80 o                         
   0   6   6        206.51        189.79         5.24 o                         
   1   6   6        905.44        973.72        28.82 o                         
   2   6   6         28.00         18.79         2.28 o                         
   3   6   6        552.81        558.66        19.61 o                         
   4   6   6          0.43          1.39         1.38 o                         
   5   6   6        330.28        323.45         8.40 o                         
   6   6   6          2.00          0.72         1.23 o                         
   7   6   6        134.32        140.75        10.48 o                         
   8   6   6         67.93         67.69         4.86 o                         
   9   6   6         31.01         31.36         4.35 o                         
  10   6   6          3.02          2.71         1.52 o                         
 -10   7   6         27.65         25.82         2.58 o                         
  -9   7   6         85.53         89.15         6.85 o                         
  -8   7   6        117.33        127.11         7.03 o                         
  -7   7   6         19.54         18.34         2.29 o                         
  -6   7   6         50.61         52.02         3.79 o                         
  -5   7   6         11.60          9.16         2.55 o                         
  -4   7   6        151.14        134.52         5.81 o                         
  -3   7   6        141.29        143.58         6.10 o                         
  -2   7   6         33.23         34.29         2.26 o                         
  -1   7   6          9.63         15.55         1.82 o                         
   0   7   6          4.21          4.25         1.35 o                         
   1   7   6         32.89         44.11         3.90 o                         
   2   7   6        333.78        329.15        13.91 o                         
   3   7   6        676.94        680.62        26.48 o                         
   4   7   6          2.64          3.17         1.46 o                         
   5   7   6         14.18         16.96         1.77 o                         
   6   7   6        157.79        159.79        11.00 o                         
   7   7   6         35.99         32.63         6.22 o                         
   8   7   6         72.41         57.86         4.14 o                         
   9   7   6         30.91         23.16         3.58 o                         
  -9   8   6         26.76         25.39         3.27 o                         
  -8   8   6          6.79          2.96         2.00 o                         
  -7   8   6          7.15          8.98         2.07 o                         
  -6   8   6         88.57         90.69         6.53 o                         
  -5   8   6         22.26         29.01         5.14 o                         
  -4   8   6        210.27        200.52         6.41 o                         
  -3   8   6         32.85         40.87         4.09 o                         
  -2   8   6        193.78        217.50         7.80 o                         
  -1   8   6          3.78          4.49         1.55 o                         
   0   8   6         63.91         57.32         6.41 o                         
   1   8   6         15.62         12.22         2.53 o                         
   2   8   6         16.95         23.23         2.63 o                         
   3   8   6        306.08        288.76         8.11 o                         
   4   8   6         15.86         15.44         1.65 o                         
   5   8   6        316.97        298.46        13.01 o                         
   6   8   6         73.33         70.01         3.33 o                         
   7   8   6         83.77         87.77         4.22 o                         
   8   8   6         67.80         62.51         3.90 o                         
   9   8   6          0.00         -0.83         1.14 o                         
  -8   9   6         37.20         39.23         4.06 o                         
  -7   9   6        116.96        134.09         8.77 o                         
  -6   9   6        209.26        187.55         8.05 o                         
  -5   9   6        121.28        116.93         8.98 o                         
  -4   9   6        194.25        191.68         9.55 o                         
  -3   9   6        207.32        212.11         9.53 o                         
  -2   9   6          0.11          2.07         1.52 o                         
  -1   9   6         49.52         48.70         3.91 o                         
   0   9   6        100.86         97.91         5.10 o                         
   1   9   6          8.35          8.45         1.88 o                         
   2   9   6          7.97          8.21         1.59 o                         
   3   9   6        142.15        155.46         4.46 o                         
   4   9   6         30.86         33.22         2.81 o                         
   5   9   6          8.90         11.36         2.37 o                         
   6   9   6         46.24         53.65         4.74 o                         
   7   9   6          1.10          1.48         1.24 o                         
  -7  10   6         25.21         24.93         3.25 o                         
  -6  10   6         30.97         37.88         4.50 o                         
  -5  10   6          1.37          4.50         1.79 o                         
  -4  10   6         25.18         26.61         2.46 o                         
  -3  10   6          2.82          1.80         1.32 o                         
  -2  10   6          6.27         10.14         2.96 o                         
  -1  10   6        262.74        285.26        14.41 o                         
   0  10   6         19.69         24.80         2.33 o                         
   1  10   6          5.71          5.78         1.25 o                         
   2  10   6         77.96         78.46         3.77 o                         
   3  10   6         99.68         99.56         3.56 o                         
   4  10   6         76.79         80.31         3.97 o                         
   5  10   6         35.20         36.36         4.60 o                         
   6  10   6          0.27          0.38         1.52 o                         
  -4  11   6        158.06        148.09         8.18 o                         
  -3  11   6         71.88         78.61         4.32 o                         
  -2  11   6         19.97         21.84         2.53 o                         
  -1  11   6         13.59         12.91         1.71 o                         
   0  11   6         54.77         60.06         3.84 o                         
   1  11   6          6.50          6.51         1.05 o                         
   2  11   6          0.58          0.16         1.69 o                         
   3  11   6         86.06         74.04         3.31 o                         
   4  11   6         21.19         21.36         2.08 o                         
  -2  12   6          9.34          8.71         2.04 o                         
  -1  12   6         32.18         34.71         3.73 o                         
   0  12   6         24.59         24.84         3.25 o                         
   1  12   6         11.08          7.43         1.96 o                         
 -12   1   7         80.08         85.49         7.96 o                         
 -11   1   7         13.61         13.16         1.40 o                         
 -10   1   7         30.29         24.07         2.05 o                         
  -9   1   7         13.16          6.56         1.53 o                         
  -8   1   7        192.56        183.66         5.09 o                         
  -7   1   7         72.19         72.37         2.64 o                         
  -6   1   7         49.50         43.57         1.83 o                         
  -5   1   7        649.47        653.68        12.30 o                         
  -4   1   7         14.38         12.20         1.30 o                         
  -3   1   7       1270.14       1407.94        21.85 o                         
  -2   1   7       2959.73       3030.19        61.22 o                         
  -1   1   7        590.00        619.45         8.57 o                         
   0   1   7         61.10         66.57         1.84 o                         
   1   1   7         90.26         74.19         2.66 o                         
   2   1   7       2177.87       2278.52        44.13 o                         
   3   1   7         79.62         81.49         3.17 o                         
   4   1   7        227.23        253.03         5.19 o                         
   5   1   7        507.94        519.35        10.66 o                         
   6   1   7          3.41          3.46         1.67 o                         
   7   1   7        277.71        284.66         7.77 o                         
   8   1   7        127.41        114.35         6.67 o                         
   9   1   7          1.52          1.59         1.51 o                         
  10   1   7         43.37         50.05         4.13 o                         
  11   1   7        135.07        164.52         6.46 o                         
  12   1   7          1.25          2.04         1.00 o                         
 -12   2   7         26.43         25.05         1.97 o                         
 -11   2   7        108.21        102.54         3.44 o                         
 -10   2   7        101.77         91.21         4.09 o                         
  -9   2   7         24.69         29.87         1.91 o                         
  -8   2   7         45.48         38.77         3.07 o                         
  -7   2   7         12.43         16.29         1.40 o                         
  -6   2   7          0.34         -0.78         0.78 o                         
  -5   2   7          5.10          1.29         0.79 o                         
  -4   2   7         95.22         82.12         2.92 o                         
  -3   2   7        240.52        267.46        10.19 o                         
  -2   2   7        871.84        831.65        19.64 o                         
  -1   2   7         36.48         45.11         3.96 o                         
   0   2   7       3049.84       3365.00        95.48 o                         
   1   2   7        466.25        536.53        11.31 o                         
   2   2   7        114.26         96.21         4.73 o                         
   3   2   7          2.43          4.20         1.07 o                         
   4   2   7          7.29          9.86         0.99 o                         
   5   2   7         84.83         80.47         2.95 o                         
   6   2   7         15.34         14.45         1.82 o                         
   7   2   7        222.07        211.51         7.57 o                         
   8   2   7        107.36         93.56         9.95 o                         
   9   2   7        224.58        228.43         6.48 o                         
  10   2   7          0.02          0.02         1.18 o                         
  11   2   7         31.50         31.73         2.56 o                         
 -12   3   7          0.95          0.92         1.52 o                         
 -11   3   7          0.02         -0.19         0.81 o                         
 -10   3   7          0.06          1.63         1.30 o                         
  -9   3   7        159.79        151.48         4.42 o                         
  -8   3   7        105.21        111.52         4.52 o                         
  -7   3   7         83.64         74.88         2.52 o                         
  -6   3   7        322.07        294.90         5.40 o                         
  -5   3   7        256.25        265.24         4.71 o                         
  -4   3   7        134.78        152.21         3.42 o                         
  -3   3   7        146.59        174.86         4.89 o                         
  -1   3   7        892.70        834.74        27.18 o                         
   0   3   7       1067.28       1111.47        25.02 o                         
   1   3   7        544.47        618.26        16.01 o                         
   2   3   7          9.62         10.30         1.20 o                         
   3   3   7         82.31         97.61         3.81 o                         
   4   3   7        190.19        203.74         7.24 o                         
   5   3   7         42.90         42.18         2.43 o                         
   6   3   7          4.61          2.81         1.53 o                         
   7   3   7         51.12         41.20         3.33 o                         
   8   3   7         40.97         36.74         5.50 o                         
   9   3   7        136.04        153.89         5.88 o                         
  10   3   7        186.09        187.51         5.09 o                         
  11   3   7          8.04          3.21         1.46 o                         
 -11   4   7         43.95         49.37         2.73 o                         
 -10   4   7          1.22          0.11         1.15 o                         
  -9   4   7        133.94        142.19         4.58 o                         
  -8   4   7        289.61        294.02         7.05 o                         
  -7   4   7          2.65          3.08         0.72 o                         
  -6   4   7          0.49          0.60         0.65 o                         
  -5   4   7        146.54        142.06         2.81 o                         
  -4   4   7        581.65        544.80         7.41 o                         
  -3   4   7          0.24          0.42         1.01 o                         
  -2   4   7        241.18        246.79        11.70 o                         
  -1   4   7        853.33        739.17        18.02 o                         
   0   4   7       1008.09        950.34        31.90 o                         
   1   4   7          1.02          3.49         0.94 o                         
   2   4   7        125.86        126.84         4.98 o                         
   3   4   7        586.13        592.57         9.54 o                         
   4   4   7        259.29        280.94        11.72 o                         
   5   4   7        132.56        128.96         5.99 o                         
   6   4   7         13.44         10.52         1.72 o                         
   7   4   7         27.66         22.78         2.33 o                         
   8   4   7        171.94        183.08         6.55 o                         
   9   4   7         11.64          4.38         1.69 o                         
  10   4   7         20.08         20.39         2.12 o                         
 -11   5   7         26.71         20.92         2.65 o                         
 -10   5   7         31.92         29.73         3.10 o                         
  -9   5   7         13.36         10.95         1.96 o                         
  -8   5   7        160.34        165.65         8.02 o                         
  -7   5   7       1345.54       1300.09        16.91 o                         
  -6   5   7       4208.14       4182.73        49.86 o                         
  -5   5   7        131.74        111.65         3.58 o                         
  -4   5   7        377.88        377.63         8.36 o                         
  -3   5   7        381.83        426.73        13.15 o                         
  -2   5   7        414.43        374.27         8.28 o                         
  -1   5   7          6.42          2.96         0.91 o                         
   0   5   7        111.17         89.77         4.11 o                         
   1   5   7          1.73          0.19         1.10 o                         
   2   5   7         23.86         23.77         2.00 o                         
   3   5   7        313.50        291.71         9.18 o                         
   4   5   7       2377.26       2464.37        43.96 o                         
   5   5   7       2538.86       2510.65        56.77 o                         
   6   5   7        509.19        497.51        13.47 o                         
   7   5   7         54.96         66.22         7.27 o                         
   8   5   7          7.38          7.04         1.97 o                         
   9   5   7         44.02         34.65         4.67 o                         
  10   5   7          3.54          1.75         1.40 o                         
 -10   6   7        184.37        224.49        11.10 o                         
  -9   6   7         35.18         31.24         2.45 o                         
  -8   6   7         11.66          7.71         1.70 o                         
  -7   6   7         27.27         25.17         4.75 o                         
  -6   6   7         49.30         54.64         3.83 o                         
  -5   6   7          0.97          0.32         1.39 o                         
  -4   6   7        253.16        238.11         7.80 o                         
  -3   6   7          0.20          1.19         1.22 o                         
  -2   6   7          3.80          4.86         1.42 o                         
  -1   6   7          0.01          0.02         1.02 o                         
   0   6   7        321.98        318.49         6.53 o                         
   1   6   7        251.71        267.48         8.56 o                         
   2   6   7         66.39         69.93         3.12 o                         
   3   6   7          1.89          1.77         1.20 o                         
   4   6   7         66.30         59.16         3.45 o                         
   5   6   7        178.84        165.55         9.13 o                         
   6   6   7         20.99         22.38         4.06 o                         
   7   6   7          0.09          0.74         2.99 o                         
   8   6   7          0.20         -1.39         1.54 o                         
   9   6   7        207.31        222.20        11.25 o                         
  10   6   7          7.57          3.46         1.44 o                         
 -10   7   7         31.97         27.20         2.58 o                         
  -9   7   7          2.97          3.81         1.60 o                         
  -8   7   7          4.32          6.41         1.71 o                         
  -7   7   7        132.86        135.57         6.87 o                         
  -6   7   7          1.61          0.71         2.19 o                         
  -5   7   7          3.73          0.72         1.99 o                         
  -4   7   7        963.96        949.21        25.08 o                         
  -3   7   7        178.16        142.76         4.61 o                         
  -2   7   7        166.97        143.26         5.28 o                         
  -1   7   7         95.76         90.29         4.12 o                         
   0   7   7          1.82         -0.47         1.02 o                         
   1   7   7        157.29        162.85         5.13 o                         
   2   7   7        125.28        127.37         5.08 o                         
   3   7   7        327.94        309.86         9.95 o                         
   4   7   7        289.36        305.12         7.59 o                         
   5   7   7         82.39         83.21         4.82 o                         
   6   7   7         91.35         92.38         5.95 o                         
   7   7   7        158.61        150.72         5.93 o                         
   8   7   7         34.33         41.08         2.75 o                         
   9   7   7          1.36          3.16         1.73 o                         
  -9   8   7        141.43        150.42         7.33 o                         
  -8   8   7          0.36         -1.29         1.73 o                         
  -7   8   7         10.99          9.71         1.61 o                         
  -6   8   7         31.39         31.43         4.67 o                         
  -5   8   7          4.13          2.89         2.67 o                         
  -4   8   7        100.63        110.50         5.35 o                         
  -3   8   7        391.26        369.84        10.83 o                         
  -2   8   7         97.49         89.67         4.92 o                         
  -1   8   7         78.38         69.83         3.80 o                         
   0   8   7        213.42        180.40         8.73 o                         
   1   8   7        812.77        802.43        14.17 o                         
   2   8   7        128.64        124.81         4.13 o                         
   3   8   7          0.55          0.25         1.06 o                         
   4   8   7          4.38          2.87         1.69 o                         
   5   8   7          0.72          0.13         1.04 o                         
   6   8   7          2.76          3.46         1.11 o                         
   7   8   7        135.12        132.40         4.99 o                         
  -8   9   7         12.53         15.18         2.33 o                         
  -7   9   7        102.73        112.52         7.56 o                         
  -6   9   7        190.37        202.97         7.94 o                         
  -5   9   7         48.56         54.32         5.62 o                         
  -4   9   7          1.86          1.48         1.54 o                         
  -3   9   7        103.78         94.78         4.96 o                         
  -2   9   7        189.29        190.87         9.10 o                         
  -1   9   7          3.00          8.73         3.46 o                         
   0   9   7          8.05          5.36         2.32 o                         
   1   9   7         12.55         12.51         2.00 o                         
   2   9   7         25.39         19.09         1.83 o                         
   3   9   7          3.23          3.40         1.21 o                         
   4   9   7        246.22        232.20         7.58 o                         
   5   9   7        180.69        170.32         5.84 o                         
   6   9   7          3.12          1.83         1.47 o                         
   7   9   7          7.02          4.27         1.30 o                         
  -6  10   7         45.68         52.40         4.96 o                         
  -5  10   7         58.66         55.62         3.87 o                         
  -4  10   7        246.53        251.65        12.72 o                         
  -3  10   7          0.04         -0.54         1.46 o                         
  -2  10   7         24.27         23.26         2.90 o                         
  -1  10   7          0.80          0.89         1.43 o                         
   0  10   7         48.42         47.43         3.22 o                         
   1  10   7        209.98        206.83         5.25 o                         
   2  10   7        114.82        115.06         4.19 o                         
   3  10   7          1.37          0.11         0.90 o                         
   4  10   7         91.39         75.26         6.50 o                         
   5  10   7          1.10         -1.27         1.85 o                         
   6  10   7         97.63         97.54         6.02 o                         
  -4  11   7         34.27         30.26         3.35 o                         
  -3  11   7          1.45          1.37         2.53 o                         
  -2  11   7         83.96         90.62         6.73 o                         
  -1  11   7         15.36         16.35         2.13 o                         
   0  11   7         47.43         46.49         5.17 o                         
   1  11   7          3.63          3.03         1.21 o                         
   2  11   7          0.49          1.24         1.05 o                         
   3  11   7          1.55          5.97         1.52 o                         
 -12   0   8         28.83         35.90         3.81 o                         
 -11   0   8         41.59         47.67         3.86 o                         
 -10   0   8         26.81         38.44         5.68 o                         
  -9   0   8        581.13        596.80        18.31 o                         
  -8   0   8         27.74         16.12         2.24 o                         
  -7   0   8        196.36        157.74         7.01 o                         
  -6   0   8        297.97        289.80         6.99 o                         
  -5   0   8        507.72        538.82         9.00 o                         
  -4   0   8        326.07        316.87         7.20 o                         
  -3   0   8         23.95         18.09         1.65 o                         
  -2   0   8        118.63        111.83         3.63 o                         
  -1   0   8         25.94         17.36         1.81 o                         
   0   0   8        275.74        344.61         7.18 o                         
   1   0   8         38.82         30.68         2.21 o                         
   2   0   8       3096.11       3309.21        55.20 o                         
   3   0   8        562.23        584.90        12.98 o                         
   4   0   8         35.17         33.77         2.68 o                         
   5   0   8         28.63         35.69         2.90 o                         
   6   0   8        101.07         89.34         4.54 o                         
   7   0   8        180.06        177.41        10.16 o                         
   8   0   8       1013.18       1059.32        38.09 o                         
   9   0   8        378.85        416.25        19.01 o                         
  10   0   8        242.49        238.40        12.45 o                         
  11   0   8         39.61         42.42         4.10 o                         
 -12   1   8         78.93         78.72         3.88 o                         
 -11   1   8          6.25          8.13         1.20 o                         
 -10   1   8         54.20         54.51         3.03 o                         
  -9   1   8        140.70        147.95         4.21 o                         
  -8   1   8        272.56        251.68         4.97 o                         
  -7   1   8         77.23         69.68         2.40 o                         
  -6   1   8        218.37        229.00         4.09 o                         
  -5   1   8        107.44         84.23         2.44 o                         
  -4   1   8        649.00        671.27         9.43 o                         
  -3   1   8        695.83        613.58         7.54 o                         
  -2   1   8        518.15        538.39         7.61 o                         
  -1   1   8       2628.13       2704.06        31.95 o                         
   0   1   8       2001.69       1882.62        22.82 o                         
   1   1   8         38.42         67.82         4.07 o                         
   2   1   8         76.60         72.31         2.47 o                         
   3   1   8        118.29        132.66         3.57 o                         
   4   1   8        787.05        788.15        16.95 o                         
   5   1   8        465.84        454.47        10.05 o                         
   6   1   8        191.17        192.96         5.45 o                         
   7   1   8        604.38        612.30        15.09 o                         
   8   1   8         83.17         84.93         5.51 o                         
   9   1   8        231.53        259.49         9.11 o                         
  10   1   8          3.67          2.32         1.65 o                         
  11   1   8         44.73         47.19         2.96 o                         
 -12   2   8          3.84          2.57         1.14 o                         
 -11   2   8         25.06         28.59         1.89 o                         
 -10   2   8        247.22        219.36         7.52 o                         
  -9   2   8         82.72         85.70         3.66 o                         
  -8   2   8         40.82         37.47         1.90 o                         
  -7   2   8         27.14         26.05         1.53 o                         
  -6   2   8         14.95         11.85         1.08 o                         
  -5   2   8         19.21         24.35         2.67 o                         
  -4   2   8        188.21        192.76         4.50 o                         
  -3   2   8        332.66        309.19         8.18 o                         
  -2   2   8          0.36         -0.87         1.71 o                         
  -1   2   8          6.47          3.05         1.47 o                         
   0   2   8        142.41        124.54         3.87 o                         
   1   2   8          0.02          2.18         0.88 o                         
   2   2   8        298.68        320.67         7.44 o                         
   3   2   8        102.15         91.29         2.72 o                         
   4   2   8        498.37        494.70         8.55 o                         
   5   2   8        249.31        268.76         5.94 o                         
   6   2   8        666.75        661.32        15.54 o                         
   7   2   8        312.54        304.30         9.50 o                         
   8   2   8         38.06         45.85         5.24 o                         
   9   2   8        122.43        126.73         4.50 o                         
  10   2   8          0.23          0.70         0.89 o                         
  11   2   8          6.30          4.48         1.20 o                         
 -12   3   8          3.74          2.00         1.33 o                         
 -11   3   8          7.41          7.90         1.29 o                         
 -10   3   8         75.56         73.43         3.06 o                         
  -9   3   8          9.00          5.20         1.04 o                         
  -8   3   8         60.73         68.08         3.20 o                         
  -7   3   8         44.01         43.72         2.06 o                         
  -6   3   8         18.65         19.44         1.45 o                         
  -5   3   8        264.06        215.24         5.89 o                         
  -4   3   8        162.94        146.94         3.35 o                         
  -3   3   8        366.77        319.94         5.89 o                         
  -2   3   8        648.23        645.95        13.39 o                         
  -1   3   8         95.10         82.32         4.41 o                         
   0   3   8         58.32         47.98         2.46 o                         
   1   3   8       1349.64       1429.59        20.25 o                         
   2   3   8          7.54          5.03         1.41 o                         
   3   3   8        165.60        173.83         5.27 o                         
   4   3   8          0.26          0.40         1.12 o                         
   5   3   8        395.18        374.76         7.37 o                         
   6   3   8         10.01          6.79         1.51 o                         
   7   3   8         57.67         65.39         4.67 o                         
   8   3   8         90.17         79.36         7.52 o                         
   9   3   8          0.05          0.10         0.89 o                         
  10   3   8          0.42         -0.05         0.71 o                         
 -11   4   8          9.60          9.50         1.36 o                         
 -10   4   8         33.98         32.35         3.14 o                         
  -9   4   8         11.94         11.16         1.72 o                         
  -8   4   8        205.24        202.37         6.50 o                         
  -7   4   8         56.70         48.07         3.02 o                         
  -6   4   8        595.24        558.42         7.84 o                         
  -5   4   8        396.91        358.53         4.74 o                         
  -4   4   8         37.41         46.60         1.48 o                         
  -3   4   8         13.92         17.01         2.07 o                         
  -2   4   8         31.18         25.34         3.64 o                         
  -1   4   8         41.43         35.52         6.09 o                         
   0   4   8        507.61        469.93         7.60 o                         
   1   4   8         41.51         37.44         2.68 o                         
   2   4   8        165.08        142.91         3.87 o                         
   3   4   8        158.39        155.77         4.70 o                         
   4   4   8        193.26        195.75         7.58 o                         
   5   4   8         25.58         25.33         1.74 o                         
   6   4   8         15.72         15.02         1.94 o                         
   7   4   8         25.48         31.37         2.82 o                         
   8   4   8         27.32         18.18         2.24 o                         
   9   4   8         89.27         86.42         2.98 o                         
  10   4   8        148.91        144.50         5.13 o                         
 -11   5   8         19.16         15.87         2.15 o                         
 -10   5   8          2.43          2.03         1.31 o                         
  -9   5   8          5.96          6.51         1.81 o                         
  -8   5   8        238.10        232.76         6.82 o                         
  -7   5   8        346.45        351.68         8.43 o                         
  -6   5   8        244.38        221.36         5.91 o                         
  -5   5   8         77.88         63.85         3.01 o                         
  -4   5   8        163.85        176.69         5.03 o                         
  -3   5   8         70.92         67.62         3.82 o                         
  -2   5   8         25.38         24.20         2.38 o                         
  -1   5   8        192.02        187.19         5.88 o                         
   0   5   8         61.87         67.12         3.97 o                         
   1   5   8         28.22         26.26         2.21 o                         
   2   5   8       1289.82       1296.46        22.14 o                         
   3   5   8         49.73         39.19         2.72 o                         
   4   5   8       1190.08       1215.37        30.44 o                         
   5   5   8         99.88         98.58         5.96 o                         
   6   5   8        146.27        148.27         7.90 o                         
   7   5   8          1.81          3.42         1.80 o                         
   8   5   8          3.20          4.60         2.77 o                         
   9   5   8          0.84          1.73         1.33 o                         
  10   5   8          4.94          7.48         1.65 o                         
  -9   6   8          1.80          1.44         1.79 o                         
  -8   6   8         27.61         26.47         3.03 o                         
  -7   6   8          9.18         12.27         1.62 o                         
  -6   6   8         59.94         67.24         3.70 o                         
  -5   6   8         19.18         21.18         2.43 o                         
  -4   6   8        910.42        883.17        18.93 o                         
  -3   6   8        260.38        259.00         8.29 o                         
  -2   6   8        310.13        259.60        13.43 o                         
  -1   6   8          8.90          3.85         2.73 o                         
   0   6   8        248.28        243.90         6.95 o                         
   1   6   8        419.17        412.87         9.78 o                         
   2   6   8        289.60        257.08         7.36 o                         
   3   6   8         49.38         43.80         3.09 o                         
   4   6   8        388.54        363.61        17.75 o                         
   5   6   8        206.78        213.52        14.04 o                         
   6   6   8        456.75        515.23        22.64 o                         
   7   6   8        101.87         98.51         8.14 o                         
   8   6   8        111.03        113.87         8.16 o                         
   9   6   8         53.77         52.35         4.87 o                         
  -9   7   8         70.69         51.42         4.52 o                         
  -8   7   8          0.95          0.25         1.26 o                         
  -7   7   8         76.56         77.14         4.07 o                         
  -6   7   8          0.12         -0.64         1.83 o                         
  -5   7   8        297.56        299.05        11.39 o                         
  -4   7   8       1017.58       1010.29        23.19 o                         
  -3   7   8         26.13         17.16         2.02 o                         
  -2   7   8         90.13         79.58         5.16 o                         
  -1   7   8         22.26         15.33         2.37 o                         
   0   7   8          9.14          6.85         1.51 o                         
   1   7   8         16.62         14.35         2.19 o                         
   2   7   8         15.94         12.10         1.89 o                         
   3   7   8         29.61         30.95         2.64 o                         
   4   7   8          0.06          0.05         1.76 o                         
   5   7   8         49.88         52.32         5.97 o                         
   6   7   8        204.91        199.62         7.18 o                         
   7   7   8         35.32         33.03         2.72 o                         
   8   7   8          9.43          7.31         1.36 o                         
  -8   8   8         31.83         27.87         2.34 o                         
  -7   8   8          0.00         -0.16         1.08 o                         
  -6   8   8         97.88        113.77         7.03 o                         
  -5   8   8          0.03          0.01         1.80 o                         
  -4   8   8        530.21        521.81        23.53 o                         
  -3   8   8        304.03        280.64         9.03 o                         
  -2   8   8        170.05        141.52         9.12 o                         
  -1   8   8       1042.39       1053.32        27.28 o                         
   0   8   8        127.70        115.25         5.83 o                         
   1   8   8        455.97        458.28        10.73 o                         
   2   8   8          5.48          6.39         1.51 o                         
   3   8   8        291.28        290.62        11.65 o                         
   4   8   8         42.48         38.37         2.61 o                         
   5   8   8        193.16        176.74         5.78 o                         
   6   8   8         66.58         64.64         2.96 o                         
   7   8   8         10.13         13.34         2.01 o                         
   8   8   8          8.13         14.81         2.33 o                         
  -7   9   8          0.11          0.69         1.48 o                         
  -6   9   8          7.60         11.30         1.67 o                         
  -5   9   8         21.89         16.96         2.51 o                         
  -4   9   8         54.18         49.80         4.67 o                         
  -3   9   8        121.00        115.91         8.91 o                         
  -2   9   8         74.49         74.67         5.16 o                         
  -1   9   8          7.32          2.97         1.91 o                         
   0   9   8         24.13         23.21         2.43 o                         
   1   9   8         15.34         13.04         1.73 o                         
   2   9   8        142.85        136.61         6.75 o                         
   3   9   8         29.70         29.65         2.36 o                         
   4   9   8          2.64          3.58         1.39 o                         
   5   9   8         51.37         50.68         2.88 o                         
   6   9   8        112.94        111.35        12.98 o                         
  -5  10   8        193.51        196.90        14.12 o                         
  -4  10   8          7.74          7.75         2.48 o                         
  -3  10   8          0.30         -1.33         1.33 o                         
  -2  10   8         32.28         28.30         3.71 o                         
  -1  10   8        174.81        178.59         8.38 o                         
   0  10   8        151.25        154.59         7.06 o                         
   1  10   8          2.09          1.29         1.34 o                         
   2  10   8         73.29         72.14         3.59 o                         
   3  10   8         44.42         33.00         2.74 o                         
   4  10   8          0.57         -0.83         2.19 o                         
   5  10   8          0.68          1.02         1.29 o                         
  -4  11   8         20.01         21.87         2.60 o                         
  -3  11   8         16.84         13.18         2.35 o                         
  -2  11   8        145.23        142.15         5.57 o                         
  -1  11   8         18.16         16.26         2.24 o                         
   0  11   8          5.49          3.58         1.23 o                         
   1  11   8         51.20         40.15         3.52 o                         
 -12   1   9          0.27         -0.25         0.75 o                         
 -11   1   9          5.13          6.10         1.09 o                         
 -10   1   9        209.21        216.26         9.93 o                         
  -9   1   9        148.71        131.53         3.89 o                         
  -8   1   9        237.06        196.40         4.66 o                         
  -7   1   9         11.84         22.35         1.77 o                         
  -6   1   9        445.35        438.57         5.94 o                         
  -5   1   9         20.54         23.61         1.38 o                         
  -4   1   9          0.50          2.11         0.71 o                         
  -3   1   9         44.56         43.87         1.59 o                         
  -2   1   9         96.25         91.94         3.06 o                         
  -1   1   9        495.09        514.88         7.06 o                         
   0   1   9         26.74         14.09         1.77 o                         
   1   1   9         33.03         40.38         1.64 o                         
   2   1   9        434.30        514.58         7.88 o                         
   3   1   9        188.88        224.75         7.05 o                         
   4   1   9        107.75        114.48         3.99 o                         
   5   1   9         27.80         24.05         1.95 o                         
   6   1   9        178.30        161.00         5.69 o                         
   7   1   9          7.39          7.10         1.74 o                         
   8   1   9         82.94         80.34         4.80 o                         
   9   1   9         34.10         28.62         1.79 o                         
  10   1   9          3.38          1.92         1.00 o                         
  11   1   9          3.84          4.12         0.96 o                         
 -12   2   9          4.58          6.35         1.32 o                         
 -11   2   9         44.32         47.13         3.41 o                         
 -10   2   9          1.95          2.74         1.02 o                         
  -9   2   9         32.85         39.28         2.14 o                         
  -8   2   9         24.38         24.23         1.98 o                         
  -7   2   9          0.00          1.36         0.95 o                         
  -6   2   9        502.15        529.94         8.70 o                         
  -5   2   9        425.13        393.19         5.59 o                         
  -4   2   9        916.14        940.91        10.10 o                         
  -3   2   9        815.62        834.72        15.16 o                         
  -2   2   9          6.00          2.92         1.22 o                         
  -1   2   9         20.17         16.78         1.20 o                         
   0   2   9         38.79         49.09         2.31 o                         
   1   2   9        903.35        882.17        12.60 o                         
   2   2   9        154.41        150.25         4.79 o                         
   3   2   9         59.79         61.26         2.79 o                         
   4   2   9        274.73        266.71         5.94 o                         
   5   2   9        209.67        207.25         6.87 o                         
   6   2   9        201.52        218.12        12.95 o                         
   7   2   9        525.11        518.42        13.23 o                         
   8   2   9          6.79          8.19         1.67 o                         
   9   2   9          2.47          0.40         0.86 o                         
  10   2   9         37.56         36.13         4.10 o                         
 -11   3   9         30.39         36.75         2.80 o                         
 -10   3   9         92.06         86.02         3.04 o                         
  -9   3   9         28.67         28.07         2.29 o                         
  -8   3   9          0.01         -1.11         1.18 o                         
  -7   3   9        114.99        103.65         3.74 o                         
  -6   3   9        443.51        458.75         8.36 o                         
  -5   3   9        373.75        369.46         5.39 o                         
  -4   3   9       2476.75       2392.22        22.01 o                         
  -3   3   9        769.31        737.61        13.48 o                         
  -2   3   9        718.92        675.34        14.26 o                         
  -1   3   9         96.66        101.13         3.36 o                         
   0   3   9         49.84         31.65         1.65 o                         
   1   3   9        107.94        114.25         3.41 o                         
   2   3   9         13.03         14.18         0.98 o                         
   3   3   9        262.46        266.21         5.33 o                         
   4   3   9        512.44        497.93         9.49 o                         
   5   3   9          0.35          0.99         1.04 o                         
   6   3   9       1445.23       1430.82        21.76 o                         
   7   3   9        297.54        303.88         8.45 o                         
   8   3   9         24.78         28.83         3.27 o                         
   9   3   9          6.33          3.29         0.86 o                         
  10   3   9        147.21        138.12         5.03 o                         
 -11   4   9          0.38          0.56         1.29 o                         
 -10   4   9         14.24         18.32         1.56 o                         
  -9   4   9        124.78        111.73         3.64 o                         
  -8   4   9        120.39        116.15         4.53 o                         
  -7   4   9        210.60        198.58         6.20 o                         
  -6   4   9        148.35        127.36         5.11 o                         
  -5   4   9        122.64        103.62         2.46 o                         
  -4   4   9         84.51         76.95         3.51 o                         
  -3   4   9        465.53        474.32         8.86 o                         
  -2   4   9        133.48        142.73         5.44 o                         
  -1   4   9         98.12         93.33         7.20 o                         
   0   4   9        985.53        995.41        16.04 o                         
   1   4   9         23.10         18.33         1.29 o                         
   2   4   9        129.13        103.32         3.05 o                         
   3   4   9        923.62        909.13        13.51 o                         
   4   4   9         57.48         42.56         2.32 o                         
   5   4   9        249.34        242.99         6.64 o                         
   6   4   9        630.50        621.63        17.66 o                         
   7   4   9        180.91        192.76         9.70 o                         
   8   4   9          1.79          0.92         0.86 o                         
   9   4   9          1.08          0.53         0.95 o                         
 -10   5   9          7.93          5.10         2.06 o                         
  -9   5   9         13.18         11.08         1.43 o                         
  -8   5   9         37.95         37.51         3.96 o                         
  -7   5   9         12.87         12.22         2.44 o                         
  -6   5   9         24.60         14.25         2.09 o                         
  -5   5   9        430.92        432.56         9.88 o                         
  -4   5   9         24.58         11.25         1.92 o                         
  -3   5   9        493.61        499.35        12.39 o                         
  -2   5   9         35.56         36.17         3.51 o                         
  -1   5   9        614.31        565.64        13.46 o                         
   0   5   9         18.90         10.50         1.62 o                         
   1   5   9        366.58        346.50         8.23 o                         
   2   5   9         76.09         73.51         3.72 o                         
   3   5   9          0.71          0.42         1.35 o                         
   4   5   9         48.29         40.66         3.38 o                         
   5   5   9          4.71          2.89         1.71 o                         
   6   5   9          0.81         -0.67         2.75 o                         
   7   5   9          5.94          7.39         2.92 o                         
   8   5   9         19.50         18.47         2.56 o                         
   9   5   9          1.03          2.71         1.73 o                         
 -10   6   9         53.73         55.81         4.31 o                         
  -9   6   9         14.45         18.17         2.08 o                         
  -8   6   9         57.93         58.68         6.25 o                         
  -7   6   9        613.35        642.52        22.19 o                         
  -6   6   9         69.70         63.22         6.64 o                         
  -5   6   9         72.70         60.31         3.79 o                         
  -4   6   9         42.98         41.52         3.80 o                         
  -3   6   9        313.41        285.72         8.92 o                         
  -2   6   9        216.61        213.43         7.59 o                         
  -1   6   9         79.29         69.97         5.07 o                         
   0   6   9        300.47        251.90         6.42 o                         
   1   6   9         69.02         69.21         3.67 o                         
   2   6   9        669.16        629.58        16.91 o                         
   3   6   9        373.82        343.76        13.78 o                         
   4   6   9        183.72        184.18        17.80 o                         
   5   6   9        617.81        636.64        47.76 o                         
   6   6   9         17.70         11.27         2.45 o                         
   7   6   9          3.68          3.25         1.34 o                         
   8   6   9         22.96         33.57         2.70 o                         
   9   6   9         16.69         19.95         2.65 o                         
  -8   7   9         43.94         47.90         4.91 o                         
  -7   7   9         70.78         76.33         3.81 o                         
  -6   7   9         85.39         80.74         7.10 o                         
  -5   7   9        681.14        659.81        21.24 o                         
  -4   7   9        658.65        645.92        15.13 o                         
  -3   7   9         29.00         30.72         2.48 o                         
  -2   7   9         77.64         74.83         6.72 o                         
  -1   7   9        242.32        209.03         9.29 o                         
   0   7   9        108.21        105.81         4.52 o                         
   1   7   9        122.31        113.91         4.21 o                         
   2   7   9        142.74        134.12         5.27 o                         
   3   7   9        132.34        133.16         5.90 o                         
   4   7   9        409.31        424.08        20.39 o                         
   5   7   9          0.87          0.55         1.12 o                         
   6   7   9        188.63        180.91         5.86 o                         
   7   7   9        579.03        605.69        15.38 o                         
   8   7   9         70.22         85.38         5.89 o                         
  -7   8   9         86.29         82.21         4.39 o                         
  -6   8   9          1.99          0.27         1.44 o                         
  -5   8   9         39.24         35.91         3.47 o                         
  -4   8   9          0.06         -2.35         2.50 o                         
  -3   8   9         52.53         41.60         4.70 o                         
  -2   8   9         81.51         76.55         8.04 o                         
  -1   8   9         69.10         81.59         8.31 o                         
   0   8   9         21.51         19.77         3.05 o                         
   1   8   9          1.26          3.04         1.85 o                         
   2   8   9         34.48         39.15         2.78 o                         
   3   8   9         31.15         30.38         2.78 o                         
   4   8   9          0.73          0.20         0.93 o                         
   5   8   9         96.25         86.37         3.64 o                         
   6   8   9         23.53         21.31         1.62 o                         
   7   8   9         57.05         57.08         4.64 o                         
  -6   9   9         13.76         12.57         1.86 o                         
  -5   9   9          5.70          5.75         2.33 o                         
  -4   9   9         62.82         65.39         6.10 o                         
  -3   9   9        262.55        249.22        24.30 o                         
  -2   9   9        348.42        324.94        12.40 o                         
  -1   9   9         26.04         28.01         3.10 o                         
   0   9   9         64.86         64.02         4.37 o                         
   1   9   9          1.33          0.72         1.39 o                         
   2   9   9          5.28          3.72         1.35 o                         
   3   9   9        120.24        116.16         6.58 o                         
   4   9   9         25.27         27.41         2.13 o                         
   5   9   9         41.94         26.11         2.96 o                         
  -5  10   9          6.30          4.77         1.71 o                         
  -4  10   9         47.29         41.84         4.39 o                         
  -3  10   9         65.88         58.74         3.70 o                         
  -2  10   9        301.97        304.66        11.81 o                         
  -1  10   9         11.13         10.15         1.56 o                         
   0  10   9          4.59          6.40         1.82 o                         
   1  10   9        305.27        290.72        12.91 o                         
   2  10   9         17.22         14.12         2.56 o                         
   3  10   9         12.59         10.75         1.98 o                         
  -2  11   9         31.33         34.44         3.17 o                         
  -1  11   9          0.11          0.52         1.14 o                         
   0  11   9          0.30         -0.25         1.02 o                         
 -11   0  10         28.04         24.79         3.53 o                         
 -10   0  10         40.00         43.42         3.08 o                         
  -9   0  10         80.48         69.89         7.60 o                         
  -8   0  10         62.79         46.73         3.32 o                         
  -7   0  10          0.38          0.65         1.15 o                         
  -6   0  10        170.82        147.66         6.40 o                         
  -5   0  10         45.18         48.43         2.49 o                         
  -4   0  10         69.98         56.97         3.80 o                         
  -3   0  10        918.83        907.62        16.83 o                         
  -2   0  10        186.76        169.69         4.55 o                         
  -1   0  10        284.43        296.34         7.26 o                         
   0   0  10          7.13          3.97         1.32 o                         
   1   0  10        369.15        395.12         8.94 o                         
   2   0  10         12.99         23.37         2.03 o                         
   3   0  10        107.89        128.37         4.78 o                         
   4   0  10          3.18          1.91         1.22 o                         
   5   0  10         24.97         28.53         2.88 o                         
   6   0  10        331.33        355.89        10.57 o                         
   7   0  10         77.44         68.51         5.35 o                         
   8   0  10          7.47          4.33         2.92 o                         
   9   0  10         37.05         39.98         2.80 o                         
  10   0  10         31.00         41.44         4.17 o                         
 -11   1  10          3.63          3.61         1.08 o                         
 -10   1  10         91.01         84.14         2.95 o                         
  -9   1  10        231.47        222.99         9.54 o                         
  -8   1  10         43.60         45.39         3.07 o                         
  -7   1  10         48.36         44.38         2.12 o                         
  -6   1  10          3.13          2.44         1.01 o                         
  -5   1  10         14.57         14.00         1.35 o                         
  -4   1  10         10.42          8.59         1.04 o                         
  -3   1  10       1028.39       1042.75        13.60 o                         
  -2   1  10         11.43         12.94         1.07 o                         
  -1   1  10        182.05        148.33         3.39 o                         
   0   1  10        299.65        275.98         4.67 o                         
   1   1  10        394.75        390.97         5.58 o                         
   2   1  10        385.07        368.07         5.73 o                         
   3   1  10        328.61        326.18         6.21 o                         
   4   1  10        100.88         95.06         3.01 o                         
   5   1  10        149.56        149.42         3.89 o                         
   6   1  10         17.11         15.72         1.53 o                         
   7   1  10          0.12          0.22         1.20 o                         
   8   1  10        206.19        204.37         6.97 o                         
   9   1  10          0.44          0.31         0.80 o                         
  10   1  10          1.62         -0.10         1.24 o                         
 -11   2  10         30.53         38.02         2.75 o                         
 -10   2  10         27.78         25.63         1.65 o                         
  -9   2  10          5.35          5.43         1.99 o                         
  -8   2  10         13.66          6.33         1.35 o                         
  -7   2  10        503.74        509.16         7.79 o                         
  -6   2  10        565.54        556.19         9.25 o                         
  -5   2  10         38.89         31.89         2.19 o                         
  -4   2  10          3.16          1.29         0.78 o                         
  -3   2  10          9.49         16.19         1.44 o                         
  -2   2  10          3.21          3.60         1.31 o                         
  -1   2  10         18.96         16.97         1.52 o                         
   0   2  10        140.59        141.67         3.15 o                         
   1   2  10         77.85         79.90         2.93 o                         
   2   2  10         25.88         32.69         1.59 o                         
   3   2  10         21.09         19.81         1.67 o                         
   4   2  10         54.74         54.68         2.69 o                         
   5   2  10        659.81        724.50        14.61 o                         
   6   2  10         10.43         11.80         1.80 o                         
   7   2  10         67.15         62.60         5.85 o                         
   8   2  10         12.06         17.16         1.46 o                         
   9   2  10          9.08         11.08         0.99 o                         
  10   2  10         39.27         38.49         2.48 o                         
 -11   3  10          1.40          2.43         1.06 o                         
 -10   3  10          8.34          7.40         1.32 o                         
  -9   3  10        136.24        136.53         3.90 o                         
  -8   3  10        285.97        264.54         6.14 o                         
  -7   3  10         54.40         58.66         3.47 o                         
  -6   3  10         89.83         72.85         3.13 o                         
  -5   3  10       1188.82       1163.80        11.82 o                         
  -4   3  10        375.67        345.97         7.90 o                         
  -3   3  10         41.00         38.06         2.57 o                         
  -2   3  10         42.61         29.54         1.68 o                         
  -1   3  10        639.17        582.79        13.20 o                         
   0   3  10        288.81        235.58         5.49 o                         
   1   3  10        957.10        961.28        12.08 o                         
   2   3  10        418.55        414.10         6.67 o                         
   3   3  10         60.24         59.33         2.34 o                         
   4   3  10          4.83          6.53         1.37 o                         
   5   3  10         27.30         24.34         2.83 o                         
   6   3  10        243.89        258.47         6.61 o                         
   7   3  10        186.48        192.65         5.40 o                         
   8   3  10         19.85         25.00         1.63 o                         
   9   3  10         10.07         11.88         1.45 o                         
 -11   4  10         10.03          9.98         1.71 o                         
 -10   4  10          3.07          1.81         0.93 o                         
  -9   4  10         14.24         13.08         1.58 o                         
  -8   4  10         65.29         66.45         7.33 o                         
  -7   4  10          1.93          2.76         1.83 o                         
  -6   4  10         31.22         30.42         4.39 o                         
  -5   4  10       1990.04       1958.79        27.86 o                         
  -4   4  10        107.64        101.38         3.73 o                         
  -3   4  10        242.33        248.50         7.58 o                         
  -2   4  10        287.59        290.57         8.30 o                         
  -1   4  10        123.98        115.45         4.76 o                         
   0   4  10         75.17         53.09         2.38 o                         
   1   4  10        167.64        161.95         4.88 o                         
   2   4  10         59.26         63.98         2.09 o                         
   3   4  10        537.52        508.25         7.40 o                         
   4   4  10        636.95        593.00         9.41 o                         
   5   4  10       1078.50       1061.59        17.14 o                         
   6   4  10        159.57        145.73         5.75 o                         
   7   4  10        111.60        111.86         4.25 o                         
   8   4  10         14.67         20.91         1.69 o                         
   9   4  10         33.10         25.47         2.11 o                         
 -10   5  10          6.43          6.16         1.96 o                         
  -9   5  10         23.90         22.13         1.92 o                         
  -8   5  10        490.61        487.49        11.95 o                         
  -7   5  10         10.34          7.63         1.81 o                         
  -6   5  10        555.27        555.13        24.07 o                         
  -5   5  10        436.70        418.12        13.49 o                         
  -4   5  10          3.78          3.82         2.10 o                         
  -3   5  10         35.31         21.18         2.77 o                         
  -2   5  10          2.25          3.75         1.75 o                         
  -1   5  10          9.80         14.52         2.12 o                         
   0   5  10        784.99        756.50        17.22 o                         
   1   5  10          2.36          1.41         1.55 o                         
   2   5  10        859.66        854.13        19.19 o                         
   3   5  10        142.05        125.51         5.05 o                         
   4   5  10        135.03        126.70         5.11 o                         
   5   5  10        218.72        223.16        13.39 o                         
   6   5  10          8.14          7.92         2.20 o                         
   7   5  10         11.51         13.13         2.32 o                         
   8   5  10         47.20         52.16         4.20 o                         
   9   5  10          7.08          9.27         1.96 o                         
 -10   6  10        136.83        120.10         5.77 o                         
  -9   6  10         61.43         54.91         3.21 o                         
  -8   6  10        111.50        109.75         5.36 o                         
  -7   6  10        156.69        145.98         6.80 o                         
  -6   6  10          0.99         -1.60         2.71 o                         
  -5   6  10        127.85        106.23         8.66 o                         
  -4   6  10        422.10        406.00        10.93 o                         
  -3   6  10         11.82         15.56         1.91 o                         
  -2   6  10          7.84          3.02         1.70 o                         
  -1   6  10         76.68         61.76        10.62 o                         
   0   6  10         26.90         33.02         4.03 o                         
   1   6  10        111.19        111.94         6.27 o                         
   2   6  10         46.13         50.12         2.76 o                         
   3   6  10         96.16         92.92         4.95 o                         
   4   6  10        219.25        187.07        12.43 o                         
   5   6  10          0.30          1.86         1.19 o                         
   6   6  10        170.18        162.35         7.49 o                         
   7   6  10         95.95        106.18         5.34 o                         
   8   6  10         66.89         83.24         5.94 o                         
  -8   7  10         21.00         20.87         3.19 o                         
  -7   7  10          1.38          1.26         0.92 o                         
  -6   7  10         23.49         16.51         2.44 o                         
  -5   7  10         10.59         11.61         2.74 o                         
  -4   7  10        215.71        187.96         7.55 o                         
  -3   7  10         11.56          8.21         3.12 o                         
  -2   7  10       1058.11       1010.19        25.96 o                         
  -1   7  10          3.20          1.74         1.44 o                         
   0   7  10        139.88        153.85         7.80 o                         
   1   7  10        192.09        169.32        10.74 o                         
   2   7  10        409.68        369.22        18.18 o                         
   3   7  10         15.42         15.64         2.35 o                         
   4   7  10        107.41        108.26         4.35 o                         
   5   7  10        274.03        281.01         9.24 o                         
   6   7  10         16.94         21.60         2.41 o                         
   7   7  10        296.00        301.18        15.29 o                         
  -7   8  10         15.83          9.81         2.31 o                         
  -6   8  10          5.35          2.57         0.93 o                         
  -5   8  10         21.66         19.39         3.41 o                         
  -4   8  10          3.93          0.50         1.41 o                         
  -3   8  10       1706.42       1705.64        38.56 o                         
  -2   8  10         25.89         28.16         2.64 o                         
  -1   8  10       1967.27       2020.18        40.84 o                         
   0   8  10         23.12         22.89         3.04 o                         
   1   8  10         34.33         26.58         2.54 o                         
   2   8  10         95.73         83.33         5.28 o                         
   3   8  10         35.50         35.94         2.54 o                         
   4   8  10         68.74         73.12         2.78 o                         
   5   8  10         16.60         21.11         1.63 o                         
   6   8  10         87.63         88.23         4.27 o                         
  -6   9  10         31.37         32.68         2.37 o                         
  -5   9  10         52.14         46.23         3.22 o                         
  -4   9  10        259.68        260.54        18.54 o                         
  -3   9  10         27.56         27.98         4.57 o                         
  -2   9  10         13.45         11.60         2.15 o                         
  -1   9  10         93.81         79.03         3.35 o                         
   0   9  10         49.77         49.56         3.68 o                         
   1   9  10         77.88         84.65         6.81 o                         
   2   9  10          2.49          5.62         2.35 o                         
   3   9  10          8.43          6.81         2.10 o                         
   4   9  10          0.32          0.31         1.40 o                         
   5   9  10         50.22         49.63         3.50 o                         
  -4  10  10         82.79        106.23         6.14 o                         
  -3  10  10         12.06         12.58         2.37 o                         
  -2  10  10          0.27          1.08         1.64 o                         
  -1  10  10          0.64         -0.73         1.58 o                         
   0  10  10         29.59         26.80         3.29 o                         
   1  10  10         14.22         10.10         2.14 o                         
   2  10  10         59.16         63.27         4.60 o                         
   3  10  10          2.18         -0.65         1.08 o                         
 -11   1  11          0.17         -0.38         0.77 o                         
 -10   1  11          2.93          2.14         0.79 o                         
  -9   1  11          2.36          2.38         1.08 o                         
  -8   1  11          1.18          1.02         0.96 o                         
  -7   1  11         94.36         61.79         3.55 o                         
  -6   1  11        178.74        153.26         3.31 o                         
  -5   1  11        200.63        211.04         4.01 o                         
  -4   1  11          2.90          4.27         1.18 o                         
  -3   1  11       1361.79       1329.64        18.18 o                         
  -2   1  11        371.79        368.33         7.15 o                         
  -1   1  11          0.69          0.26         0.83 o                         
   0   1  11         59.10         45.76         2.00 o                         
   1   1  11          1.84          0.21         0.82 o                         
   2   1  11          0.34          0.81         0.70 o                         
   3   1  11         58.21         63.57         2.32 o                         
   4   1  11         75.91         83.95         3.66 o                         
   5   1  11          0.41         -0.29         1.01 o                         
   6   1  11         20.35         14.13         1.92 o                         
   7   1  11          0.15         -0.15         0.95 o                         
   8   1  11        101.71        106.96         4.45 o                         
   9   1  11         71.89         64.62         3.88 o                         
  10   1  11          2.54          0.84         0.73 o                         
 -11   2  11         22.11         16.65         3.31 o                         
 -10   2  11          0.61          0.13         0.94 o                         
  -9   2  11         17.31         14.19         1.52 o                         
  -8   2  11          1.01          0.88         1.20 o                         
  -7   2  11        201.25        185.81         5.41 o                         
  -6   2  11          2.80          5.64         0.98 o                         
  -5   2  11         40.33         36.20         2.12 o                         
  -4   2  11        559.57        535.91         9.43 o                         
  -3   2  11       1908.17       1989.48        25.59 o                         
  -2   2  11        771.26        785.30        12.16 o                         
  -1   2  11        514.09        496.46        14.65 o                         
   0   2  11        303.33        305.89         5.77 o                         
   1   2  11        294.71        284.24         5.39 o                         
   2   2  11         13.13         12.74         1.23 o                         
   3   2  11        278.16        275.73         5.77 o                         
   4   2  11         18.42         13.16         1.90 o                         
   5   2  11        107.39         92.18         3.56 o                         
   6   2  11         92.23         91.68         5.86 o                         
   7   2  11        385.27        402.91        10.73 o                         
   8   2  11        384.81        416.41         7.86 o                         
   9   2  11          0.63         -1.16         1.30 o                         
 -11   3  11         53.37         52.44         3.58 o                         
 -10   3  11         97.80        104.66         3.84 o                         
  -9   3  11         70.80         82.50         3.25 o                         
  -8   3  11         23.70         23.96         3.08 o                         
  -7   3  11         15.70         14.59         2.35 o                         
  -6   3  11         75.97         63.56         3.63 o                         
  -5   3  11         16.55         16.05         1.79 o                         
  -4   3  11         10.05          7.56         1.29 o                         
  -3   3  11          0.63          0.58         1.03 o                         
  -2   3  11        287.69        302.00         8.28 o                         
  -1   3  11        367.53        370.27         8.36 o                         
   0   3  11         21.61         23.11         2.10 o                         
   1   3  11         15.29         17.42         1.29 o                         
   2   3  11        218.03        195.72         4.15 o                         
   3   3  11         67.56         63.84         2.82 o                         
   4   3  11        232.46        227.08         5.17 o                         
   5   3  11         22.35         27.26         2.37 o                         
   6   3  11         39.07         34.55         3.93 o                         
   7   3  11         13.78         11.93         1.56 o                         
   8   3  11         33.56         38.38         1.65 o                         
   9   3  11         28.66         25.26         2.79 o                         
 -10   4  11          6.40          8.70         2.21 o                         
  -9   4  11         41.52         44.78         2.39 o                         
  -8   4  11          0.46          0.76         1.16 o                         
  -7   4  11          4.71          9.16         2.45 o                         
  -6   4  11        197.33        165.33        10.97 o                         
  -5   4  11        158.53        146.20         5.21 o                         
  -4   4  11         79.36         65.03         3.96 o                         
  -3   4  11        238.39        214.02         6.23 o                         
  -2   4  11        163.65        162.93         5.35 o                         
  -1   4  11        259.06        243.50         5.55 o                         
   0   4  11        140.97        122.27         5.10 o                         
   1   4  11         31.01         35.60         2.55 o                         
   2   4  11          1.44          2.89         0.82 o                         
   3   4  11        485.02        469.84         8.84 o                         
   4   4  11          4.13          3.92         1.59 o                         
   5   4  11         34.23         23.10         3.11 o                         
   6   4  11         11.31          8.77         1.55 o                         
   7   4  11          2.32          1.92         0.96 o                         
   8   4  11         55.17         53.00         2.59 o                         
 -10   5  11        132.72        150.73         7.10 o                         
  -9   5  11          1.09          1.27         0.87 o                         
  -8   5  11          1.28          2.19         1.43 o                         
  -7   5  11         24.22         26.61         2.50 o                         
  -6   5  11          0.08         -0.62         2.25 o                         
  -5   5  11         23.48         15.51         4.02 o                         
  -4   5  11         68.65         71.84         4.96 o                         
  -3   5  11        554.32        525.70        13.03 o                         
  -2   5  11        395.74        390.34        17.97 o                         
  -1   5  11        106.60        101.13         8.20 o                         
   0   5  11        130.94        119.08         9.12 o                         
   1   5  11        698.60        648.63        26.32 o                         
   2   5  11         70.32         73.78         4.32 o                         
   3   5  11         12.62         13.02         3.58 o                         
   4   5  11        492.22        526.49        23.39 o                         
   5   5  11         78.04         70.50        10.30 o                         
   6   5  11         22.26         21.05         2.64 o                         
   7   5  11         15.27         21.54         2.56 o                         
   8   5  11         47.39         45.23         4.39 o                         
  -9   6  11          1.15          1.62         1.04 o                         
  -8   6  11         15.24         20.02         3.75 o                         
  -7   6  11         43.87         51.55         3.21 o                         
  -6   6  11          7.06          4.52         2.58 o                         
  -5   6  11         75.11         81.26         4.20 o                         
  -4   6  11          0.02          0.69         2.54 o                         
  -3   6  11          3.50          5.73         2.06 o                         
  -2   6  11          8.69         10.17         4.34 o                         
  -1   6  11          4.00          5.28         2.03 o                         
   0   6  11          9.09          8.62         2.26 o                         
   1   6  11         10.83          7.10         4.37 o                         
   2   6  11        121.75        111.81         8.96 o                         
   3   6  11         13.95         16.51         3.71 o                         
   4   6  11         68.17         66.57         3.94 o                         
   5   6  11          0.61          1.34         1.34 o                         
   6   6  11         64.94         59.39         9.30 o                         
   7   6  11          5.05          5.71         2.21 o                         
  -8   7  11         40.55         42.55         3.91 o                         
  -7   7  11         20.71         18.84         2.15 o                         
  -6   7  11         16.59         21.25         2.05 o                         
  -5   7  11        187.35        179.83         6.14 o                         
  -4   7  11         83.12         85.66         4.26 o                         
  -3   7  11         18.93         26.79         2.60 o                         
  -2   7  11         39.76         44.46         3.26 o                         
  -1   7  11       1245.68       1242.68        43.32 o                         
   0   7  11          4.38          3.94         3.06 o                         
   1   7  11        387.64        377.96        23.72 o                         
   2   7  11        190.57        186.74        17.26 o                         
   3   7  11         14.49         14.84         1.90 o                         
   4   7  11          4.83          5.26         1.60 o                         
   5   7  11        232.03        223.64         6.23 o                         
   6   7  11         14.23         13.60         1.83 o                         
   7   7  11         18.76         16.89         2.39 o                         
  -7   8  11         23.50         21.16         2.69 o                         
  -6   8  11          3.65          4.92         1.03 o                         
  -5   8  11         35.50         45.90         3.39 o                         
  -4   8  11        273.60        277.88         7.68 o                         
  -3   8  11        265.66        273.22         7.81 o                         
  -2   8  11          0.91         -0.18         1.28 o                         
  -1   8  11          5.70          2.85         2.07 o                         
   0   8  11          7.04          7.55         1.86 o                         
   1   8  11          0.15         -0.25         1.40 o                         
   2   8  11         85.57         92.59         7.25 o                         
   3   8  11         15.96         19.22         1.92 o                         
   4   8  11          4.63          1.14         0.94 o                         
   5   8  11          4.14          2.35         1.44 o                         
  -5   9  11        122.67        124.20         4.70 o                         
  -4   9  11        199.11        213.72        10.10 o                         
  -3   9  11          2.93          2.23         1.31 o                         
  -2   9  11        183.54        187.36         5.62 o                         
  -1   9  11          4.51          5.96         1.28 o                         
   0   9  11         23.65         20.38         2.22 o                         
   1   9  11         45.14         36.71         4.16 o                         
   2   9  11         21.60         17.76         2.87 o                         
   3   9  11          0.31          0.92         1.31 o                         
   4   9  11          3.39          3.54         1.31 o                         
  -3  10  11         13.55         20.80         2.54 o                         
  -2  10  11         17.12         10.22         2.02 o                         
  -1  10  11          9.75         10.91         2.19 o                         
   0  10  11          1.70          0.56         1.19 o                         
   1  10  11         30.76         29.93         2.94 o                         
 -10   0  12         13.66         13.45         2.79 o                         
  -9   0  12         12.05          9.85         2.15 o                         
  -7   0  12         88.64         65.93         4.58 o                         
  -6   0  12        884.92        968.96        16.26 o                         
  -5   0  12         97.42        114.39         4.82 o                         
  -4   0  12        254.23        288.41         8.98 o                         
  -3   0  12        865.17        904.18        23.00 o                         
  -2   0  12          0.24         -0.19         1.17 o                         
  -1   0  12        657.23        663.26        13.18 o                         
   0   0  12          6.26          4.49         2.76 o                         
   1   0  12        358.15        350.14         8.89 o                         
   2   0  12        408.39        421.43        14.07 o                         
   3   0  12         74.24         55.48         5.50 o                         
   4   0  12         50.06         55.32         3.43 o                         
   5   0  12        637.53        611.08        43.33 o                         
   6   0  12         32.63         35.00         4.47 o                         
   7   0  12        157.97        165.85         7.58 o                         
   8   0  12         11.12         12.37         3.22 o                         
   9   0  12         20.77         23.62         2.98 o                         
 -10   1  12          0.31          1.54         1.79 o                         
  -9   1  12         31.03         33.29         2.29 o                         
  -8   1  12        128.77        131.93        15.70 o                         
  -7   1  12         41.37         51.76         2.45 o                         
  -6   1  12        715.53        771.81        11.63 o                         
  -5   1  12       1063.75       1142.10        14.47 o                         
  -4   1  12        779.82        817.55        12.86 o                         
  -3   1  12       1267.96       1274.00        17.88 o                         
  -2   1  12         41.71         33.37         1.98 o                         
  -1   1  12         21.59         16.71         1.73 o                         
   0   1  12        460.27        453.02         7.84 o                         
   1   1  12          5.98          5.06         1.21 o                         
   2   1  12          0.97          4.86         1.11 o                         
   3   1  12        201.82        210.06         7.24 o                         
   4   1  12        306.16        299.42         5.86 o                         
   5   1  12        126.09        122.72         6.87 o                         
   6   1  12         34.54         37.25         2.13 o                         
   7   1  12         58.37         58.66         3.28 o                         
   8   1  12         16.54         18.49         1.62 o                         
   9   1  12          0.00         -0.27         0.96 o                         
 -10   2  12         27.30         23.53         2.19 o                         
  -9   2  12         79.12         84.07         3.97 o                         
  -8   2  12        139.61        141.35         4.12 o                         
  -7   2  12        156.52        155.34         5.57 o                         
  -6   2  12        131.05        124.19         4.07 o                         
  -5   2  12         10.67          8.14         1.33 o                         
  -4   2  12         38.32         33.07         2.33 o                         
  -3   2  12       2128.32       2167.73        30.53 o                         
  -2   2  12       1141.86       1181.48        16.92 o                         
  -1   2  12         49.00         50.26         2.61 o                         
   0   2  12          3.09          1.75         1.11 o                         
   1   2  12         45.45         41.60         2.07 o                         
   2   2  12         18.76         12.98         1.63 o                         
   3   2  12         17.54         16.06         1.44 o                         
   4   2  12         27.35         36.56         2.53 o                         
   5   2  12         42.83         37.30         2.87 o                         
   6   2  12         11.04         10.55         1.86 o                         
   7   2  12        553.68        612.13         9.77 o                         
   8   2  12        301.83        340.80         7.01 o                         
   9   2  12         69.23         70.97         3.14 o                         
 -10   3  12          4.17          4.93         2.15 o                         
  -9   3  12        216.65        225.00         6.54 o                         
  -8   3  12          3.58          3.65         1.41 o                         
  -7   3  12         23.76         19.89         4.27 o                         
  -6   3  12        230.26        260.98         8.71 o                         
  -5   3  12        189.33        167.46         6.82 o                         
  -4   3  12        101.74         92.14         3.76 o                         
  -3   3  12         19.73         19.09         2.02 o                         
  -2   3  12          1.27          1.91         1.39 o                         
  -1   3  12          5.62          4.12         1.13 o                         
   0   3  12         14.47          9.58         1.46 o                         
   1   3  12          0.03          0.12         0.88 o                         
   2   3  12          0.05         -0.26         0.86 o                         
   3   3  12          1.80          1.35         0.77 o                         
   4   3  12        100.08         89.78         3.79 o                         
   5   3  12        197.46        197.23         5.60 o                         
   6   3  12         37.99         41.04         2.55 o                         
   7   3  12         51.95         47.81         2.54 o                         
   8   3  12         21.71         23.87         2.11 o                         
 -10   4  12        164.74        185.95         8.06 o                         
  -9   4  12        111.91        113.22         4.04 o                         
  -8   4  12         10.76          8.16         1.87 o                         
  -7   4  12         72.21         72.40         5.00 o                         
  -6   4  12          0.16          1.55         1.61 o                         
  -5   4  12        374.60        355.62        10.11 o                         
  -4   4  12        133.15        117.51         5.53 o                         
  -3   4  12        475.32        447.93        10.21 o                         
  -2   4  12        181.28        156.01         6.36 o                         
  -1   4  12         85.18         74.10         4.16 o                         
   0   4  12       1021.35       1008.05        16.02 o                         
   1   4  12         30.59         35.18         2.09 o                         
   2   4  12         46.61         41.69         2.53 o                         
   3   4  12         16.55         14.31         2.12 o                         
   4   4  12         29.05         21.41         2.35 o                         
   5   4  12         89.47         83.39         4.33 o                         
   6   4  12          3.20          3.80         1.35 o                         
   7   4  12          0.87          0.97         1.01 o                         
  -9   5  12         17.81         19.08         2.36 o                         
  -8   5  12         94.52         99.35         4.94 o                         
  -7   5  12        106.30        121.62         6.16 o                         
  -6   5  12          2.01         -0.33         1.60 o                         
  -5   5  12         64.76         54.07         4.41 o                         
  -4   5  12         12.15          2.75         2.64 o                         
  -3   5  12         97.64        109.74         6.55 o                         
  -2   5  12         53.57         53.47         4.34 o                         
  -1   5  12         98.71         93.98         5.90 o                         
   0   5  12         10.89         14.10         2.61 o                         
   1   5  12        665.01        619.23        17.41 o                         
   2   5  12         68.75         80.15         7.04 o                         
   3   5  12          4.39          5.61         2.63 o                         
   4   5  12        271.37        277.80        10.70 o                         
   5   5  12          1.01          0.62         1.48 o                         
   6   5  12         97.45         95.62         7.90 o                         
   7   5  12         14.16         14.27         2.79 o                         
  -8   6  12         14.20         13.89         1.35 o                         
  -7   6  12         71.99         69.36         4.15 o                         
  -6   6  12         31.51         25.98         3.12 o                         
  -5   6  12        186.57        190.03        10.87 o                         
  -4   6  12         54.55         53.28         3.41 o                         
  -3   6  12          0.02         -1.24         1.24 o                         
  -2   6  12        137.67        131.96         6.84 o                         
  -1   6  12          0.95          4.23         2.92 o                         
   0   6  12          4.26          6.94         3.48 o                         
   1   6  12        395.48        363.44        16.28 o                         
   2   6  12         27.24         28.19         2.61 o                         
   3   6  12         16.73         13.10         1.94 o                         
   4   6  12          8.61          5.74         2.09 o                         
   5   6  12         47.71         44.16         2.83 o                         
   6   6  12         48.80         44.46         2.54 o                         
   7   6  12          0.15          0.90         0.82 o                         
  -7   7  12          5.32          4.56         1.49 o                         
  -6   7  12          0.84          2.33         1.11 o                         
  -5   7  12          4.24          8.68         1.75 o                         
  -4   7  12         58.01         61.62         3.40 o                         
  -3   7  12         63.90         61.64         3.53 o                         
  -2   7  12        156.74        159.15         5.92 o                         
  -1   7  12         26.11         26.32         8.20 o                         
   0   7  12          0.50          0.72         1.69 o                         
   1   7  12          9.04          6.52         1.90 o                         
   2   7  12         49.84         54.52         5.66 o                         
   3   7  12        254.44        281.16        12.72 o                         
   4   7  12          8.71          6.70         1.14 o                         
   5   7  12         89.21        100.37         6.43 o                         
   6   7  12         11.99          6.60         1.60 o                         
  -6   8  12          0.11          0.03         0.79 o                         
  -5   8  12         40.24         52.19         3.15 o                         
  -4   8  12         71.89         62.78         4.73 o                         
  -3   8  12         14.90         12.50         1.64 o                         
  -2   8  12          0.33          0.42         1.02 o                         
  -1   8  12          0.78          0.64         1.12 o                         
   0   8  12          2.01          0.83         1.40 o                         
   1   8  12        317.47        289.47        24.13 o                         
   2   8  12         10.07          7.60         1.79 o                         
   3   8  12        129.31        125.97         6.09 o                         
   4   8  12         37.78         38.53         3.69 o                         
  -3   9  12         24.40         20.82         2.79 o                         
  -2   9  12         19.97         23.15         1.97 o                         
  -1   9  12         30.58         31.87         3.57 o                         
   0   9  12         47.30         42.04         2.73 o                         
   1   9  12         19.55         17.30         1.77 o                         
   2   9  12          0.15          0.29         1.15 o                         
   3   9  12         18.92         25.84         2.60 o                         
 -10   1  13         15.03         16.72         2.35 o                         
  -9   1  13        148.80        153.94         5.13 o                         
  -8   1  13         70.41         67.62         2.91 o                         
  -7   1  13          3.10          0.99         1.32 o                         
  -6   1  13        100.54        110.32         3.24 o                         
  -5   1  13        624.27        640.65        11.92 o                         
  -4   1  13         35.27         35.46         2.59 o                         
  -3   1  13        208.90        207.72         5.79 o                         
  -2   1  13        310.81        324.91         7.55 o                         
  -1   1  13        458.49        477.09         9.61 o                         
   0   1  13         36.49         26.62         2.36 o                         
   1   1  13         32.77         31.90         2.64 o                         
   2   1  13        101.34        105.65         3.82 o                         
   3   1  13         23.25         24.03         2.39 o                         
   4   1  13          1.02         -0.62         1.21 o                         
   5   1  13          6.06          8.55         2.07 o                         
   6   1  13         27.09         30.15         2.38 o                         
   7   1  13          1.20          2.43         1.04 o                         
   8   1  13          1.51          1.71         1.24 o                         
 -10   2  13         52.72         50.21         3.69 o                         
  -9   2  13        109.69        114.15         5.15 o                         
  -8   2  13         57.92         64.38         3.56 o                         
  -7   2  13        354.15        375.64         9.29 o                         
  -6   2  13        127.30        139.18         4.61 o                         
  -5   2  13        540.09        517.84         9.26 o                         
  -4   2  13         67.29         65.72         2.91 o                         
  -3   2  13        171.89        191.58         6.23 o                         
  -2   2  13         41.90         33.42         2.42 o                         
  -1   2  13        530.58        534.33        11.72 o                         
   0   2  13        202.81        233.82         6.44 o                         
   1   2  13         19.34         19.44         1.69 o                         
   2   2  13         33.01         33.16         2.69 o                         
   3   2  13        107.67        106.35         4.17 o                         
   4   2  13        122.70        112.48         5.45 o                         
   5   2  13          8.12          8.05         2.24 o                         
   6   2  13         14.09         10.84         2.42 o                         
   7   2  13        149.66        137.68         6.85 o                         
   8   2  13          2.12          0.66         1.07 o                         
  -9   3  13          7.13         10.80         1.64 o                         
  -8   3  13         51.03         61.28         2.88 o                         
  -7   3  13         24.97         29.90         3.26 o                         
  -6   3  13        164.50        185.67        11.87 o                         
  -5   3  13         21.74         24.66         2.02 o                         
  -4   3  13         51.28         46.59         2.97 o                         
  -3   3  13          0.33          0.40         1.89 o                         
  -2   3  13         22.71         17.08         1.81 o                         
  -1   3  13         33.03         29.87         2.11 o                         
   0   3  13         54.42         54.87         3.54 o                         
   1   3  13          0.94          3.44         1.18 o                         
   2   3  13         26.14         30.01         2.27 o                         
   3   3  13         30.40         31.98         3.90 o                         
   4   3  13         49.33         57.57         3.00 o                         
   5   3  13          4.09          5.33         1.50 o                         
   6   3  13         39.47         43.80         2.49 o                         
   7   3  13          1.05          0.70         1.34 o                         
  -9   4  13         10.41          9.27         1.40 o                         
  -8   4  13         12.14         12.49         1.35 o                         
  -7   4  13         50.33         44.00         3.65 o                         
  -6   4  13         76.88         84.28         5.39 o                         
  -5   4  13          0.95          0.57         1.34 o                         
  -4   4  13         27.86         16.95         2.21 o                         
  -3   4  13        403.93        406.37        11.01 o                         
  -2   4  13        189.90        174.77         5.17 o                         
  -1   4  13         68.01         63.52         3.50 o                         
   0   4  13         50.80         36.80         2.15 o                         
   1   4  13          1.58          0.98         1.19 o                         
   2   4  13         24.50         24.72         1.84 o                         
   3   4  13          8.27          7.22         1.46 o                         
   4   4  13        134.36        141.73         4.86 o                         
   5   4  13         56.88         55.25         2.78 o                         
   6   4  13        115.98        117.96         6.45 o                         
  -8   5  13         14.97         20.83         1.45 o                         
  -7   5  13         31.05         26.98         3.31 o                         
  -6   5  13         51.56         54.98         3.83 o                         
  -5   5  13          4.73          5.11         2.51 o                         
  -4   5  13        187.79        189.10         8.29 o                         
  -3   5  13          0.09          1.61         1.48 o                         
  -2   5  13         18.14         21.60         2.08 o                         
  -1   5  13          2.48          1.55         1.67 o                         
   0   5  13        182.47        178.04         6.75 o                         
   1   5  13         65.22         60.64         3.88 o                         
   2   5  13         86.48         86.86         5.60 o                         
   3   5  13         11.02         12.06         2.44 o                         
   4   5  13         68.58         69.05         4.70 o                         
   5   5  13         10.74          9.79         1.90 o                         
   6   5  13          1.29          2.79         2.02 o                         
   7   5  13          2.22          2.67         1.21 o                         
  -8   6  13         11.46          8.96         1.15 o                         
  -7   6  13         59.17         56.51         3.32 o                         
  -6   6  13         59.75         66.71         4.13 o                         
  -5   6  13         68.80         68.52         3.60 o                         
  -4   6  13          1.32          2.08         1.56 o                         
  -3   6  13         62.24         61.29         3.01 o                         
  -2   6  13        281.82        337.38        13.49 o                         
  -1   6  13        388.06        381.48        12.41 o                         
   0   6  13        156.23        146.19         7.02 o                         
   1   6  13         94.05         93.24         4.54 o                         
   2   6  13        133.07        156.58         7.22 o                         
   3   6  13        200.85        225.58         8.63 o                         
   4   6  13         40.80         44.74         3.47 o                         
   5   6  13          0.52          0.13         1.16 o                         
   6   6  13         11.41          8.14         1.73 o                         
  -6   7  13          6.41          8.84         1.64 o                         
  -5   7  13         13.95         18.22         3.19 o                         
  -4   7  13         58.67         61.73         3.09 o                         
  -3   7  13          6.79          6.84         1.39 o                         
  -2   7  13         28.94         26.18         2.28 o                         
  -1   7  13        213.43        231.17         8.78 o                         
   0   7  13          8.50         12.91         1.82 o                         
   1   7  13         78.20         79.96         5.25 o                         
   2   7  13         51.02         46.30         5.26 o                         
   3   7  13          9.77          8.37         1.69 o                         
   4   7  13          4.19          3.54         1.73 o                         
   5   7  13          0.01          0.23         1.10 o                         
  -5   8  13          6.70          4.51         1.12 o                         
  -3   8  13          0.39          1.38         0.99 o                         
  -2   8  13         99.92        101.43         3.82 o                         
  -1   8  13          0.35          1.11         0.85 o                         
   0   8  13          0.51          2.59         1.27 o                         
   1   8  13          6.92          8.36         2.52 o                         
   2   8  13         41.69         50.85         4.29 o                         
   3   8  13         81.82         83.13         5.18 o                         
   0   9  13         51.66         45.19         3.58 o                         
  -8   0  14         42.40         49.40         3.48 o                         
  -7   0  14         74.97         85.04         4.09 o                         
  -6   0  14         27.52         18.30         3.91 o                         
  -5   0  14        154.42        189.36        10.15 o                         
  -4   0  14         23.56         23.21         2.60 o                         
  -3   0  14        298.32        310.86         9.34 o                         
  -2   0  14       2321.08       2560.98        79.32 o                         
  -1   0  14       1414.37       1562.99        37.21 o                         
   0   0  14        232.12        280.88        19.10 o                         
   1   0  14          2.28          1.27         1.79 o                         
   2   0  14          5.23          4.83         3.00 o                         
   3   0  14         62.78         44.15         4.43 o                         
   4   0  14         11.77          5.41         3.02 o                         
   5   0  14         67.92         68.46         4.77 o                         
   6   0  14          0.69          0.97         1.39 o                         
   7   0  14          4.83          6.56         1.50 o                         
  -9   1  14          2.96          6.66         1.31 o                         
  -8   1  14        240.27        286.11         9.22 o                         
  -7   1  14          1.86          3.90         1.56 o                         
  -6   1  14        267.05        284.62         6.60 o                         
  -5   1  14         26.85         34.30         2.63 o                         
  -4   1  14         40.39         41.43         2.49 o                         
  -3   1  14        223.99        223.65         7.82 o                         
  -2   1  14         35.19         28.63         2.92 o                         
  -1   1  14         26.76         21.76         1.89 o                         
   0   1  14        171.29        161.28         5.17 o                         
   1   1  14          1.49          1.08         1.14 o                         
   2   1  14        118.07         97.02         5.05 o                         
   3   1  14         90.93         67.48         4.87 o                         
   4   1  14          1.86          0.67         1.67 o                         
   5   1  14         12.55         19.66         2.00 o                         
   6   1  14         17.21         19.22         1.72 o                         
   7   1  14          1.15          0.80         0.78 o                         
  -9   2  14         13.84         10.70         1.60 o                         
  -8   2  14         29.93         38.49         2.43 o                         
  -7   2  14          2.88          4.17         1.18 o                         
  -6   2  14          6.97          5.43         1.14 o                         
  -5   2  14         82.56         62.08         6.33 o                         
  -4   2  14         77.16         75.18         3.51 o                         
  -3   2  14        252.31        246.71         8.27 o                         
  -2   2  14         20.02         20.34         2.27 o                         
  -1   2  14        244.81        234.97         5.71 o                         
   0   2  14        327.99        324.62         7.74 o                         
   1   2  14        171.16        159.25         5.60 o                         
   2   2  14        112.01        110.95        17.84 o                         
   3   2  14         99.71         95.46         3.79 o                         
   4   2  14         51.13         51.50         4.01 o                         
   5   2  14         62.18         49.16         2.29 o                         
   6   2  14          6.77          9.25         1.82 o                         
   7   2  14         30.36         39.06         2.60 o                         
  -9   3  14         23.02         32.42         2.89 o                         
  -8   3  14          1.58          0.98         0.92 o                         
  -7   3  14         18.84         15.06         1.67 o                         
  -6   3  14        254.41        266.51         9.76 o                         
  -5   3  14        276.33        264.84         7.09 o                         
  -4   3  14          6.50          3.66         1.39 o                         
  -3   3  14         36.69         39.97         2.72 o                         
  -2   3  14         72.56         64.65         7.10 o                         
  -1   3  14        356.89        354.06        12.23 o                         
   0   3  14          5.07          6.67         2.61 o                         
   1   3  14          2.32          1.23         1.08 o                         
   2   3  14        261.39        258.51         6.32 o                         
   3   3  14          0.02         -0.53         1.37 o                         
   4   3  14         71.69         64.92         4.32 o                         
   5   3  14        244.24        252.02         7.20 o                         
   6   3  14         59.43         65.36         3.05 o                         
   7   3  14          3.89          0.85         1.14 o                         
  -8   4  14         16.15         15.73         1.71 o                         
  -7   4  14          3.03          2.48         0.96 o                         
  -6   4  14         74.56         82.53         4.91 o                         
  -5   4  14         13.78         16.16         1.74 o                         
  -4   4  14        160.93        167.79         4.86 o                         
  -3   4  14          0.46          0.06         1.71 o                         
  -2   4  14          3.07          1.94         1.35 o                         
  -1   4  14        133.65        141.87         8.44 o                         
   0   4  14         40.86         41.03         4.18 o                         
   1   4  14        206.62        188.33         5.65 o                         
   2   4  14         54.43         38.74         2.02 o                         
   3   4  14         40.85         38.69         2.08 o                         
   4   4  14          3.75          1.35         1.11 o                         
   5   4  14         12.21         10.74         1.31 o                         
  -8   5  14         23.09         22.93         2.35 o                         
  -7   5  14          4.50          8.65         1.08 o                         
  -6   5  14         26.32         27.59         5.20 o                         
  -5   5  14         26.12         24.06         2.70 o                         
  -4   5  14         55.11         56.29         4.17 o                         
  -3   5  14        306.35        307.99        18.47 o                         
  -2   5  14         21.71         20.83         2.29 o                         
  -1   5  14        132.36        126.47         5.97 o                         
   0   5  14         92.16         97.87         7.35 o                         
   1   5  14         21.44         24.79         3.66 o                         
   2   5  14          8.27          8.60         1.90 o                         
   3   5  14         33.65         36.14         3.26 o                         
   4   5  14          6.12          9.16         1.82 o                         
   5   5  14          1.85          3.77         1.71 o                         
  -7   6  14          8.13          8.17         1.13 o                         
  -6   6  14         69.23         75.11         3.81 o                         
  -5   6  14         94.37        102.36        10.51 o                         
  -4   6  14         65.05         72.48         6.89 o                         
  -3   6  14          1.47          1.74         1.62 o                         
  -2   6  14          1.19          0.83         0.98 o                         
  -1   6  14         20.93         18.00         1.92 o                         
   0   6  14         18.33         18.38         2.01 o                         
   1   6  14          0.19          0.04         1.28 o                         
   2   6  14        110.04        107.04         5.94 o                         
   3   6  14         58.45         57.12         3.64 o                         
   4   6  14          8.40         14.87         2.40 o                         
   5   6  14          3.27          7.48         1.64 o                         
  -5   7  14         46.19         63.79         4.54 o                         
  -4   7  14          0.80          0.35         1.48 o                         
  -3   7  14         37.07         34.68         2.10 o                         
  -2   7  14         54.93         50.46         2.67 o                         
  -1   7  14         11.14         19.27         1.54 o                         
   0   7  14         17.17         19.36         1.85 o                         
   1   7  14          1.80          2.12         1.21 o                         
   2   7  14          4.28          1.27         1.39 o                         
   3   7  14          2.88          0.83         1.27 o                         
  -4   8  14         48.18         45.00         3.29 o                         
  -2   8  14          2.83          4.64         1.62 o                         
  -1   8  14         11.78         10.68         2.02 o                         
   0   8  14        107.60        121.92         4.51 o                         
   1   8  14        159.17        166.16         7.56 o                         
  -8   1  15          7.67          5.10         1.89 o                         
  -7   1  15          2.37          6.52         1.66 o                         
  -6   1  15          3.00          4.85         1.38 o                         
  -5   1  15         28.79         40.25         2.29 o                         
  -4   1  15         15.94         12.01         1.95 o                         
  -3   1  15         87.91         89.25         4.56 o                         
  -2   1  15         10.50         11.50         2.38 o                         
  -1   1  15         47.16         41.03         3.11 o                         
   0   1  15        167.86        192.86         6.31 o                         
   1   1  15        479.81        506.84        11.04 o                         
   2   1  15        197.88        211.54         8.85 o                         
   3   1  15         18.64         15.81         1.78 o                         
   4   1  15         84.14         82.22         3.51 o                         
   5   1  15         17.39         19.83         1.70 o                         
   6   1  15         19.54         21.51         2.77 o                         
   7   1  15         64.76         66.56         2.76 o                         
  -8   2  15          5.13          4.94         1.64 o                         
  -7   2  15         78.88        112.29         5.16 o                         
  -6   2  15          0.00          0.70         1.31 o                         
  -5   2  15         92.19         94.93         3.81 o                         
  -4   2  15          9.58         10.36         1.35 o                         
  -3   2  15        192.88        191.61        11.39 o                         
  -2   2  15         12.88         17.76         3.67 o                         
  -1   2  15         73.64         81.49         4.03 o                         
   0   2  15        313.77        313.02         6.49 o                         
   1   2  15          3.55          4.65         1.72 o                         
   2   2  15         61.78         66.42         2.94 o                         
   3   2  15          2.20          1.28         1.08 o                         
   4   2  15         34.73         32.73         2.49 o                         
   5   2  15         30.69         32.63         2.27 o                         
   6   2  15         50.94         65.93         2.32 o                         
  -8   3  15          1.44          0.96         1.27 o                         
  -7   3  15          3.66          3.05         1.28 o                         
  -6   3  15          0.02          1.05         1.28 o                         
  -5   3  15         87.20         93.40         7.54 o                         
  -4   3  15         11.77          8.15         1.38 o                         
  -3   3  15        102.61        110.04         4.76 o                         
  -2   3  15         45.90         40.91         3.37 o                         
  -1   3  15         54.17         64.18         4.54 o                         
   0   3  15         69.94         70.04         3.93 o                         
   1   3  15         33.74         25.10         1.96 o                         
   2   3  15          9.92          4.07         1.85 o                         
   3   3  15          0.71          1.76         0.75 o                         
   4   3  15          9.90         10.43         1.00 o                         
   5   3  15         81.31         90.75         2.97 o                         
  -7   4  15          2.96          1.78         1.04 o                         
  -6   4  15          6.66          8.56         1.42 o                         
  -5   4  15        133.77        153.18        10.34 o                         
  -4   4  15        135.73        152.99         6.52 o                         
  -3   4  15         32.26         36.58         2.26 o                         
  -2   4  15          9.83         15.18         2.91 o                         
  -1   4  15         49.63         51.50         2.72 o                         
   0   4  15         11.86         14.74         1.62 o                         
   1   4  15        144.46        140.71         6.32 o                         
   2   4  15         91.93         79.68         2.52 o                         
   3   4  15          0.00         -0.73         0.73 o                         
   4   4  15          0.35         -0.73         1.38 o                         
   5   4  15          7.90          8.85         1.69 o                         
  -7   5  15          1.05         -0.14         0.67 o                         
  -6   5  15         38.25         43.83         5.31 o                         
  -5   5  15         41.57         53.48         3.35 o                         
  -4   5  15         41.23         42.70         2.60 o                         
  -3   5  15         42.08         38.41         2.55 o                         
  -2   5  15         16.92         17.02         2.42 o                         
  -1   5  15          6.00          7.72         1.95 o                         
   0   5  15          4.22          2.02         1.13 o                         
   1   5  15         26.01         22.32         2.36 o                         
   2   5  15          0.01          0.19         1.11 o                         
   3   5  15          5.82          4.78         1.31 o                         
   4   5  15          7.73         11.83         1.98 o                         
  -6   6  15         76.61         66.24         3.92 o                         
  -5   6  15          0.17          0.85         1.42 o                         
  -4   6  15         12.24         10.37         4.26 o                         
  -3   6  15          0.83          0.71         1.03 o                         
  -2   6  15         38.56         53.02         4.92 o                         
  -1   6  15          5.20          5.54         2.17 o                         
   0   6  15         23.79         22.17         2.69 o                         
   1   6  15          0.10          0.21         0.85 o                         
   2   6  15          6.07          3.54         1.40 o                         
   3   6  15         38.52         38.23         3.21 o                         
  -4   7  15         62.24         70.20         4.35 o                         
  -2   7  15         59.65         62.10         4.52 o                         
  -1   7  15         77.95         95.29         5.83 o                         
   0   7  15         52.75         60.83         4.58 o                         
   1   7  15        125.52        134.47         6.77 o                         
  -6   0  16         14.69         11.18         2.46 o                         
  -5   0  16          0.03          1.77         2.21 o                         
  -4   0  16          0.50          1.48         2.33 o                         
  -3   0  16         55.87         62.64         6.43 o                         
  -2   0  16         10.50         14.35         3.92 o                         
  -1   0  16        118.69        131.22         9.41 o                         
   0   0  16         26.84         30.30         3.47 o                         
   1   0  16         50.85         56.90         4.35 o                         
   2   0  16         51.23         70.53         4.68 o                         
   3   0  16         60.71         65.36         5.37 o                         
   4   0  16        310.88        377.98        22.35 o                         
   5   0  16          2.07          2.58         1.28 o                         
   6   0  16         89.50         78.91         4.33 o                         
  -7   1  16        191.04        199.17         8.91 o                         
  -6   1  16         58.12         72.80         3.98 o                         
  -5   1  16         22.77         19.06         1.69 o                         
  -4   1  16        312.11        341.58        13.31 o                         
  -3   1  16         57.94         69.42         4.69 o                         
  -2   1  16         11.41         10.24         2.45 o                         
  -1   1  16        193.08        199.32         8.36 o                         
   0   1  16         38.41         53.23         3.11 o                         
   1   1  16          0.00          0.47         1.11 o                         
   2   1  16         20.79         19.26         1.84 o                         
   3   1  16         35.05         27.50         2.34 o                         
   4   1  16          1.23          1.65         0.91 o                         
   5   1  16          3.42          4.91         0.85 o                         
  -7   2  16        184.44        236.76         9.73 o                         
  -6   2  16          0.39          0.93         1.01 o                         
  -5   2  16          0.07          0.07         1.75 o                         
  -4   2  16         30.37         29.07         2.32 o                         
  -3   2  16          4.84          6.31         1.23 o                         
  -2   2  16         15.10          8.16         1.96 o                         
  -1   2  16         24.78         18.86         2.30 o                         
   0   2  16        682.52        789.48        19.64 o                         
   1   2  16        294.35        342.53         9.36 o                         
   2   2  16          0.01         -1.09         1.09 o                         
   3   2  16         58.75         56.89         2.59 o                         
   4   2  16         45.77         39.21         1.99 o                         
   5   2  16          0.43          0.75         0.86 o                         
  -7   3  16         41.60         37.30         2.92 o                         
  -6   3  16         34.95         38.74         3.22 o                         
  -5   3  16          0.05          0.16         1.10 o                         
  -4   3  16         38.07         42.99         2.57 o                         
  -3   3  16         46.08         53.21         2.55 o                         
  -2   3  16         60.20         65.59         3.02 o                         
  -1   3  16          9.03         11.08         1.69 o                         
   0   3  16          0.14          1.60         1.14 o                         
   1   3  16          0.59         -0.27         1.00 o                         
   2   3  16          0.19          0.57         0.87 o                         
   3   3  16         70.61         69.67         2.62 o                         
   4   3  16          1.82          1.98         0.94 o                         
  -6   4  16          0.60          1.82         0.90 o                         
  -5   4  16          0.50          0.72         1.11 o                         
  -4   4  16          0.08          0.73         1.56 o                         
  -3   4  16        167.15        168.94         5.11 o                         
  -2   4  16        178.37        194.74         6.90 o                         
  -1   4  16         35.49         37.74         3.01 o                         
   0   4  16          1.18          2.90         1.32 o                         
   1   4  16         41.46         40.93         3.49 o                         
   2   4  16        152.24        150.84         5.24 o                         
  -5   5  16         26.23         27.53         2.90 o                         
  -4   5  16          9.69          8.64         1.96 o                         
  -3   5  16         31.59         21.97         3.72 o                         
  -2   5  16         18.64         14.10         2.64 o                         
  -1   5  16          0.71          3.17         1.77 o                         
   0   5  16         56.39         54.92         4.62 o                         
   1   5  16          6.91          4.23         1.77 o                         
   2   5  16          2.78          3.25         1.35 o                         
  -4   6  16         51.17         53.29         3.56 o                         
  -3   6  16          0.26          0.23         1.12 o                         
  -2   6  16          1.06          0.79         1.23 o                         
  -1   6  16         18.45         23.16         2.79 o                         
   0   6  16          7.41         10.52         2.00 o                         
  -4   1  17         25.07         22.99         2.40 o                         
  -3   1  17          0.36          2.15         1.48 o                         
  -2   1  17         92.91         99.20         5.52 o                         
  -1   1  17         91.25        124.33         5.88 o                         
   0   1  17         81.73         95.99         5.00 o                         
   1   1  17         32.71         31.42         4.98 o                         
   2   1  17         23.02         22.35         2.37 o                         
   3   1  17          2.55          5.72         0.93 o                         
   4   1  17        133.48        161.11         5.13 o                         
  -3   2  17         69.87         79.67         4.14 o                         
  -2   2  17          0.00         -2.69         2.69 o                         
  -1   2  17        105.82        120.03         5.37 o                         
   0   2  17         32.17         41.36         3.17 o                         
   1   2  17          6.75         10.25         2.33 o                         
   2   2  17          1.43          1.50         1.20 o                         
   3   2  17        139.76        140.54         4.92 o                         
  -3   3  17         14.45         16.84         1.76 o                         
  -2   3  17          0.00         -0.72         1.22 o                         
  -1   3  17         82.12         94.22         4.24 o                         
   0   3  17          0.30          3.05         1.41 o                         
   1   3  17          6.69          6.64         1.86 o                         
   2   3  17         73.39         78.97         4.64 o                         
  -1   4  17          2.45          3.06         1.39 o                         
  -3   0  18         20.58         20.08         2.77 o                         
  -2   0  18        376.39        490.76        17.55 o                         
  -1   0  18         36.52         96.17         6.62 o                         
   0   0  18         10.38          1.71         3.12 o                         
   1   0  18          2.27         -0.25         1.52 o                         
   2   0  18        139.93        153.94         6.98 o                         
  -3   1  18         52.82         69.83         3.38 o                         
  -2   1  18          0.66          1.74         1.10 o                         
  -1   1  18          0.57          0.29         1.56 o                         
   0   1  18          7.78          6.21         1.31 o                         
   1   1  18         25.05         23.23         1.98 o                         
   2   1  18          0.04          0.00         0.78 o                         
  -2   2  18         24.40         23.58         3.56 o                         
  -1   2  18         65.75         91.30         3.77 o                         
   0   2  18         27.45         20.60         1.89 o                         
   1   2  18         16.84         13.94         1.33 o                         
                                                                                
