# Supplementary material for: High-throughput nanoscale crystallization of di­hydro­pyridine active pharmaceutical ingredients
Source: Acta Crystallogr B Struct Sci Cryst Eng Mater. 2023 Dec 21;80(Pt 1):4–12. doi: 10.1107/S2052520623010053 (PMC10848412; doi:10.1107/S2052520623010053)
Supplement: Supplementary file 4 [file b-80-00004-nifedipine-dioxanesup4.hkl]

data_nifedipine-dioxane 
#data_nifedipine-1,4-dioxane                                      
_shelx_title ' nisoldipine1,4-dioxanesolvate_auto_a.res in P2(1)/c'             
_shelx_refln_list_code          4                                               
_shelx_F_calc_maximum      173.45                                               
_exptl_crystal_F_000       824.00                                               
_reflns_d_resolution_high  0.7995                                               
                                                                                
loop_                                                                           
 _space_group_symop_operation_xyz                                               
 'x, y, z'                                                                      
 '-x, y+1/2, -z+1/2'                                                            
 '-x, -y, -z'                                                                   
 'x, -y-1/2, z-1/2'                                                             
                                                                                
_cell_length_a    14.0927                                                       
_cell_length_b     9.2253                                                       
_cell_length_c    14.5139                                                       
_cell_angle_alpha  90.000                                                       
_cell_angle_beta   97.164                                                       
_cell_angle_gamma  90.000                                                       
                                                                                
_shelx_F_squared_multiplier     1.000                                           
                                                                                
loop_                                                                           
 _refln_index_h                                                                 
 _refln_index_k                                                                 
 _refln_index_l                                                                 
 _refln_F_squared_calc                                                          
 _refln_F_squared_meas                                                          
 _refln_F_squared_sigma                                                         
 _refln_observed_status                                                         
   1   0   0       1420.73       1352.28        33.65 o                         
   2   0   0        581.48        579.93        15.35 o                         
   3   0   0       3231.78       3129.29        78.28 o                         
   4   0   0       2984.28       3003.71        75.82 o                         
   5   0   0       1683.04       1559.42        29.27 o                         
   6   0   0       1965.08       2187.56        57.14 o                         
   7   0   0          0.36          2.71         4.00 o                         
   8   0   0        686.34        729.36        23.89 o                         
   9   0   0       4174.53       4382.76        80.65 o                         
  10   0   0       1178.05       1151.15        20.27 o                         
  11   0   0        106.62        113.33         5.24 o                         
  12   0   0       1101.46       1138.52        35.60 o                         
  13   0   0          1.91          1.68         3.48 o                         
  14   0   0       1728.01       1784.34        51.41 o                         
  15   0   0        684.14        695.91        23.38 o                         
  16   0   0         22.28         20.02         2.64 o                         
  17   0   0          7.14          2.07         4.70 o                         
   1   1   0      11102.77      10405.73       147.61 o                         
   2   1   0          0.18          2.11         1.22 o                         
   3   1   0       1942.86       1989.37        35.90 o                         
   4   1   0        125.72        132.01         5.93 o                         
   5   1   0       1672.35       1736.12        32.50 o                         
   6   1   0       1409.24       1530.10        41.39 o                         
   7   1   0        384.19        409.61        10.57 o                         
   8   1   0        251.87        283.83         8.70 o                         
   9   1   0         84.82        100.41         3.55 o                         
  10   1   0        479.21        463.17         7.21 o                         
  11   1   0        121.93        119.66         3.46 o                         
  12   1   0         76.83         73.14         4.39 o                         
  13   1   0       1493.85       1507.73        22.44 o                         
  14   1   0        354.46        333.41        13.12 o                         
  15   1   0         68.28         76.75         8.80 o                         
  16   1   0        108.04         90.04         4.66 o                         
  17   1   0         13.23          0.78         4.14 o                         
   0   2   0       2683.89       2587.79        64.55 o                         
   1   2   0       9617.06       9210.56       112.86 o                         
   2   2   0       2455.81       2254.14        40.44 o                         
   3   2   0      13573.44      12940.66       225.71 o                         
   4   2   0       1139.62       1248.30        23.86 o                         
   5   2   0        183.05        213.51         6.21 o                         
   6   2   0        601.30        674.99        21.09 o                         
   7   2   0        326.30        352.32        12.14 o                         
   8   2   0        369.05        392.83         8.02 o                         
   9   2   0         21.61         25.79         2.11 o                         
  10   2   0       1031.58       1023.12        13.07 o                         
  11   2   0        382.40        404.65         6.84 o                         
  12   2   0        124.47        104.92         4.03 o                         
  13   2   0         21.38         20.46         2.39 o                         
  14   2   0          0.04          0.10         2.08 o                         
  15   2   0         13.75         10.05         1.91 o                         
  16   2   0          2.53         -0.84         1.01 o                         
  17   2   0         30.29         27.21         3.89 o                         
   1   3   0       4064.94       3771.46        66.98 o                         
   2   3   0       1203.61       1272.67        19.29 o                         
   3   3   0        108.67         83.32         1.96 o                         
   4   3   0      10301.64      10509.31       149.95 o                         
   5   3   0       2860.39       2971.32        75.38 o                         
   6   3   0         66.99         66.91         2.86 o                         
   7   3   0         94.94         92.43         4.59 o                         
   8   3   0         66.47         54.70         2.54 o                         
   9   3   0        298.40        294.60         5.67 o                         
  10   3   0         56.52         72.22         2.60 o                         
  11   3   0        160.47        146.24         5.60 o                         
  12   3   0         55.22         50.25         2.62 o                         
  13   3   0         14.73         12.81         1.70 o                         
  14   3   0         90.55         87.27         4.66 o                         
  15   3   0         17.94         15.96         1.36 o                         
  16   3   0          6.20          3.31         1.92 o                         
   0   4   0          0.84          1.85         1.96 o                         
   1   4   0        963.91        982.48        26.79 o                         
   2   4   0        456.16        447.24        13.90 o                         
   3   4   0       1254.21       1305.03        25.81 o                         
   4   4   0        286.08        255.49        10.99 o                         
   5   4   0          4.91          2.66         2.01 o                         
   6   4   0        895.03        942.23        20.45 o                         
   7   4   0          8.01         13.68         2.65 o                         
   8   4   0        123.68        119.05         5.78 o                         
   9   4   0         12.96         14.54         2.63 o                         
  10   4   0          1.28          0.35         3.25 o                         
  11   4   0        106.35        105.49         6.44 o                         
  12   4   0         20.91         15.30         5.73 o                         
  13   4   0         29.98         28.09        10.74 o                         
  14   4   0        145.71        124.20        72.75 o                         
  15   4   0         37.27         17.25        14.92 o                         
  16   4   0          2.97          3.29         2.76 o                         
   1   5   0          0.21          3.41         2.18 o                         
   2   5   0         43.99         40.47         3.32 o                         
   3   5   0        251.88        251.02        11.47 o                         
   4   5   0        937.18        909.56        28.75 o                         
   5   5   0         42.80         45.52         4.57 o                         
   6   5   0        464.38        502.12        14.60 o                         
   7   5   0       1857.64       1929.89        31.71 o                         
   8   5   0         16.38         12.60         2.17 o                         
   9   5   0        109.60         89.86         4.74 o                         
  10   5   0          2.62          1.89         2.52 o                         
  11   5   0         33.50         23.02         5.87 o                         
  12   5   0        138.67        115.54        59.61 o                         
  13   5   0         96.84         69.29        45.84 o                         
  14   5   0        130.61        158.44         8.67 o                         
  15   5   0         12.18          9.56         2.14 o                         
   0   6   0        325.14        265.11         8.74 o                         
   1   6   0         82.00         85.48         4.04 o                         
   2   6   0        224.96        238.33         8.33 o                         
   3   6   0        762.58        783.71        26.68 o                         
   4   6   0        403.97        397.98        15.83 o                         
   5   6   0          4.63          0.70         2.73 o                         
   6   6   0          2.21          1.98         2.49 o                         
   7   6   0         39.17         37.13         4.27 o                         
   8   6   0        281.51        246.93        13.76 o                         
   9   6   0          1.27          4.92         4.61 o                         
  10   6   0        142.56        118.08         6.33 o                         
  11   6   0         14.12         12.11         4.34 o                         
  12   6   0        170.43        163.69        14.29 o                         
  13   6   0         24.30         26.54         3.12 o                         
  14   6   0          2.46          4.11         1.85 o                         
   1   7   0        131.49        106.79         3.17 o                         
   2   7   0         82.52         81.33         3.45 o                         
   3   7   0        328.39        320.62         6.24 o                         
   4   7   0        227.22        213.68         5.51 o                         
   5   7   0        283.92        298.52        10.62 o                         
   6   7   0         38.60         38.54         4.64 o                         
   7   7   0        147.03        133.70        11.24 o                         
   8   7   0        214.55        189.90        12.52 o                         
   9   7   0         45.02         40.19         6.54 o                         
  10   7   0          8.20          7.44         4.03 o                         
  11   7   0          0.32         -2.73         2.73 o                         
  12   7   0         92.35        112.32         7.41 o                         
  13   7   0        158.66        161.27         7.83 o                         
   0   8   0        978.76        993.18        23.62 o                         
   1   8   0         70.47         66.28         4.47 o                         
   2   8   0        711.08        721.42        15.49 o                         
   3   8   0        146.10        142.98         7.59 o                         
   4   8   0        161.25        151.10        20.75 o                         
   5   8   0         27.52         28.08         6.26 o                         
   6   8   0        113.95         92.71         6.10 o                         
   7   8   0        203.51        223.78        13.29 o                         
   8   8   0         99.22        111.27         6.15 o                         
   9   8   0          4.99         11.43         3.01 o                         
  10   8   0         10.70         10.82         2.69 o                         
  11   8   0         69.24         68.55         5.37 o                         
   1   9   0        341.09        329.52        11.59 o                         
   2   9   0          0.02         -0.19         2.66 o                         
   3   9   0        247.73        244.24         9.63 o                         
   4   9   0          0.47          0.73         4.92 o                         
   5   9   0        100.13         95.31        10.99 o                         
   6   9   0          5.69          6.07         4.25 o                         
   7   9   0          0.21         -2.94         2.94 o                         
   8   9   0         56.57         57.59         4.26 o                         
   9   9   0          2.51          8.19         3.45 o                         
  10   9   0         12.20         18.73         2.50 o                         
   0  10   0          4.31          3.64         4.17 o                         
   1  10   0         48.90         48.91         4.52 o                         
   2  10   0          2.44          1.44         2.86 o                         
   3  10   0        163.52        158.55         6.74 o                         
   4  10   0          9.24          9.48         2.92 o                         
   5  10   0         22.30         22.46         5.92 o                         
   6  10   0          6.11          3.83         2.29 o                         
   7  10   0          0.64          0.15         2.01 o                         
   8  10   0         76.66         70.09         5.85 o                         
   1  11   0        164.37        179.39         8.87 o                         
   2  11   0        279.68        281.95        11.61 o                         
   3  11   0        524.80        584.04        19.10 o                         
   4  11   0        108.20        108.74         7.36 o                         
   5  11   0         43.48         38.29         5.82 o                         
 -17   1   1          2.80          2.55         1.35 o                         
 -16   1   1        118.17        109.76         3.05 o                         
 -15   1   1          4.67          3.13         2.39 o                         
 -14   1   1         28.92         27.60         7.23 o                         
 -13   1   1        256.90        273.97        10.98 o                         
 -12   1   1        265.44        264.68         9.16 o                         
 -11   1   1        632.12        624.35         9.18 o                         
 -10   1   1         34.14         28.81         2.15 o                         
  -9   1   1        463.39        473.28        10.37 o                         
  -8   1   1         55.76         56.64         3.81 o                         
  -7   1   1        105.18        114.20         7.05 o                         
  -6   1   1        183.53        168.70         9.89 o                         
  -5   1   1        276.82        232.38         4.74 o                         
  -4   1   1       7086.96       6608.83       115.72 o                         
  -3   1   1      23300.02      21362.10       301.70 o                         
  -2   1   1          0.01          0.71         0.93 o                         
  -1   1   1         32.07         31.63         0.93 o                         
   0   1   1       3964.18       3708.95        45.82 o                         
   1   1   1       2952.96       2776.33        30.76 o                         
   2   1   1        809.23        778.23        10.19 o                         
   3   1   1       5537.67       5569.45        79.72 o                         
   4   1   1          1.43          3.78         2.74 o                         
   5   1   1        183.84        132.22         3.61 o                         
   6   1   1       2602.56       2755.94        50.58 o                         
   7   1   1       1785.61       1749.30        23.82 o                         
   8   1   1         51.79         69.16         2.79 o                         
   9   1   1        116.95        124.46         3.95 o                         
  10   1   1         31.32         25.45         1.84 o                         
  11   1   1       1999.82       2006.52        20.19 o                         
  12   1   1        217.10        208.03         5.69 o                         
  13   1   1         11.38          5.72         2.03 o                         
  14   1   1        249.43        233.03         8.32 o                         
  15   1   1         68.73         66.37         2.71 o                         
  16   1   1         51.42         59.32         2.91 o                         
  17   1   1          0.29          0.82         2.08 o                         
 -16   2   1          0.03         -1.10         1.10 o                         
 -15   2   1         38.06         34.97         2.33 o                         
 -14   2   1         91.21         90.50         5.05 o                         
 -13   2   1        302.88        296.47         6.83 o                         
 -12   2   1        161.98        152.32         6.77 o                         
 -11   2   1         49.44         53.65         3.69 o                         
 -10   2   1        429.77        450.52         6.54 o                         
  -9   2   1        239.22        265.77         7.14 o                         
  -8   2   1        268.11        270.17         8.57 o                         
  -7   2   1       1378.82       1551.05        34.19 o                         
  -6   2   1          7.29          8.22         3.30 o                         
  -5   2   1       3368.36       3401.54        61.68 o                         
  -4   2   1          3.28          4.24         1.79 o                         
  -3   2   1      26464.75      25453.57       442.29 o                         
  -2   2   1       8719.54       8598.79       150.03 o                         
  -1   2   1          4.81          3.57         0.93 o                         
   0   2   1       6620.09       6173.74        87.71 o                         
   1   2   1       4388.42       4199.38        60.07 o                         
   2   2   1       6022.45       5953.52        73.64 o                         
   3   2   1       4494.70       4393.38        62.23 o                         
   4   2   1         88.80        105.25         2.47 o                         
   5   2   1        422.42        393.45         7.23 o                         
   6   2   1        528.04        556.12        17.68 o                         
   7   2   1       3203.39       3462.96        44.86 o                         
   8   2   1        631.41        598.17        12.82 o                         
   9   2   1        844.22        867.61        13.81 o                         
  10   2   1          7.68          6.29         1.47 o                         
  11   2   1         75.26         64.36         2.86 o                         
  12   2   1         14.83         11.22         2.09 o                         
  13   2   1        448.98        453.49         8.93 o                         
  14   2   1         63.39         64.54         3.45 o                         
  15   2   1         21.55         23.30         1.81 o                         
  16   2   1         29.91          6.31         4.04 o                         
 -16   3   1         99.92         96.06         3.20 o                         
 -15   3   1          0.32         -1.19         1.19 o                         
 -14   3   1         40.63         38.42         2.28 o                         
 -13   3   1        223.55        225.92         5.10 o                         
 -12   3   1         89.26         85.58         4.67 o                         
 -11   3   1          2.67          1.02         2.45 o                         
 -10   3   1         48.52         46.14         2.03 o                         
  -9   3   1          5.67          7.37         1.33 o                         
  -8   3   1          0.66          1.94         2.36 o                         
  -7   3   1         59.83         52.94         5.09 o                         
  -6   3   1         16.84         24.99         2.80 o                         
  -5   3   1       3922.49       4088.02       105.19 o                         
  -4   3   1       6250.92       6455.92       161.29 o                         
  -3   3   1        221.41        263.90         8.88 o                         
  -2   3   1       1871.69       1720.21        25.91 o                         
  -1   3   1          5.47          9.73         1.07 o                         
   0   3   1         42.75         50.60         3.05 o                         
   1   3   1       5711.15       5346.40        87.82 o                         
   2   3   1       2215.75       2055.68        21.09 o                         
   3   3   1         21.39         20.71         1.13 o                         
   4   3   1         11.39         19.21         1.44 o                         
   5   3   1        121.26        145.88         4.58 o                         
   6   3   1         22.25         19.63         1.95 o                         
   7   3   1        448.89        407.67         8.36 o                         
   8   3   1         90.56         81.54         3.85 o                         
   9   3   1        191.10        222.67         6.82 o                         
  10   3   1        506.60        523.47         6.48 o                         
  11   3   1        514.15        494.27         8.46 o                         
  12   3   1         44.10         41.59         2.49 o                         
  13   3   1         28.45         31.79         2.64 o                         
  14   3   1        149.13        131.48         5.22 o                         
  15   3   1         26.29         18.71         2.25 o                         
  16   3   1        300.85        243.01       138.68 o                         
 -16   4   1          1.67          1.79         2.40 o                         
 -15   4   1         92.60         72.19        49.28 o                         
 -14   4   1         22.85         17.48        15.66 o                         
 -13   4   1          2.33          0.40         5.51 o                         
 -12   4   1         57.81         41.11         6.54 o                         
 -11   4   1        119.54        117.16         6.28 o                         
 -10   4   1         75.75         71.89         3.22 o                         
  -9   4   1         71.16         69.02         3.89 o                         
  -8   4   1        724.92        695.66        13.67 o                         
  -7   4   1       1127.41       1148.43        19.82 o                         
  -6   4   1       1748.17       1694.54        33.55 o                         
  -5   4   1        343.27        257.04        18.49 o                         
  -4   4   1        565.36        606.92        20.19 o                         
  -3   4   1       1660.72       1750.69        33.07 o                         
  -2   4   1       1989.62       1930.56        29.51 o                         
  -1   4   1        489.34        432.38         9.36 o                         
   0   4   1       1001.19        910.68        25.62 o                         
   1   4   1       2432.86       2619.98        67.49 o                         
   2   4   1         28.52         22.01         2.99 o                         
   3   4   1         20.82         13.93         3.50 o                         
   4   4   1         92.89        111.90         6.38 o                         
   5   4   1         19.62         25.50         2.91 o                         
   6   4   1        140.08        158.25         5.07 o                         
   7   4   1        255.69        232.29         7.24 o                         
   8   4   1        204.04        193.92         7.68 o                         
   9   4   1        748.76        733.72        20.50 o                         
  10   4   1         95.03         68.86         5.56 o                         
  11   4   1        129.58         96.17         8.10 o                         
  12   4   1         20.99         18.16         3.67 o                         
  13   4   1         12.06         14.97         3.41 o                         
  14   4   1          1.32          0.65         2.53 o                         
  15   4   1          9.22          5.31         6.04 o                         
  16   4   1        107.47        119.37         6.77 o                         
 -15   5   1         17.37         14.41         2.26 o                         
 -13   5   1          6.33         13.54         3.86 o                         
 -12   5   1          0.09         -1.79         3.55 o                         
 -11   5   1         51.11         41.24        13.05 o                         
 -10   5   1         68.59         40.82         6.33 o                         
  -9   5   1        123.39        112.14         8.17 o                         
  -8   5   1         44.05         45.30         3.57 o                         
  -7   5   1        240.50        248.14         7.07 o                         
  -6   5   1       1246.30       1308.56        22.58 o                         
  -5   5   1        270.83        249.09        12.19 o                         
  -4   5   1       1250.39       1319.61        39.18 o                         
  -3   5   1       1038.11       1049.66        31.91 o                         
  -2   5   1       1837.62       1762.30        34.66 o                         
  -1   5   1        879.86        910.04        19.65 o                         
   0   5   1        509.03        520.08        10.25 o                         
   1   5   1        371.22        422.23        10.87 o                         
   2   5   1        455.37        408.89         8.48 o                         
   3   5   1        106.22         95.81         4.48 o                         
   4   5   1        146.85        134.64        10.46 o                         
   5   5   1        114.42        118.38         4.38 o                         
   6   5   1         28.18         25.85         2.62 o                         
   7   5   1         81.08         82.86         4.20 o                         
   8   5   1          3.64          5.84         1.88 o                         
   9   5   1         60.84         67.65         4.28 o                         
  10   5   1         96.15         87.77        14.18 o                         
  11   5   1        323.36        204.37        12.73 o                         
  12   5   1          0.40         -0.91         3.12 o                         
  13   5   1         62.91         12.47         4.64 o                         
  14   5   1        120.82        137.28         5.87 o                         
  15   5   1         99.95        113.36         4.79 o                         
 -14   6   1         45.08         41.39         4.34 o                         
 -13   6   1          0.87          5.71         3.66 o                         
 -12   6   1        161.56        203.56        11.24 o                         
 -11   6   1         14.32         16.39         5.01 o                         
 -10   6   1          4.58          2.80         4.36 o                         
  -9   6   1          5.70         -1.45         4.53 o                         
  -8   6   1        138.66        135.14        10.32 o                         
  -7   6   1        525.79        509.09        10.24 o                         
  -6   6   1          6.15          4.10         2.06 o                         
  -5   6   1        360.72        335.40        12.12 o                         
  -4   6   1          6.20          3.75         4.00 o                         
  -3   6   1        294.95        323.29        14.54 o                         
  -2   6   1        541.46        535.04        20.11 o                         
  -1   6   1        102.11        106.14         4.31 o                         
   0   6   1        105.85        128.13         4.09 o                         
   1   6   1         45.94         39.08         2.67 o                         
   2   6   1          0.87          0.09         1.98 o                         
   3   6   1         64.85         49.20         5.90 o                         
   4   6   1       1256.70       1413.22        30.08 o                         
   5   6   1        123.82        135.43         6.65 o                         
   6   6   1          0.80          2.21         1.85 o                         
   7   6   1         36.16         37.34         2.77 o                         
   8   6   1        152.07        161.37         5.34 o                         
   9   6   1          0.64          0.50         2.52 o                         
  10   6   1        164.32        135.40         7.09 o                         
  11   6   1        160.10        154.88         7.29 o                         
  12   6   1          6.27          7.90         3.01 o                         
  13   6   1          0.54         -1.94         2.45 o                         
  14   6   1          2.96          3.82         1.95 o                         
 -13   7   1         19.26         17.14         3.22 o                         
 -12   7   1        180.29        186.84         6.70 o                         
 -11   7   1         60.71         59.17         5.23 o                         
 -10   7   1          0.65          3.60         2.98 o                         
  -9   7   1        256.33        244.64        13.48 o                         
  -8   7   1        152.04        145.03         7.30 o                         
  -7   7   1        358.56        366.71        12.10 o                         
  -6   7   1         59.98         54.57         3.97 o                         
  -5   7   1         12.86         10.90         2.78 o                         
  -4   7   1         38.67         39.86         3.06 o                         
  -3   7   1        886.89        890.47        13.61 o                         
  -2   7   1          0.72         -0.22         1.81 o                         
  -1   7   1         15.06         12.26         1.85 o                         
   0   7   1        118.43        119.10         4.07 o                         
   1   7   1         79.67         78.66         3.04 o                         
   2   7   1          8.76         10.19         1.94 o                         
   3   7   1        170.00        180.36         4.55 o                         
   4   7   1         49.54         54.27         2.98 o                         
   5   7   1        143.29        145.13         7.32 o                         
   6   7   1        593.89        584.94        13.19 o                         
   7   7   1         29.41         33.81         4.49 o                         
   8   7   1          0.08          1.09         3.18 o                         
   9   7   1        116.01        117.75         9.17 o                         
  10   7   1         11.87          6.26         4.45 o                         
  11   7   1         15.81         21.20         4.75 o                         
  12   7   1         18.12         24.14         4.31 o                         
  13   7   1          5.68          7.24         3.47 o                         
 -11   8   1         40.63         35.45         2.99 o                         
 -10   8   1         47.63         49.08         4.15 o                         
  -9   8   1        241.36        238.99         8.61 o                         
  -8   8   1        273.58        265.62        14.15 o                         
  -7   8   1         79.70         86.53         8.92 o                         
  -6   8   1         54.38         62.96         7.92 o                         
  -5   8   1        348.31        348.34        12.02 o                         
  -4   8   1          1.16          0.69         3.38 o                         
  -3   8   1        187.01        177.49         8.52 o                         
  -2   8   1         48.42         54.94         5.44 o                         
  -1   8   1         48.77         50.18         4.03 o                         
   0   8   1          0.31          2.63         2.72 o                         
   1   8   1         40.48         46.74         4.05 o                         
   2   8   1        261.94        263.96         8.31 o                         
   3   8   1         12.42         16.18         4.12 o                         
   4   8   1        181.11        195.05        12.81 o                         
   5   8   1       1241.08       1264.99        41.37 o                         
   6   8   1          9.38          6.26         3.86 o                         
   7   8   1          2.68          6.40         5.15 o                         
   8   8   1         66.25         67.15         6.99 o                         
   9   8   1          3.92          3.27         2.77 o                         
  10   8   1          8.59         11.21         2.64 o                         
  11   8   1         93.16        114.34         6.74 o                         
 -10   9   1          2.50          0.97         2.27 o                         
  -9   9   1         49.74         55.19         3.04 o                         
  -8   9   1        282.31        297.86        13.68 o                         
  -7   9   1         40.65         34.77         3.87 o                         
  -6   9   1          9.07          8.81         4.39 o                         
  -5   9   1          0.02          3.88         3.25 o                         
  -4   9   1          1.58          2.72         2.11 o                         
  -3   9   1         27.12         26.84         4.25 o                         
  -2   9   1       1236.27       1273.94        28.96 o                         
  -1   9   1        224.25        206.53         9.05 o                         
   0   9   1       1573.44       1576.06        27.78 o                         
   1   9   1        120.11        106.98         7.35 o                         
   2   9   1        333.86        337.66         9.35 o                         
   3   9   1          0.73          3.75         5.43 o                         
   4   9   1        197.56        206.49        12.78 o                         
   5   9   1         20.73         23.63         3.85 o                         
   6   9   1         44.53         50.20         6.40 o                         
   7   9   1        190.49        197.52        10.89 o                         
   8   9   1         62.71         60.85         5.48 o                         
   9   9   1        171.11        176.53         6.31 o                         
  10   9   1         13.24         21.17         4.53 o                         
  -8  10   1         13.56          6.52         4.39 o                         
  -7  10   1         16.88         18.34         4.46 o                         
  -6  10   1         34.13         29.70         3.17 o                         
  -5  10   1        392.53        417.92        15.09 o                         
  -4  10   1        132.17        156.34         9.79 o                         
  -3  10   1          7.79          6.09         2.74 o                         
  -2  10   1         16.46         12.77         3.30 o                         
  -1  10   1          8.74         13.96         5.85 o                         
   0  10   1         62.84         55.72         4.68 o                         
   1  10   1         79.00         74.92         5.74 o                         
   2  10   1        364.05        385.90        11.39 o                         
   3  10   1         17.30         15.86         3.82 o                         
   4  10   1          6.40          7.21         2.75 o                         
   5  10   1         35.81         41.59         3.76 o                         
   6  10   1         13.11         12.57         2.64 o                         
   7  10   1         24.14         32.03         5.22 o                         
   8  10   1         10.38         11.72         4.03 o                         
  -5  11   1         84.41         87.85         6.82 o                         
  -4  11   1        171.81        164.51         8.78 o                         
  -3  11   1         55.12         50.23         5.23 o                         
  -2  11   1         66.38         78.00         5.68 o                         
  -1  11   1         45.47         48.67         4.56 o                         
   0  11   1        216.95        209.39         6.61 o                         
   1  11   1        148.29        162.33         8.50 o                         
   2  11   1         67.51         68.69         6.04 o                         
   3  11   1          0.54         -1.37         4.45 o                         
   4  11   1         55.67         64.64         6.35 o                         
   5  11   1          3.17          1.99         4.81 o                         
 -17   0   2         15.50         18.00         2.05 o                         
 -16   0   2        190.71        195.30         6.50 o                         
 -15   0   2        451.09        486.39        21.94 o                         
 -14   0   2         92.65         93.25         7.55 o                         
 -13   0   2        429.99        443.55        17.87 o                         
 -12   0   2          1.72          5.06         4.11 o                         
 -11   0   2        403.79        417.73        18.59 o                         
 -10   0   2          5.05         11.61         4.78 o                         
  -9   0   2         77.07         70.03         6.74 o                         
  -8   0   2       1288.71       1342.48        27.53 o                         
  -7   0   2        779.51        784.31        46.61 o                         
  -6   0   2        690.23        750.51        15.44 o                         
  -5   0   2          4.51          6.83         2.78 o                         
  -4   0   2      13739.61      13266.31       231.20 o                         
  -3   0   2      30083.88      27724.34       482.23 o                         
  -2   0   2       2337.82       2319.52        41.30 o                         
  -1   0   2      11627.46      10721.69       186.31 o                         
   0   0   2       2749.35       2592.15        32.20 o                         
   1   0   2       1297.03       1295.17        16.41 o                         
   2   0   2       8375.05       7428.30       129.53 o                         
   3   0   2        237.04        242.80         5.43 o                         
   4   0   2        352.20        298.03         6.10 o                         
   5   0   2        570.68        600.23        10.06 o                         
   6   0   2       1674.27       1647.70        36.37 o                         
   7   0   2         13.87         20.62         5.37 o                         
   8   0   2       3432.78       3490.06        64.60 o                         
   9   0   2        564.30        676.21        16.18 o                         
  10   0   2       1025.33       1071.82        16.68 o                         
  11   0   2        814.20        824.06        12.39 o                         
  12   0   2         33.36         32.42         3.82 o                         
  13   0   2         22.65         22.14         3.42 o                         
  14   0   2          0.51         -2.13         3.86 o                         
  15   0   2         10.93         15.30         4.34 o                         
  16   0   2          0.01          0.49         2.12 o                         
  17   0   2          6.04          6.95         3.21 o                         
 -17   1   2         21.50         22.95         1.72 o                         
 -16   1   2        221.91        223.87         8.38 o                         
 -15   1   2         48.69         47.33         2.84 o                         
 -14   1   2        368.75        378.80         7.94 o                         
 -13   1   2        486.73        499.09        34.65 o                         
 -12   1   2          3.25          0.79         2.94 o                         
 -11   1   2         32.10         32.64         2.75 o                         
 -10   1   2         22.01         21.00         2.32 o                         
  -9   1   2          3.92          3.97         1.49 o                         
  -8   1   2        540.63        507.79        31.14 o                         
  -7   1   2        355.23        416.50        15.77 o                         
  -6   1   2       1624.02       1503.20        38.99 o                         
  -5   1   2       2449.56       2407.31        43.82 o                         
  -4   1   2       1367.57       1283.99        24.01 o                         
  -3   1   2       1362.09       1261.60        32.22 o                         
  -2   1   2       1413.53       1416.31        25.62 o                         
  -1   1   2       5531.65       5536.67        55.79 o                         
   0   1   2        892.60        844.02         8.26 o                         
   1   1   2        173.87        166.82         1.91 o                         
   2   1   2       5330.46       4973.67        49.94 o                         
   3   1   2          2.05          1.47         0.78 o                         
   4   1   2       1451.60       1352.32        22.68 o                         
   5   1   2         11.24          9.77         1.22 o                         
   6   1   2        567.02        588.12        10.56 o                         
   7   1   2         27.11         32.45         2.05 o                         
   8   1   2       1488.72       1530.28        21.67 o                         
   9   1   2          8.03          8.42         1.75 o                         
  10   1   2         57.80         61.79         2.32 o                         
  11   1   2        109.85        107.90         3.12 o                         
  12   1   2        305.83        262.95         6.54 o                         
  13   1   2         48.54         37.12         3.17 o                         
  14   1   2        184.25        174.13         4.49 o                         
  15   1   2          9.19          6.86         1.74 o                         
  16   1   2        102.86         96.44         9.72 o                         
  17   1   2        156.31        161.13         5.15 o                         
 -17   2   2        121.25        122.67         5.93 o                         
 -16   2   2        276.55        268.08        15.54 o                         
 -15   2   2         41.42         42.47         1.94 o                         
 -14   2   2        494.23        504.13        11.03 o                         
 -13   2   2          3.95          0.11         2.94 o                         
 -12   2   2        630.05        643.91        16.14 o                         
 -11   2   2        191.22        199.83         4.15 o                         
 -10   2   2         30.97         36.56         2.29 o                         
  -9   2   2          2.82          4.84         1.98 o                         
  -8   2   2          0.17         -0.43         2.33 o                         
  -7   2   2       3663.17       3760.12        69.39 o                         
  -6   2   2       1883.33       2056.64        55.77 o                         
  -5   2   2        162.11        146.50         6.88 o                         
  -4   2   2         68.66         45.91         3.40 o                         
  -3   2   2          0.24          9.23         1.01 o                         
  -2   2   2      13254.91      12743.79       221.69 o                         
  -1   2   2       3850.78       3598.06        36.54 o                         
   0   2   2       4026.57       3745.85        32.87 o                         
   1   2   2       2067.23       1882.80        27.59 o                         
   2   2   2        740.16        750.22         9.94 o                         
   3   2   2       2364.20       2258.26        30.18 o                         
   4   2   2         37.68         31.83         1.67 o                         
   5   2   2          1.40          1.12         1.03 o                         
   6   2   2       1925.05       2116.55        32.42 o                         
   7   2   2       2135.44       2321.49        31.01 o                         
   8   2   2        380.51        397.89         7.57 o                         
   9   2   2        994.27        980.26        12.45 o                         
  10   2   2         15.10         11.90         1.31 o                         
  11   2   2        614.52        578.98        10.54 o                         
  12   2   2        169.95        167.13         5.01 o                         
  13   2   2          5.11          7.22         1.75 o                         
  14   2   2        145.29        138.52         5.10 o                         
  15   2   2         46.32         51.09         5.20 o                         
  16   2   2         16.48         20.59         1.90 o                         
 -16   3   2          6.28          3.13         1.38 o                         
 -15   3   2        132.74        122.30         4.83 o                         
 -14   3   2          6.52          4.18         1.55 o                         
 -13   3   2        147.14        147.68         3.72 o                         
 -12   3   2        289.16        278.19         9.08 o                         
 -11   3   2          5.17          5.89         2.15 o                         
 -10   3   2         30.71         32.09         1.82 o                         
  -9   3   2        114.34        116.42         4.80 o                         
  -8   3   2         22.20         11.27         2.61 o                         
  -7   3   2        877.47        917.31        27.77 o                         
  -6   3   2        368.17        378.44        13.45 o                         
  -5   3   2        520.09        551.89        12.52 o                         
  -4   3   2       1164.35       1091.08        29.70 o                         
  -3   3   2        293.21        284.85         6.95 o                         
  -2   3   2         36.83         45.45         1.35 o                         
  -1   3   2       2498.65       2415.93        27.23 o                         
   0   3   2          2.58          3.38         1.28 o                         
   1   3   2       4437.34       4308.51        47.83 o                         
   2   3   2        261.30        263.96         4.93 o                         
   3   3   2       1306.36       1312.00        17.44 o                         
   4   3   2        770.68        870.28        12.30 o                         
   5   3   2          2.78          5.06         3.05 o                         
   6   3   2        528.22        518.70         9.79 o                         
   7   3   2          0.74          1.54         1.29 o                         
   8   3   2        157.20        142.44         4.14 o                         
   9   3   2         30.59         27.02         1.68 o                         
  10   3   2        303.14        305.50         4.58 o                         
  11   3   2        140.23        118.75         3.74 o                         
  12   3   2         21.09         27.21         2.42 o                         
  13   3   2         49.16         34.26         2.85 o                         
  14   3   2        122.10        105.80         5.27 o                         
  15   3   2          8.58          3.12         1.79 o                         
  16   3   2         36.84         31.65         2.36 o                         
 -16   4   2          5.95          8.39         2.60 o                         
 -15   4   2         38.67         42.15         4.36 o                         
 -14   4   2         13.52         12.31         3.52 o                         
 -13   4   2         21.35         23.13         4.56 o                         
 -12   4   2        360.27        362.22        16.22 o                         
 -11   4   2        284.13        248.66         7.57 o                         
 -10   4   2         44.25         41.67         3.22 o                         
  -9   4   2        232.09        243.05         7.04 o                         
  -8   4   2         65.77         71.11         3.25 o                         
  -7   4   2        149.48        151.23         6.11 o                         
  -6   4   2        343.83        370.42        15.27 o                         
  -5   4   2       2047.93       2212.54        60.69 o                         
  -4   4   2         64.41         63.74         5.85 o                         
  -3   4   2       3660.81       3664.58        95.04 o                         
  -2   4   2        733.53        759.58        33.70 o                         
  -1   4   2        123.22        157.83         5.52 o                         
   0   4   2        234.44        207.38         6.08 o                         
   1   4   2        112.12        123.12         6.60 o                         
   2   4   2        196.56        222.38         9.51 o                         
   3   4   2       1087.38       1042.04        21.29 o                         
   4   4   2       4591.79       5030.00        90.77 o                         
   5   4   2          0.35          0.00         1.99 o                         
   6   4   2          0.26          1.03         1.79 o                         
   7   4   2          3.37          1.06         2.49 o                         
   8   4   2          0.06          2.39         2.79 o                         
   9   4   2        141.67        124.82         5.28 o                         
  10   4   2        327.74        309.75         8.84 o                         
  11   4   2        205.38        251.06         9.99 o                         
  12   4   2        262.41        238.84        13.47 o                         
  13   4   2         41.57         42.51         5.85 o                         
  14   4   2          0.61         -1.00         2.71 o                         
  15   4   2          0.72          0.63         1.88 o                         
  16   4   2         58.59         79.54         5.93 o                         
 -15   5   2          2.34         -0.34         2.57 o                         
 -13   5   2          1.63         -2.46         3.27 o                         
 -12   5   2          0.12          2.91         2.62 o                         
 -11   5   2        112.64        136.77         9.87 o                         
 -10   5   2        934.13        984.10        18.89 o                         
  -9   5   2        227.72        212.29         9.01 o                         
  -8   5   2       1838.10       1799.29        30.30 o                         
  -7   5   2        209.30        204.64         7.69 o                         
  -6   5   2         75.90         65.08         3.60 o                         
  -5   5   2          7.84          7.89         4.08 o                         
  -4   5   2        743.72        853.01        27.69 o                         
  -3   5   2          0.94          4.25         3.75 o                         
  -2   5   2         92.59         85.50         6.54 o                         
  -1   5   2         88.01         96.28         3.69 o                         
   0   5   2         54.96         59.34         2.54 o                         
   1   5   2       1307.50       1407.69        19.85 o                         
   2   5   2        296.17        320.83         6.30 o                         
   3   5   2        111.00        140.73         5.63 o                         
   4   5   2        947.91        978.87        21.30 o                         
   5   5   2        659.56        670.12        21.93 o                         
   6   5   2         86.22         89.39         4.18 o                         
   7   5   2         91.88         92.23         4.99 o                         
   8   5   2        329.35        351.95         9.35 o                         
   9   5   2          0.06         -1.99         2.62 o                         
  10   5   2         23.76         23.82         4.95 o                         
  11   5   2        142.86        108.46         6.34 o                         
  12   5   2          3.16          3.92         2.98 o                         
  13   5   2        135.84        157.29         6.48 o                         
  14   5   2        134.68        139.00         5.75 o                         
  15   5   2         59.07         63.24         3.90 o                         
 -14   6   2          0.04          1.22         1.80 o                         
 -13   6   2         10.54          9.09         2.44 o                         
 -12   6   2        146.45        147.21         6.64 o                         
 -11   6   2        271.93        242.24        11.54 o                         
 -10   6   2        343.57        326.73        11.33 o                         
  -9   6   2        279.03        360.57        17.28 o                         
  -8   6   2         82.77         93.52         6.02 o                         
  -7   6   2       1020.48       1012.85        19.28 o                         
  -6   6   2        349.54        365.56         8.16 o                         
  -5   6   2       1151.71       1230.36        39.16 o                         
  -4   6   2          6.09          9.22         2.93 o                         
  -3   6   2         35.95         34.65         5.54 o                         
  -2   6   2        387.90        387.59        16.19 o                         
  -1   6   2         21.11         21.30         2.50 o                         
   0   6   2        152.20        131.58         5.95 o                         
   1   6   2         42.66         46.08         2.72 o                         
   2   6   2          9.77         10.38         2.21 o                         
   3   6   2        111.38        116.57         4.67 o                         
   4   6   2          6.71          4.83         2.61 o                         
   5   6   2          0.77          1.75         2.08 o                         
   6   6   2          5.18          4.58         1.65 o                         
   7   6   2        215.18        192.10         5.80 o                         
   8   6   2         29.79         24.45         2.82 o                         
   9   6   2        186.96        207.51         8.82 o                         
  10   6   2          0.00         -2.79         3.16 o                         
  11   6   2          0.46          1.74         3.69 o                         
  12   6   2         12.69          9.62         4.59 o                         
  13   6   2          0.00          1.64         3.45 o                         
  14   6   2          8.27          6.44         2.47 o                         
 -12   7   2         14.02         16.20         3.15 o                         
 -11   7   2         29.20         25.61         2.68 o                         
 -10   7   2        139.34        130.13         4.58 o                         
  -9   7   2        565.10        536.74        21.87 o                         
  -8   7   2         73.79         73.31         8.42 o                         
  -7   7   2         37.54         41.10         5.83 o                         
  -6   7   2       1614.03       1619.65        34.95 o                         
  -5   7   2       2456.62       2393.32        48.61 o                         
  -4   7   2         14.78         10.33         2.40 o                         
  -3   7   2        131.27        121.87         4.17 o                         
  -2   7   2        161.99        143.77         5.77 o                         
  -1   7   2        184.98        202.66         4.78 o                         
   0   7   2        692.18        734.15        10.67 o                         
   1   7   2          0.01          2.07         1.60 o                         
   2   7   2        173.25        164.16         5.30 o                         
   3   7   2         44.24         37.72         2.65 o                         
   4   7   2        378.58        380.34        12.24 o                         
   5   7   2          4.17          0.18         2.63 o                         
   6   7   2        631.08        666.05        13.84 o                         
   7   7   2        244.00        241.30         6.63 o                         
   8   7   2        244.76        236.01         6.46 o                         
   9   7   2         45.42         36.64         5.59 o                         
  10   7   2          1.17          5.41         2.85 o                         
  11   7   2         62.32         50.75         4.08 o                         
  12   7   2         16.57         19.09         2.68 o                         
  13   7   2          2.09          9.73         3.97 o                         
 -12   8   2         75.27         71.57         4.73 o                         
 -11   8   2          0.89          2.88         3.44 o                         
 -10   8   2          4.04          3.39         2.02 o                         
  -9   8   2         29.17         27.16         5.48 o                         
  -8   8   2        185.99        189.51        11.91 o                         
  -7   8   2        121.35        105.32         6.17 o                         
  -6   8   2        184.01        174.68         8.19 o                         
  -5   8   2        450.61        450.77        20.17 o                         
  -4   8   2         26.35         28.58         4.53 o                         
  -3   8   2       1099.06       1119.78        21.38 o                         
  -2   8   2          2.70          1.00         2.73 o                         
  -1   8   2        272.87        284.15        10.85 o                         
   0   8   2        206.43        205.79         9.37 o                         
   1   8   2         75.94         68.16         4.56 o                         
   2   8   2        163.41        160.86         8.11 o                         
   3   8   2         61.32         48.34         5.29 o                         
   4   8   2        186.07        203.00        12.78 o                         
   5   8   2          7.72          6.65         3.42 o                         
   6   8   2         11.38          9.30         2.70 o                         
   7   8   2        170.18        158.75        10.66 o                         
   8   8   2         27.28         34.63         5.71 o                         
   9   8   2        224.47        228.54         8.96 o                         
  10   8   2          1.21          4.11         3.41 o                         
  11   8   2        240.56        272.75        11.27 o                         
 -10   9   2         72.79         73.56         5.30 o                         
  -9   9   2        119.15        115.08         4.63 o                         
  -8   9   2        145.67        139.28         9.12 o                         
  -7   9   2        568.50        536.32        20.75 o                         
  -6   9   2        148.47        132.78         6.21 o                         
  -5   9   2        338.05        330.65         8.79 o                         
  -4   9   2        323.99        331.91         9.16 o                         
  -3   9   2         87.76         83.69         7.09 o                         
  -2   9   2         64.39         61.59         5.49 o                         
  -1   9   2          2.09          6.59         2.70 o                         
   0   9   2         29.84         33.40         3.57 o                         
   1   9   2        398.89        393.94        10.24 o                         
   2   9   2         43.68         43.85         6.94 o                         
   3   9   2          0.57          4.45         5.01 o                         
   4   9   2        136.88        140.70         5.71 o                         
   5   9   2         72.28         68.30         7.27 o                         
   6   9   2         18.85         19.88         3.54 o                         
   7   9   2          3.04         -1.59         2.88 o                         
   8   9   2        159.03        145.70         4.77 o                         
   9   9   2         21.29         20.08         4.03 o                         
  -8  10   2        104.80         86.31         6.52 o                         
  -7  10   2          1.54          4.16         2.39 o                         
  -6  10   2         20.67         17.76         4.31 o                         
  -5  10   2         16.30         11.95         2.49 o                         
  -4  10   2         47.43         50.14         4.87 o                         
  -3  10   2        175.35        186.27         7.34 o                         
  -2  10   2         27.60         22.27         3.66 o                         
  -1  10   2         18.32         10.04         3.14 o                         
   0  10   2        128.84        125.52         6.50 o                         
   1  10   2        253.71        230.26         8.51 o                         
   2  10   2          0.53         -2.76         2.78 o                         
   3  10   2        136.67        140.31         5.02 o                         
   4  10   2          0.00          1.25         2.63 o                         
   5  10   2          0.40          1.37         2.41 o                         
   6  10   2         98.08         94.83         4.64 o                         
   7  10   2          0.21          1.10         2.25 o                         
  -4  11   2        232.62        239.38        10.07 o                         
  -3  11   2        200.79        175.22         8.39 o                         
  -2  11   2         35.10         33.98         4.08 o                         
  -1  11   2         18.09         21.48         3.30 o                         
   0  11   2        371.56        352.21        13.26 o                         
   1  11   2          9.37          8.92         2.02 o                         
   2  11   2        186.77        184.70         9.40 o                         
   3  11   2         54.96         47.63         6.01 o                         
   4  11   2          4.21          9.20         4.92 o                         
 -17   1   3         23.04         15.95         1.42 o                         
 -16   1   3          0.44         -0.98         1.25 o                         
 -15   1   3          1.42         -1.95         1.95 o                         
 -14   1   3         29.56         25.59         3.91 o                         
 -13   1   3        157.58        170.93        13.40 o                         
 -12   1   3         77.21         84.57         4.48 o                         
 -11   1   3        296.08        330.41        11.20 o                         
 -10   1   3         48.73         39.93         2.51 o                         
  -9   1   3        200.05        224.77         7.35 o                         
  -8   1   3        527.15        571.72        13.86 o                         
  -7   1   3         56.33         42.10         2.71 o                         
  -6   1   3          2.11         -0.92         1.87 o                         
  -5   1   3       1222.64       1264.69        19.77 o                         
  -4   1   3        272.00        288.51         6.85 o                         
  -3   1   3       4622.49       4427.82        63.86 o                         
  -2   1   3       8264.54       7868.76       137.62 o                         
  -1   1   3       2585.17       2467.50        30.02 o                         
   0   1   3       2739.26       2613.62        23.17 o                         
   1   1   3       2202.69       2058.75        19.50 o                         
   2   1   3        540.86        454.02         5.58 o                         
   3   1   3       1353.68       1345.41        15.66 o                         
   4   1   3       3036.19       3056.02        38.95 o                         
   5   1   3        511.21        538.28        16.70 o                         
   6   1   3       2155.12       2029.56        27.10 o                         
   7   1   3         84.90         69.09         2.73 o                         
   8   1   3         31.54         22.92         1.99 o                         
   9   1   3         45.74         36.40         1.77 o                         
  10   1   3         79.63         66.78         2.17 o                         
  11   1   3          3.51          2.71         1.81 o                         
  12   1   3        280.48        288.54         6.16 o                         
  13   1   3        425.02        416.05         8.57 o                         
  14   1   3         35.74         41.87         3.35 o                         
  15   1   3        143.03        140.67        14.39 o                         
  16   1   3          7.30          4.71         1.76 o                         
 -17   2   3        133.03        119.05         4.07 o                         
 -16   2   3        148.45        136.59         6.73 o                         
 -15   2   3         10.47          6.94         1.36 o                         
 -14   2   3         22.98         25.21         3.59 o                         
 -13   2   3        666.87        685.19        20.28 o                         
 -12   2   3        383.40        395.10        11.60 o                         
 -11   2   3        116.15        135.39         4.90 o                         
 -10   2   3         15.04          7.86         2.02 o                         
  -9   2   3         28.53         33.20         2.46 o                         
  -8   2   3       1271.93       1281.91        22.05 o                         
  -7   2   3        358.28        314.74         9.16 o                         
  -6   2   3       2292.04       2491.63        66.93 o                         
  -5   2   3        588.61        616.74        12.54 o                         
  -4   2   3        122.46        113.34         8.18 o                         
  -3   2   3       1521.71       1533.99        22.98 o                         
  -2   2   3       7325.21       6874.36        69.39 o                         
  -1   2   3       1821.05       1757.37        20.15 o                         
   0   2   3       1647.20       1562.45        14.22 o                         
   1   2   3       1589.94       1617.13        18.51 o                         
   2   2   3       1443.56       1366.40        17.56 o                         
   3   2   3         35.82         45.47         1.41 o                         
   4   2   3       1762.66       1691.77        22.10 o                         
   5   2   3        380.00        393.11         9.48 o                         
   6   2   3       4958.86       5103.54        70.22 o                         
   7   2   3         17.58          8.71         1.51 o                         
   8   2   3          2.80          5.06         1.51 o                         
   9   2   3         27.08         14.30         1.46 o                         
  10   2   3        143.32        153.37         5.87 o                         
  11   2   3          1.34          0.32         1.73 o                         
  12   2   3        374.13        378.73         6.63 o                         
  13   2   3          0.01          2.58         2.46 o                         
  14   2   3          6.60         10.94         2.74 o                         
  15   2   3         51.82         66.48         3.19 o                         
  16   2   3        100.33         92.97         3.04 o                         
 -16   3   3          0.28         -1.00         1.27 o                         
 -15   3   3         81.99         77.17         2.82 o                         
 -14   3   3          6.34          3.85         1.53 o                         
 -13   3   3        143.74        152.28         6.07 o                         
 -12   3   3         25.91         24.61         2.00 o                         
 -11   3   3        137.41        131.22         5.25 o                         
 -10   3   3        413.75        407.63         7.78 o                         
  -9   3   3        125.49        131.28         4.53 o                         
  -8   3   3        278.05        261.31         8.68 o                         
  -7   3   3       2687.95       2804.35        53.26 o                         
  -6   3   3        793.19        791.15        23.83 o                         
  -5   3   3       1107.92       1210.10        24.15 o                         
  -4   3   3       1112.33       1201.60        23.57 o                         
  -3   3   3       2516.78       2678.95        43.97 o                         
  -2   3   3         30.95         39.44         2.42 o                         
  -1   3   3        599.38        583.29         8.56 o                         
   0   3   3       9590.37       9579.78        96.57 o                         
   1   3   3         71.61         87.92         1.62 o                         
   2   3   3        824.95        814.93        15.95 o                         
   3   3   3       2206.74       2130.28        55.69 o                         
   4   3   3       2445.08       2537.40        32.90 o                         
   5   3   3         58.81         37.65         2.78 o                         
   6   3   3        140.19        117.03         4.24 o                         
   7   3   3          0.30          2.21         1.35 o                         
   8   3   3        670.88        714.05         9.75 o                         
   9   3   3         12.02         15.09         1.48 o                         
  10   3   3        392.52        366.45         8.02 o                         
  11   3   3         53.87         56.22         2.46 o                         
  12   3   3         72.05         60.60         3.06 o                         
  13   3   3         81.08         58.56         3.83 o                         
  14   3   3         38.70         43.81         2.89 o                         
  15   3   3         84.25         81.29         2.40 o                         
  16   3   3          9.98         10.94         4.42 o                         
 -15   4   3         22.38         22.37         3.44 o                         
 -14   4   3          0.00         -0.27         2.21 o                         
 -13   4   3         73.10         69.22         3.86 o                         
 -12   4   3         11.93         10.68         5.01 o                         
 -11   4   3        248.65        254.62        18.56 o                         
 -10   4   3       4717.64       4620.34        70.60 o                         
  -9   4   3        820.14        826.09        14.74 o                         
  -8   4   3        270.07        244.20         9.07 o                         
  -7   4   3         31.73         28.47         4.92 o                         
  -6   4   3        355.35        363.40        14.77 o                         
  -5   4   3        359.25        355.93        14.66 o                         
  -4   4   3        574.05        634.86        21.23 o                         
  -3   4   3        900.97        851.03        26.29 o                         
  -2   4   3       1366.20       1481.97        41.28 o                         
  -1   4   3         59.14         61.34         2.69 o                         
   0   4   3         29.97         24.34         1.83 o                         
   1   4   3        150.15        134.53         3.86 o                         
   2   4   3         74.19         41.32         3.92 o                         
   3   4   3        207.86        228.83         7.01 o                         
   4   4   3        775.74        878.51        18.89 o                         
   5   4   3        126.45        161.45         5.01 o                         
   6   4   3        895.79        981.43        21.76 o                         
   7   4   3         19.76          9.86         2.96 o                         
   8   4   3        747.53        718.88        11.30 o                         
   9   4   3         15.94         12.88         2.94 o                         
  10   4   3         28.07         24.97         3.34 o                         
  11   4   3        422.22        411.68        12.82 o                         
  12   4   3        147.66        144.67        11.44 o                         
  13   4   3        383.17        385.15        16.31 o                         
  14   4   3          1.49          2.44         2.64 o                         
  15   4   3        228.58        252.41         8.10 o                         
 -15   5   3         73.53         63.32         4.87 o                         
 -14   5   3          9.67         11.50         4.03 o                         
 -13   5   3        176.03        169.57         9.96 o                         
 -12   5   3        188.97        186.78         8.60 o                         
 -11   5   3         36.11         46.43         6.52 o                         
 -10   5   3        198.34        200.58         7.11 o                         
  -9   5   3        300.69        285.64        14.85 o                         
  -8   5   3        502.24        498.16        11.89 o                         
  -7   5   3        290.62        300.38        14.40 o                         
  -6   5   3        981.99        976.11        22.55 o                         
  -5   5   3         33.91         29.73         5.48 o                         
  -4   5   3        336.83        368.54        15.41 o                         
  -3   5   3        410.82        429.32        16.73 o                         
  -2   5   3          7.80          5.93         3.50 o                         
  -1   5   3        278.82        276.18         9.55 o                         
   0   5   3        212.74        207.34         5.07 o                         
   1   5   3       1113.76       1120.81        16.39 o                         
   2   5   3       1149.73       1157.02        15.12 o                         
   3   5   3       1021.66       1079.61        38.69 o                         
   4   5   3       3433.62       3477.58        64.99 o                         
   5   5   3         64.59         49.73         3.92 o                         
   6   5   3         10.89         17.96         4.50 o                         
   7   5   3         40.48         23.99         2.91 o                         
   8   5   3        142.98        162.87         6.34 o                         
   9   5   3         66.47         84.03         8.00 o                         
  10   5   3          0.25          0.95         3.30 o                         
  11   5   3         46.10         69.60         9.26 o                         
  12   5   3         33.18         30.54         5.73 o                         
  13   5   3         19.30         26.50         3.51 o                         
  14   5   3         71.05         76.49         4.18 o                         
  15   5   3         71.65         78.79         5.93 o                         
 -14   6   3         84.06         74.10         9.24 o                         
 -13   6   3        176.54        169.94         6.37 o                         
 -12   6   3        241.45        231.11         6.74 o                         
 -11   6   3        100.80         86.27         4.58 o                         
 -10   6   3         72.12         57.60         5.28 o                         
  -9   6   3        609.47        623.03        24.50 o                         
  -8   6   3       1853.61       1917.06        40.22 o                         
  -7   6   3        247.43        264.79        10.10 o                         
  -6   6   3        293.32        280.40         8.32 o                         
  -5   6   3         82.63         83.22         5.63 o                         
  -4   6   3       1442.03       1475.92        31.57 o                         
  -3   6   3        966.98        951.00        17.55 o                         
  -2   6   3          0.00         -0.02         3.13 o                         
  -1   6   3         49.38         43.59         3.69 o                         
   0   6   3          3.48          8.91         1.78 o                         
   1   6   3       5908.26       6132.87        70.35 o                         
   2   6   3        604.77        648.98        10.16 o                         
   3   6   3        655.32        603.49        10.94 o                         
   4   6   3         83.27         96.50         3.89 o                         
   5   6   3        946.36        931.90        12.64 o                         
   6   6   3         11.51         13.91         2.15 o                         
   7   6   3          1.11          1.00         2.22 o                         
   8   6   3        112.14         93.16         6.82 o                         
   9   6   3        161.94        141.51         5.89 o                         
  10   6   3          1.14          1.31         4.11 o                         
  11   6   3         27.37         40.58         6.15 o                         
  12   6   3         48.30         64.26         4.53 o                         
  13   6   3          5.28         12.96         2.51 o                         
  14   6   3          0.10          0.22         4.00 o                         
 -13   7   3          2.39          3.94         2.68 o                         
 -12   7   3        102.13        107.46         4.99 o                         
 -11   7   3         22.89         17.48         2.57 o                         
 -10   7   3          5.34          2.58         2.42 o                         
  -9   7   3          7.40          5.79         4.81 o                         
  -8   7   3         69.26         60.50         7.58 o                         
  -7   7   3         59.47         60.14         5.29 o                         
  -6   7   3       1066.59       1076.66        43.28 o                         
  -5   7   3          8.91          9.84         3.04 o                         
  -4   7   3         20.05         23.16         3.42 o                         
  -3   7   3        164.86        161.24         4.83 o                         
  -2   7   3        498.52        509.37         9.19 o                         
  -1   7   3        261.12        259.50         6.92 o                         
   0   7   3        530.91        560.19         8.20 o                         
   1   7   3        156.20        139.13         4.43 o                         
   2   7   3          5.42          5.46         2.00 o                         
   3   7   3         25.20         25.08         2.78 o                         
   4   7   3         21.27         22.71         3.19 o                         
   5   7   3         22.85         28.09         3.38 o                         
   6   7   3          8.32          6.53         2.44 o                         
   7   7   3         38.66         35.31         3.06 o                         
   8   7   3          2.18          4.96         2.61 o                         
   9   7   3        464.56        453.98        10.70 o                         
  10   7   3         18.49         19.28         2.66 o                         
  11   7   3        151.31        165.28         7.30 o                         
  12   7   3         19.76         21.92         2.70 o                         
 -12   8   3         14.75         12.14         3.64 o                         
 -11   8   3          0.93          3.02         2.08 o                         
 -10   8   3         62.49         59.94         3.51 o                         
  -9   8   3        175.30        173.30         7.64 o                         
  -8   8   3         45.28         45.91         4.40 o                         
  -7   8   3          0.09         -2.00         4.01 o                         
  -6   8   3        263.16        265.42        21.84 o                         
  -5   8   3        206.84        201.77        12.89 o                         
  -4   8   3        153.47        148.84         7.84 o                         
  -3   8   3          2.51          3.99         2.93 o                         
  -2   8   3        669.92        695.27        15.15 o                         
  -1   8   3         30.98         36.92         3.79 o                         
   0   8   3         13.82         13.11         3.14 o                         
   1   8   3          0.67         -0.75         3.49 o                         
   2   8   3        466.70        461.07        14.23 o                         
   3   8   3         18.97         21.36         7.24 o                         
   4   8   3         61.97         58.89         5.89 o                         
   5   8   3          1.71         -0.59         2.77 o                         
   6   8   3        104.52        116.02        16.18 o                         
   7   8   3          1.19         -0.21         2.43 o                         
   8   8   3          7.47          8.97         2.95 o                         
   9   8   3          6.19          7.64         1.82 o                         
  10   8   3        155.89        162.11         8.84 o                         
  11   8   3          0.05          1.90         2.60 o                         
 -10   9   3         60.51         62.37         5.62 o                         
  -9   9   3        113.47        102.03         3.35 o                         
  -8   9   3         15.13         13.01         3.07 o                         
  -7   9   3          4.81          8.53         2.36 o                         
  -6   9   3          0.24          0.56         3.58 o                         
  -5   9   3          0.79          0.62         3.92 o                         
  -4   9   3        103.10        111.18         6.34 o                         
  -3   9   3       1208.32       1277.37        28.87 o                         
  -2   9   3        407.78        427.51        13.36 o                         
  -1   9   3        249.18        262.27        10.03 o                         
   0   9   3         14.86         15.97         6.13 o                         
   1   9   3        138.02        134.44        10.29 o                         
   2   9   3          8.28          2.96         4.81 o                         
   3   9   3        331.15        343.20        16.47 o                         
   4   9   3          4.06          7.04         3.33 o                         
   5   9   3          0.02          0.58         2.80 o                         
   6   9   3         18.72         24.47         2.87 o                         
   7   9   3         64.37         59.73         5.96 o                         
   8   9   3          4.91          6.43         2.28 o                         
   9   9   3          2.58          2.85         3.30 o                         
  -8  10   3         28.41         26.74         5.37 o                         
  -7  10   3         32.31         26.57         3.18 o                         
  -6  10   3          1.03         -2.15         3.36 o                         
  -5  10   3         26.34         21.51         2.98 o                         
  -4  10   3         32.84         40.63         3.71 o                         
  -3  10   3          2.96          2.29         2.55 o                         
  -2  10   3         13.98         11.60         2.47 o                         
  -1  10   3          0.05          1.59         2.78 o                         
   0  10   3         18.20          9.65         3.00 o                         
   1  10   3          6.23         10.59         4.04 o                         
   2  10   3         18.40         23.89         3.80 o                         
   3  10   3         60.79         63.86         3.62 o                         
   4  10   3          0.25         -1.17         1.99 o                         
   5  10   3         23.16         17.95         2.64 o                         
   6  10   3        188.26        194.52        15.14 o                         
   7  10   3         10.53          8.53         4.11 o                         
   0  11   3          0.45         -0.53         2.66 o                         
   1  11   3         23.52         23.21         3.22 o                         
   2  11   3          0.00          3.89         4.47 o                         
   3  11   3        115.80        113.30         7.41 o                         
 -17   0   4          1.53          2.81         1.91 o                         
 -16   0   4        178.56        176.86         5.12 o                         
 -15   0   4        880.88        973.04        21.78 o                         
 -14   0   4        607.86        633.63        23.49 o                         
 -13   0   4        435.43        442.73        13.00 o                         
 -12   0   4         99.76         74.93         8.03 o                         
 -11   0   4       2067.81       2129.58        43.71 o                         
 -10   0   4         56.04         50.33         4.77 o                         
  -9   0   4        742.53        814.72        27.13 o                         
  -8   0   4          9.82         15.96         2.42 o                         
  -7   0   4       2110.19       2080.62       131.40 o                         
  -6   0   4       1504.42       1499.03        42.34 o                         
  -5   0   4        116.21        131.20         5.96 o                         
  -4   0   4        283.78        272.39         7.00 o                         
  -3   0   4          0.85          0.93         1.64 o                         
  -2   0   4         86.27        102.53         2.79 o                         
  -1   0   4        335.89        417.34         5.53 o                         
   0   0   4        168.07        159.43         4.28 o                         
   1   0   4      10429.54      10152.38       144.51 o                         
   2   0   4       2254.44       2286.96        41.14 o                         
   3   0   4      14873.40      14549.90       253.86 o                         
   4   0   4         30.12         15.38         2.96 o                         
   5   0   4        605.80        707.80        21.14 o                         
   6   0   4          7.17         13.31         2.27 o                         
   7   0   4       5098.85       5007.33       156.47 o                         
   8   0   4        881.74        858.94        28.57 o                         
   9   0   4        902.79        887.82        14.39 o                         
  10   0   4        148.31        144.35         5.59 o                         
  11   0   4         24.41         19.14         3.80 o                         
  12   0   4        369.10        365.49        11.32 o                         
  13   0   4        562.14        531.63        20.19 o                         
  14   0   4         55.68         61.92         5.90 o                         
  15   0   4        576.64        623.03        13.33 o                         
  16   0   4          7.22          0.75         1.94 o                         
 -17   1   4        187.15        190.66         3.36 o                         
 -16   1   4         64.23         60.58         2.33 o                         
 -15   1   4        571.92        593.81        12.51 o                         
 -14   1   4        288.24        303.75        13.30 o                         
 -13   1   4        143.10        146.42         5.70 o                         
 -12   1   4       1013.97       1060.44        24.96 o                         
 -11   1   4         28.28         24.73         3.17 o                         
 -10   1   4        199.59        202.61         5.19 o                         
  -9   1   4          0.16          1.69         1.62 o                         
  -8   1   4          3.26          6.52         1.68 o                         
  -7   1   4       1457.11       1544.68        87.09 o                         
  -6   1   4       1743.30       1938.60        29.84 o                         
  -5   1   4        346.36        335.23        10.96 o                         
  -4   1   4         85.01         76.27         3.10 o                         
  -3   1   4       4058.03       4245.86        61.63 o                         
  -2   1   4       2232.41       2265.88        25.89 o                         
  -1   1   4       3988.30       3642.94        37.33 o                         
   0   1   4         79.29         69.99         1.27 o                         
   1   1   4       2144.10       2093.74        18.70 o                         
   2   1   4       3554.64       3296.51        47.81 o                         
   3   1   4       1136.21       1138.02        16.79 o                         
   4   1   4        439.48        498.99        15.19 o                         
   5   1   4       1612.69       1770.21        30.82 o                         
   6   1   4         81.00         81.18         2.77 o                         
   7   1   4        401.54        402.81         7.45 o                         
   8   1   4        192.41        185.92         4.84 o                         
   9   1   4         46.31         52.93         2.07 o                         
  10   1   4         35.54         33.69         1.78 o                         
  11   1   4          8.28          4.14         1.99 o                         
  12   1   4        186.62        166.13         4.58 o                         
  13   1   4         59.53         55.94         6.40 o                         
  14   1   4         95.38         98.87         7.38 o                         
  15   1   4          3.46          3.43         1.36 o                         
  16   1   4         17.29         12.25         2.62 o                         
 -17   2   4         77.76         59.80         3.04 o                         
 -16   2   4         95.27         95.75         4.43 o                         
 -15   2   4        344.99        343.53         8.05 o                         
 -14   2   4        409.58        439.32         7.88 o                         
 -13   2   4        758.68        801.47        15.87 o                         
 -12   2   4        614.47        644.10        11.92 o                         
 -11   2   4        416.65        463.21         8.68 o                         
 -10   2   4       1459.25       1514.95        20.23 o                         
  -9   2   4         16.28         15.95         1.99 o                         
  -8   2   4        180.63        208.58         7.33 o                         
  -7   2   4        305.05        292.32         7.03 o                         
  -6   2   4        623.37        575.81        21.33 o                         
  -5   2   4       1277.14       1351.60        18.46 o                         
  -4   2   4         37.01         27.42         3.89 o                         
  -3   2   4          2.76          4.61         0.85 o                         
  -2   2   4         11.42         32.37         1.22 o                         
  -1   2   4        277.94        262.00         5.14 o                         
   0   2   4       2785.40       2702.00        24.25 o                         
   1   2   4       2229.79       2113.54        17.92 o                         
   2   2   4        567.04        590.06        18.24 o                         
   3   2   4       1211.77       1135.86        17.18 o                         
   4   2   4        314.48        314.67        11.80 o                         
   5   2   4        902.50        904.89        15.30 o                         
   6   2   4        520.80        539.87        10.42 o                         
   7   2   4        446.12        428.82         9.69 o                         
   8   2   4        503.66        532.59         7.86 o                         
   9   2   4        562.07        580.91         7.99 o                         
  10   2   4        977.11        933.50        11.52 o                         
  11   2   4         18.93         14.31         1.88 o                         
  12   2   4         23.46         19.72         2.10 o                         
  13   2   4         20.21         14.44         2.64 o                         
  14   2   4          6.54          4.71         1.88 o                         
  15   2   4         38.13         36.50         2.31 o                         
  16   2   4         68.77         73.36         4.32 o                         
 -16   3   4         47.56         47.26         2.66 o                         
 -15   3   4          1.15          0.82         0.99 o                         
 -14   3   4         35.79         38.64         1.92 o                         
 -13   3   4        265.09        250.40         9.73 o                         
 -12   3   4        171.49        177.37         4.68 o                         
 -11   3   4        325.94        322.05        15.99 o                         
 -10   3   4        800.77        808.13        19.89 o                         
  -9   3   4          8.41          5.52         1.58 o                         
  -8   3   4        414.28        461.94         8.73 o                         
  -7   3   4        201.55        164.41         6.97 o                         
  -6   3   4        476.10        494.23        17.06 o                         
  -5   3   4         30.32         21.06         3.64 o                         
  -4   3   4       3244.99       3485.26        44.69 o                         
  -3   3   4       1990.93       2138.38        38.94 o                         
  -2   3   4        246.25        272.72         4.74 o                         
  -1   3   4        958.94       1066.84        14.40 o                         
   0   3   4        356.56        329.20         4.76 o                         
   1   3   4       1963.21       2019.60        21.26 o                         
   2   3   4        833.36        775.66        14.82 o                         
   3   3   4         21.14          9.99         2.07 o                         
   4   3   4          0.44          1.87         3.05 o                         
   5   3   4        357.95        387.91         7.93 o                         
   6   3   4        151.26        159.52         4.12 o                         
   7   3   4        463.82        420.04        16.13 o                         
   8   3   4        204.92        204.12         4.16 o                         
   9   3   4         59.46         50.88         2.34 o                         
  10   3   4         87.65         69.25         3.03 o                         
  11   3   4        138.11        122.00         4.63 o                         
  12   3   4         65.42         52.46         8.70 o                         
  13   3   4        160.07        143.57         6.36 o                         
  14   3   4         24.76         25.26         1.78 o                         
  15   3   4         67.09         63.19         2.28 o                         
 -15   4   4         16.88         13.42         3.64 o                         
 -14   4   4          3.54          1.61         2.60 o                         
 -13   4   4          3.67          5.53         4.57 o                         
 -12   4   4        251.93        265.56        13.93 o                         
 -11   4   4        675.72        710.85        18.73 o                         
 -10   4   4        203.13        220.41        11.15 o                         
  -9   4   4        238.62        232.35         7.43 o                         
  -8   4   4       2139.27       2309.75        37.67 o                         
  -7   4   4        196.00        214.58        13.05 o                         
  -6   4   4        377.03        408.02        11.28 o                         
  -5   4   4       1106.29        997.77        17.70 o                         
  -4   4   4         14.61         31.03         3.08 o                         
  -3   4   4       2473.16       2539.87        52.51 o                         
  -2   4   4        700.23        751.68        17.09 o                         
  -1   4   4       3134.75       3174.63        47.75 o                         
   0   4   4         33.39         46.27         2.04 o                         
   1   4   4        875.93        894.42        18.85 o                         
   2   4   4        520.95        532.93        12.59 o                         
   3   4   4          2.64          0.70         2.21 o                         
   4   4   4         77.95         75.29         6.21 o                         
   5   4   4        168.35        147.39         6.22 o                         
   6   4   4        133.57        107.10        11.34 o                         
   7   4   4        476.77        413.60        16.29 o                         
   8   4   4          9.46         10.23         2.03 o                         
   9   4   4        141.12        131.75         5.91 o                         
  10   4   4          3.84          2.06         2.70 o                         
  11   4   4         13.32         17.02         3.65 o                         
  12   4   4        101.51        108.92         5.89 o                         
  13   4   4         40.80         42.18         4.02 o                         
  14   4   4          4.96          2.15         2.00 o                         
  15   4   4          5.26         11.27         4.34 o                         
 -14   5   4        181.43        192.43         6.93 o                         
 -13   5   4        171.38        191.26         8.45 o                         
 -12   5   4        484.90        526.95        14.72 o                         
 -11   5   4        384.13        434.22        18.40 o                         
 -10   5   4         58.47         50.76         4.27 o                         
  -9   5   4        153.98        175.70        12.14 o                         
  -8   5   4       1536.04       1597.41        27.99 o                         
  -7   5   4        347.53        362.67        12.12 o                         
  -6   5   4        200.50        180.64         8.77 o                         
  -5   5   4         32.39         23.56         2.66 o                         
  -4   5   4         26.68         21.95         2.99 o                         
  -3   5   4       2083.17       2084.53        40.49 o                         
  -2   5   4       1328.89       1396.38        28.21 o                         
  -1   5   4        235.59        243.66         7.88 o                         
   0   5   4          2.85          2.34         1.41 o                         
   1   5   4       2377.29       2493.87        46.61 o                         
   2   5   4        165.50        166.60         6.63 o                         
   3   5   4         66.61         54.31         3.11 o                         
   4   5   4        754.13        755.30        12.58 o                         
   5   5   4       1602.57       1746.82        35.93 o                         
   6   5   4         34.04         41.03         2.71 o                         
   7   5   4         81.22         72.45         3.47 o                         
   8   5   4         46.60         46.12         3.46 o                         
   9   5   4         11.57         13.82         3.18 o                         
  10   5   4         88.39         71.37         3.96 o                         
  11   5   4        359.01        334.15        11.37 o                         
  12   5   4        164.43        110.26        20.85 o                         
  13   5   4         32.77         44.42         9.90 o                         
  14   5   4        154.08        159.95         9.66 o                         
 -14   6   4         11.70          6.97         2.04 o                         
 -13   6   4          7.87          7.65         2.41 o                         
 -12   6   4        148.92        149.15         5.44 o                         
 -11   6   4        145.35        139.82         5.69 o                         
 -10   6   4         60.20         55.71         5.60 o                         
  -9   6   4        210.15        213.77        25.38 o                         
  -8   6   4       1244.98       1281.78        29.12 o                         
  -7   6   4         39.02         26.96         4.01 o                         
  -6   6   4         72.67         81.34         6.36 o                         
  -5   6   4        239.22        226.48         5.56 o                         
  -4   6   4        144.17        139.97         6.87 o                         
  -3   6   4         87.48         70.23         4.77 o                         
  -2   6   4       1043.64       1055.90        23.96 o                         
  -1   6   4        316.89        295.08         9.50 o                         
   0   6   4        121.41        121.03         6.45 o                         
   1   6   4        899.47        889.86        16.53 o                         
   2   6   4        227.31        245.75         6.15 o                         
   3   6   4          7.81          8.58         1.92 o                         
   4   6   4        613.83        618.29        11.15 o                         
   5   6   4        442.66        446.77         8.31 o                         
   6   6   4         53.49         55.50         4.22 o                         
   7   6   4          2.41          3.06         2.85 o                         
   8   6   4        848.58        814.92        16.80 o                         
   9   6   4          2.64          3.42         2.65 o                         
  10   6   4         38.78         42.84         4.24 o                         
  11   6   4        164.25        161.74         5.63 o                         
  12   6   4         57.97         67.69         4.38 o                         
  13   6   4         19.06         25.57         2.79 o                         
 -13   7   4         13.10         15.55         3.33 o                         
 -12   7   4         25.39         24.13         2.35 o                         
 -11   7   4         12.80         12.20         2.48 o                         
 -10   7   4        134.79        138.04         7.65 o                         
  -9   7   4        211.32        233.76        13.31 o                         
  -8   7   4         10.02          8.38         3.52 o                         
  -7   7   4        493.76        498.14        14.91 o                         
  -6   7   4         26.28         23.49         4.05 o                         
  -5   7   4       1447.65       1483.97        43.51 o                         
  -4   7   4         19.45         17.58         3.41 o                         
  -3   7   4         82.43         83.79         4.09 o                         
  -2   7   4        140.52        134.80         4.38 o                         
  -1   7   4         23.08         21.39         2.72 o                         
   0   7   4        195.07        182.07         6.70 o                         
   1   7   4        529.43        554.67        13.57 o                         
   2   7   4        247.66        256.28        11.48 o                         
   3   7   4         22.90         19.88         3.20 o                         
   4   7   4        429.35        456.24        11.27 o                         
   5   7   4         46.49         43.51         3.32 o                         
   6   7   4         70.59         63.84         4.57 o                         
   7   7   4        103.21         99.54         5.08 o                         
   8   7   4          4.68          9.57         3.21 o                         
   9   7   4        175.22        160.28         7.20 o                         
  10   7   4         38.72         37.01         3.02 o                         
  11   7   4          9.58         10.76         1.78 o                         
  12   7   4         26.05         22.09         3.06 o                         
 -12   8   4         92.90         90.28         6.15 o                         
 -11   8   4          1.73         -0.01         2.07 o                         
 -10   8   4         47.25         57.99         3.47 o                         
  -9   8   4         13.52         10.34         4.41 o                         
  -8   8   4         24.38         24.67         5.09 o                         
  -7   8   4        266.89        287.18        10.32 o                         
  -6   8   4          0.20         -3.42         3.42 o                         
  -5   8   4        107.88        109.97         9.68 o                         
  -4   8   4        801.54        796.68        20.65 o                         
  -3   8   4         31.07         28.09         3.60 o                         
  -2   8   4        114.35        115.14         8.61 o                         
  -1   8   4          0.04         -0.61         2.86 o                         
   0   8   4        219.17        207.06        10.31 o                         
   1   8   4         13.58         11.02         3.86 o                         
   2   8   4         92.37         90.51         6.32 o                         
   3   8   4         34.35         20.49         4.07 o                         
   4   8   4         29.87         35.59         4.61 o                         
   5   8   4        105.39         88.73         6.02 o                         
   6   8   4        161.47        139.97         6.91 o                         
   7   8   4          5.36          4.53         4.34 o                         
   8   8   4        132.11        141.35         4.51 o                         
   9   8   4        227.66        260.57         8.29 o                         
  10   8   4         53.08         54.72         7.03 o                         
 -10   9   4          6.46         17.96         5.03 o                         
  -9   9   4         38.39         43.50         2.28 o                         
  -8   9   4        155.30        165.33         6.81 o                         
  -7   9   4         58.15         61.47         4.43 o                         
  -6   9   4         70.73         72.77         7.57 o                         
  -5   9   4        101.49        114.64         8.92 o                         
  -4   9   4         66.18         55.94         6.85 o                         
  -3   9   4        111.71        115.34         6.58 o                         
  -2   9   4          2.21          1.73         3.14 o                         
  -1   9   4         15.03         16.39         5.57 o                         
   0   9   4        299.40        314.00        16.00 o                         
   1   9   4        277.70        284.38        14.91 o                         
   2   9   4         88.98         85.22         8.42 o                         
   3   9   4        231.62        222.60        16.26 o                         
   4   9   4        152.17        150.61        10.15 o                         
   5   9   4          2.79          1.87         2.33 o                         
   6   9   4          7.18          3.28         2.16 o                         
   7   9   4         21.03         20.30         2.36 o                         
   8   9   4          0.00         -0.36         2.02 o                         
   9   9   4          3.65          1.51         3.44 o                         
  -8  10   4         18.40         31.88         5.71 o                         
  -7  10   4         28.08         26.29         3.41 o                         
  -6  10   4         64.02         60.36         5.43 o                         
  -5  10   4        141.52        140.15        11.90 o                         
  -4  10   4         12.19         18.01         3.03 o                         
  -3  10   4        109.80        107.18         5.42 o                         
  -2  10   4         10.76          9.26         2.71 o                         
  -1  10   4          5.90          5.12         4.20 o                         
   0  10   4         60.70         55.81         5.52 o                         
   1  10   4         41.84         45.56         4.14 o                         
   2  10   4         26.86         33.01         2.91 o                         
   3  10   4         21.71         27.11         2.69 o                         
   4  10   4         19.12         17.19         3.32 o                         
   5  10   4        193.21        200.96         5.35 o                         
   6  10   4         23.11         15.67         2.69 o                         
   0  11   4         85.62         80.07         5.79 o                         
   1  11   4         32.09         33.42         4.39 o                         
 -17   1   5         12.85          7.57         2.47 o                         
 -16   1   5          5.59          4.50         1.04 o                         
 -15   1   5          9.68          6.86         1.58 o                         
 -14   1   5        251.71        259.38         8.83 o                         
 -13   1   5         51.93         49.69         4.70 o                         
 -12   1   5          3.48          0.32         2.36 o                         
 -11   1   5        241.97        274.87         7.18 o                         
 -10   1   5         25.49         25.17         2.06 o                         
  -9   1   5        596.78        618.66         8.07 o                         
  -8   1   5        142.99        158.81         4.03 o                         
  -7   1   5          5.98          8.73         4.61 o                         
  -6   1   5        342.06        379.24        10.02 o                         
  -5   1   5        117.21        101.70         5.23 o                         
  -4   1   5        729.15        730.01        21.00 o                         
  -3   1   5        373.45        377.46         5.57 o                         
  -2   1   5        267.18        263.61         4.51 o                         
  -1   1   5         41.89         50.55         1.65 o                         
   0   1   5       2847.65       2703.64        22.86 o                         
   1   1   5        570.52        566.74         5.44 o                         
   2   1   5        152.83        141.18         2.98 o                         
   3   1   5       2855.74       2780.32        70.59 o                         
   4   1   5        658.62        783.99        16.00 o                         
   5   1   5        699.68        736.06        13.05 o                         
   6   1   5       1531.85       1662.96        22.98 o                         
   7   1   5        106.27        107.79         3.51 o                         
   8   1   5        234.88        198.06         3.46 o                         
   9   1   5         39.92         34.86         1.77 o                         
  10   1   5        118.60        118.10         4.14 o                         
  11   1   5          0.94          3.00         1.82 o                         
  12   1   5        540.34        574.21        15.38 o                         
  13   1   5         83.59         81.43         3.76 o                         
  14   1   5        356.35        385.88         8.44 o                         
  15   1   5         54.13         41.45         6.15 o                         
  16   1   5         25.24         27.03         3.12 o                         
 -16   2   5        176.13        162.79         9.82 o                         
 -15   2   5        253.16        264.22         4.43 o                         
 -14   2   5         93.96         98.58         5.67 o                         
 -13   2   5         21.00         24.73         2.32 o                         
 -12   2   5        635.57        684.52        34.72 o                         
 -11   2   5        592.39        614.73        10.54 o                         
 -10   2   5         24.39         23.89         1.80 o                         
  -9   2   5        384.00        412.51         6.03 o                         
  -8   2   5         15.87         19.25         1.70 o                         
  -7   2   5        144.73        135.46         4.63 o                         
  -6   2   5        971.57        983.69        16.95 o                         
  -5   2   5       1208.44       1261.56        20.49 o                         
  -4   2   5       1348.56       1510.34        23.71 o                         
  -3   2   5       2829.05       2904.08        42.88 o                         
  -2   2   5        371.22        367.21         5.95 o                         
  -1   2   5       3416.22       3431.55        50.48 o                         
   0   2   5         25.28         40.29         1.37 o                         
   1   2   5       3273.15       3356.36        34.71 o                         
   2   2   5       2806.86       2670.48        47.95 o                         
   3   2   5        257.58        325.33        12.05 o                         
   4   2   5       2767.48       2760.58        72.69 o                         
   5   2   5         31.23         15.14         3.86 o                         
   6   2   5         94.45         84.65         3.85 o                         
   7   2   5         92.87        106.25         3.61 o                         
   8   2   5        750.99        773.73         9.13 o                         
   9   2   5        314.89        287.78         5.73 o                         
  10   2   5       1148.94       1182.56        18.61 o                         
  11   2   5          4.87          4.31         2.62 o                         
  12   2   5         64.82         66.74         3.55 o                         
  13   2   5         94.44         98.59         5.36 o                         
  14   2   5         91.38         93.76         2.97 o                         
  15   2   5         14.14         12.71         1.97 o                         
 -16   3   5        450.68        420.87        13.26 o                         
 -15   3   5        162.25        170.24         4.61 o                         
 -14   3   5         51.92         51.04         2.09 o                         
 -13   3   5          7.94          6.04         4.45 o                         
 -12   3   5         34.29         39.33         3.18 o                         
 -11   3   5        217.02        210.70         6.20 o                         
 -10   3   5         25.41         27.27         2.18 o                         
  -9   3   5        478.43        474.58         7.78 o                         
  -8   3   5          1.99          0.92         1.62 o                         
  -7   3   5        174.45        146.35         4.46 o                         
  -6   3   5        453.09        522.08        10.91 o                         
  -5   3   5       1746.86       1719.95        26.96 o                         
  -4   3   5       2959.17       3015.43        78.59 o                         
  -3   3   5       1607.30       1664.57        58.01 o                         
  -2   3   5       1414.80       1464.10        40.67 o                         
  -1   3   5        733.03        683.01        10.54 o                         
   0   3   5        398.87        427.67         6.11 o                         
   1   3   5        140.66        140.29         2.88 o                         
   2   3   5       3473.47       3765.15        97.27 o                         
   3   3   5        640.13        631.36        20.67 o                         
   4   3   5         40.56         43.63         4.81 o                         
   5   3   5         18.21         24.80         2.95 o                         
   6   3   5       1693.79       1753.18        38.85 o                         
   7   3   5        357.70        353.32         7.57 o                         
   8   3   5        162.27        153.77         4.96 o                         
   9   3   5        236.16        231.04         7.51 o                         
  10   3   5       1163.25       1214.10        23.67 o                         
  11   3   5          0.28          0.48         2.16 o                         
  12   3   5        161.39        166.27         5.78 o                         
  13   3   5         98.36         98.38         2.69 o                         
  14   3   5         23.59         26.60         1.56 o                         
  15   3   5        122.53        127.37        11.50 o                         
 -15   4   5        128.27        139.33         5.39 o                         
 -14   4   5        148.07        137.93         6.32 o                         
 -13   4   5        938.31        954.07        29.37 o                         
 -12   4   5        367.23        365.63        11.99 o                         
 -11   4   5       1277.54       1278.44        29.20 o                         
 -10   4   5        124.22        130.61         7.27 o                         
  -9   4   5         38.31         38.45         3.52 o                         
  -8   4   5         51.39         51.50         3.35 o                         
  -7   4   5         10.87         11.58         2.53 o                         
  -6   4   5        771.06        780.45        18.27 o                         
  -5   4   5         20.14         11.92         2.78 o                         
  -4   4   5        443.56        420.59        12.31 o                         
  -3   4   5        298.64        316.32         8.94 o                         
  -2   4   5        914.87        975.66        20.43 o                         
  -1   4   5       2880.48       3036.23        45.88 o                         
   0   4   5         11.80          5.71         1.75 o                         
   1   4   5       2582.07       2504.21        47.16 o                         
   2   4   5         70.28         60.71         3.65 o                         
   3   4   5         31.29         29.22         2.82 o                         
   4   4   5        746.14        752.12        17.07 o                         
   5   4   5        438.67        447.13        17.65 o                         
   6   4   5        139.79        135.54         5.12 o                         
   7   4   5         40.90         27.80         2.38 o                         
   8   4   5         18.86         10.48         2.18 o                         
   9   4   5        837.93        870.91        27.24 o                         
  10   4   5        249.74        236.20        14.00 o                         
  11   4   5          0.96         -3.07         3.22 o                         
  12   4   5        196.28        194.40         7.63 o                         
  13   4   5          8.76         10.89         1.98 o                         
  14   4   5         14.15         16.04         2.52 o                         
  15   4   5         16.41         22.85         4.95 o                         
 -14   5   5          0.04         -1.98         2.37 o                         
 -13   5   5         77.63         69.70         6.28 o                         
 -12   5   5         49.50         45.24         3.59 o                         
 -11   5   5         64.29         71.10         5.45 o                         
 -10   5   5        144.78        128.77         7.55 o                         
  -9   5   5         80.46         74.37         8.73 o                         
  -8   5   5        822.42        818.81        29.17 o                         
  -7   5   5          6.86          4.17         3.51 o                         
  -6   5   5        537.95        530.34        19.72 o                         
  -5   5   5        263.16        271.53         9.08 o                         
  -4   5   5          7.96          7.55         2.09 o                         
  -3   5   5        261.35        271.95        14.60 o                         
  -2   5   5          1.67          0.66         2.00 o                         
  -1   5   5          3.11          0.97         2.18 o                         
   0   5   5        139.73        130.53         4.61 o                         
   1   5   5       1042.73       1065.28        40.65 o                         
   2   5   5         71.30         68.97         3.43 o                         
   3   5   5          9.67         21.64         2.44 o                         
   4   5   5         53.44         52.67         3.36 o                         
   5   5   5        146.18        149.69         5.45 o                         
   6   5   5          0.77         -1.22         1.74 o                         
   7   5   5          1.57          0.51         2.55 o                         
   8   5   5       1182.27       1276.83        27.31 o                         
   9   5   5        151.07        159.97         5.55 o                         
  10   5   5         17.07         12.51         2.50 o                         
  11   5   5          2.85          4.42         2.52 o                         
  12   5   5         87.86         84.01         4.86 o                         
  13   5   5         95.26        107.42         6.08 o                         
  14   5   5         44.19         51.80         5.48 o                         
 -14   6   5          2.56          4.29         2.24 o                         
 -13   6   5         52.24         52.37         3.86 o                         
 -12   6   5          0.65         -0.27         2.24 o                         
 -11   6   5         99.90        106.97         5.95 o                         
 -10   6   5         20.58         21.06         3.95 o                         
  -9   6   5        368.92        388.83        13.65 o                         
  -8   6   5          0.08         -2.98         3.37 o                         
  -7   6   5        844.45        815.69        20.72 o                         
  -6   6   5        486.17        499.85        17.68 o                         
  -5   6   5          0.06          0.57         2.45 o                         
  -4   6   5        188.12        189.60         5.03 o                         
  -3   6   5        249.95        271.58         9.81 o                         
  -2   6   5       1089.47       1111.68        25.15 o                         
  -1   6   5         13.24         13.16         3.14 o                         
   0   6   5        130.19        126.12         5.59 o                         
   1   6   5         47.21         44.59         3.34 o                         
   2   6   5          1.55          1.16         1.83 o                         
   3   6   5        269.77        278.39         5.13 o                         
   4   6   5          1.26          4.57         1.84 o                         
   5   6   5         37.70         30.98         3.52 o                         
   6   6   5        490.85        490.88        11.89 o                         
   7   6   5        259.35        251.53         8.11 o                         
   8   6   5          4.17         13.25         3.73 o                         
   9   6   5         55.34         60.08         7.38 o                         
  10   6   5         45.71         43.28         8.15 o                         
  11   6   5          7.85          3.84         2.09 o                         
  12   6   5          3.46          3.52         1.82 o                         
  13   6   5          0.90          1.73         4.11 o                         
 -13   7   5        106.21        121.05         5.05 o                         
 -12   7   5          1.43          1.02         1.83 o                         
 -11   7   5          3.11          3.60         2.30 o                         
 -10   7   5        200.37        211.95         8.52 o                         
  -9   7   5        101.94        114.56         9.57 o                         
  -8   7   5        286.03        291.48        12.25 o                         
  -7   7   5         88.19         92.13         8.92 o                         
  -6   7   5         74.18         71.07         6.00 o                         
  -5   7   5        109.69        119.93         7.05 o                         
  -4   7   5         22.53         24.79         4.22 o                         
  -3   7   5         53.26         62.16         4.38 o                         
  -2   7   5        128.94        128.48         5.75 o                         
  -1   7   5        113.45        101.73         5.12 o                         
   0   7   5        850.96        873.79        17.40 o                         
   1   7   5          8.99         13.85         3.17 o                         
   2   7   5         11.94         10.72         2.91 o                         
   3   7   5          0.01         -1.83         2.59 o                         
   4   7   5         36.06         38.98         4.37 o                         
   5   7   5        173.09        192.78         5.40 o                         
   6   7   5         32.04         14.40         3.13 o                         
   7   7   5          8.01         11.53         2.98 o                         
   8   7   5        174.84        142.50         4.42 o                         
   9   7   5        135.19        132.14         4.49 o                         
  10   7   5          1.56          0.40         1.72 o                         
  11   7   5         16.52         19.07         2.91 o                         
  12   7   5          2.99          7.41         4.11 o                         
 -12   8   5         42.31         35.10         5.20 o                         
 -11   8   5          4.88          7.10         5.48 o                         
 -10   8   5         56.99         58.17         3.41 o                         
  -9   8   5          6.88          3.58         2.97 o                         
  -8   8   5          0.13         -0.70         4.73 o                         
  -7   8   5          0.04          1.13         4.71 o                         
  -6   8   5        313.45        300.78        10.77 o                         
  -5   8   5        112.37        112.21         6.71 o                         
  -4   8   5         68.12         63.15         7.55 o                         
  -3   8   5          6.51          9.32         3.11 o                         
  -2   8   5          0.09          0.03         3.01 o                         
  -1   8   5        114.64        108.47        14.54 o                         
   0   8   5        251.13        255.10        10.26 o                         
   1   8   5          2.17          4.57         3.94 o                         
   2   8   5         10.19          6.86         4.96 o                         
   3   8   5         64.07         71.64         5.69 o                         
   4   8   5          2.64          3.62         2.70 o                         
   5   8   5         19.12         15.36         3.43 o                         
   6   8   5          8.94         14.36         3.53 o                         
   7   8   5         44.87         42.35         4.18 o                         
   8   8   5         26.87         23.66         4.81 o                         
   9   8   5         35.61         41.68         7.31 o                         
 -10   9   5          0.18          2.01         5.01 o                         
  -9   9   5         18.39         22.98         2.92 o                         
  -8   9   5          8.64         10.60         2.89 o                         
  -7   9   5         17.20         20.12         2.94 o                         
  -6   9   5        136.52        145.12         6.60 o                         
  -5   9   5          9.28         10.69         3.11 o                         
  -4   9   5         27.94         30.15         5.71 o                         
  -3   9   5          0.02          0.67         4.34 o                         
  -2   9   5        284.94        268.86        14.43 o                         
  -1   9   5         17.84         16.15         3.77 o                         
   0   9   5         66.82         60.29         7.50 o                         
   1   9   5         81.93         76.53         6.57 o                         
   2   9   5         54.94         65.56         7.44 o                         
   3   9   5        599.33        578.95        22.12 o                         
   4   9   5         75.00         64.81         3.91 o                         
   5   9   5        259.55        253.66         9.87 o                         
   6   9   5         31.73         34.66         2.75 o                         
   7   9   5          0.10         -0.20         2.26 o                         
   8   9   5          2.63          2.57         1.97 o                         
  -7  10   5         22.43         17.34         4.67 o                         
  -6  10   5         13.06          9.16         3.09 o                         
  -5  10   5         35.84         37.76         4.57 o                         
  -4  10   5         42.26         43.04         5.62 o                         
  -3  10   5         12.63         10.62         2.59 o                         
  -2  10   5          5.06         10.54         4.11 o                         
  -1  10   5         16.61         14.35         4.28 o                         
   0  10   5          2.82          4.20         4.08 o                         
   1  10   5         11.47         12.37         4.35 o                         
   2  10   5         38.25         37.08         2.94 o                         
   3  10   5         23.13         24.81         2.55 o                         
   4  10   5         87.58         82.90         3.48 o                         
   5  10   5        140.95        147.47         5.44 o                         
  -1  11   5         16.96         13.84         4.67 o                         
   0  11   5         47.04         49.42         5.20 o                         
 -17   0   6         10.60         15.35         4.08 o                         
 -16   0   6          6.09          4.68         2.07 o                         
 -15   0   6        270.47        299.07         9.20 o                         
 -14   0   6        597.77        606.99        16.39 o                         
 -13   0   6       1126.97       1090.72        36.33 o                         
 -12   0   6        392.83        445.05        13.87 o                         
 -11   0   6          5.16          4.60         3.48 o                         
 -10   0   6         11.95          7.12         3.50 o                         
  -9   0   6        142.94        187.76         7.82 o                         
  -8   0   6         38.00         40.06         2.88 o                         
  -7   0   6      10839.44      11275.64       141.28 o                         
  -6   0   6        590.72        648.35        17.54 o                         
  -5   0   6       2028.13       1981.05        30.91 o                         
  -4   0   6       5070.14       5163.85        92.32 o                         
  -3   0   6         49.70         42.88         4.47 o                         
  -2   0   6       2048.85       2177.94        57.08 o                         
  -1   0   6         32.36         18.94         1.99 o                         
   0   0   6       1413.03       1552.51        75.43 o                         
   1   0   6       2244.92       2442.62        81.89 o                         
   2   0   6       5057.75       4879.22       122.67 o                         
   4   0   6       2610.54       2675.50        69.70 o                         
   5   0   6          0.46         -1.03         2.41 o                         
   6   0   6        148.26        130.36         7.44 o                         
   7   0   6        335.81        339.05         7.04 o                         
   8   0   6       1297.96       1330.85        20.00 o                         
   9   0   6       1009.96        935.89        31.95 o                         
  10   0   6       1393.16       1457.97        44.61 o                         
  11   0   6        325.69        351.56        16.08 o                         
  12   0   6        308.62        299.91        14.26 o                         
  13   0   6          9.15         11.47         4.17 o                         
  14   0   6        234.05        237.34         7.36 o                         
  15   0   6        157.27        158.86         4.84 o                         
 -17   1   6          0.96          2.57         2.40 o                         
 -16   1   6         19.02         19.14         1.53 o                         
 -15   1   6         27.21         28.03         1.75 o                         
 -14   1   6          4.25          4.07         1.53 o                         
 -13   1   6          1.71          0.50         2.26 o                         
 -12   1   6        385.06        379.59         8.87 o                         
 -11   1   6        233.00        268.41         7.22 o                         
 -10   1   6          2.75          2.30         1.41 o                         
  -9   1   6         23.25         25.91         1.80 o                         
  -8   1   6        271.44        305.50         6.08 o                         
  -7   1   6        652.15        667.50         9.03 o                         
  -6   1   6          9.79          5.81         1.69 o                         
  -5   1   6        374.44        428.60         6.68 o                         
  -4   1   6          1.07          5.75         1.45 o                         
  -3   1   6        191.82        142.11         7.47 o                         
  -2   1   6       3026.90       3185.50        82.00 o                         
  -1   1   6          9.99          7.52         2.06 o                         
   0   1   6       7606.03       7464.50        92.57 o                         
   1   1   6         37.77         41.18         1.90 o                         
   2   1   6          0.23          4.73         2.24 o                         
   3   1   6        640.95        649.01        20.17 o                         
   4   1   6        674.32        679.52        21.28 o                         
   5   1   6        137.24         93.72         6.32 o                         
   6   1   6        365.02        383.62        14.85 o                         
   7   1   6        176.73        154.73         4.08 o                         
   8   1   6         31.34         31.03         2.29 o                         
   9   1   6        612.58        600.80        12.97 o                         
  10   1   6        407.43        360.04        11.83 o                         
  11   1   6         24.43         19.35         2.95 o                         
  12   1   6        239.38        226.00         6.13 o                         
  13   1   6         14.55          8.92         2.26 o                         
  14   1   6          1.33          1.28         1.18 o                         
  15   1   6        111.52        106.29         2.86 o                         
 -16   2   6          2.87          1.66         0.97 o                         
 -15   2   6         36.29         32.38         1.74 o                         
 -14   2   6        198.04        203.68         4.17 o                         
 -13   2   6        438.30        466.91         7.84 o                         
 -12   2   6        173.73        180.72         5.17 o                         
 -11   2   6         11.76         15.35         2.87 o                         
 -10   2   6         10.10         13.15         1.83 o                         
  -9   2   6         39.08         28.35         1.99 o                         
  -8   2   6        772.75        759.27         9.83 o                         
  -7   2   6          0.01         -0.84         1.57 o                         
  -6   2   6         18.49         23.42         2.08 o                         
  -5   2   6        165.50        185.44         3.88 o                         
  -4   2   6       3402.56       3654.55        47.06 o                         
  -3   2   6        431.93        530.93         9.70 o                         
  -2   2   6        536.65        471.81         9.08 o                         
  -1   2   6       5384.77       5692.99       185.28 o                         
   0   2   6        262.71        303.47         8.04 o                         
   1   2   6         22.66         24.67         5.08 o                         
   2   2   6         28.49         47.00         2.04 o                         
   3   2   6       2712.43       2652.70        70.17 o                         
   4   2   6         12.42          8.42         3.55 o                         
   5   2   6        606.86        639.36        21.48 o                         
   6   2   6        216.62        235.65         7.87 o                         
   7   2   6        257.32        265.57         6.33 o                         
   8   2   6        462.87        476.85        12.56 o                         
   9   2   6         96.03         80.03         3.71 o                         
  10   2   6         22.53         22.40         2.40 o                         
  11   2   6          3.99          3.16         2.22 o                         
  12   2   6        108.22        101.12         4.10 o                         
  13   2   6        472.51        460.96         6.98 o                         
  14   2   6         25.55         23.89         1.84 o                         
  15   2   6         73.50         75.69         2.64 o                         
 -16   3   6          3.81          2.35         1.76 o                         
 -15   3   6         44.64         44.73         1.74 o                         
 -14   3   6        404.97        399.57         8.09 o                         
 -13   3   6        196.10        201.27         5.74 o                         
 -12   3   6        377.57        368.74        10.73 o                         
 -11   3   6        399.10        417.16         7.40 o                         
 -10   3   6        138.66        131.58         4.72 o                         
  -9   3   6        654.62        634.20         7.77 o                         
  -8   3   6       1419.15       1512.80        15.36 o                         
  -7   3   6         37.70         44.81         1.88 o                         
  -6   3   6        696.98        740.43        10.82 o                         
  -5   3   6          2.77          1.01         1.30 o                         
  -4   3   6        561.76        638.32         9.01 o                         
  -3   3   6        282.80        247.42         7.20 o                         
  -2   3   6        182.27        203.52         6.55 o                         
  -1   3   6        696.24        755.67        18.38 o                         
   0   3   6        644.58        722.06        22.79 o                         
   1   3   6        246.24        243.39         5.70 o                         
   2   3   6        781.78        799.59        13.95 o                         
   3   3   6        268.29        316.48         7.07 o                         
   4   3   6        347.66        351.54        14.35 o                         
   5   3   6         32.41         39.60         3.45 o                         
   6   3   6        369.23        391.70        11.64 o                         
   7   3   6          3.57          4.43         1.60 o                         
   8   3   6        120.50        103.61         3.17 o                         
   9   3   6         52.72         53.70         2.46 o                         
  10   3   6          1.23          2.10         1.49 o                         
  11   3   6        185.47        181.94         4.41 o                         
  12   3   6        121.88        129.80         3.90 o                         
  13   3   6         11.25         14.28         1.42 o                         
  14   3   6        252.90        263.09         8.63 o                         
 -15   4   6         39.47         38.66         3.07 o                         
 -14   4   6         30.36         27.26         3.55 o                         
 -13   4   6         80.65         70.86         5.26 o                         
 -12   4   6         15.12          8.42         4.78 o                         
 -11   4   6        189.54        187.03        12.39 o                         
 -10   4   6         28.53         26.34         5.73 o                         
  -9   4   6        311.53        299.18        11.17 o                         
  -8   4   6         13.95         10.21         2.74 o                         
  -7   4   6        404.69        423.65        10.40 o                         
  -6   4   6         31.47         41.03         3.80 o                         
  -5   4   6       1154.32       1196.58        32.72 o                         
  -4   4   6        111.05        120.27         6.75 o                         
  -3   4   6         81.56         94.11         6.35 o                         
  -2   4   6          8.57          3.17         1.97 o                         
  -1   4   6          3.06          5.39         1.68 o                         
   0   4   6          8.47         18.43         4.06 o                         
   1   4   6        882.83        900.94        19.60 o                         
   2   4   6         16.22         16.89         3.94 o                         
   3   4   6         99.37         90.14         7.22 o                         
   4   4   6       1024.56       1115.39        34.63 o                         
   5   4   6         60.91         80.72         3.98 o                         
   6   4   6        256.52        271.11         5.52 o                         
   7   4   6        209.64        218.75         6.50 o                         
   8   4   6         24.48         26.05         2.12 o                         
   9   4   6        136.26        118.47         4.84 o                         
  10   4   6          1.60          2.21         2.28 o                         
  11   4   6         20.28         19.84         2.59 o                         
  12   4   6          0.29         -0.58         1.91 o                         
  13   4   6         16.82         15.87         2.07 o                         
  14   4   6          3.26         -3.58         3.69 o                         
 -15   5   6        176.63        156.65         7.02 o                         
 -14   5   6         34.09         39.11         3.47 o                         
 -13   5   6        254.83        284.96        10.84 o                         
 -12   5   6         48.58         47.94         4.57 o                         
 -11   5   6         53.19         53.48         6.28 o                         
 -10   5   6          8.85         11.33         5.76 o                         
  -9   5   6         30.69         31.55         6.91 o                         
  -8   5   6        287.63        277.61        17.27 o                         
  -7   5   6        106.35        105.47         5.18 o                         
  -6   5   6        774.68        829.89        16.67 o                         
  -5   5   6          0.90         -0.88         2.66 o                         
  -4   5   6          0.41          0.98         3.08 o                         
  -3   5   6        351.93        372.59        12.76 o                         
  -2   5   6         24.88         22.46         2.39 o                         
  -1   5   6         36.06         32.57         3.42 o                         
   0   5   6       1017.63       1009.97        32.16 o                         
   1   5   6        384.45        417.82        16.87 o                         
   2   5   6        298.02        297.26         6.74 o                         
   3   5   6          8.76          8.32         2.07 o                         
   4   5   6        211.68        208.67         5.72 o                         
   5   5   6         73.72         79.60         3.35 o                         
   6   5   6          2.86          2.89         2.24 o                         
   7   5   6        502.22        513.45        10.36 o                         
   8   5   6         35.06         26.12         2.57 o                         
   9   5   6         24.90         25.54         3.34 o                         
  10   5   6        170.14        159.08         7.49 o                         
  11   5   6          8.19         11.00         4.64 o                         
  12   5   6         26.89         33.31         3.43 o                         
  13   5   6         42.74         48.47         3.68 o                         
 -14   6   6          0.42          1.48         2.79 o                         
 -13   6   6         17.48         20.21         2.39 o                         
 -12   6   6         69.79         82.88         4.14 o                         
 -11   6   6          7.10          2.01         3.05 o                         
 -10   6   6          4.60          4.82         3.30 o                         
  -9   6   6        164.49        162.76        10.42 o                         
  -8   6   6         80.43         78.89         7.33 o                         
  -7   6   6        386.25        397.75        12.91 o                         
  -6   6   6         25.05         32.90         4.52 o                         
  -5   6   6        317.36        300.18         8.50 o                         
  -4   6   6       2350.89       2307.25        37.80 o                         
  -3   6   6        229.27        200.02         6.87 o                         
  -2   6   6          6.19          3.67         2.10 o                         
  -1   6   6         57.71         50.97         3.66 o                         
   0   6   6         11.80         17.74         2.14 o                         
   1   6   6        444.26        438.26         9.17 o                         
   2   6   6         36.00         37.02         2.37 o                         
   3   6   6         98.26         88.47         3.31 o                         
   4   6   6         75.56         65.60         4.36 o                         
   5   6   6          4.14          4.66         2.43 o                         
   6   6   6        836.83        832.34        17.07 o                         
   7   6   6        423.26        400.65        10.49 o                         
   8   6   6         35.99         49.11         3.44 o                         
   9   6   6          0.18         -1.30         2.45 o                         
  10   6   6        173.88        169.55         5.84 o                         
  11   6   6         11.03         16.76         2.77 o                         
  12   6   6          0.18          1.12         1.53 o                         
  13   6   6        103.08        106.90         6.82 o                         
 -13   7   6          5.68          8.53         4.39 o                         
 -12   7   6         98.88        103.69         3.88 o                         
 -11   7   6          1.39          3.73         2.26 o                         
 -10   7   6        100.83         92.42         4.59 o                         
  -9   7   6        238.40        226.40         9.17 o                         
  -8   7   6        103.17        101.24         6.36 o                         
  -7   7   6        163.92        179.76         8.29 o                         
  -6   7   6          7.97         11.61         5.45 o                         
  -5   7   6          1.39          3.81         3.60 o                         
  -4   7   6        303.20        282.57        10.51 o                         
  -3   7   6         97.66         89.85         7.12 o                         
  -2   7   6        325.71        286.44        14.17 o                         
  -1   7   6        182.72        166.74         6.46 o                         
   0   7   6        727.40        695.99        14.94 o                         
   1   7   6         54.46         49.85         3.98 o                         
   2   7   6        268.58        274.60         8.29 o                         
   3   7   6          0.01          0.30         3.44 o                         
   4   7   6         20.96         20.97         4.16 o                         
   5   7   6        171.51        200.31         9.89 o                         
   6   7   6        307.71        289.79         7.37 o                         
   7   7   6         69.71         71.36         4.28 o                         
   8   7   6        241.81        236.92         7.13 o                         
   9   7   6         74.87         78.14         3.80 o                         
  10   7   6        226.90        241.01         9.62 o                         
  11   7   6        138.92        132.45         4.85 o                         
 -11   8   6        239.99        268.64         7.92 o                         
 -10   8   6        159.11        160.71         5.12 o                         
  -9   8   6         33.19         30.82         2.98 o                         
  -8   8   6          0.91          0.93         3.04 o                         
  -7   8   6         85.69         86.70         8.11 o                         
  -6   8   6         10.07          8.74         4.53 o                         
  -5   8   6          6.14          4.34         3.26 o                         
  -4   8   6        147.10        153.02        10.81 o                         
  -3   8   6        249.10        227.05        25.75 o                         
  -2   8   6        280.55        267.11        10.09 o                         
  -1   8   6         45.18         54.82         4.09 o                         
   0   8   6         17.26         12.57         2.90 o                         
   1   8   6         54.09         67.13         8.75 o                         
   2   8   6         80.53         69.50         5.50 o                         
   3   8   6        143.09        123.21         9.23 o                         
   4   8   6         11.08         11.23         3.41 o                         
   5   8   6         26.99         22.45         3.66 o                         
   6   8   6         63.34         59.01         6.94 o                         
   7   8   6         15.15         19.47         2.59 o                         
   8   8   6          4.93          6.50         2.39 o                         
   9   8   6         40.77         39.08         4.59 o                         
  -9   9   6          0.59          0.35         2.87 o                         
  -8   9   6        116.77        119.41         4.57 o                         
  -7   9   6          2.49          2.93         1.87 o                         
  -6   9   6          4.14          6.21         2.33 o                         
  -5   9   6         29.82         36.67         4.98 o                         
  -4   9   6        207.82        209.55        12.29 o                         
  -3   9   6          2.47         -0.64         4.14 o                         
  -2   9   6        148.88        143.93        10.10 o                         
  -1   9   6         43.05         51.13         6.71 o                         
   0   9   6         14.28         18.57         5.17 o                         
   1   9   6          0.80          3.80         4.31 o                         
   2   9   6          0.56          3.64         3.05 o                         
   3   9   6          3.94          8.91         2.48 o                         
   4   9   6          0.57          1.02         2.27 o                         
   5   9   6         52.81         61.58         9.29 o                         
   6   9   6          0.05          0.90         3.12 o                         
   7   9   6         32.67         28.25         3.16 o                         
  -6  10   6          3.40          3.91         2.24 o                         
  -5  10   6          9.17          4.72         1.98 o                         
  -4  10   6          3.35          0.83         2.10 o                         
  -3  10   6         68.98         75.71         6.13 o                         
  -2  10   6          2.87          1.37         3.27 o                         
  -1  10   6         19.37         21.73         4.31 o                         
   0  10   6          7.94          6.40         3.50 o                         
   1  10   6         53.17         61.39         5.83 o                         
   2  10   6         11.58         10.49         2.65 o                         
   3  10   6         62.70         65.76         6.53 o                         
   4  10   6         47.41         46.50         3.61 o                         
   5  10   6          6.61          2.74         4.31 o                         
 -16   1   7          3.78          4.43         1.08 o                         
 -15   1   7          0.71          2.08         1.27 o                         
 -14   1   7        296.26        316.29         5.41 o                         
 -13   1   7        115.91        105.41         4.38 o                         
 -12   1   7        171.21        149.44         4.83 o                         
 -11   1   7        698.51        719.17        10.96 o                         
 -10   1   7        275.11        282.58         4.55 o                         
  -9   1   7         38.80         36.76         1.76 o                         
  -8   1   7         28.87         21.43         1.43 o                         
  -7   1   7          3.42          3.53         1.16 o                         
  -6   1   7        867.47        829.95        13.88 o                         
  -5   1   7       1083.50       1034.51        13.72 o                         
  -4   1   7       1462.90       1570.23        19.40 o                         
  -3   1   7          0.18          0.39         1.33 o                         
  -2   1   7         47.50         48.36         2.55 o                         
  -1   1   7        437.06        408.15         6.15 o                         
   0   1   7         44.20         47.94         1.64 o                         
   1   1   7        278.13        284.46         4.11 o                         
   2   1   7         44.86         50.45         2.59 o                         
   3   1   7        778.16        822.58        24.86 o                         
   4   1   7         27.66         41.39         4.45 o                         
   5   1   7          0.53          1.23         1.67 o                         
   6   1   7          0.01         -0.40         1.42 o                         
   7   1   7        507.20        473.28        11.05 o                         
   8   1   7        231.02        216.01         4.85 o                         
   9   1   7         25.65         19.31         2.63 o                         
  10   1   7        380.48        358.59         6.74 o                         
  11   1   7        684.65        699.42        10.32 o                         
  12   1   7        861.28        891.06        13.13 o                         
  13   1   7          9.44          7.48         1.71 o                         
  14   1   7         76.43         91.15         3.67 o                         
  15   1   7          5.05         11.55         2.80 o                         
 -16   2   7         66.62         59.34         1.74 o                         
 -15   2   7        129.33        129.26         4.13 o                         
 -14   2   7        275.96        287.94         4.94 o                         
 -13   2   7         22.11         22.10         4.18 o                         
 -12   2   7         84.97         70.63         4.66 o                         
 -11   2   7         35.05         26.07         2.05 o                         
 -10   2   7         86.86         86.78         3.18 o                         
  -9   2   7         41.83         36.03         1.96 o                         
  -8   2   7        140.66        132.81         2.73 o                         
  -7   2   7       1569.13       1593.08        15.48 o                         
  -6   2   7        337.15        371.79         5.59 o                         
  -5   2   7         40.40         45.58         2.10 o                         
  -4   2   7        338.01        316.71         5.94 o                         
  -3   2   7         88.82         77.94         2.43 o                         
  -2   2   7       8244.86       8895.16       203.02 o                         
  -1   2   7         39.19         56.76         2.04 o                         
   0   2   7        596.26        618.83         7.91 o                         
   1   2   7       1391.38       1505.96        16.88 o                         
   2   2   7         55.20         39.12         2.04 o                         
   3   2   7          0.34         -1.14         1.60 o                         
   4   2   7         10.30          8.39         1.86 o                         
   5   2   7        212.27        215.81         8.18 o                         
   6   2   7        188.26        178.47         4.22 o                         
   7   2   7       1212.33       1157.99        12.70 o                         
   8   2   7         98.92         88.31         2.99 o                         
   9   2   7         11.15         11.03         1.69 o                         
  10   2   7         26.47         21.00         2.15 o                         
  11   2   7         58.33         56.43         2.89 o                         
  12   2   7         86.81         82.79         4.03 o                         
  13   2   7         33.62         35.70         2.16 o                         
  14   2   7         16.22          6.72         1.20 o                         
 -15   3   7         61.34         58.24         1.96 o                         
 -14   3   7         89.46         93.11         2.52 o                         
 -13   3   7         29.61         34.26         2.19 o                         
 -12   3   7         21.61         20.23         1.95 o                         
 -11   3   7        615.59        599.44         9.78 o                         
 -10   3   7         52.65         55.47         2.81 o                         
  -9   3   7          1.17          0.27         1.33 o                         
  -8   3   7          1.29         -0.35         1.18 o                         
  -7   3   7        294.35        297.65         4.50 o                         
  -6   3   7        339.45        319.57         4.86 o                         
  -5   3   7        632.58        712.49        10.48 o                         
  -4   3   7        426.44        444.35         6.50 o                         
  -3   3   7        829.10        902.94        19.76 o                         
  -2   3   7         13.28         11.70         1.45 o                         
  -1   3   7        878.63        995.97        14.49 o                         
   0   3   7        324.23        287.38         5.53 o                         
   1   3   7        253.56        237.96         8.06 o                         
   2   3   7         80.67         74.54         4.22 o                         
   3   3   7        606.81        598.07        11.62 o                         
   4   3   7         81.17         69.37         2.51 o                         
   5   3   7          8.22          6.96         1.97 o                         
   6   3   7         24.32         29.66         2.57 o                         
   7   3   7        759.09        749.41         7.53 o                         
   8   3   7         42.52         45.33         2.17 o                         
   9   3   7        538.84        544.78        11.39 o                         
  10   3   7        311.60        316.58         5.26 o                         
  11   3   7        241.22        250.78         6.98 o                         
  12   3   7        170.37        162.70         3.69 o                         
  13   3   7          2.21          1.26         1.07 o                         
  14   3   7         84.37         82.50         3.37 o                         
 -15   4   7          2.75          1.35         1.98 o                         
 -14   4   7        158.33        174.08         6.83 o                         
 -13   4   7          3.58          4.53         4.64 o                         
 -12   4   7          1.65         -1.33         3.12 o                         
 -11   4   7         10.96          8.84         4.10 o                         
 -10   4   7         92.14         82.67         6.24 o                         
  -9   4   7          4.53          3.92         3.50 o                         
  -8   4   7        315.22        335.57        17.23 o                         
  -7   4   7         77.45         75.29         3.96 o                         
  -6   4   7        896.32        853.09        14.63 o                         
  -5   4   7        302.63        321.47         8.45 o                         
  -4   4   7         39.60         59.13         3.47 o                         
  -3   4   7          8.27          6.49         3.33 o                         
  -2   4   7        102.61        108.29         6.74 o                         
  -1   4   7          7.98          4.79         2.85 o                         
   0   4   7        232.99        237.65        11.52 o                         
   1   4   7       1397.68       1476.82        43.49 o                         
   2   4   7        597.74        610.47        21.82 o                         
   3   4   7          1.25          2.86         2.51 o                         
   4   4   7         92.65         80.75         4.13 o                         
   5   4   7        179.37        191.37         4.76 o                         
   6   4   7       1663.48       1632.81        23.86 o                         
   7   4   7        331.50        339.43         7.18 o                         
   8   4   7        822.67        847.30        14.89 o                         
   9   4   7        134.44        117.01         4.10 o                         
  10   4   7          4.82          2.95         3.66 o                         
  11   4   7          8.73         10.38         2.71 o                         
  12   4   7          6.35          8.90         2.71 o                         
  13   4   7          2.50          4.74         1.94 o                         
 -14   5   7         78.77         85.71         4.49 o                         
 -13   5   7         61.33         69.89         4.82 o                         
 -12   5   7         24.99         21.77         5.94 o                         
 -11   5   7        396.89        419.18        14.25 o                         
 -10   5   7        881.88        916.27        22.83 o                         
  -9   5   7          3.61          1.16         3.62 o                         
  -8   5   7         47.87         56.72         7.92 o                         
  -7   5   7       2382.70       2420.89        49.55 o                         
  -6   5   7        347.49        356.13         9.55 o                         
  -5   5   7       1341.14       1272.85        23.38 o                         
  -4   5   7          9.87          5.23         2.74 o                         
  -3   5   7         19.46         13.37         2.76 o                         
  -2   5   7         14.47          8.83         2.83 o                         
  -1   5   7        326.73        306.90         8.20 o                         
   0   5   7        402.58        386.07        11.06 o                         
   1   5   7        352.37        329.68         8.48 o                         
   2   5   7          0.10         -0.86         2.15 o                         
   3   5   7          4.27          3.22         1.58 o                         
   4   5   7        173.23        177.98         4.45 o                         
   5   5   7       2106.08       2097.38        26.96 o                         
   6   5   7        168.93        166.74         5.42 o                         
   7   5   7        790.32        831.62        15.11 o                         
   8   5   7        586.01        609.02        13.16 o                         
   9   5   7        729.83        753.86        27.19 o                         
  10   5   7         25.10         26.03         5.02 o                         
  11   5   7         49.93         33.76         3.34 o                         
  12   5   7          0.16          1.36         1.63 o                         
  13   5   7         64.42         69.56         5.79 o                         
 -14   6   7         40.47         45.98         5.12 o                         
 -13   6   7         16.17         19.62         2.83 o                         
 -12   6   7          0.38         -1.66         2.11 o                         
 -11   6   7         98.89         93.04         5.56 o                         
 -10   6   7        341.42        335.61         9.29 o                         
  -9   6   7         19.05         19.25         3.24 o                         
  -8   6   7        469.24        473.03        14.70 o                         
  -7   6   7         23.19         27.88         3.62 o                         
  -6   6   7        556.59        553.22        43.59 o                         
  -5   6   7        403.46        440.23        13.48 o                         
  -4   6   7         98.83        108.45         6.28 o                         
  -3   6   7          6.19          5.16         2.63 o                         
  -2   6   7         17.38         12.16         3.14 o                         
  -1   6   7         49.96         40.86         3.54 o                         
   0   6   7         42.91         38.13         2.83 o                         
   1   6   7        209.00        186.85         5.00 o                         
   2   6   7         10.49         12.75         2.30 o                         
   3   6   7        839.20        854.35        14.60 o                         
   4   6   7       1403.86       1444.59        22.12 o                         
   5   6   7         88.56         78.04         5.48 o                         
   6   6   7        380.06        383.32         8.75 o                         
   7   6   7         97.83         91.28         4.83 o                         
   8   6   7        316.29        328.76        10.99 o                         
   9   6   7         13.42         15.21         5.50 o                         
  10   6   7         12.07         11.29         2.34 o                         
  11   6   7         10.32          7.01         2.73 o                         
  12   6   7          0.72          2.52         4.31 o                         
 -12   7   7         13.23         14.89         2.26 o                         
 -11   7   7         67.77         74.40         4.11 o                         
 -10   7   7         12.01         19.68         2.79 o                         
  -9   7   7         45.75         50.40         7.10 o                         
  -8   7   7        452.02        424.99        13.24 o                         
  -7   7   7         43.24         47.57         4.94 o                         
  -6   7   7         18.49         17.19         3.83 o                         
  -5   7   7         51.79         56.08         4.74 o                         
  -4   7   7         19.37         13.30         3.60 o                         
  -3   7   7         98.86         92.74         8.73 o                         
  -2   7   7         88.47         91.15         6.37 o                         
  -1   7   7        265.40        250.39         7.97 o                         
   0   7   7         13.00         10.77         2.87 o                         
   1   7   7          4.60          5.40         2.73 o                         
   2   7   7        282.98        248.41        11.34 o                         
   3   7   7        522.71        515.71        21.31 o                         
   4   7   7         92.77        100.04         6.37 o                         
   5   7   7        843.12        811.46        16.56 o                         
   6   7   7         20.24         22.53         3.10 o                         
   7   7   7         92.92        102.02         5.76 o                         
   8   7   7          3.01          1.65         2.15 o                         
   9   7   7          3.82          5.98         5.26 o                         
  10   7   7          0.23          0.34         2.66 o                         
 -11   8   7         51.25         58.59         5.85 o                         
 -10   8   7          2.08          1.11         1.78 o                         
  -9   8   7         70.40         75.66         5.49 o                         
  -8   8   7          9.27         16.50         3.38 o                         
  -7   8   7          0.49         -0.37         2.60 o                         
  -6   8   7          1.34          2.02         3.25 o                         
  -5   8   7         87.46         85.39         8.28 o                         
  -4   8   7        111.46        107.48         9.17 o                         
  -3   8   7          1.34          1.32         2.97 o                         
  -2   8   7        477.52        474.55        13.77 o                         
  -1   8   7          3.08          3.85         2.59 o                         
   0   8   7         18.59         13.84         2.86 o                         
   1   8   7         94.47         80.72         5.32 o                         
   2   8   7         69.72         62.54         7.22 o                         
   3   8   7          2.82          0.37         3.19 o                         
   4   8   7        321.65        342.71        11.15 o                         
   5   8   7          0.16         -0.59         3.92 o                         
   6   8   7         10.13          4.58         2.80 o                         
   7   8   7        189.21        210.11         6.05 o                         
   8   8   7          2.71          0.27         2.14 o                         
   9   8   7         54.76         62.68         5.12 o                         
  -9   9   7        172.51        198.44         8.78 o                         
  -8   9   7         23.94         27.19         2.15 o                         
  -7   9   7         38.26         36.62         2.57 o                         
  -6   9   7        112.59        114.61         5.16 o                         
  -5   9   7        160.17        155.05        11.11 o                         
  -4   9   7        128.88        129.77         8.36 o                         
  -3   9   7         19.51         19.63         3.02 o                         
  -2   9   7          1.94          0.59         4.00 o                         
  -1   9   7        183.17        170.66        10.35 o                         
   0   9   7        121.20        118.89         8.73 o                         
   1   9   7        227.23        236.28         8.70 o                         
   2   9   7        115.19        103.46         4.59 o                         
   3   9   7          2.76         -0.29         2.19 o                         
   4   9   7        108.26        106.01         5.40 o                         
   5   9   7         17.68         19.59         4.84 o                         
   6   9   7          1.17          1.25         1.72 o                         
   7   9   7          1.43          2.49         3.94 o                         
  -2  10   7         34.96         42.57         4.75 o                         
  -1  10   7         26.51         28.50         4.14 o                         
   0  10   7         30.60         38.57         4.67 o                         
   1  10   7         27.78         25.45         4.31 o                         
   2  10   7         29.00         21.31         4.28 o                         
   3  10   7         28.95         41.45         5.29 o                         
   4  10   7          1.59          3.55         4.87 o                         
 -16   0   8        167.16        176.95         5.75 o                         
 -15   0   8          3.14         -2.06         2.06 o                         
 -14   0   8        102.48         94.70         7.63 o                         
 -13   0   8        254.00        247.33        13.15 o                         
 -12   0   8          1.22          1.32         3.37 o                         
 -11   0   8        397.42        427.96        11.09 o                         
 -10   0   8        696.56        755.04        16.04 o                         
  -9   0   8         80.92         94.18         3.72 o                         
  -8   0   8       1399.81       1402.94        23.48 o                         
  -7   0   8        419.73        422.19         7.58 o                         
  -6   0   8         26.41         27.90         2.19 o                         
  -5   0   8       2568.36       2701.09        41.68 o                         
  -4   0   8        250.75        270.09         8.04 o                         
  -3   0   8        362.40        435.50        15.44 o                         
  -2   0   8          0.84          1.06         2.88 o                         
  -1   0   8       2388.13       2486.57        51.21 o                         
   0   0   8       2340.20       2529.28        38.68 o                         
   1   0   8        429.59        448.57         9.05 o                         
   2   0   8       3265.00       3584.34        93.78 o                         
   3   0   8        227.28        257.74        20.98 o                         
   4   0   8         67.35         61.67         4.01 o                         
   5   0   8        451.95        502.92        15.90 o                         
   6   0   8       3258.35       3222.11        50.06 o                         
   7   0   8         35.85         34.06         2.81 o                         
   8   0   8         39.02         52.38         5.20 o                         
   9   0   8        962.45        979.49        21.15 o                         
  10   0   8         22.87         29.28         3.34 o                         
  11   0   8        111.90        127.31         9.17 o                         
  12   0   8         83.15         88.72         7.24 o                         
  13   0   8         98.06        103.03         4.94 o                         
  14   0   8         65.78         63.74         5.22 o                         
 -16   1   8        239.05        251.82         4.00 o                         
 -15   1   8        152.48        158.65         7.28 o                         
 -14   1   8         37.01         33.83         2.19 o                         
 -13   1   8         27.89         29.15         3.23 o                         
 -12   1   8         62.88         66.59         3.96 o                         
 -11   1   8        175.77        170.45         4.74 o                         
 -10   1   8         19.46         13.41         2.20 o                         
  -9   1   8         20.10         16.75         1.49 o                         
  -8   1   8         18.82         18.29         1.38 o                         
  -7   1   8        914.98        918.30         9.16 o                         
  -6   1   8        164.71        148.30         3.78 o                         
  -5   1   8          0.09         -0.38         1.10 o                         
  -4   1   8        258.53        247.68         4.86 o                         
  -3   1   8        170.89        195.90         5.33 o                         
  -2   1   8         48.14         38.85         4.56 o                         
  -1   1   8        696.72        711.24        10.35 o                         
   0   1   8         38.02         50.61         1.77 o                         
   1   1   8       1577.30       1678.18        18.86 o                         
   2   1   8        137.80        146.07         4.67 o                         
   3   1   8         22.56         17.86         1.64 o                         
   4   1   8        458.16        500.66         8.03 o                         
   5   1   8         43.52         35.77         1.76 o                         
   6   1   8         42.64         37.66         1.99 o                         
   7   1   8        291.23        313.69         5.14 o                         
   8   1   8        122.60        132.52         4.24 o                         
   9   1   8       2321.96       2231.85        28.56 o                         
  10   1   8       1083.72       1120.85        16.12 o                         
  11   1   8         33.41         37.34         5.65 o                         
  12   1   8        762.80        795.39        14.92 o                         
  13   1   8          4.01          6.13         1.63 o                         
  14   1   8         18.12         11.89         1.69 o                         
 -16   2   8         16.06         14.90         1.76 o                         
 -15   2   8          1.75          0.67         1.08 o                         
 -14   2   8          8.54          8.30         1.42 o                         
 -13   2   8          0.46          0.90         1.85 o                         
 -12   2   8          5.14          4.75         2.03 o                         
 -11   2   8         39.66         42.98         2.56 o                         
 -10   2   8          0.15          1.58         1.70 o                         
  -9   2   8          0.08         -0.15         1.33 o                         
  -8   2   8        306.49        321.92         4.69 o                         
  -7   2   8        450.26        502.23         5.88 o                         
  -6   2   8        139.95        124.93         2.62 o                         
  -5   2   8        487.81        500.41         6.35 o                         
  -4   2   8          0.70          0.64         1.15 o                         
  -3   2   8         96.49        107.51         3.90 o                         
  -2   2   8        166.45        184.97         4.54 o                         
  -1   2   8         14.84         20.42         1.54 o                         
   0   2   8         71.86         90.63         2.94 o                         
   1   2   8        193.54        202.60         4.16 o                         
   2   2   8        156.09        136.73         3.08 o                         
   3   2   8          4.58          5.15         1.36 o                         
   4   2   8        406.32        436.51         6.75 o                         
   5   2   8        439.56        449.85         6.63 o                         
   6   2   8        567.80        565.32         7.39 o                         
   7   2   8       1632.04       1578.25        15.66 o                         
   8   2   8        169.36        159.98         4.29 o                         
   9   2   8        222.57        226.02         4.73 o                         
  10   2   8         79.16         74.83         2.77 o                         
  11   2   8          1.45          0.04         1.65 o                         
  12   2   8         19.87         24.20         1.77 o                         
  13   2   8         75.35         72.76         2.66 o                         
  14   2   8         97.70         98.71         3.86 o                         
 -15   3   8         23.73         22.36         1.73 o                         
 -14   3   8        131.72        128.56         4.36 o                         
 -13   3   8          1.62          2.81         1.28 o                         
 -12   3   8         40.45         33.34         3.58 o                         
 -11   3   8         58.69         60.37         3.78 o                         
 -10   3   8         17.68         19.07         2.07 o                         
  -9   3   8         88.78         91.96         3.36 o                         
  -8   3   8        452.62        461.94         8.36 o                         
  -7   3   8         29.82         35.78         1.65 o                         
  -6   3   8        498.58        558.49         6.48 o                         
  -5   3   8          0.29         -0.07         1.07 o                         
  -4   3   8         94.64         95.18         4.19 o                         
  -3   3   8         22.79         16.83         1.60 o                         
  -2   3   8        258.36        289.22         6.67 o                         
  -1   3   8        126.36        150.13         3.94 o                         
   0   3   8        537.22        596.97         9.79 o                         
   1   3   8          4.25          5.22         1.76 o                         
   2   3   8          0.34         -1.27         1.27 o                         
   3   3   8        422.55        421.88         6.51 o                         
   4   3   8        354.26        349.32         5.07 o                         
   5   3   8        675.16        687.43         8.42 o                         
   6   3   8       1396.14       1448.81        12.05 o                         
   7   3   8        804.26        795.27         9.69 o                         
   8   3   8         65.68         63.55         2.47 o                         
   9   3   8         12.62         12.20         1.66 o                         
  10   3   8        123.85        109.93         4.17 o                         
  11   3   8         19.91         25.43         1.73 o                         
  12   3   8         22.24         18.38         1.52 o                         
  13   3   8        117.73        135.82         4.61 o                         
 -15   4   8         17.25         11.19         3.83 o                         
 -14   4   8        168.72        172.53         6.55 o                         
 -13   4   8         60.86         59.49         6.77 o                         
 -12   4   8         59.45         56.78         4.09 o                         
 -11   4   8         87.97         95.07         8.47 o                         
 -10   4   8        488.60        485.11        21.20 o                         
  -9   4   8         27.25         31.78         4.58 o                         
  -8   4   8          5.77          5.13         5.76 o                         
  -7   4   8        550.35        570.07        13.43 o                         
  -6   4   8        155.70        147.62         5.25 o                         
  -5   4   8        107.57        112.80         4.35 o                         
  -4   4   8        140.65        173.16         6.85 o                         
  -3   4   8        235.40        235.20         6.75 o                         
  -2   4   8        272.97        288.92         6.73 o                         
  -1   4   8        514.37        524.42        11.04 o                         
   0   4   8         75.86         64.42         9.82 o                         
   1   4   8          3.01         -0.05         3.34 o                         
   2   4   8        202.20        196.97         7.70 o                         
   3   4   8        301.66        307.56         8.19 o                         
   4   4   8          7.94          7.62         1.68 o                         
   5   4   8       1980.15       1924.14        24.78 o                         
   6   4   8        755.75        776.80        15.36 o                         
   7   4   8        197.32        200.70        10.02 o                         
   8   4   8        976.80        999.55        19.14 o                         
   9   4   8         16.65         16.44         3.76 o                         
  10   4   8          1.64          2.35         4.03 o                         
  11   4   8         42.97         53.00         4.13 o                         
  12   4   8         17.33         22.77         2.82 o                         
  13   4   8          3.42          5.20         2.99 o                         
 -14   5   8          2.49          0.26         4.22 o                         
 -13   5   8          8.52          3.78         2.59 o                         
 -12   5   8          8.02         11.42         2.26 o                         
 -11   5   8         19.41         12.73         3.43 o                         
 -10   5   8        132.27        144.12        10.38 o                         
  -9   5   8          0.10          5.71         5.68 o                         
  -8   5   8          0.03         -0.73         3.49 o                         
  -7   5   8        316.20        302.88        11.26 o                         
  -6   5   8        171.77        161.50         8.09 o                         
  -5   5   8        260.81        254.89         9.47 o                         
  -4   5   8        178.73        182.98         6.32 o                         
  -3   5   8        438.36        453.32        12.80 o                         
  -2   5   8         28.16         33.11         3.89 o                         
  -1   5   8        309.46        317.39        10.35 o                         
   0   5   8          0.02         -0.65         2.00 o                         
   1   5   8        107.31        108.87         4.94 o                         
   2   5   8        256.75        267.75         6.04 o                         
   3   5   8        257.10        283.13         6.99 o                         
   4   5   8        981.03        981.32        17.38 o                         
   5   5   8         23.24         24.91         2.75 o                         
   6   5   8         17.18         19.95         2.39 o                         
   7   5   8        363.87        362.11         7.39 o                         
   8   5   8         13.49         14.07         5.09 o                         
   9   5   8         16.58         20.68         2.87 o                         
  10   5   8         97.24        113.58         4.64 o                         
  11   5   8        169.83        209.32         7.07 o                         
  12   5   8          0.01         -0.64         2.14 o                         
 -13   6   8         20.19         29.37         5.96 o                         
 -12   6   8         43.29         56.92         2.86 o                         
 -11   6   8         26.20         30.90         3.00 o                         
 -10   6   8         40.49         40.90         4.36 o                         
  -9   6   8        177.03        182.14         8.04 o                         
  -8   6   8        446.77        475.05        38.32 o                         
  -7   6   8          4.62          2.44         3.51 o                         
  -6   6   8         29.70         24.59         5.13 o                         
  -5   6   8        395.84        382.73        12.34 o                         
  -4   6   8        266.93        254.48         9.67 o                         
  -3   6   8        294.39        289.19        10.32 o                         
  -2   6   8         10.54         16.78         3.67 o                         
  -1   6   8         37.98         37.97         3.09 o                         
   0   6   8        169.85        160.98         5.64 o                         
   1   6   8         22.08         30.20         3.23 o                         
   2   6   8         24.14         28.99         3.18 o                         
   3   6   8        662.00        666.68        14.07 o                         
   4   6   8        439.40        479.77         9.83 o                         
   5   6   8         35.65         29.38         3.32 o                         
   6   6   8          5.36          8.24         3.75 o                         
   7   6   8         51.61         58.66         9.03 o                         
   8   6   8          6.22          6.43         4.14 o                         
   9   6   8         32.21         26.82         3.53 o                         
  10   6   8         22.56         25.28         3.03 o                         
  11   6   8         11.07         10.14         2.80 o                         
 -12   7   8         21.58         25.76         5.09 o                         
 -11   7   8          9.66         16.27         1.66 o                         
 -10   7   8        113.12        101.82         3.71 o                         
  -9   7   8         64.72         60.06         3.85 o                         
  -8   7   8        443.50        435.16        15.23 o                         
  -7   7   8         13.34         11.89         2.29 o                         
  -6   7   8          1.51         -1.39         4.14 o                         
  -5   7   8        119.50         83.88         5.54 o                         
  -4   7   8        300.06        284.92        13.84 o                         
  -3   7   8         15.42          7.75         3.83 o                         
  -2   7   8        581.79        576.14        15.19 o                         
  -1   7   8          0.08          1.89         3.22 o                         
   0   7   8        169.20        188.57         6.81 o                         
   1   7   8         38.08         36.97         4.50 o                         
   2   7   8        929.29        985.30        25.33 o                         
   3   7   8         55.59         63.57         5.24 o                         
   4   7   8         71.60         73.61         8.03 o                         
   5   7   8        173.69        178.42         7.75 o                         
   6   7   8        161.64        153.50         6.83 o                         
   7   7   8        471.99        504.17        13.63 o                         
   8   7   8          2.85          6.94         3.83 o                         
   9   7   8        155.88        142.05         7.80 o                         
  10   7   8          2.11          6.04         3.80 o                         
 -10   8   8          0.56          0.32         2.69 o                         
  -9   8   8          0.20          1.50         1.82 o                         
  -8   8   8         31.35         28.65         3.30 o                         
  -7   8   8          6.70          8.05         3.36 o                         
  -6   8   8         57.86         63.59         3.82 o                         
  -5   8   8        199.49        198.27        18.24 o                         
  -4   8   8          0.07         -0.47         4.29 o                         
  -3   8   8         33.35         34.10         3.94 o                         
  -2   8   8          7.97         10.70         3.18 o                         
  -1   8   8         13.91         10.47         3.19 o                         
   0   8   8        592.14        608.91        16.09 o                         
   1   8   8          0.96         -1.23         2.88 o                         
   2   8   8         60.48         47.70         4.58 o                         
   3   8   8        118.12        123.93         8.95 o                         
   4   8   8         19.60         20.76         3.40 o                         
   5   8   8          2.39          0.49         3.33 o                         
   6   8   8          8.15          8.06         2.13 o                         
   7   8   8         27.37         25.56         4.17 o                         
   8   8   8          1.11         -0.92         3.38 o                         
  -7   9   8          0.08         -0.83         1.41 o                         
  -6   9   8        132.53        134.93         4.34 o                         
  -5   9   8         28.26         28.02         2.52 o                         
  -4   9   8         11.22         15.51         2.21 o                         
  -3   9   8          9.43          5.95         2.38 o                         
  -2   9   8         71.30         70.04         4.31 o                         
  -1   9   8         19.47         17.96         2.82 o                         
   0   9   8         27.73         22.57         4.47 o                         
   1   9   8        121.85        124.97         5.84 o                         
   2   9   8        494.61        486.29        10.28 o                         
   3   9   8        197.42        206.37         7.27 o                         
   4   9   8         91.63        102.92         6.89 o                         
   5   9   8         17.52         16.09         2.09 o                         
  -2  10   8         12.45         12.92         4.50 o                         
  -1  10   8         28.29         35.83         5.23 o                         
   0  10   8         33.54         34.85         5.12 o                         
   1  10   8         61.37         53.39         5.71 o                         
   2  10   8          3.60         -0.28         4.70 o                         
   3  10   8          0.77          3.44         5.01 o                         
 -16   1   9         25.44         25.77         2.75 o                         
 -15   1   9         15.97         16.49         1.56 o                         
 -14   1   9        247.03        262.47         6.39 o                         
 -13   1   9         31.46         31.04         2.53 o                         
 -12   1   9         70.74         77.32         5.66 o                         
 -11   1   9        225.26        235.37         6.94 o                         
 -10   1   9        415.12        434.05         7.90 o                         
  -9   1   9        223.30        206.46         6.25 o                         
  -8   1   9        104.95         99.48         2.55 o                         
  -7   1   9         98.82        103.84         2.38 o                         
  -6   1   9        453.06        488.56         5.45 o                         
  -5   1   9         25.54         21.09         1.41 o                         
  -4   1   9         45.99         46.33         2.56 o                         
  -3   1   9        151.95        180.87         4.65 o                         
  -2   1   9          1.01         -0.96         1.25 o                         
  -1   1   9        677.17        691.72         9.10 o                         
   0   1   9        575.76        657.39         8.07 o                         
   1   1   9        113.87        103.50         2.39 o                         
   2   1   9         87.00         86.23         2.61 o                         
   3   1   9        552.08        521.21         7.44 o                         
   4   1   9          0.38          0.16         1.08 o                         
   5   1   9          1.45          2.51         1.06 o                         
   6   1   9        223.55        196.02         4.38 o                         
   7   1   9        207.42        214.15         5.91 o                         
   8   1   9         78.96         81.72         3.21 o                         
   9   1   9        738.88        697.45        12.87 o                         
  10   1   9        112.80         99.54         5.79 o                         
  11   1   9        150.76        140.29         6.37 o                         
  12   1   9         40.63         41.04         4.67 o                         
  13   1   9         25.93         23.46         2.05 o                         
 -15   2   9          3.48          5.09         1.53 o                         
 -14   2   9        114.16        129.14         3.96 o                         
 -13   2   9          4.29          4.69         1.78 o                         
 -12   2   9         20.71         22.92         3.52 o                         
 -11   2   9          0.73         -0.16         2.74 o                         
 -10   2   9       1210.48       1258.74        15.30 o                         
  -9   2   9         87.84         85.21         3.01 o                         
  -8   2   9         33.64         36.03         1.71 o                         
  -7   2   9        179.66        172.25         3.08 o                         
  -6   2   9        785.07        811.45         8.35 o                         
  -5   2   9       1147.34       1151.23        12.46 o                         
  -4   2   9        958.07        997.66        13.79 o                         
  -3   2   9          6.15          6.52         1.27 o                         
  -2   2   9         76.70         90.47         2.83 o                         
  -1   2   9          7.85         11.74         1.40 o                         
   0   2   9         69.78         64.04         2.62 o                         
   1   2   9         18.68         16.92         1.72 o                         
   2   2   9        126.54        152.59         3.23 o                         
   3   2   9        193.22        203.70         4.68 o                         
   4   2   9        448.81        439.99         5.74 o                         
   5   2   9         89.87         87.66         2.33 o                         
   6   2   9         13.56         14.96         1.80 o                         
   7   2   9        316.41        313.93         6.05 o                         
   8   2   9         23.23         14.33         2.02 o                         
   9   2   9        257.27        266.42         6.03 o                         
  10   2   9          7.93          7.83         2.36 o                         
  11   2   9          6.57          2.96         1.62 o                         
  12   2   9          1.00         -0.37         1.48 o                         
  13   2   9          0.15         -0.38         1.18 o                         
 -15   3   9         16.90         18.11         3.05 o                         
 -14   3   9         10.65         10.79         2.01 o                         
 -13   3   9          0.06          0.21         1.49 o                         
 -12   3   9         22.66         19.79         2.03 o                         
 -11   3   9          5.32          9.00         2.04 o                         
 -10   3   9         31.14         23.36         2.87 o                         
  -9   3   9        402.54        369.58         6.72 o                         
  -8   3   9         16.10         11.17         1.88 o                         
  -7   3   9        303.66        277.25         5.82 o                         
  -6   3   9         26.23         20.99         1.89 o                         
  -5   3   9          4.70          1.93         1.33 o                         
  -4   3   9        614.46        672.57         8.74 o                         
  -3   3   9         95.94        104.37         3.65 o                         
  -2   3   9         11.36         13.80         1.39 o                         
  -1   3   9         25.04         14.27         1.29 o                         
   0   3   9          8.82          6.68         1.24 o                         
   1   3   9        377.61        402.91         9.59 o                         
   2   3   9        376.85        395.71         5.51 o                         
   3   3   9          3.09          3.17         1.15 o                         
   4   3   9       1035.26       1011.62         8.55 o                         
   5   3   9        215.10        214.55         3.48 o                         
   6   3   9        610.63        562.82         8.03 o                         
   7   3   9         35.00         33.15         2.66 o                         
   8   3   9        134.44        128.54         3.43 o                         
   9   3   9        174.69        172.37         5.88 o                         
  10   3   9          3.34          5.20         2.08 o                         
  11   3   9         90.83         93.19         2.90 o                         
  12   3   9          4.89          9.66         1.22 o                         
 -14   4   9         10.11         13.37         2.54 o                         
 -13   4   9        165.11        181.24         8.28 o                         
 -12   4   9          7.96          7.02         4.61 o                         
 -11   4   9        133.99        120.00         5.57 o                         
 -10   4   9         73.58         80.24         4.97 o                         
  -9   4   9        784.44        837.77        30.82 o                         
  -8   4   9        573.32        558.94        16.15 o                         
  -7   4   9        631.10        626.19        41.63 o                         
  -6   4   9        562.79        538.80        23.49 o                         
  -5   4   9        272.64        271.15         6.98 o                         
  -4   4   9          0.02         -1.03         2.19 o                         
  -3   4   9        199.98        217.14         8.91 o                         
  -2   4   9        518.77        540.17        11.56 o                         
  -1   4   9          2.02          0.31         2.51 o                         
   0   4   9       1547.56       1520.72        22.64 o                         
   1   4   9        152.27        168.27         6.37 o                         
   2   4   9        717.24        697.71        10.08 o                         
   3   4   9          2.27          4.06         1.73 o                         
   4   4   9       2340.02       2407.99        33.76 o                         
   5   4   9       2053.03       2085.45        26.80 o                         
   6   4   9         70.36         65.79         3.73 o                         
   7   4   9          9.18          7.30         2.64 o                         
   8   4   9         94.05         81.85         5.47 o                         
   9   4   9        136.33        137.61         9.51 o                         
  10   4   9         10.90         11.36         4.74 o                         
  11   4   9         24.43         32.76         3.19 o                         
  12   4   9        192.67        219.63         6.68 o                         
 -14   5   9         52.57         55.24         5.59 o                         
 -13   5   9         36.82         32.66         3.65 o                         
 -12   5   9         10.37         11.02         3.08 o                         
 -11   5   9         16.32         15.50         2.41 o                         
 -10   5   9          4.44          6.24         2.58 o                         
  -9   5   9         46.64         51.34         4.94 o                         
  -8   5   9        570.26        524.13        22.40 o                         
  -7   5   9        105.28         76.58         5.73 o                         
  -6   5   9        151.54        156.76         7.91 o                         
  -5   5   9         91.62        114.79         6.74 o                         
  -4   5   9         32.85         26.50         3.27 o                         
  -3   5   9        178.69        194.41         6.46 o                         
  -2   5   9         50.93         45.94         4.38 o                         
  -1   5   9        103.21         93.26         4.54 o                         
   0   5   9         18.61         15.47         2.32 o                         
   1   5   9        155.35        144.56         7.83 o                         
   2   5   9          0.27         -0.51         2.32 o                         
   3   5   9         69.38         62.81         3.89 o                         
   4   5   9         78.69         75.46         4.42 o                         
   5   5   9         10.69         11.56         2.52 o                         
   6   5   9        832.41        885.50        15.11 o                         
   7   5   9         27.28         32.11         5.87 o                         
   8   5   9         15.30          9.82         2.57 o                         
   9   5   9          0.33         -0.49         2.75 o                         
  10   5   9         26.13         28.67         3.20 o                         
  11   5   9        149.52        170.25         5.77 o                         
 -13   6   9          1.17          4.98         4.67 o                         
 -12   6   9         40.22         44.10         3.47 o                         
 -11   6   9         57.71         61.75         4.74 o                         
 -10   6   9          6.67         10.90         2.17 o                         
  -9   6   9         38.84         33.09         4.11 o                         
  -8   6   9        138.51        131.47         6.71 o                         
  -7   6   9         15.98         18.20         3.04 o                         
  -6   6   9        324.21        332.98        18.08 o                         
  -5   6   9          3.42          9.30         3.52 o                         
  -4   6   9          3.75          6.08         2.72 o                         
  -3   6   9          0.01          1.72         2.95 o                         
  -2   6   9         68.47         58.85         4.01 o                         
  -1   6   9         17.74         18.08         2.48 o                         
   0   6   9        154.48        128.67         5.50 o                         
   1   6   9        703.97        697.70        14.60 o                         
   2   6   9        580.86        601.45        13.16 o                         
   3   6   9        567.85        580.28        12.74 o                         
   4   6   9          4.12          3.64         3.13 o                         
   5   6   9        331.50        327.52        15.31 o                         
   6   6   9        102.79        103.08         4.11 o                         
   7   6   9        144.08        153.99         6.50 o                         
   8   6   9          0.10          2.99         3.64 o                         
   9   6   9         24.25         22.29         4.11 o                         
  10   6   9          0.76         -0.31         2.82 o                         
 -11   7   9          8.14         10.93         2.91 o                         
 -10   7   9        286.80        286.44         5.39 o                         
  -9   7   9        391.99        382.69         6.83 o                         
  -8   7   9         33.05         29.86         2.48 o                         
  -7   7   9        340.23        347.72         7.69 o                         
  -6   7   9        153.51        141.64         5.66 o                         
  -5   7   9        121.11        106.40         6.04 o                         
  -4   7   9        366.76        356.24        16.59 o                         
  -3   7   9         56.48         46.93         3.72 o                         
  -2   7   9          7.18         10.38         2.65 o                         
  -1   7   9         14.57         14.21         3.49 o                         
   0   7   9         63.72         62.32         3.65 o                         
   1   7   9          4.79          8.07         3.32 o                         
   2   7   9       1035.19        996.63        33.06 o                         
   3   7   9         15.07         17.91         3.65 o                         
   4   7   9          5.27         -0.32         2.92 o                         
   5   7   9        348.64        342.67        15.19 o                         
   6   7   9        155.67        158.52         6.83 o                         
   7   7   9        280.31        278.87        12.47 o                         
   8   7   9        121.84        136.65         7.64 o                         
   9   7   9         16.78         18.82         4.06 o                         
 -10   8   9         26.48         16.98         4.45 o                         
  -9   8   9         16.92         19.52         2.15 o                         
  -8   8   9          0.08         -0.07         1.51 o                         
  -7   8   9        111.95        109.03         3.62 o                         
  -6   8   9         29.83         31.76         3.83 o                         
  -5   8   9         36.52         33.70         3.02 o                         
  -4   8   9          7.59          0.35         2.18 o                         
  -3   8   9          2.69          4.14         3.92 o                         
  -2   8   9          2.82         -1.76         3.86 o                         
  -1   8   9         42.03         42.29         5.48 o                         
   0   8   9         51.30         60.16         6.24 o                         
   1   8   9        192.46        197.90        16.78 o                         
   2   8   9         48.15         49.93         4.33 o                         
   3   8   9        182.38        171.94         6.99 o                         
   4   8   9        447.69        465.86        14.52 o                         
   5   8   9          4.23          5.32         1.90 o                         
   6   8   9         70.01         74.28         5.76 o                         
   7   8   9         15.87         16.81         3.92 o                         
  -7   9   9         44.91         45.59         4.22 o                         
  -6   9   9         21.78         27.66         3.50 o                         
  -5   9   9        113.03        108.29         5.55 o                         
  -4   9   9          2.42          3.63         2.77 o                         
  -3   9   9          0.31          1.24         2.17 o                         
  -2   9   9        252.57        257.38         7.86 o                         
  -1   9   9         40.97         38.71         4.64 o                         
   0   9   9          7.94         10.65         2.50 o                         
   1   9   9         16.65         19.38         4.17 o                         
   2   9   9         18.28         21.48         4.20 o                         
   3   9   9         55.99         54.90         3.59 o                         
   4   9   9        132.75        146.69         5.38 o                         
 -15   0  10         92.73        105.83         5.82 o                         
 -14   0  10        115.92        117.44         7.47 o                         
 -13   0  10        478.70        522.28        15.75 o                         
 -12   0  10        213.26        209.46         7.95 o                         
 -11   0  10         51.30         36.69         4.76 o                         
 -10   0  10          3.06          1.44         2.78 o                         
  -9   0  10        387.49        372.40        14.38 o                         
  -8   0  10         54.67         53.03         4.09 o                         
  -7   0  10        456.27        512.31         9.10 o                         
  -6   0  10       2013.39       2109.39        29.97 o                         
  -5   0  10          0.36          2.69         2.07 o                         
  -4   0  10        575.71        606.54        15.15 o                         
  -3   0  10        469.16        451.08         9.84 o                         
  -2   0  10        563.52        583.48        11.78 o                         
  -1   0  10        957.56       1045.11        15.93 o                         
   0   0  10        815.52        757.85        12.61 o                         
   1   0  10        592.09        546.64         9.79 o                         
   2   0  10          6.75          3.87         1.83 o                         
   3   0  10         31.48         22.57         2.81 o                         
   4   0  10          7.89          5.37         1.44 o                         
   5   0  10          1.54          4.02         1.66 o                         
   6   0  10         78.22         57.56         5.73 o                         
   7   0  10         25.84         16.05         2.44 o                         
   8   0  10        393.54        372.05         9.63 o                         
   9   0  10        483.56        480.44        19.35 o                         
  10   0  10          0.83          0.56         3.72 o                         
  11   0  10        177.56        189.55        11.40 o                         
  12   0  10         31.82         23.33         2.67 o                         
  13   0  10         17.10         16.67         4.22 o                         
 -15   1  10         10.30         13.20         2.06 o                         
 -14   1  10          0.01         -1.24         1.93 o                         
 -13   1  10         22.78         24.81         2.21 o                         
 -12   1  10         54.61         54.49         3.01 o                         
 -11   1  10         95.51         82.74         3.35 o                         
 -10   1  10          6.81          6.30         2.22 o                         
  -9   1  10        365.43        356.00         7.01 o                         
  -8   1  10          3.28          4.23         1.99 o                         
  -7   1  10         13.93          8.92         1.33 o                         
  -6   1  10        175.75        184.35         3.59 o                         
  -5   1  10        126.10        133.75         3.40 o                         
  -4   1  10       1230.47       1259.47        18.93 o                         
  -3   1  10         16.98         17.38         1.61 o                         
  -2   1  10        150.25        136.23         3.35 o                         
  -1   1  10        346.29        343.44         5.72 o                         
   0   1  10         69.75         66.52         2.22 o                         
   1   1  10       2883.23       2918.67        27.74 o                         
   2   1  10        102.58         83.42         2.60 o                         
   3   1  10        305.94        284.05         4.66 o                         
   4   1  10         62.89         70.84         1.97 o                         
   5   1  10        381.85        383.61         5.17 o                         
   6   1  10        800.04        769.27        10.11 o                         
   7   1  10        410.34        404.06        10.90 o                         
   8   1  10        368.02        353.83         6.56 o                         
   9   1  10        149.39        143.40         6.89 o                         
  10   1  10        446.82        451.24        10.27 o                         
  11   1  10         53.57         52.87         3.24 o                         
  12   1  10          3.11          0.48         1.40 o                         
  13   1  10         20.77         29.64         3.09 o                         
 -14   2  10          1.57          1.12         1.19 o                         
 -13   2  10          5.36          3.73         2.27 o                         
 -12   2  10        959.51        973.10        14.17 o                         
 -11   2  10         37.85         42.80         5.38 o                         
 -10   2  10        647.21        645.89        14.39 o                         
  -9   2  10         45.57         41.46         2.51 o                         
  -8   2  10        114.70        106.57         3.39 o                         
  -7   2  10        405.05        413.51         8.09 o                         
  -6   2  10          9.67         13.18         1.51 o                         
  -5   2  10        369.87        375.95         8.04 o                         
  -4   2  10         48.60         44.00         2.00 o                         
  -3   2  10       1568.46       1671.48        18.09 o                         
  -2   2  10        510.08        535.38         7.85 o                         
  -1   2  10        261.79        242.32         4.63 o                         
   0   2  10        123.75        143.80         2.84 o                         
   1   2  10         47.23         42.01         2.09 o                         
   2   2  10       1724.53       1759.36        17.96 o                         
   3   2  10        422.76        415.20         4.84 o                         
   4   2  10         71.88         66.70         1.92 o                         
   5   2  10        163.47        155.87         4.00 o                         
   6   2  10          7.57          4.52         1.73 o                         
   7   2  10        603.04        598.47         9.17 o                         
   8   2  10        420.17        398.85         6.97 o                         
   9   2  10        175.01        167.56         5.05 o                         
  10   2  10         26.35         26.26         2.06 o                         
  11   2  10          9.83          7.93         1.71 o                         
  12   2  10         21.69         28.61         2.50 o                         
 -15   3  10         14.64         14.71         4.87 o                         
 -14   3  10          0.16          0.57         1.75 o                         
 -13   3  10          5.86          3.39         1.57 o                         
 -12   3  10        130.23        141.88         5.03 o                         
 -11   3  10        125.63        117.35         4.97 o                         
 -10   3  10         40.73         27.09         2.47 o                         
  -9   3  10          2.63          2.03         3.63 o                         
  -8   3  10        136.33        113.96         4.20 o                         
  -7   3  10        282.08        272.83         6.22 o                         
  -6   3  10         20.52         21.65         2.00 o                         
  -5   3  10        180.37        172.66         4.09 o                         
  -4   3  10        108.61        111.02         3.88 o                         
  -3   3  10         12.86         14.57         1.50 o                         
  -2   3  10         62.35         57.35         2.31 o                         
  -1   3  10        836.07        855.79        11.16 o                         
   0   3  10        338.11        349.21         5.97 o                         
   1   3  10        169.86        177.04         3.51 o                         
   2   3  10       1541.45       1507.25        13.99 o                         
   3   3  10        508.02        529.76         5.51 o                         
   4   3  10        102.71        105.01         2.68 o                         
   5   3  10        116.01        113.05         3.01 o                         
   6   3  10          0.26          0.00         1.48 o                         
   7   3  10          0.01         -1.35         1.50 o                         
   8   3  10        375.92        398.91        11.58 o                         
   9   3  10         47.95         49.84         3.72 o                         
  10   3  10         21.49         23.64         1.83 o                         
  11   3  10        252.55        250.03         4.55 o                         
 -14   4  10          4.68          8.04         4.34 o                         
 -13   4  10         31.27         38.26         5.99 o                         
 -12   4  10         71.98         79.68         7.22 o                         
 -11   4  10          2.16          2.33         3.08 o                         
 -10   4  10         12.89         11.83         3.48 o                         
  -9   4  10         41.74         51.21         4.88 o                         
  -8   4  10        540.97        598.63        16.96 o                         
  -7   4  10          1.64          0.47         2.54 o                         
  -6   4  10          0.61          2.42         2.95 o                         
  -5   4  10          2.36          0.32         2.96 o                         
  -4   4  10         32.00         23.58         3.31 o                         
  -3   4  10         27.10         13.40         3.00 o                         
  -2   4  10        402.97        395.88        11.79 o                         
  -1   4  10        111.73         79.23         5.46 o                         
   0   4  10         78.12         65.51         3.53 o                         
   1   4  10         15.34         13.22         2.76 o                         
   2   4  10          1.57          4.13         2.51 o                         
   3   4  10        199.75        204.29         5.74 o                         
   4   4  10        600.73        592.48        10.89 o                         
   5   4  10          0.12          0.99         1.88 o                         
   6   4  10        155.45        147.70         5.79 o                         
   7   4  10        110.19        103.79         8.39 o                         
   8   4  10         79.30         78.66         5.05 o                         
   9   4  10          0.76          0.21         2.56 o                         
  10   4  10         62.35         60.46         4.36 o                         
  11   4  10          2.82          0.95         2.77 o                         
 -13   5  10         52.98         75.63         4.24 o                         
 -12   5  10         13.25         12.42         4.45 o                         
 -11   5  10         61.55         58.53         3.10 o                         
 -10   5  10          2.98         -0.72         2.06 o                         
  -9   5  10         67.65         81.50         3.90 o                         
  -8   5  10        308.06        288.36        10.10 o                         
  -7   5  10        376.15        338.74         9.30 o                         
  -6   5  10         28.78         21.62         5.85 o                         
  -5   5  10         24.28         11.06         2.81 o                         
  -4   5  10         53.45         59.72         5.00 o                         
  -3   5  10          2.78          3.74         2.98 o                         
  -2   5  10        595.10        675.69        14.21 o                         
  -1   5  10        170.65        179.99         9.21 o                         
   0   5  10         75.48         80.60         4.38 o                         
   1   5  10       1874.71       1899.43        27.48 o                         
   2   5  10       1125.20       1189.45        18.72 o                         
   3   5  10         50.67         52.90         3.69 o                         
   4   5  10        765.07        770.98        13.33 o                         
   5   5  10        254.93        252.33         6.62 o                         
   6   5  10         54.13         55.29         6.66 o                         
   7   5  10        249.40        248.59        24.50 o                         
   8   5  10          3.06          4.57         2.11 o                         
   9   5  10         47.43         58.29         5.79 o                         
  10   5  10          9.39         12.45         3.08 o                         
 -12   6  10        151.14        149.86        17.68 o                         
 -11   6  10         67.50         76.79         4.02 o                         
 -10   6  10         62.75         57.47         2.64 o                         
  -9   6  10         88.84         92.34         3.97 o                         
  -8   6  10          4.58          2.83         2.00 o                         
  -7   6  10         53.38         55.15         3.85 o                         
  -6   6  10         52.58         33.06         5.40 o                         
  -5   6  10        225.91        190.25         6.77 o                         
  -4   6  10         36.02         28.27         3.92 o                         
  -3   6  10         35.75         35.71         4.23 o                         
  -2   6  10         78.31         56.05         4.92 o                         
  -1   6  10        125.92        109.43         6.21 o                         
   0   6  10        151.79        137.67         6.94 o                         
   1   6  10        301.18        294.30         7.23 o                         
   2   6  10         12.75         10.83         2.70 o                         
   3   6  10         93.48         94.48         8.50 o                         
   4   6  10        866.02        913.26        30.60 o                         
   5   6  10          8.35          7.65         2.46 o                         
   6   6  10         24.30         24.73         5.43 o                         
   7   6  10         14.55         13.10         2.68 o                         
   8   6  10         60.11         61.98         5.59 o                         
   9   6  10          5.13          5.85         2.94 o                         
 -10   7  10         60.05         58.73         4.93 o                         
  -9   7  10        186.75        177.19         4.48 o                         
  -8   7  10         96.25        102.80         3.55 o                         
  -7   7  10          0.01          0.31         1.99 o                         
  -6   7  10         16.45         21.92         2.72 o                         
  -5   7  10         66.79         50.86         3.52 o                         
  -4   7  10          1.09          0.35         2.28 o                         
  -3   7  10          1.13          1.41         2.28 o                         
  -2   7  10         70.40         70.45         3.97 o                         
  -1   7  10          1.20          0.55         2.61 o                         
   0   7  10        755.97        750.03        18.22 o                         
   1   7  10        459.11        481.23        10.87 o                         
   2   7  10        179.38        202.02         7.54 o                         
   3   7  10         73.79         76.52         6.21 o                         
   4   7  10         43.51         37.35         2.94 o                         
   5   7  10        120.42        120.78         5.73 o                         
   6   7  10         59.25         68.08         5.90 o                         
   7   7  10        110.15        109.83         6.74 o                         
   8   7  10          9.18         14.21         3.92 o                         
  -9   8  10         55.33         37.06         5.12 o                         
  -8   8  10          9.51          4.63         2.20 o                         
  -7   8  10          4.81          3.65         1.54 o                         
  -6   8  10         20.48         17.98         1.73 o                         
  -5   8  10         13.50         11.47         2.02 o                         
  -4   8  10          6.14          3.99         1.90 o                         
  -3   8  10        201.39        187.44        13.68 o                         
  -2   8  10         51.21         50.03         5.73 o                         
  -1   8  10         84.32         72.39         4.43 o                         
   0   8  10          0.44         -0.48         3.58 o                         
   1   8  10         45.57         40.89         5.48 o                         
   2   8  10        744.12        759.40        24.81 o                         
   3   8  10        322.75        339.65        30.57 o                         
   4   8  10          6.84          9.19         2.42 o                         
   5   8  10        325.00        335.12        12.42 o                         
  -5   9  10         13.67         15.47         3.72 o                         
  -4   9  10         18.79         17.96         3.58 o                         
  -3   9  10         65.42         59.95         4.49 o                         
  -2   9  10         55.24         46.82         4.39 o                         
  -1   9  10         25.67         21.68         3.58 o                         
   0   9  10         14.55         12.78         3.27 o                         
   1   9  10        253.53        234.12         9.68 o                         
   2   9  10         47.74         42.46         4.70 o                         
   3   9  10          3.68          0.25         3.94 o                         
 -14   1  11         12.22         11.78         2.23 o                         
 -13   1  11          3.03          2.86         2.02 o                         
 -12   1  11          4.18         -0.07         2.40 o                         
 -11   1  11          0.24         -0.90         2.62 o                         
 -10   1  11        298.87        283.30         9.95 o                         
  -9   1  11          7.71          8.63         4.10 o                         
  -8   1  11          4.40          1.30         2.40 o                         
  -7   1  11         11.28          8.82         2.54 o                         
  -6   1  11         11.26         11.32         2.77 o                         
  -5   1  11        360.45        356.94         6.94 o                         
  -4   1  11       1392.59       1400.80        15.88 o                         
  -3   1  11       1169.05       1210.19        12.32 o                         
  -2   1  11        893.66        845.87         8.38 o                         
  -1   1  11        308.82        307.90         5.32 o                         
   0   1  11         50.09         54.76         1.65 o                         
   1   1  11         15.98         13.88         1.25 o                         
   2   1  11          3.61          3.71         1.19 o                         
   3   1  11        133.59        144.36         3.12 o                         
   4   1  11        339.72        347.53         5.13 o                         
   5   1  11        292.58        275.70         5.16 o                         
   6   1  11        142.82        132.80         3.98 o                         
   7   1  11         77.26         68.00         2.90 o                         
   8   1  11         19.75         18.46         7.80 o                         
   9   1  11         77.39         61.04         3.62 o                         
  10   1  11         24.74         17.72         2.11 o                         
  11   1  11          1.98          0.33         1.50 o                         
  12   1  11         38.41         42.08         3.22 o                         
 -14   2  11         16.02         18.13         2.38 o                         
 -13   2  11          0.03         -0.35         1.78 o                         
 -12   2  11          0.90         -1.68         2.06 o                         
 -11   2  11         61.03         55.50         3.71 o                         
 -10   2  11        131.22        138.13         6.63 o                         
  -9   2  11         86.18         83.07         8.59 o                         
  -8   2  11        324.53        343.57         9.24 o                         
  -7   2  11         92.55         89.69         4.66 o                         
  -6   2  11        115.64        117.68         5.16 o                         
  -5   2  11         26.88         28.87         2.58 o                         
  -4   2  11        357.90        335.64         5.57 o                         
  -3   2  11        670.38        616.78         7.83 o                         
  -2   2  11        314.50        301.26         4.29 o                         
  -1   2  11         14.85         12.50         1.22 o                         
   0   2  11         84.88         76.76         2.16 o                         
   1   2  11         17.03         14.09         1.27 o                         
   2   2  11         42.19         46.50         2.07 o                         
   3   2  11          7.00          2.33         1.42 o                         
   4   2  11          3.93          4.03         1.42 o                         
   5   2  11        648.54        633.29         8.76 o                         
   6   2  11          8.30         14.39         1.87 o                         
   7   2  11        420.19        418.55         7.35 o                         
   8   2  11          0.47         -1.01         1.69 o                         
   9   2  11          2.34          0.65         1.56 o                         
  10   2  11        309.41        328.78         5.89 o                         
  11   2  11         37.81         40.60         2.01 o                         
 -14   3  11         68.87         74.37         7.31 o                         
 -13   3  11         83.79         95.15         4.52 o                         
 -12   3  11          6.43          4.39         1.76 o                         
 -11   3  11          0.06         -0.70         2.00 o                         
 -10   3  11        173.75        154.69         9.04 o                         
  -9   3  11        141.88        113.65         3.93 o                         
  -8   3  11         38.17         51.00         5.09 o                         
  -7   3  11         18.58         11.08         2.53 o                         
  -6   3  11        113.10        111.31         4.94 o                         
  -5   3  11        854.07        851.51        14.43 o                         
  -4   3  11          2.35          0.73         1.74 o                         
  -3   3  11          8.36          5.39         1.57 o                         
  -2   3  11        585.11        576.74         6.30 o                         
  -1   3  11       3101.09       3128.13        26.66 o                         
   0   3  11         44.18         47.93         1.96 o                         
   1   3  11         23.30         20.80         1.74 o                         
   2   3  11        432.24        438.71         6.15 o                         
   3   3  11        779.02        765.80         9.16 o                         
   4   3  11        582.33        599.04         8.32 o                         
   5   3  11        211.94        214.88         4.49 o                         
   6   3  11         16.85         14.88         1.79 o                         
   7   3  11         28.69         25.98         2.72 o                         
   8   3  11        343.81        353.81         6.60 o                         
   9   3  11         55.07         59.42         2.45 o                         
  10   3  11        158.74        171.14         3.74 o                         
  11   3  11         22.88         16.17         2.35 o                         
 -13   4  11         23.64         26.18         2.37 o                         
 -12   4  11          3.12          4.36         2.37 o                         
 -11   4  11         38.24         39.58         5.51 o                         
 -10   4  11        484.47        484.00        19.38 o                         
  -9   4  11         51.98         61.07         5.88 o                         
  -8   4  11        270.40        243.96        12.08 o                         
  -7   4  11         19.10         31.02         6.21 o                         
  -6   4  11         86.17         64.67         5.25 o                         
  -5   4  11          5.24          5.70         3.12 o                         
  -4   4  11        358.20        313.33        15.49 o                         
  -3   4  11        174.66        155.17        10.77 o                         
  -2   4  11         78.41         76.48         5.51 o                         
  -1   4  11        349.94        346.95         9.16 o                         
   0   4  11        118.11        114.87         6.23 o                         
   1   4  11        179.16        160.03         7.30 o                         
   2   4  11        529.56        514.59        11.74 o                         
   3   4  11         23.17         24.36         3.57 o                         
   4   4  11         36.87         33.23         3.44 o                         
   5   4  11         58.08         52.31         4.85 o                         
   7   4  11        135.63        144.77         6.59 o                         
   8   4  11        441.78        459.37        12.28 o                         
   9   4  11          1.11         -0.42         3.13 o                         
  10   4  11         40.71         36.50         4.03 o                         
 -12   5  11         55.26         57.90         2.84 o                         
 -11   5  11        144.06        133.98         6.46 o                         
 -10   5  11         32.84         33.18         2.27 o                         
  -9   5  11         18.12         19.94         2.12 o                         
  -8   5  11          0.06          3.58         2.46 o                         
  -7   5  11          5.25          8.81         4.20 o                         
  -6   5  11        134.80        150.59         7.43 o                         
  -5   5  11         69.86         63.77         7.30 o                         
  -4   5  11        329.61        325.61        15.80 o                         
  -3   5  11          9.36          4.52         4.11 o                         
  -2   5  11        530.78        521.13        11.88 o                         
  -1   5  11        215.92        239.34         7.39 o                         
   0   5  11         63.51         67.21         4.15 o                         
   1   5  11        236.76        208.85         6.74 o                         
   2   5  11        149.02        151.60         6.83 o                         
   3   5  11        112.88        102.25         5.60 o                         
   4   5  11        171.14        162.91         6.90 o                         
   5   5  11          1.36          0.04         2.72 o                         
   6   5  11        176.00        177.85         7.07 o                         
   7   5  11          5.82         10.14         2.77 o                         
   8   5  11        178.14        173.29         8.98 o                         
   9   5  11          6.27          6.52         2.74 o                         
 -11   6  11          4.51          3.72         2.20 o                         
 -10   6  11         65.43         59.81         3.63 o                         
  -9   6  11         79.76         88.39         3.33 o                         
  -8   6  11          5.85          4.10         2.00 o                         
  -7   6  11         72.94         77.76         6.52 o                         
  -6   6  11         83.39         73.41         5.09 o                         
  -5   6  11         15.62         24.78         5.23 o                         
  -4   6  11          2.35          1.85         2.95 o                         
  -3   6  11        838.19        833.27        28.89 o                         
  -2   6  11         32.47         39.32         6.21 o                         
  -1   6  11        191.06        170.97        10.99 o                         
   0   6  11        205.73        256.16        13.42 o                         
   1   6  11         82.63         72.77         7.55 o                         
   2   6  11          0.03          0.32         3.65 o                         
   3   6  11        138.77        147.82         7.66 o                         
   4   6  11        143.86        140.77         5.63 o                         
   5   6  11         12.32         11.55         3.64 o                         
   6   6  11         54.86         58.35         5.06 o                         
   7   6  11        298.40        310.81        12.39 o                         
   8   6  11          2.30          3.02         2.63 o                         
 -10   7  11          0.24          7.33         4.34 o                         
  -9   7  11          2.89          1.17         1.68 o                         
  -8   7  11         27.13         25.07         2.28 o                         
  -7   7  11          6.38          5.87         1.61 o                         
  -6   7  11          1.79          1.08         1.99 o                         
  -5   7  11        105.55         98.40         5.24 o                         
  -4   7  11          6.36          8.27         2.77 o                         
  -3   7  11        236.94        231.25        16.04 o                         
  -2   7  11         39.71         31.27         4.84 o                         
  -1   7  11         85.08         96.80         7.22 o                         
   0   7  11          2.34          1.69         2.41 o                         
   1   7  11         42.92         39.03         3.63 o                         
   2   7  11         87.96         80.82         8.52 o                         
   3   7  11         75.56         87.58         4.68 o                         
   4   7  11        457.28        460.97         9.44 o                         
   5   7  11         69.02         62.46         3.48 o                         
   6   7  11         33.21         33.48         3.80 o                         
  -8   8  11          1.35          1.54         4.17 o                         
  -7   8  11          0.03         -4.08         4.08 o                         
  -6   8  11          0.41          0.34         3.05 o                         
  -5   8  11         10.69         11.99         2.12 o                         
  -4   8  11         39.56         41.59         3.05 o                         
  -3   8  11         81.47         86.59         6.57 o                         
  -2   8  11         16.50         18.15         2.46 o                         
  -1   8  11          9.30         13.15         3.36 o                         
   0   8  11        146.07        137.94         7.64 o                         
   1   8  11         39.35         37.00         4.39 o                         
   2   8  11          6.10          3.78         2.94 o                         
   3   8  11          3.11         -0.31         2.60 o                         
 -14   0  12        258.06        261.37         9.82 o                         
 -13   0  12        723.71        629.26        20.22 o                         
 -12   0  12        556.72        557.86        19.55 o                         
 -11   0  12          6.75          7.47         3.97 o                         
 -10   0  12          1.89         -3.55         4.25 o                         
  -9   0  12        118.91        101.21        13.72 o                         
  -8   0  12         15.59         23.58         5.76 o                         
  -7   0  12        349.99        353.13        14.92 o                         
  -6   0  12        839.47        914.96        30.65 o                         
  -5   0  12       5517.30       5569.79       145.18 o                         
  -4   0  12        255.52        267.22         9.53 o                         
  -3   0  12        868.05        851.69        20.20 o                         
  -2   0  12         25.38         31.65         3.06 o                         
  -1   0  12         12.42         13.58         2.33 o                         
   0   0  12        282.56        280.73         6.75 o                         
   1   0  12        374.22        414.43         9.47 o                         
   2   0  12       3137.25       3115.87        42.33 o                         
   3   0  12        483.58        391.72         7.40 o                         
   4   0  12        802.38        745.38        11.57 o                         
   5   0  12        332.41        311.82         8.43 o                         
   6   0  12        110.01        112.25         4.91 o                         
   7   0  12         14.17         10.60         4.70 o                         
   8   0  12         43.01         47.80         5.85 o                         
   9   0  12        430.65        445.68        13.23 o                         
  10   0  12         23.52         15.33         2.52 o                         
  11   0  12         78.87         77.42         3.92 o                         
 -14   1  12         24.12         28.19         3.83 o                         
 -13   1  12        335.00        274.84         8.38 o                         
 -12   1  12        247.84        244.51         7.96 o                         
 -11   1  12         57.65         64.84         4.03 o                         
 -10   1  12        116.98        102.60         5.92 o                         
  -9   1  12        466.03        471.46        11.24 o                         
  -8   1  12         30.10         33.25         6.57 o                         
  -7   1  12        309.80        319.77        10.80 o                         
  -6   1  12        204.77        203.42        11.83 o                         
  -5   1  12         38.20         35.76         4.52 o                         
  -4   1  12       2635.48       2496.98        47.07 o                         
  -3   1  12        434.54        449.18         6.87 o                         
  -2   1  12        698.83        703.55         9.29 o                         
  -1   1  12         50.29         43.46         1.97 o                         
   0   1  12          0.02         -0.85         1.42 o                         
   1   1  12         71.73         66.75         2.66 o                         
   2   1  12        396.01        376.68         5.37 o                         
   3   1  12         76.98         78.73         2.43 o                         
   4   1  12         83.24         81.01         2.57 o                         
   5   1  12        184.79        180.02         4.42 o                         
   6   1  12          4.24          2.71         1.80 o                         
   7   1  12          6.01          4.25         1.76 o                         
   8   1  12        558.82        579.67        14.76 o                         
   9   1  12         24.13         22.72         2.15 o                         
  10   1  12         23.33         29.41         1.97 o                         
  11   1  12         93.54        109.50         3.69 o                         
 -12   2  12         19.84         15.87         1.80 o                         
 -11   2  12         42.59         37.68         2.95 o                         
 -10   2  12         87.15         86.39         4.32 o                         
  -9   2  12         47.24         41.55         4.02 o                         
  -8   2  12       2377.21       2428.61        39.45 o                         
  -7   2  12        257.76        226.91        12.50 o                         
  -6   2  12        120.49         98.92         4.73 o                         
  -5   2  12        406.25        428.75         8.04 o                         
  -4   2  12       1327.74       1329.88        18.27 o                         
  -3   2  12        486.63        488.41         8.61 o                         
  -2   2  12         22.31         15.26         1.76 o                         
  -1   2  12        218.02        220.81         4.16 o                         
   0   2  12          2.83          5.79         1.52 o                         
   1   2  12        375.60        354.31         6.31 o                         
   2   2  12         86.71         72.43         2.56 o                         
   3   2  12        152.97        144.29         3.35 o                         
   4   2  12         38.68         43.34         2.42 o                         
   5   2  12        818.31        819.89        11.34 o                         
   6   2  12       1157.06       1102.03        24.51 o                         
   7   2  12         62.54         66.61         2.88 o                         
   8   2  12          3.45          4.95         1.58 o                         
   9   2  12         88.93         86.23         3.13 o                         
  10   2  12          0.20         -0.46         1.27 o                         
  11   2  12         29.82         20.42         3.55 o                         
 -13   3  12          0.65          1.60         2.42 o                         
 -12   3  12          5.63          4.37         2.98 o                         
 -11   3  12        131.34        125.15         6.01 o                         
 -10   3  12         58.96         61.78         3.40 o                         
  -9   3  12        126.20        111.30         5.00 o                         
  -8   3  12        113.52         99.76         5.42 o                         
  -7   3  12         28.18         24.93         3.59 o                         
  -6   3  12        414.72        429.59        10.39 o                         
  -5   3  12         53.01         51.78         2.73 o                         
  -4   3  12          0.31          0.98         1.49 o                         
  -3   3  12         11.90          3.84         1.60 o                         
  -2   3  12        192.49        179.33         3.99 o                         
  -1   3  12       2194.94       2144.33        20.16 o                         
   0   3  12        361.47        341.96         5.68 o                         
   1   3  12        196.90        187.01         4.16 o                         
   2   3  12         71.50         71.37         2.77 o                         
   3   3  12        518.86        514.29         8.02 o                         
   4   3  12         15.99         15.68         1.79 o                         
   5   3  12        107.99         99.80         3.88 o                         
   6   3  12         73.90         64.68         4.22 o                         
   7   3  12         31.19         37.68         2.00 o                         
   8   3  12          4.81          6.91         1.42 o                         
   9   3  12        140.67        143.79         3.59 o                         
  10   3  12          2.34          0.39         1.82 o                         
 -12   4  12          6.61          3.72         1.77 o                         
 -11   4  12         66.29         70.71         3.37 o                         
 -10   4  12         13.71         11.08         2.71 o                         
  -9   4  12        383.68        366.89        15.75 o                         
  -8   4  12         66.19         53.28         6.49 o                         
  -6   4  12        357.07        332.74        15.77 o                         
  -5   4  12        312.41        301.00        15.02 o                         
  -4   4  12          4.20          1.57         3.07 o                         
  -3   4  12         48.03         39.66         5.30 o                         
  -2   4  12        144.22        123.88         5.32 o                         
  -1   4  12         30.60         21.93         3.02 o                         
   0   4  12         30.52         32.45         3.23 o                         
   1   4  12          0.94          3.97         2.51 o                         
   2   4  12         79.03         85.30         5.36 o                         
   3   4  12        119.68        112.73         5.90 o                         
   4   4  12         16.51         23.66         4.84 o                         
   5   4  12         93.41         85.34         6.50 o                         
   6   4  12         17.21         22.29         7.43 o                         
   7   4  12          1.35          1.93         5.34 o                         
   8   4  12        119.67        117.36         7.05 o                         
   9   4  12          3.61          3.52         2.52 o                         
 -11   5  12         20.49         20.43         2.40 o                         
 -10   5  12          1.84          2.31         2.14 o                         
  -9   5  12        196.03        207.83        10.66 o                         
  -8   5  12        160.91        166.85        10.64 o                         
  -7   5  12         81.89         86.11         5.41 o                         
  -6   5  12         39.57         34.49         5.93 o                         
  -5   5  12          8.67          8.64         4.36 o                         
  -4   5  12         16.83         21.26         5.90 o                         
  -3   5  12        335.92        345.56        11.42 o                         
  -2   5  12         48.23         43.71         4.30 o                         
  -1   5  12         25.99         29.44         3.09 o                         
   0   5  12        153.67        159.12         5.83 o                         
   1   5  12        935.30        966.73        30.57 o                         
   2   5  12        323.52        333.30        14.12 o                         
   3   5  12         30.66         30.76         5.92 o                         
   4   5  12        269.75        275.32        12.92 o                         
   5   5  12          0.88         -0.46         2.41 o                         
   6   5  12        107.71        110.02         9.73 o                         
   7   5  12        102.01        104.85         4.58 o                         
   8   5  12        109.97        111.12         6.10 o                         
 -10   6  12          0.10         -0.45         2.32 o                         
  -9   6  12          6.20          2.56         1.53 o                         
  -8   6  12          0.33         -0.35         1.83 o                         
  -7   6  12          3.12          2.80         1.66 o                         
  -6   6  12          0.02         -0.60         2.02 o                         
  -5   6  12         14.08         12.67         2.34 o                         
  -4   6  12          0.78         -2.80         3.97 o                         
  -3   6  12         54.61         54.45         6.04 o                         
  -2   6  12        114.74        103.03         5.74 o                         
  -1   6  12        618.53        594.27        15.39 o                         
   0   6  12        234.22        220.14        11.44 o                         
   1   6  12         19.89         13.84         4.20 o                         
   2   6  12         13.01         12.67         4.00 o                         
   3   6  12        133.86        135.96         8.17 o                         
   4   6  12         53.14         59.91         5.72 o                         
   5   6  12          0.84          2.80         2.03 o                         
   6   6  12          5.23          7.96         1.97 o                         
  -9   7  12         13.78          9.06         4.25 o                         
  -8   7  12          5.43          6.96         2.51 o                         
  -7   7  12         20.99         22.75         2.46 o                         
  -6   7  12        166.09        178.49        10.26 o                         
  -5   7  12          2.13          1.87         2.26 o                         
  -4   7  12          0.51          3.27         2.37 o                         
  -3   7  12          6.94          9.63         2.71 o                         
  -2   7  12         18.63         21.04         3.00 o                         
  -1   7  12         62.10         63.72         4.19 o                         
   0   7  12         92.21         71.99         5.76 o                         
   1   7  12         34.00         44.92         4.64 o                         
   2   7  12          3.36          2.77         2.80 o                         
   3   7  12         51.82         65.53         4.87 o                         
   4   7  12         11.80         17.20         2.88 o                         
  -6   8  12         86.74         69.75         5.99 o                         
  -5   8  12        137.80        179.39         8.39 o                         
  -4   8  12         52.22         60.02         5.51 o                         
  -3   8  12         87.38        110.28         6.60 o                         
 -13   1  13         16.75         12.37         2.70 o                         
 -12   1  13        199.44        203.98         6.80 o                         
 -11   1  13        184.68        181.08         6.59 o                         
 -10   1  13         52.02         48.25         7.08 o                         
  -9   1  13        124.44        136.20         6.47 o                         
  -8   1  13        824.86        840.97        36.55 o                         
  -7   1  13         53.82         46.05         4.47 o                         
  -6   1  13        809.66        805.15        19.97 o                         
  -5   1  13        422.01        407.79         8.77 o                         
  -4   1  13        116.96        115.71         4.43 o                         
  -3   1  13         12.86         11.28         2.36 o                         
  -2   1  13        691.14        720.48         8.47 o                         
  -1   1  13         50.05         52.79         2.35 o                         
   0   1  13        518.69        551.22         6.96 o                         
   1   1  13        397.30        366.50         7.43 o                         
   2   1  13        282.15        277.98         4.46 o                         
   3   1  13        468.04        434.66         6.69 o                         
   4   1  13          8.85         10.57         1.79 o                         
   5   1  13        177.29        188.08         7.57 o                         
   6   1  13        285.68        305.77         6.85 o                         
   7   1  13         81.77         71.76         3.20 o                         
   8   1  13          7.88          9.16         1.73 o                         
   9   1  13          0.17         -0.02         1.37 o                         
  10   1  13         22.35         25.72         2.84 o                         
 -13   2  13          5.23          3.38         2.15 o                         
 -12   2  13         17.54         13.65         2.17 o                         
 -11   2  13          3.33          3.55         1.70 o                         
 -10   2  13         20.69         19.29         2.06 o                         
  -9   2  13         25.49         34.48         2.63 o                         
  -8   2  13          9.54         10.97         2.29 o                         
  -7   2  13        410.51        422.58         8.72 o                         
  -6   2  13        488.04        498.43         9.76 o                         
  -5   2  13         33.65         33.15         3.20 o                         
  -4   2  13         44.71         41.97         3.59 o                         
  -3   2  13        169.45        156.26         4.51 o                         
  -2   2  13         92.46         90.99         3.19 o                         
  -1   2  13         46.08         42.52         2.09 o                         
   0   2  13        362.99        347.62         6.27 o                         
   1   2  13        446.91        481.32         9.47 o                         
   2   2  13        390.17        386.09         8.20 o                         
   3   2  13         71.67         73.93         2.96 o                         
   4   2  13          3.44          2.23         2.25 o                         
   5   2  13        190.42        178.21         4.52 o                         
   6   2  13        117.18        126.68         4.73 o                         
   7   2  13        324.23        325.17         5.75 o                         
   8   2  13          0.02         -0.20         1.44 o                         
   9   2  13         22.01         17.67         1.67 o                         
 -12   3  13         46.47         43.43         2.57 o                         
 -11   3  13        165.92        149.64         7.25 o                         
 -10   3  13         19.34         21.07         1.51 o                         
  -9   3  13        124.09        124.02         4.30 o                         
  -8   3  13         10.50          5.28         2.04 o                         
  -7   3  13         40.15         40.48         2.40 o                         
  -6   3  13         88.76         80.81         4.00 o                         
  -5   3  13          7.84         11.34         1.84 o                         
  -4   3  13          0.02          0.79         1.66 o                         
  -3   3  13         84.07         88.18         4.40 o                         
  -2   3  13         22.19         23.18         2.91 o                         
  -1   3  13         39.82         39.70         3.45 o                         
   0   3  13          3.48          3.36         1.98 o                         
   1   3  13         94.18        104.95         3.18 o                         
   2   3  13        248.50        259.28         5.07 o                         
   3   3  13        267.80        274.01         7.37 o                         
   4   3  13          2.46          0.58         1.87 o                         
   5   3  13         63.62         59.89        10.99 o                         
   6   3  13        450.35        452.79         7.39 o                         
   7   3  13        230.76        231.10         4.97 o                         
   8   3  13          0.62         -0.28         1.58 o                         
 -11   4  13        272.77        239.43        13.77 o                         
 -10   4  13        146.39        134.69         7.90 o                         
  -9   4  13         10.91         10.63         3.78 o                         
  -8   4  13         84.01         82.41         7.82 o                         
  -7   4  13        495.19        499.62        32.91 o                         
  -6   4  13        393.17        407.31        17.20 o                         
  -5   4  13        233.52        217.90        11.41 o                         
  -4   4  13         12.65         16.66         3.36 o                         
  -3   4  13         75.58         71.52         4.41 o                         
  -2   4  13         91.01         91.95         6.69 o                         
  -1   4  13        513.86        484.90        11.10 o                         
   0   4  13        193.56        187.48         8.98 o                         
   1   4  13        331.21        353.83        15.24 o                         
   2   4  13         20.45         21.98         4.70 o                         
   3   4  13        134.42        150.12         9.94 o                         
   4   4  13        134.12        133.77         8.53 o                         
   5   4  13        157.42        184.34         9.79 o                         
   6   4  13          0.43         -0.81         3.50 o                         
   7   4  13        181.01        188.94         6.04 o                         
 -10   5  13          9.05          9.98         3.19 o                         
  -9   5  13        110.43        106.29         5.55 o                         
  -8   5  13         87.65         82.01         5.47 o                         
  -7   5  13         44.34         39.87         3.62 o                         
  -6   5  13          2.98          3.30         2.15 o                         
  -5   5  13          8.29          7.29         2.24 o                         
  -4   5  13         76.70         70.37         6.94 o                         
  -3   5  13          2.66         -0.59         3.78 o                         
  -2   5  13        121.04        118.72         5.95 o                         
  -1   5  13        110.40        106.09         5.77 o                         
   0   5  13        187.27        191.00        10.66 o                         
   1   5  13         84.04         73.33         6.80 o                         
   2   5  13        385.19        425.91        11.58 o                         
   3   5  13          9.62          4.58         2.38 o                         
   4   5  13          3.82          4.78         3.47 o                         
   5   5  13         53.21         53.56         5.03 o                         
   6   5  13        118.97        125.66         6.85 o                         
  -9   6  13         28.32         20.25         3.44 o                         
  -8   6  13         99.81         94.41         5.72 o                         
  -7   6  13         54.12         62.03         4.95 o                         
  -6   6  13          4.76          2.05         1.77 o                         
  -5   6  13          0.27          0.29         1.81 o                         
  -4   6  13        106.10        101.16         4.53 o                         
  -3   6  13          0.23         -0.14         1.89 o                         
  -2   6  13         88.54         83.18         3.75 o                         
  -1   6  13          6.81          9.44         2.06 o                         
   0   6  13         22.85         18.57         4.06 o                         
   1   6  13          0.06         -1.29         3.24 o                         
   2   6  13         52.50         54.04         5.17 o                         
   3   6  13          0.66          1.85         2.85 o                         
   4   6  13          3.46          6.46         2.80 o                         
   5   6  13        207.31        233.76         9.15 o                         
  -7   7  13         11.73          7.52         4.14 o                         
  -6   7  13        254.13        287.26         7.68 o                         
  -5   7  13         63.06         62.75         3.53 o                         
  -4   7  13        190.01        184.36         9.75 o                         
  -3   7  13          8.29          6.86         2.16 o                         
  -2   7  13        172.76        175.14         8.31 o                         
  -1   7  13          0.96          2.94         2.68 o                         
   0   7  13         48.09         55.63         4.67 o                         
   1   7  13        166.28        200.87         8.53 o                         
   2   7  13         97.94         97.64         5.37 o                         
 -12   0  14          2.95         -0.84         3.58 o                         
 -11   0  14         96.32         88.29         4.24 o                         
 -10   0  14         90.42         72.04         4.71 o                         
  -9   0  14        193.54        201.00        18.84 o                         
  -8   0  14        242.92        240.92        11.89 o                         
  -7   0  14        953.43        932.15        21.60 o                         
  -6   0  14         14.63         13.53         3.16 o                         
  -5   0  14          9.71          5.69         2.33 o                         
  -4   0  14          0.33         -1.56         2.23 o                         
  -3   0  14          3.97          5.37         3.09 o                         
  -2   0  14       3555.02       3612.75        68.52 o                         
  -1   0  14        289.28        268.01         7.71 o                         
   0   0  14        373.46        350.69         8.80 o                         
   1   0  14         12.16         14.01         2.56 o                         
   2   0  14        760.00        758.63        14.86 o                         
   3   0  14        169.26        144.51         6.04 o                         
   4   0  14          9.33          5.44         2.60 o                         
   5   0  14          0.19          3.58         3.61 o                         
   6   0  14          4.86          0.67         2.49 o                         
   7   0  14          8.06          5.07         2.28 o                         
   8   0  14        595.87        605.11        13.54 o                         
   9   0  14          9.00         13.96         4.03 o                         
 -12   1  14         83.40         79.05         3.95 o                         
 -11   1  14        116.29        104.63         4.61 o                         
 -10   1  14          5.60          5.64         1.70 o                         
  -9   1  14          4.61          2.94         1.89 o                         
  -8   1  14         19.54         20.29         3.15 o                         
  -7   1  14        112.18        113.94         4.20 o                         
  -6   1  14         21.58         19.19         2.36 o                         
  -5   1  14         16.38         16.59         2.35 o                         
  -4   1  14        144.03        148.17         4.63 o                         
  -3   1  14        589.54        597.74         9.93 o                         
  -2   1  14         99.39         90.31         3.93 o                         
  -1   1  14        207.70        216.27         4.43 o                         
   0   1  14        147.50        133.15         4.04 o                         
   1   1  14         56.70         53.52         2.77 o                         
   2   1  14         73.53         69.92         3.14 o                         
   3   1  14        348.74        347.57         6.04 o                         
   4   1  14        167.36        170.01         9.30 o                         
   5   1  14        351.76        311.25         5.99 o                         
   6   1  14          9.02         18.98         2.81 o                         
   7   1  14          1.95          0.93         1.48 o                         
   8   1  14         74.08         76.74         3.70 o                         
   9   1  14        370.06        451.43        10.07 o                         
 -12   2  14         72.95         64.23         5.59 o                         
 -11   2  14          7.20          8.70         1.92 o                         
 -10   2  14         15.87         16.62         1.74 o                         
  -9   2  14          2.83          0.15         1.97 o                         
  -8   2  14        177.77        161.67         4.59 o                         
  -7   2  14         74.70         67.64         3.61 o                         
  -6   2  14          2.44          0.38         1.64 o                         
  -5   2  14        146.69        139.66         4.55 o                         
  -4   2  14        348.66        366.37         8.05 o                         
  -3   2  14        208.37        218.42         5.21 o                         
  -2   2  14        201.32        195.51         5.17 o                         
  -1   2  14          3.27          0.70         2.07 o                         
   0   2  14        417.51        415.11         7.49 o                         
   1   2  14        482.61        469.85         8.07 o                         
   2   2  14        422.77        408.43        10.86 o                         
   3   2  14         75.52         77.72         3.41 o                         
   4   2  14          2.47         -3.94         3.94 o                         
   5   2  14         47.80         58.56         3.30 o                         
   6   2  14         27.02         27.78         3.26 o                         
   7   2  14          0.82          0.83         1.90 o                         
   8   2  14         88.19         87.65         9.38 o                         
 -10   3  14         35.15         32.31         2.52 o                         
  -9   3  14         67.22         61.86         2.45 o                         
  -8   3  14         10.54         13.04         1.76 o                         
  -7   3  14         40.08         40.69         2.19 o                         
  -6   3  14        496.36        472.41         8.21 o                         
  -5   3  14         22.57         18.11         2.08 o                         
  -4   3  14        307.77        305.92         5.56 o                         
  -3   3  14        108.57        102.58         3.42 o                         
  -2   3  14          0.36          0.18         2.07 o                         
  -1   3  14          4.88          2.63         2.28 o                         
   0   3  14        211.32        222.11         6.36 o                         
   1   3  14          0.01         -1.26         1.52 o                         
   2   3  14          0.09          0.52         2.53 o                         
   3   3  14         17.24         17.85         2.28 o                         
   4   3  14          9.36          7.82         1.97 o                         
   5   3  14          4.14          4.53         1.76 o                         
   6   3  14          7.37         11.22         1.73 o                         
   7   3  14          0.01          0.45         1.87 o                         
  -9   4  14        114.34        133.02         7.08 o                         
  -8   4  14          5.85         10.10         3.41 o                         
  -7   4  14         61.23         67.88         5.99 o                         
  -6   4  14        139.25        147.37         9.10 o                         
  -5   4  14          7.94          5.00         3.16 o                         
  -4   4  14         25.14         22.60         5.20 o                         
  -3   4  14         24.28         16.36         2.95 o                         
  -2   4  14         16.95          8.73         4.17 o                         
  -1   4  14        331.65        321.47        14.26 o                         
   0   4  14          5.23          6.85         3.75 o                         
   1   4  14        291.92        271.29        12.61 o                         
   2   4  14          1.44          4.60         2.96 o                         
   3   4  14          7.66          5.15         3.68 o                         
   4   4  14        108.21         99.29         6.88 o                         
   5   4  14          1.00          2.18         3.02 o                         
   6   4  14         16.85         15.55         3.08 o                         
  -9   5  14          0.81          1.15         3.10 o                         
  -8   5  14          2.38          2.40         1.86 o                         
  -7   5  14         17.63         12.45         1.89 o                         
  -6   5  14          4.33          4.75         1.89 o                         
  -5   5  14          9.06         12.14         2.11 o                         
  -4   5  14        218.50        234.37         6.31 o                         
  -3   5  14          0.34         -1.98         1.98 o                         
  -2   5  14         10.08         15.59         2.26 o                         
  -1   5  14         61.02         60.11         4.06 o                         
   0   5  14        115.12        115.55         5.28 o                         
   1   5  14          0.02         -1.63         2.25 o                         
   2   5  14         36.27         39.59         3.21 o                         
   3   5  14          3.41          0.36         3.05 o                         
   4   5  14          0.37          1.34         2.74 o                         
   5   5  14         83.32        104.85         6.01 o                         
  -7   6  14         21.98         15.37         3.75 o                         
  -6   6  14         15.62         16.87         1.80 o                         
  -5   6  14        106.57        118.10         3.69 o                         
  -4   6  14         77.32         67.85         3.43 o                         
  -3   6  14          0.31         -1.11         1.57 o                         
  -2   6  14          5.06          0.32         1.89 o                         
  -1   6  14         20.49         20.84         2.42 o                         
   0   6  14          0.94          2.49         1.75 o                         
   1   6  14         52.64         53.67         4.67 o                         
   2   6  14        157.48        166.94         7.83 o                         
   3   6  14          0.10         -1.59         2.99 o                         
 -11   1  15        269.09        275.77        15.90 o                         
 -10   1  15         19.35         14.92         1.99 o                         
  -9   1  15         80.41         66.64         2.70 o                         
  -8   1  15         79.27         69.68         3.20 o                         
  -7   1  15        279.20        289.73         5.66 o                         
  -6   1  15         44.75         43.66         2.52 o                         
  -5   1  15        163.58        184.52         7.09 o                         
  -4   1  15        119.48        128.05         4.27 o                         
  -3   1  15         43.31         42.34         2.53 o                         
  -2   1  15        140.30        154.06         7.97 o                         
  -1   1  15          4.36          3.73         2.21 o                         
   0   1  15          4.11          4.62         1.66 o                         
   1   1  15         55.87         53.30         4.06 o                         
   2   1  15        168.67        153.57         6.29 o                         
   3   1  15        114.07        100.26         5.38 o                         
   4   1  15         12.49         16.10         2.14 o                         
   5   1  15        108.83        127.15         9.66 o                         
   6   1  15         28.00         32.89         2.76 o                         
   7   1  15          0.09          2.51         2.36 o                         
 -10   2  15          3.89          2.67         1.50 o                         
  -9   2  15         54.86         53.69         2.27 o                         
  -8   2  15          6.21          3.45         1.37 o                         
  -7   2  15         83.03         79.10         2.75 o                         
  -6   2  15         27.13         24.37         1.95 o                         
  -5   2  15        188.06        191.45         6.80 o                         
  -4   2  15        688.19        727.41        13.82 o                         
  -3   2  15         59.63         59.62         3.31 o                         
  -2   2  15          3.81          3.67         1.97 o                         
  -1   2  15         43.69         46.55         3.02 o                         
   0   2  15          0.87          1.01         1.91 o                         
   1   2  15          1.69          2.35         1.65 o                         
   2   2  15          7.94          5.17         1.74 o                         
   3   2  15          0.21         -0.99         1.59 o                         
   4   2  15         73.98         72.53         3.23 o                         
   5   2  15         76.41         60.46         4.53 o                         
   6   2  15         94.23         84.51         3.59 o                         
   7   2  15          4.95          2.02         1.87 o                         
 -10   3  15         73.26         45.11         4.75 o                         
  -9   3  15         69.04         57.76         3.04 o                         
  -8   3  15         68.22         64.35         2.84 o                         
  -7   3  15        139.16        136.24         3.48 o                         
  -6   3  15         85.20         78.74         2.37 o                         
  -5   3  15        418.61        464.41         6.91 o                         
  -4   3  15          0.28         -0.08         1.51 o                         
  -3   3  15        206.04        204.71         5.01 o                         
  -2   3  15        150.33        152.15         6.55 o                         
  -1   3  15         23.99         15.26         1.92 o                         
   0   3  15         44.00         51.15         2.57 o                         
   1   3  15          2.98          1.66         2.46 o                         
   2   3  15        440.09        457.81        11.77 o                         
   3   3  15         81.98         81.68         3.29 o                         
   4   3  15         50.07         39.35         2.76 o                         
   5   3  15          0.31          1.32         1.56 o                         
  -9   4  15         22.62         13.45         4.14 o                         
  -8   4  15          1.26         -0.63         1.78 o                         
  -7   4  15        311.07        351.13         9.69 o                         
  -6   4  15         42.45         42.86         3.27 o                         
  -5   4  15         36.35         32.58         3.11 o                         
  -4   4  15         27.54         21.98         2.87 o                         
  -3   4  15         59.70         73.13         4.33 o                         
  -2   4  15        243.40        261.63         8.20 o                         
  -1   4  15        259.23        263.32         8.94 o                         
   0   4  15         79.36         75.49         9.57 o                         
   1   4  15        139.85        135.12         9.87 o                         
   2   4  15         20.59         27.30         2.83 o                         
   3   4  15         12.81         14.29         3.41 o                         
   4   4  15        161.80        179.81         8.08 o                         
   5   4  15         61.25         74.76         5.09 o                         
  -7   5  15          2.99          3.80         3.27 o                         
  -6   5  15          0.26          1.68         1.88 o                         
  -5   5  15         39.87         32.95         2.64 o                         
  -4   5  15        149.12        146.78         5.27 o                         
  -3   5  15         43.40         50.31         3.30 o                         
  -2   5  15         62.44         65.75         4.00 o                         
  -1   5  15          7.47         13.38         3.73 o                         
   0   5  15          7.19          8.62         2.57 o                         
   1   5  15          3.21          7.54         1.92 o                         
   2   5  15         15.13         21.54         3.52 o                         
   3   5  15         39.55         53.78         4.70 o                         
  -3   6  15         36.55         37.87         4.42 o                         
  -2   6  15          6.77          5.20         3.50 o                         
  -1   6  15         53.50         49.25         4.81 o                         
 -10   0  16         71.88         76.97         5.54 o                         
  -9   0  16          9.65         11.94         3.72 o                         
  -8   0  16         48.35         64.20         6.00 o                         
  -7   0  16          0.32         -0.40         2.02 o                         
  -6   0  16         40.45         40.18         2.54 o                         
  -5   0  16        222.69        220.77         5.86 o                         
  -4   0  16         18.22         17.42         2.26 o                         
  -3   0  16         12.57         11.74         2.55 o                         
  -2   0  16         21.08         16.08         2.72 o                         
  -1   0  16        148.11        132.42         5.51 o                         
   0   0  16          2.34          3.96         2.19 o                         
   1   0  16        502.99        542.67        12.97 o                         
   2   0  16         48.62         66.09         5.59 o                         
   3   0  16         81.23         95.09         6.29 o                         
   4   0  16        375.48        458.82        15.52 o                         
   5   0  16         56.12         67.99         5.12 o                         
   6   0  16         89.83        105.94         5.93 o                         
  -9   1  16        119.42        123.80         6.54 o                         
  -8   1  16         74.81         72.73         3.63 o                         
  -7   1  16        339.98        348.71        10.86 o                         
  -6   1  16        611.72        627.21         9.87 o                         
  -5   1  16          0.56          0.41         1.47 o                         
  -4   1  16          7.42          3.87         1.84 o                         
  -3   1  16        348.43        349.79         9.60 o                         
  -2   1  16        129.62        121.70         5.41 o                         
  -1   1  16        224.79        209.57         7.18 o                         
   0   1  16        498.82        510.68        10.27 o                         
   1   1  16         12.88         12.05         2.31 o                         
   2   1  16        194.38        191.50         6.49 o                         
   3   1  16        104.57        117.44         4.80 o                         
   4   1  16          0.30          2.83         1.92 o                         
   5   1  16        107.29        121.97         4.48 o                         
   6   1  16         15.40         17.14         2.70 o                         
  -9   2  16         94.66         98.47         3.78 o                         
  -8   2  16         65.57         64.24         2.70 o                         
  -7   2  16          0.13          1.64         1.28 o                         
  -6   2  16         26.12         28.80         1.81 o                         
  -5   2  16        211.79        215.80         8.64 o                         
  -4   2  16        125.87        130.70         5.60 o                         
  -3   2  16         25.24         24.83         2.35 o                         
  -2   2  16        336.93        320.78         7.34 o                         
  -1   2  16         81.52         91.70         3.55 o                         
   0   2  16          9.89          3.71         1.44 o                         
   1   2  16         64.66         63.77         3.66 o                         
   2   2  16         27.79         27.67         4.29 o                         
   3   2  16          0.15         -0.28         2.07 o                         
  -8   3  16         35.29         38.07         4.56 o                         
  -7   3  16         28.34         27.80         3.83 o                         
  -6   3  16          6.06          3.24         2.91 o                         
  -5   3  16          4.72          7.76         1.99 o                         
  -4   3  16          1.05         -0.11         1.45 o                         
  -3   3  16         53.07         62.11         4.89 o                         
  -2   3  16         24.41         16.19         2.16 o                         
  -1   3  16        151.23        134.52        11.76 o                         
   0   3  16         15.52         15.14         2.35 o                         
   1   3  16         55.09         53.17         3.29 o                         
   2   3  16         17.50         14.88         2.96 o                         
   3   3  16         20.02         22.04         2.96 o                         
  -7   4  16          1.65          8.11         3.86 o                         
  -6   4  16        199.43        219.92         9.01 o                         
  -5   4  16          1.06          2.27         2.36 o                         
  -4   4  16          6.31          3.99         2.11 o                         
  -3   4  16          4.11          1.43         1.81 o                         
  -2   4  16        239.00        269.72        13.15 o                         
  -1   4  16          1.54         -0.88         1.81 o                         
   0   4  16          0.49          2.75         1.85 o                         
   1   4  16          0.00         -1.09         2.55 o                         
   2   4  16         88.91         86.62         5.40 o                         
  -4   5  16        181.40        187.36         7.66 o                         
  -3   5  16          5.64          6.46         3.36 o                         
  -2   5  16          0.03         -0.20         3.02 o                         
  -1   5  16         51.35         46.54         4.20 o                         
  -6   1  17         20.17         14.71         2.55 o                         
  -5   1  17         27.40         31.32         3.24 o                         
  -4   1  17         13.67         15.10         1.66 o                         
  -3   1  17         25.64         23.93         1.98 o                         
  -2   1  17        109.71         92.56         6.71 o                         
  -1   1  17          3.06          2.06         1.46 o                         
   0   1  17         28.37         23.83         3.30 o                         
  -6   2  17         35.17         34.60         3.86 o                         
  -5   2  17         61.20         77.44         4.95 o                         
  -4   2  17        117.47        109.22         5.87 o                         
  -3   2  17          3.34          2.88         2.49 o                         
  -2   2  17         60.07         60.38         4.67 o                         
  -1   2  17          3.65          4.00         2.60 o                         
   0   2  17          9.57          6.26         2.63 o                         
  -6   3  17         46.29         52.94         4.64 o                         
  -5   3  17        381.15        408.40        13.31 o                         
  -4   3  17         36.95         30.26         4.20 o                         
  -3   3  17        657.69        686.10        20.53 o                         
  -2   3  17        140.15        168.62         7.75 o                         
  -1   3  17        166.41        187.05         8.05 o                         
   0   3  17        160.47        183.53         8.03 o                         
  -3   4  17          9.57         17.84         3.94 o                         
  -2   4  17          0.69         -0.36         3.52 o                         
                                                                                
