# Supplementary material for: High-throughput nanoscale crystallization of di­hydro­pyridine active pharmaceutical ingredients
Source: Acta Crystallogr B Struct Sci Cryst Eng Mater. 2023 Dec 21;80(Pt 1):4–12. doi: 10.1107/S2052520623010053 (PMC10848412; doi:10.1107/S2052520623010053)
Supplement: Supplementary file 5 [file b-80-00004-nisoldipinesup5.hkl]

data_nisoldipine                                                                
_shelx_title ' 90852128_shelxt_a.res in P2(1)/n'                                
_shelx_refln_list_code          4                                               
_shelx_F_calc_maximum      186.38                                               
_exptl_crystal_F_000       824.00                                               
_reflns_d_resolution_high  0.8084                                               
                                                                                
loop_                                                                           
 _space_group_symop_operation_xyz                                               
 'x, y, z'                                                                      
 '-x+1/2, y+1/2, -z+1/2'                                                        
 '-x, -y, -z'                                                                   
 'x-1/2, -y-1/2, z-1/2'                                                         
                                                                                
_cell_length_a    10.7862                                                       
_cell_length_b    15.6320                                                       
_cell_length_c    11.9241                                                       
_cell_angle_alpha  90.000                                                       
_cell_angle_beta  102.528                                                       
_cell_angle_gamma  90.000                                                       
                                                                                
_shelx_F_squared_multiplier     1.000                                           
                                                                                
loop_                                                                           
 _refln_index_h                                                                 
 _refln_index_k                                                                 
 _refln_index_l                                                                 
 _refln_F_squared_calc                                                          
 _refln_F_squared_meas                                                          
 _refln_F_squared_sigma                                                         
 _refln_observed_status                                                         
   2   0   0        852.52        695.11        16.86 o                         
   4   0   0       3994.76       4255.41        51.29 o                         
   6   0   0         70.18         60.50         2.27 o                         
   8   0   0         44.00         52.51         2.20 o                         
  10   0   0          7.22         10.47         0.81 o                         
  12   0   0         36.14         36.02         1.80 o                         
   1   1   0         12.41          2.54         0.12 o                         
   2   1   0       7410.18       7305.15        74.29 o                         
   3   1   0         18.03         26.78         0.39 o                         
   4   1   0        372.32        433.47         4.40 o                         
   5   1   0        208.49        237.25         2.51 o                         
   6   1   0         33.58         43.04         0.65 o                         
   7   1   0        770.69        739.46         6.52 o                         
   8   1   0        388.42        392.13         4.18 o                         
   9   1   0         84.00         91.94         1.94 o                         
  10   1   0         15.10         14.97         0.62 o                         
  11   1   0         14.46         17.01         0.76 o                         
  12   1   0          2.92          1.35         0.91 o                         
   0   2   0       6025.66       6855.47       159.73 o                         
   1   2   0       1047.51       1028.25         8.77 o                         
   2   2   0        102.76        115.44         1.77 o                         
   3   2   0         16.26         12.48         0.31 o                         
   4   2   0        235.58        215.56         2.11 o                         
   5   2   0       1574.61       1678.30        15.41 o                         
   6   2   0        376.16        417.49         5.32 o                         
   7   2   0        579.94        550.30         4.92 o                         
   8   2   0        491.30        473.53         7.01 o                         
   9   2   0         12.10         10.33         0.50 o                         
  10   2   0          3.32          4.24         0.88 o                         
  11   2   0         52.91         52.47         1.31 o                         
  12   2   0        140.20        152.04         3.29 o                         
   1   3   0       4476.72       3975.54        65.23 o                         
   2   3   0         58.25         48.86         0.57 o                         
   3   3   0          9.18         18.87         0.37 o                         
   4   3   0       2795.81       2584.39        38.06 o                         
   5   3   0         85.46        104.29         1.22 o                         
   6   3   0          1.15          3.43         0.23 o                         
   7   3   0        576.92        536.87         6.09 o                         
   8   3   0          2.70          1.17         0.37 o                         
   9   3   0        570.33        509.07         5.91 o                         
  10   3   0        328.44        318.88         4.39 o                         
  11   3   0          4.42          5.11         0.74 o                         
  12   3   0         29.69         31.59         1.32 o                         
   0   4   0      12379.38      14605.95       474.42 o                         
   1   4   0       1014.70        845.09         9.87 o                         
   2   4   0       5419.74       5448.17        60.13 o                         
   3   4   0        301.69        262.78         2.70 o                         
   4   4   0       1781.53       1748.26        18.94 o                         
   5   4   0         47.57         41.13         0.59 o                         
   6   4   0        385.52        437.32         5.18 o                         
   7   4   0         25.35         29.58         0.64 o                         
   8   4   0        351.94        345.80         4.34 o                         
   9   4   0        908.21        836.88         9.42 o                         
  10   4   0          7.16          6.99         0.57 o                         
  11   4   0        209.16        232.67         3.84 o                         
  12   4   0         17.88         17.33         0.79 o                         
   1   5   0          0.42          0.50         0.12 o                         
   2   5   0       2486.21       2050.48        18.72 o                         
   3   5   0         60.70         35.86         0.62 o                         
   4   5   0       3611.28       3768.97        40.64 o                         
   5   5   0          5.20          8.99         0.34 o                         
   6   5   0        425.87        504.46         5.20 o                         
   7   5   0        192.45        211.44         2.93 o                         
   8   5   0         30.13         26.79         0.60 o                         
   9   5   0        167.34        148.90         4.13 o                         
  10   5   0         14.88         11.69         0.55 o                         
  11   5   0         26.79         26.51         1.50 o                         
  12   5   0          1.10          1.32         0.54 o                         
   0   6   0       1145.19        915.31        15.94 o                         
   1   6   0        832.52        803.40         9.15 o                         
   2   6   0       2319.66       2232.10        32.94 o                         
   3   6   0       7258.29       7984.58        96.04 o                         
   4   6   0       1331.98       1479.33        12.88 o                         
   5   6   0          6.37          8.51         0.51 o                         
   6   6   0         11.44          7.62         0.34 o                         
   7   6   0         24.39         19.97         0.68 o                         
   8   6   0          0.58          7.12         0.57 o                         
   9   6   0        747.25        736.55        10.81 o                         
  10   6   0          9.93          7.75         0.59 o                         
  11   6   0         19.23         21.82         0.95 o                         
  12   6   0         74.51         75.42         3.62 o                         
   1   7   0        558.44        566.14         5.67 o                         
   2   7   0        129.47        161.88         1.50 o                         
   3   7   0         44.23         50.60         1.14 o                         
   4   7   0        751.23        822.12         7.64 o                         
   5   7   0          0.22          1.79         0.22 o                         
   6   7   0        463.90        438.44         5.01 o                         
   7   7   0         32.79         28.72         0.65 o                         
   8   7   0       1061.02       1047.54        18.67 o                         
   9   7   0        132.61        139.72         2.88 o                         
  10   7   0        124.81        129.94         1.87 o                         
  11   7   0          3.74          6.96         0.79 o                         
  12   7   0        117.78        113.79         4.38 o                         
   0   8   0       1089.66        936.12        16.55 o                         
   1   8   0        856.58        807.13        18.57 o                         
   2   8   0       2023.06       2042.53        22.31 o                         
   3   8   0        453.52        511.73         4.81 o                         
   4   8   0         81.66        102.36         2.75 o                         
   5   8   0          0.16          2.83         0.26 o                         
   6   8   0         40.79         38.05         0.96 o                         
   7   8   0       1104.39       1101.21        24.52 o                         
   8   8   0          0.32          1.63         0.58 o                         
   9   8   0          8.94         11.35         0.53 o                         
  10   8   0         10.64         11.75         0.56 o                         
  11   8   0         58.73         70.49         2.58 o                         
   1   9   0          2.64          3.68         0.43 o                         
   2   9   0        154.63        124.00         1.62 o                         
   3   9   0        126.60        107.35         1.37 o                         
   4   9   0       1593.09       1586.15        17.31 o                         
   5   9   0         17.95         21.08         0.52 o                         
   6   9   0         11.21          4.78         0.36 o                         
   7   9   0         37.70         35.09         1.35 o                         
   8   9   0         15.04         13.71         0.61 o                         
   9   9   0         49.82         51.04         0.99 o                         
  10   9   0         35.50         37.72         1.88 o                         
  11   9   0         12.54         11.22         0.65 o                         
   0  10   0         85.92         80.24         2.36 o                         
   1  10   0          0.12          4.55         0.34 o                         
   2  10   0         11.45         14.49         0.50 o                         
   3  10   0        563.53        572.14         6.30 o                         
   4  10   0        324.05        351.56         4.84 o                         
   5  10   0         44.08         48.17         0.81 o                         
   6  10   0          3.24          7.74         0.40 o                         
   7  10   0         81.90         81.48         1.74 o                         
   8  10   0         89.39         96.33         3.32 o                         
   9  10   0        100.54        121.21         3.89 o                         
  10  10   0          0.01          0.34         0.42 o                         
  11  10   0          5.62          5.88         0.91 o                         
   1  11   0         46.18         44.88         1.13 o                         
   2  11   0        782.16        575.49       107.78 o                         
   3  11   0         21.01         22.45         1.02 o                         
   4  11   0          0.01          0.15         0.23 o                         
   5  11   0         18.96         13.75         0.55 o                         
   6  11   0         18.05         17.71         0.60 o                         
   7  11   0          4.71          6.53         0.41 o                         
   8  11   0         84.56         70.80         2.34 o                         
   9  11   0         17.70         18.05         1.68 o                         
  10  11   0         84.46         94.28         1.61 o                         
   0  12   0        490.39        487.64        12.45 o                         
   1  12   0          6.24          4.58         0.33 o                         
   2  12   0        387.53        370.76         4.07 o                         
   3  12   0          0.12          0.87         0.21 o                         
   4  12   0        343.07        330.05         9.51 o                         
   5  12   0         43.35         36.97         1.07 o                         
   6  12   0         12.08         12.62         0.54 o                         
   7  12   0          0.84          0.78         0.47 o                         
   8  12   0          3.21          2.36         0.51 o                         
   9  12   0        106.28        108.40         5.08 o                         
  10  12   0         33.46         34.17         1.74 o                         
   1  13   0         56.48         59.62         1.14 o                         
   2  13   0         72.23         65.08         1.48 o                         
   3  13   0         76.43         75.84         4.44 o                         
   4  13   0        230.05        198.56         5.50 o                         
   5  13   0        126.00        103.51         1.94 o                         
   6  13   0         69.59         56.06         2.47 o                         
   7  13   0         86.95         71.13         3.28 o                         
   8  13   0         12.95         12.77         0.81 o                         
   9  13   0         61.02         63.81         2.86 o                         
   0  14   0        608.33        617.71        15.62 o                         
   1  14   0        415.58        411.15        10.30 o                         
   2  14   0          0.06          0.22         0.43 o                         
   3  14   0        269.07        253.98         4.02 o                         
   4  14   0        166.57        154.32         4.61 o                         
   5  14   0          5.03          7.00         1.21 o                         
   6  14   0          0.35          1.16         0.36 o                         
   7  14   0          3.96          2.49         0.56 o                         
   8  14   0          4.37          2.25         0.46 o                         
   1  15   0        687.56        618.46        36.13 o                         
   2  15   0         20.71         29.76         1.15 o                         
   3  15   0        201.01        205.43        12.25 o                         
   4  15   0         26.96         28.26         1.19 o                         
   5  15   0          6.24          8.30         0.69 o                         
   6  15   0          0.67          0.81         0.28 o                         
   7  15   0         31.26         27.20         3.06 o                         
   0  16   0        234.70        227.32        29.27 o                         
   1  16   0        272.68        272.03        19.39 o                         
   2  16   0         49.06         51.68         4.63 o                         
   3  16   0        141.79        127.27         3.98 o                         
   4  16   0          8.71          7.88         0.67 o                         
   5  16   0          5.29          6.44         0.62 o                         
   6  16   0         23.44         27.93         1.47 o                         
   1  17   0        246.45        241.46        14.46 o                         
   2  17   0          4.80          6.24         0.97 o                         
   3  17   0         26.95         25.51         1.47 o                         
   5  17   0         12.88         14.14         1.25 o                         
   0  18   0         95.16         95.92        10.61 o                         
   1  18   0         17.32         19.69         1.06 o                         
   2  18   0          8.91          9.66         0.81 o                         
   3  18   0         74.92         75.07         2.74 o                         
   4  18   0         14.39         13.57         1.09 o                         
   1  19   0          0.03          0.33         0.46 o                         
 -11   0   1         29.34         22.75         1.06 o                         
  -9   0   1        205.57        263.43        10.07 o                         
  -7   0   1         44.87         59.45         1.84 o                         
  -5   0   1       5261.76       5267.14        79.85 o                         
  -3   0   1         27.29         31.38         0.60 o                         
  -1   0   1      10938.70       9694.63       386.59 o                         
   1   0   1      25022.42      18036.86      1375.09 o                         
   3   0   1        638.92        553.81         7.86 o                         
   5   0   1         96.65         92.64         1.38 o                         
   7   0   1        118.54         97.50         1.53 o                         
   9   0   1         16.55         14.48         1.18 o                         
  11   0   1         15.54         17.48         1.41 o                         
 -12   1   1        264.20        256.34         4.17 o                         
 -11   1   1         34.29         31.87         0.99 o                         
 -10   1   1         69.25         70.04         2.20 o                         
  -9   1   1        312.24        327.77         3.95 o                         
  -8   1   1          1.66          3.92         0.34 o                         
  -7   1   1        456.03        419.40         4.34 o                         
  -6   1   1        412.24        477.98         5.40 o                         
  -5   1   1        241.84        268.28         3.06 o                         
  -4   1   1         34.48         44.03         0.59 o                         
  -3   1   1        416.07        314.90         3.04 o                         
  -2   1   1        669.98        613.77         6.99 o                         
  -1   1   1       4084.77       4372.85        37.15 o                         
   0   1   1       6638.65       6381.67       704.41 o                         
   1   1   1       1531.22       1565.04        16.87 o                         
   2   1   1        268.01        265.71         2.49 o                         
   3   1   1       8603.24       8613.07        78.29 o                         
   4   1   1        483.91        480.85         5.26 o                         
   5   1   1       4606.94       4880.97        58.86 o                         
   6   1   1        255.13        260.58         2.79 o                         
   7   1   1          2.46          3.02         0.30 o                         
   8   1   1        559.77        486.62         5.10 o                         
   9   1   1          3.37          7.65         0.59 o                         
  10   1   1        417.99        375.72         7.11 o                         
  11   1   1        371.82        352.66         6.69 o                         
  12   1   1         21.22         23.10         1.57 o                         
 -12   2   1          0.17          0.16         0.50 o                         
 -11   2   1         11.87          8.62         0.54 o                         
 -10   2   1         28.32         22.22         0.71 o                         
  -9   2   1         46.78         52.95         0.98 o                         
  -8   2   1        649.94        667.13         8.76 o                         
  -7   2   1        178.83        189.98         2.90 o                         
  -6   2   1         15.09         22.09         1.65 o                         
  -5   2   1        382.19        374.41         3.85 o                         
  -4   2   1          8.20          8.78         0.18 o                         
  -3   2   1       2007.47       1854.85        22.30 o                         
  -2   2   1        321.51        412.73         6.13 o                         
  -1   2   1        737.35        755.70        24.15 o                         
   0   2   1       2009.91       2096.78        43.99 o                         
   1   2   1       1554.06       1437.11        13.10 o                         
   2   2   1       3150.12       2694.95        24.54 o                         
   3   2   1         80.75         44.19         0.82 o                         
   4   2   1        777.33        906.92        11.11 o                         
   5   2   1        128.38        161.68         2.15 o                         
   6   2   1        386.30        396.67         3.84 o                         
   7   2   1        187.48        197.81         2.07 o                         
   8   2   1        272.49        281.09         3.38 o                         
   9   2   1          8.25          8.13         0.47 o                         
  10   2   1        121.65        117.23         2.64 o                         
  11   2   1         24.73         21.92         1.03 o                         
  12   2   1         57.23         61.84         2.44 o                         
 -13   3   1         22.87         24.63         1.56 o                         
 -12   3   1         27.08         28.19         1.23 o                         
 -11   3   1        202.24        205.46         3.44 o                         
 -10   3   1        553.84        542.81         6.31 o                         
  -9   3   1       2697.33       2634.19        37.76 o                         
  -8   3   1        591.37        561.81         5.84 o                         
  -7   3   1        165.70        145.51         1.88 o                         
  -6   3   1       4109.69       4056.21        51.42 o                         
  -5   3   1         70.07         85.72         1.19 o                         
  -4   3   1         29.38         31.33         0.66 o                         
  -3   3   1        548.76        480.38         4.83 o                         
  -2   3   1        702.80        590.27        11.47 o                         
  -1   3   1        624.46        704.31         9.23 o                         
   0   3   1        403.40        307.47         4.31 o                         
   1   3   1       2822.30       2771.71        25.23 o                         
   2   3   1       1489.76       1398.61        12.79 o                         
   3   3   1        164.09        181.65         1.77 o                         
   4   3   1       2444.13       2351.40        25.44 o                         
   5   3   1        175.34        195.73         1.97 o                         
   6   3   1        667.55        710.17        11.46 o                         
   7   3   1         12.45          9.78         0.33 o                         
   8   3   1        194.02        190.01         2.21 o                         
   9   3   1        272.99        278.07         6.43 o                         
  10   3   1          0.66          1.39         0.76 o                         
  11   3   1          0.47          1.01         0.55 o                         
  12   3   1         27.06         29.25         1.85 o                         
 -12   4   1         47.55         42.61         1.49 o                         
 -11   4   1        103.30        108.78         2.55 o                         
 -10   4   1         67.36         69.54         1.19 o                         
  -9   4   1        121.31        114.00         2.94 o                         
  -8   4   1        497.92        485.08         7.40 o                         
  -7   4   1        663.70        636.42         7.98 o                         
  -6   4   1         16.10         17.26         0.82 o                         
  -5   4   1       2082.19       2388.50        23.63 o                         
  -4   4   1        254.75        249.74         2.92 o                         
  -3   4   1        678.23        614.18         8.66 o                         
  -2   4   1        391.26        489.48         5.36 o                         
  -1   4   1        324.58        475.65         5.82 o                         
   0   4   1       3835.87       3537.30        63.95 o                         
   1   4   1       7479.75       7175.21        73.62 o                         
   2   4   1       4764.74       4522.87        36.29 o                         
   3   4   1        153.99        127.19         1.29 o                         
   4   4   1       4034.42       4382.10        52.80 o                         
   5   4   1         51.69         85.26         1.05 o                         
   6   4   1         15.29         21.52         0.49 o                         
   7   4   1        792.88        741.52         9.10 o                         
   8   4   1         39.33         49.98         2.16 o                         
   9   4   1         16.70         16.91         0.59 o                         
  10   4   1        725.77        674.68         7.75 o                         
  11   4   1        230.85        220.06         3.68 o                         
  12   4   1        213.53        237.31         4.86 o                         
 -12   5   1         80.35         87.85         1.83 o                         
 -11   5   1        250.35        259.49         5.64 o                         
 -10   5   1        233.70        227.41         2.91 o                         
  -9   5   1         79.43         67.34         1.13 o                         
  -8   5   1        111.13        103.35         1.77 o                         
  -7   5   1         95.63        100.93         1.28 o                         
  -6   5   1        109.96        132.33         1.55 o                         
  -5   5   1        142.11        156.00         1.82 o                         
  -4   5   1       2641.06       2791.07        33.73 o                         
  -3   5   1        512.70        641.59         8.85 o                         
  -2   5   1       3853.53       3812.92        45.93 o                         
  -1   5   1        173.94         92.93         1.82 o                         
   0   5   1         99.75         66.64         0.76 o                         
   1   5   1        322.77        260.32         2.44 o                         
   2   5   1        162.60        147.64         2.64 o                         
   3   5   1         14.21         14.41         0.47 o                         
   4   5   1         63.67         59.42         1.23 o                         
   5   5   1          7.62          8.25         0.30 o                         
   6   5   1         22.18         20.71         0.49 o                         
   7   5   1        313.94        294.32         3.20 o                         
   8   5   1       2113.84       2089.31        30.50 o                         
   9   5   1        432.65        412.29         8.09 o                         
  10   5   1         33.39         28.14         1.28 o                         
  11   5   1          0.00          0.65         0.47 o                         
  12   5   1         36.44         53.98         2.21 o                         
 -12   6   1         35.51         33.17         1.45 o                         
 -11   6   1        109.07        111.97         4.27 o                         
 -10   6   1        129.33        129.87         2.09 o                         
  -9   6   1        178.07        188.55         2.47 o                         
  -8   6   1          7.59          7.11         0.47 o                         
  -7   6   1         42.67         49.56         1.04 o                         
  -6   6   1       2033.81       2114.19        23.09 o                         
  -5   6   1        761.13        779.49         9.64 o                         
  -4   6   1        977.58       1148.04        18.77 o                         
  -3   6   1        282.63        429.11         5.73 o                         
  -2   6   1        382.53        444.02         4.92 o                         
  -1   6   1       1034.18       1030.75        21.83 o                         
   0   6   1         11.55         11.41         0.40 o                         
   1   6   1       1665.98       1540.90        13.18 o                         
   2   6   1        133.27        120.31         1.46 o                         
   3   6   1        113.53        162.29         1.93 o                         
   4   6   1        261.47        260.22         2.38 o                         
   5   6   1        114.33        128.37         1.61 o                         
   6   6   1        133.31        116.87         1.95 o                         
   7   6   1       1924.20       1810.21        26.11 o                         
   8   6   1        249.62        260.64         3.91 o                         
   9   6   1          6.89          4.06         0.51 o                         
  10   6   1          9.37          7.62         0.49 o                         
  11   6   1        110.10        104.30         4.76 o                         
  12   6   1         45.32         49.51         2.92 o                         
 -12   7   1         13.95         17.23         0.71 o                         
 -11   7   1         18.84         20.20         0.94 o                         
 -10   7   1          1.25          0.79         0.41 o                         
  -9   7   1          0.13          0.89         0.48 o                         
  -8   7   1        345.32        321.31        10.03 o                         
  -7   7   1        132.24        118.26         4.26 o                         
  -6   7   1        220.02        225.30         4.26 o                         
  -5   7   1          0.45          1.98         0.27 o                         
  -4   7   1        289.94        242.67         4.16 o                         
  -3   7   1        266.13        227.89         3.86 o                         
  -2   7   1        554.69        636.20         9.66 o                         
  -1   7   1         57.40         30.48         0.56 o                         
   0   7   1        230.96        180.82         4.18 o                         
   1   7   1       1039.53       1159.82        11.04 o                         
   2   7   1        189.08        210.16         2.83 o                         
   3   7   1       2107.36       2077.23        16.76 o                         
   4   7   1          0.72          0.77         0.19 o                         
   5   7   1        839.15        760.25        12.22 o                         
   6   7   1         66.45         62.99         2.71 o                         
   7   7   1         78.43         92.34         3.21 o                         
   8   7   1        796.15        801.01        11.72 o                         
   9   7   1          6.27          6.39         0.51 o                         
  10   7   1          1.04          2.09         0.43 o                         
  11   7   1         49.21         48.15         2.52 o                         
 -11   8   1          3.36          1.30         0.47 o                         
 -10   8   1        193.79        188.36         2.51 o                         
  -9   8   1         11.02         10.37         0.80 o                         
  -8   8   1        120.85        126.39         2.98 o                         
  -7   8   1         23.58         19.12         0.54 o                         
  -6   8   1         26.13         20.35         0.53 o                         
  -5   8   1       1299.65       1438.09        14.67 o                         
  -4   8   1          0.82          0.89         0.19 o                         
  -3   8   1       1521.16       1496.77        14.86 o                         
  -2   8   1         80.24         78.09         1.55 o                         
  -1   8   1        532.69        484.50         5.38 o                         
   0   8   1        199.59        203.77         2.42 o                         
   1   8   1         56.03         67.34         1.20 o                         
   2   8   1       2198.94       2590.14        31.46 o                         
   3   8   1        485.80        490.62         4.62 o                         
   4   8   1         57.02         59.20         0.74 o                         
   5   8   1        328.53        325.36         4.25 o                         
   6   8   1        111.92         93.26         1.73 o                         
   7   8   1          7.34          8.18         0.51 o                         
   8   8   1        978.41        981.06        23.14 o                         
   9   8   1         10.39         11.14         0.53 o                         
  10   8   1         68.95         68.77         1.73 o                         
  11   8   1         73.39         80.29         2.95 o                         
 -11   9   1        113.06        121.32         2.28 o                         
 -10   9   1          5.10          7.99         0.65 o                         
  -9   9   1         36.92         36.23         0.92 o                         
  -8   9   1        185.44        163.95         5.10 o                         
  -7   9   1        114.17        105.53         2.91 o                         
  -6   9   1        221.04        204.67         3.23 o                         
  -5   9   1          1.95          3.32         0.32 o                         
  -4   9   1        331.27        348.29         6.46 o                         
  -3   9   1        753.56        719.71         8.89 o                         
  -2   9   1        379.98        347.80         7.24 o                         
  -1   9   1        438.07        402.72         3.83 o                         
   0   9   1         35.09         28.98         0.62 o                         
   1   9   1        166.91        158.11         2.12 o                         
   2   9   1          5.87          3.32         0.52 o                         
   3   9   1        198.07        192.23         2.86 o                         
   4   9   1        221.65        193.32         3.56 o                         
   5   9   1         19.12         14.55         0.42 o                         
   6   9   1          1.55          1.15         0.41 o                         
   7   9   1        795.24        784.61        23.28 o                         
   8   9   1         23.57         30.45         1.07 o                         
   9   9   1          2.92          3.16         0.44 o                         
  10   9   1         49.45         47.92         1.22 o                         
  11   9   1         12.83         17.28         1.01 o                         
 -11  10   1          2.10          2.03         0.44 o                         
 -10  10   1         23.30         21.46         0.83 o                         
  -9  10   1          0.34          2.04         0.51 o                         
  -8  10   1        110.79        111.26         2.09 o                         
  -7  10   1        166.74        144.96         3.19 o                         
  -6  10   1         11.21         10.88         0.46 o                         
  -5  10   1        680.61        764.78         8.52 o                         
  -4  10   1       1487.55       1457.23        41.41 o                         
  -3  10   1        324.09        329.44         7.58 o                         
  -2  10   1          2.32          3.79         0.41 o                         
  -1  10   1         91.02         80.08         1.53 o                         
   0  10   1         39.69         25.36         0.62 o                         
   1  10   1         11.33         15.31         0.73 o                         
   2  10   1        316.40        301.15         3.48 o                         
   3  10   1        263.25        248.16         3.70 o                         
   4  10   1        187.08        195.24         3.24 o                         
   5  10   1          2.21          4.82         0.50 o                         
   6  10   1          3.23          2.59         0.61 o                         
   7  10   1        228.45        238.14         6.80 o                         
   8  10   1        125.95        126.02         3.80 o                         
   9  10   1        664.74        663.59         9.74 o                         
  10  10   1         90.22        101.28         2.73 o                         
 -10  11   1         52.50         42.04         2.40 o                         
  -9  11   1         15.61         17.07         0.82 o                         
  -8  11   1          7.04          5.20         0.47 o                         
  -7  11   1         61.57         46.22         1.08 o                         
  -6  11   1          0.98          4.73         0.37 o                         
  -5  11   1          0.17          0.37         0.30 o                         
  -4  11   1        189.62        165.13         2.07 o                         
  -3  11   1        712.28        675.94        18.02 o                         
  -2  11   1         50.49         43.90         2.27 o                         
  -1  11   1        134.85        135.26         1.91 o                         
   0  11   1         46.77         59.13         1.59 o                         
   1  11   1        420.31        446.98         4.64 o                         
   2  11   1         27.28         27.19         0.51 o                         
   3  11   1        257.56        256.07         4.18 o                         
   4  11   1        564.26        458.45        16.62 o                         
   5  11   1         71.31         63.80         2.14 o                         
   6  11   1        411.19        432.95         6.47 o                         
   7  11   1       1004.67        946.06        25.51 o                         
   8  11   1         22.24         22.25         0.91 o                         
   9  11   1          1.30          3.49         0.43 o                         
  10  11   1          2.07          3.78         0.50 o                         
 -10  12   1        110.98        134.81        10.39 o                         
  -9  12   1        160.07        173.09         6.36 o                         
  -8  12   1         12.00         11.27         0.52 o                         
  -7  12   1          6.95          8.66         0.50 o                         
  -6  12   1        156.27        152.97         2.62 o                         
  -5  12   1         12.50         17.13         0.49 o                         
  -4  12   1        238.17        202.54         8.62 o                         
  -3  12   1         43.52         51.86         1.67 o                         
  -2  12   1        388.54        245.16        46.30 o                         
  -1  12   1        193.27        175.35         2.48 o                         
   0  12   1        285.68        305.70         7.83 o                         
   1  12   1         97.05        101.65         1.52 o                         
   2  12   1         11.16          8.06         0.36 o                         
   3  12   1        295.28        268.51         5.72 o                         
   4  12   1        114.33        101.43         2.64 o                         
   5  12   1        222.13        194.82         6.18 o                         
   6  12   1          0.06          0.57         0.41 o                         
   7  12   1          1.44          1.76         0.52 o                         
   8  12   1          1.29          2.83         0.53 o                         
   9  12   1          3.35          0.77         0.40 o                         
  -9  13   1        148.25        139.75         7.64 o                         
  -8  13   1        259.76        280.91        12.32 o                         
  -7  13   1         44.84         48.15         2.38 o                         
  -6  13   1        202.95        151.56         4.07 o                         
  -5  13   1          3.06          0.76         0.31 o                         
  -4  13   1        110.66        100.00         4.48 o                         
  -3  13   1         16.08         18.60         1.32 o                         
  -2  13   1         38.88         41.91         1.59 o                         
  -1  13   1       1069.57       1080.57        26.56 o                         
   0  13   1          5.65          5.20         0.49 o                         
   1  13   1        215.37        232.49         3.17 o                         
   2  13   1         64.03         58.83         1.37 o                         
   3  13   1        310.53        294.02        12.15 o                         
   4  13   1        185.40        190.60         3.42 o                         
   5  13   1        615.73        513.16        18.95 o                         
   6  13   1         66.02         51.15         3.47 o                         
   7  13   1        411.91        389.55        18.62 o                         
   8  13   1        229.08        184.99        17.61 o                         
   9  13   1         66.91         70.15         8.55 o                         
  -9  14   1          0.08          0.53         0.91 o                         
  -8  14   1         27.78         26.32         1.50 o                         
  -7  14   1         60.56         61.13         2.53 o                         
  -6  14   1          2.46          2.70         0.51 o                         
  -5  14   1         17.53         12.87         0.80 o                         
  -4  14   1        189.23        172.41         9.07 o                         
  -3  14   1          0.07          0.05         0.42 o                         
  -2  14   1        193.26        181.58         3.43 o                         
  -1  14   1        332.62        305.73         9.93 o                         
   0  14   1        220.28        220.77         6.08 o                         
   1  14   1         48.79         50.91         1.34 o                         
   2  14   1          3.52          1.28         0.39 o                         
   3  14   1         12.05          7.03         0.57 o                         
   4  14   1         79.53         70.51         1.80 o                         
   5  14   1        130.75         73.60        41.01 o                         
   6  14   1        216.28        190.45        15.85 o                         
   7  14   1          2.94          0.74         0.71 o                         
   8  14   1         19.47         19.12         0.79 o                         
  -7  15   1          2.59          3.39         0.40 o                         
  -6  15   1        244.06        209.50        17.38 o                         
  -5  15   1         16.41         19.02         1.25 o                         
  -4  15   1          5.87          7.76         0.53 o                         
  -3  15   1          0.02         -0.03         0.40 o                         
  -2  15   1        265.66        243.47        15.56 o                         
  -1  15   1         19.48         19.59         0.75 o                         
   0  15   1       1362.04       1360.36        83.71 o                         
   1  15   1        567.55        605.46        22.42 o                         
   2  15   1         77.38         74.05         5.78 o                         
   4  15   1         13.79          7.71         0.87 o                         
   5  15   1          5.17          4.91         0.82 o                         
   6  15   1         41.31         35.52         1.68 o                         
  -7  16   1        154.85         71.38         1.89 o                         
  -6  16   1         21.09         19.24         0.89 o                         
  -5  16   1          5.82          6.68         0.66 o                         
  -4  16   1         33.80         33.31         1.71 o                         
  -3  16   1          9.72         14.56         2.78 o                         
  -2  16   1        827.70        826.83        47.44 o                         
  -1  16   1         23.46         28.54         1.12 o                         
   0  16   1         24.50         24.14         0.74 o                         
   1  16   1         49.88         52.49         2.49 o                         
   2  16   1         31.96         34.67         1.54 o                         
   3  16   1          5.11          4.33         0.88 o                         
   5  16   1         22.30         21.89         1.32 o                         
   6  16   1         38.78         45.97         1.94 o                         
  -5  17   1         14.04         14.37         0.87 o                         
  -4  17   1        100.90         90.03         3.06 o                         
  -3  17   1         61.96         67.49         2.56 o                         
  -2  17   1        317.12        324.52        20.91 o                         
  -1  17   1        116.53        114.04         7.22 o                         
   0  17   1        276.34        282.08        17.59 o                         
   1  17   1          8.96         10.26         1.08 o                         
   2  17   1         90.74         87.28         3.03 o                         
  -4  18   1          0.70          1.74         0.79 o                         
  -3  18   1        112.80        103.86         3.45 o                         
  -2  18   1         19.97         18.42         1.15 o                         
  -1  18   1          6.41          5.82         0.50 o                         
   0  18   1          2.71          1.49         0.41 o                         
   1  18   1         81.40         72.27        13.84 o                         
   2  18   1         50.79         68.58         2.44 o                         
  -2  19   1        186.62        214.32         6.04 o                         
   0  19   1          4.38          5.73         0.64 o                         
   1  19   1          0.04          0.24         0.59 o                         
 -12   0   2         36.40         24.75         1.09 o                         
 -10   0   2       1767.38       1784.24        43.84 o                         
  -8   0   2        752.45        774.10        11.24 o                         
  -6   0   2        860.91        937.32        34.67 o                         
  -4   0   2         57.65         96.79         2.36 o                         
  -2   0   2        975.97        817.46        20.18 o                         
   0   0   2       4030.77       4397.81        52.87 o                         
   2   0   2       6357.21       5731.07        68.95 o                         
   4   0   2       3843.98       4215.61        86.66 o                         
   6   0   2        960.36       1132.40        16.05 o                         
   8   0   2         89.99        104.13         1.70 o                         
  12   0   2          5.69          3.41         1.00 o                         
 -13   1   2         72.59         75.59         1.64 o                         
 -12   1   2          2.77          4.31         0.70 o                         
 -11   1   2         32.27         27.46         1.50 o                         
 -10   1   2        756.26        710.68        10.39 o                         
  -9   1   2        195.87        181.01         3.29 o                         
  -8   1   2         11.40          9.12         0.38 o                         
  -7   1   2          3.15          3.55         0.25 o                         
  -6   1   2         38.39         36.38         0.56 o                         
  -5   1   2        454.87        475.06         4.48 o                         
  -4   1   2        476.68        377.33         5.17 o                         
  -3   1   2       1138.89       1112.48        10.19 o                         
  -2   1   2       2843.23       2942.84        28.92 o                         
  -1   1   2        397.16        411.83         4.10 o                         
   0   1   2        777.90        648.77         6.42 o                         
   1   1   2       4963.09       4813.93        47.28 o                         
   2   1   2       3424.88       3528.63        32.13 o                         
   3   1   2        525.68        481.83         4.52 o                         
   4   1   2          4.72         22.33         0.89 o                         
   5   1   2        728.18        775.56         7.25 o                         
   6   1   2          4.37         15.66         0.43 o                         
   7   1   2        643.04        659.37         6.29 o                         
   8   1   2         19.44         22.01         0.55 o                         
   9   1   2          3.49          7.22         0.48 o                         
  10   1   2          0.47          0.84         0.67 o                         
  11   1   2         37.68         31.42         1.23 o                         
  12   1   2         90.49         90.16         3.19 o                         
 -13   2   2          0.03          0.03         0.63 o                         
 -12   2   2         64.92         73.40         1.45 o                         
 -11   2   2         11.54         12.07         0.59 o                         
 -10   2   2        201.07        214.27         4.61 o                         
  -9   2   2          9.67         12.41         0.52 o                         
  -8   2   2          0.00          0.43         0.34 o                         
  -7   2   2          8.27          6.93         0.41 o                         
  -6   2   2        505.41        543.61         5.15 o                         
  -5   2   2          0.91          1.69         0.31 o                         
  -4   2   2       1733.26       1761.13        17.41 o                         
  -3   2   2       1544.32       1575.94        16.16 o                         
  -2   2   2      25078.66      22907.19       279.07 o                         
  -1   2   2      34738.91      31878.26      1862.88 o                         
   0   2   2        319.09        373.92         8.17 o                         
   1   2   2       4244.80       4279.36        38.94 o                         
   2   2   2        251.79        275.86         3.47 o                         
   3   2   2       1664.26       1476.70        13.54 o                         
   4   2   2       1438.31       1427.69        13.13 o                         
   5   2   2         36.58         51.93         0.69 o                         
   6   2   2        793.17        919.84        12.64 o                         
   7   2   2        442.75        431.74         4.20 o                         
   8   2   2          0.24          0.69         0.29 o                         
   9   2   2          1.09          2.93         0.43 o                         
  10   2   2        142.75        144.56         3.13 o                         
  11   2   2        105.52         99.39         4.64 o                         
  12   2   2         45.47         59.81         1.74 o                         
 -13   3   2          0.34          0.35         0.59 o                         
 -12   3   2          0.00          0.56         0.50 o                         
 -11   3   2          3.67          4.99         0.56 o                         
 -10   3   2        378.23        351.82         4.60 o                         
  -9   3   2        226.36        212.02         2.44 o                         
  -8   3   2         81.73         80.39         1.48 o                         
  -7   3   2          2.93          6.52         0.33 o                         
  -6   3   2        163.62        155.48         1.78 o                         
  -5   3   2         36.32         73.39         0.93 o                         
  -4   3   2          8.50         34.21         0.60 o                         
  -3   3   2       2863.94       2963.60        34.84 o                         
  -2   3   2       9896.05      11568.33       119.53 o                         
  -1   3   2        164.92        226.43         9.18 o                         
   0   3   2      10778.97      12145.47       145.91 o                         
   1   3   2       1081.85        912.20        10.72 o                         
   2   3   2       2184.12       2241.04        22.08 o                         
   3   3   2       3726.12       3747.69        37.48 o                         
   4   3   2        138.31        170.47         2.31 o                         
   5   3   2          0.85          1.53         0.30 o                         
   6   3   2         41.83         52.05         0.79 o                         
   7   3   2        169.51        152.83         2.17 o                         
   8   3   2         81.92         85.49         1.33 o                         
   9   3   2          7.57          8.34         0.50 o                         
  10   3   2         35.19         35.71         0.98 o                         
  11   3   2         33.16         25.14         1.10 o                         
  12   3   2          0.31         -0.12         0.85 o                         
 -12   4   2         54.22         62.91         1.46 o                         
 -11   4   2          1.30          1.39         0.43 o                         
 -10   4   2        874.83        830.65         9.40 o                         
  -9   4   2          3.13          3.45         0.59 o                         
  -8   4   2         60.46         38.73         1.22 o                         
  -7   4   2         10.83         23.74         0.51 o                         
  -6   4   2        403.90        445.87         5.07 o                         
  -5   4   2        197.19        210.61         2.28 o                         
  -4   4   2       2575.22       2886.46        28.46 o                         
  -3   4   2       3958.36       4108.72        37.39 o                         
  -2   4   2          6.96          4.83         0.35 o                         
  -1   4   2      24664.37      26576.20      1799.47 o                         
   0   4   2        592.58        739.57        12.02 o                         
   1   4   2          0.09          5.71         0.73 o                         
   2   4   2       1009.81        772.45         8.78 o                         
   3   4   2       3289.06       3361.53        36.24 o                         
   4   4   2         96.52        121.00         1.61 o                         
   5   4   2         10.83          6.76         0.32 o                         
   6   4   2         32.26         27.64         0.59 o                         
   7   4   2        190.98        198.93         2.27 o                         
   8   4   2        247.50        241.59         7.57 o                         
   9   4   2         16.65         15.25         0.97 o                         
  10   4   2          3.12          4.57         0.59 o                         
  11   4   2        144.10        143.44         4.56 o                         
 -12   5   2         44.20         42.73         2.06 o                         
 -11   5   2          8.23         11.84         0.63 o                         
 -10   5   2        163.91        165.18         2.47 o                         
  -9   5   2        797.99        798.39        10.06 o                         
  -8   5   2         14.74         15.48         0.63 o                         
  -7   5   2         97.32        107.54         1.46 o                         
  -6   5   2        426.09        418.31         8.65 o                         
  -5   5   2       2433.42       2579.02        31.23 o                         
  -4   5   2       2364.92       2722.82        32.92 o                         
  -3   5   2        205.37        206.99        10.13 o                         
  -2   5   2        643.56        518.69         6.78 o                         
  -1   5   2        165.18        191.58         1.99 o                         
   0   5   2       4337.45       4336.27        39.45 o                         
   1   5   2        232.56        219.01         2.29 o                         
   2   5   2        100.80         74.48         1.53 o                         
   3   5   2        173.29        179.46         2.00 o                         
   4   5   2        296.02        257.62         2.72 o                         
   5   5   2       1065.15       1071.60        12.91 o                         
   6   5   2         70.51         64.87         0.92 o                         
   7   5   2       1396.37       1400.07        17.24 o                         
   8   5   2        199.56        203.32         2.91 o                         
   9   5   2         29.42         33.19         0.79 o                         
  10   5   2          0.73          2.49         0.43 o                         
  11   5   2         66.93         62.61         1.32 o                         
 -12   6   2         10.54         11.66         0.71 o                         
 -11   6   2          4.63          4.17         0.52 o                         
 -10   6   2         70.61         69.85         1.08 o                         
  -9   6   2         32.72         52.03         1.13 o                         
  -8   6   2        234.08        228.13         2.58 o                         
  -7   6   2        293.74        307.05         3.68 o                         
  -6   6   2         28.71         29.04         0.68 o                         
  -5   6   2        128.68        141.63         3.98 o                         
  -4   6   2        102.32        161.08         2.55 o                         
  -3   6   2       2316.62       2565.22        48.19 o                         
  -2   6   2       1013.40        915.73        15.52 o                         
  -1   6   2        842.38        951.51        15.73 o                         
   0   6   2         34.22         25.15         0.51 o                         
   1   6   2       3441.24       3506.10        34.68 o                         
   2   6   2       2508.42       2350.78        21.82 o                         
   3   6   2         79.82         88.56         2.08 o                         
   4   6   2         22.30         20.74         0.59 o                         
   5   6   2         74.11         68.52         1.56 o                         
   6   6   2       1654.67       1583.23        34.84 o                         
   7   6   2        985.26        943.31        23.18 o                         
   8   6   2        457.26        415.63         9.48 o                         
   9   6   2        169.70        185.53         4.76 o                         
  10   6   2          0.45          0.40         0.47 o                         
  11   6   2         78.82         77.41         2.99 o                         
 -12   7   2          1.07          0.44         0.52 o                         
 -11   7   2         25.56         30.25         0.87 o                         
 -10   7   2         55.15         54.27         1.15 o                         
  -9   7   2          2.77          3.48         0.45 o                         
  -8   7   2         40.98         41.64         0.75 o                         
  -7   7   2         34.11         39.83         0.91 o                         
  -6   7   2         12.57         10.41         0.45 o                         
  -5   7   2        144.36        149.33         2.98 o                         
  -4   7   2          4.00          5.96         0.29 o                         
  -3   7   2         10.53          9.39         0.43 o                         
  -2   7   2       2024.34       1965.57        39.00 o                         
  -1   7   2        580.92        642.96         7.09 o                         
   0   7   2       3809.75       3903.41        50.75 o                         
   1   7   2       1899.67       1987.59        18.15 o                         
   2   7   2       5008.34       5564.16        44.66 o                         
   3   7   2       1408.43       1454.66        14.01 o                         
   4   7   2       1606.82       1598.79        17.06 o                         
   5   7   2          5.63          7.82         0.45 o                         
   6   7   2         51.34         56.56         1.47 o                         
   7   7   2         64.28         61.90         1.06 o                         
   8   7   2         97.92        102.03         2.20 o                         
   9   7   2         21.80         20.32         0.65 o                         
  10   7   2         85.88         82.78         1.79 o                         
  11   7   2          6.56         10.28         0.90 o                         
 -12   8   2          3.78          3.74         1.21 o                         
 -11   8   2         37.30         39.01         1.11 o                         
 -10   8   2        179.97        178.39         3.10 o                         
  -9   8   2          0.93          0.11         0.41 o                         
  -8   8   2         19.25         19.50         0.58 o                         
  -7   8   2         67.52         87.93         2.53 o                         
  -6   8   2          0.70          3.88         0.34 o                         
  -5   8   2        245.01        248.53        19.70 o                         
  -4   8   2        312.51        303.25         4.16 o                         
  -3   8   2          0.02          0.98         0.45 o                         
  -2   8   2          2.47          2.79         0.22 o                         
  -1   8   2        787.48        820.32         8.23 o                         
   0   8   2        671.91        663.12        10.20 o                         
   1   8   2        149.95        192.98         2.08 o                         
   2   8   2        227.17        214.75         2.44 o                         
   3   8   2       1500.42       1500.58        18.75 o                         
   4   8   2          0.12          2.30         0.25 o                         
   5   8   2        165.64        159.82         4.82 o                         
   6   8   2         10.35         11.54         0.54 o                         
   7   8   2         31.67         37.86         1.54 o                         
   8   8   2        135.62        142.49         2.14 o                         
   9   8   2         70.26         76.88         1.40 o                         
  10   8   2         26.64         27.96         0.85 o                         
  11   8   2          3.84          5.13         0.60 o                         
 -11   9   2        310.87        358.76        11.58 o                         
 -10   9   2         97.14         88.28         1.78 o                         
  -9   9   2         47.91         49.22         1.26 o                         
  -8   9   2          8.56         11.65         0.46 o                         
  -7   9   2          6.83          5.93         0.40 o                         
  -6   9   2         35.46         40.10         1.00 o                         
  -5   9   2        369.71        364.25         4.72 o                         
  -4   9   2       2813.70       2882.66        34.93 o                         
  -3   9   2          0.04          0.99         0.21 o                         
  -2   9   2         18.01         12.41         0.49 o                         
  -1   9   2        114.67        102.23         1.90 o                         
   0   9   2         38.52         53.06         1.30 o                         
   1   9   2       1114.35       1060.99        11.60 o                         
   2   9   2         70.56         75.69         1.19 o                         
   3   9   2        928.44        944.15        10.84 o                         
   4   9   2        178.93        189.46         2.33 o                         
   5   9   2         68.54         59.56         1.85 o                         
   6   9   2         32.61         45.51         1.52 o                         
   7   9   2        222.77        223.47         4.24 o                         
   8   9   2        540.66        532.96         7.48 o                         
   9   9   2          4.91          3.78         0.51 o                         
  10   9   2         41.74         40.61         2.25 o                         
  11   9   2          6.02          7.30         0.94 o                         
 -11  10   2         39.42         45.02         1.46 o                         
 -10  10   2         65.17         77.46         3.54 o                         
  -9  10   2         19.27         21.25         1.22 o                         
  -8  10   2        132.04        111.61         3.80 o                         
  -7  10   2          0.03          0.57         0.37 o                         
  -6  10   2          8.69         18.25         0.51 o                         
  -5  10   2          6.70         13.28         0.74 o                         
  -4  10   2        295.95        295.82         4.52 o                         
  -3  10   2          0.05          3.90         0.61 o                         
  -2  10   2        614.50        571.87         8.07 o                         
  -1  10   2        313.51        308.06         4.09 o                         
   0  10   2        581.34        589.09         5.98 o                         
   1  10   2        111.79        119.98         3.89 o                         
   2  10   2       1019.11       1008.69        15.54 o                         
   3  10   2        419.34        446.25         4.61 o                         
   4  10   2         11.57         11.63         0.77 o                         
   5  10   2         93.25         86.06         4.14 o                         
   6  10   2        455.56        422.25         8.50 o                         
   7  10   2         77.16         88.68         3.60 o                         
   8  10   2          1.49          1.28         0.39 o                         
   9  10   2        219.07        213.12         7.95 o                         
  10  10   2         23.23         26.69         1.94 o                         
 -10  11   2         93.03         98.53         2.49 o                         
  -9  11   2        201.91        203.01         2.90 o                         
  -8  11   2         40.83         30.61         1.14 o                         
  -7  11   2          0.35          1.80         0.35 o                         
  -6  11   2        291.42        269.98         4.06 o                         
  -5  11   2        116.75        107.08         1.47 o                         
  -4  11   2         10.04          9.71         0.69 o                         
  -3  11   2          7.46          7.59         0.42 o                         
  -2  11   2         37.83         45.33         1.26 o                         
  -1  11   2        270.83        255.44         7.62 o                         
   0  11   2        220.41        231.14         2.75 o                         
   1  11   2         81.75         71.01         1.13 o                         
   2  11   2       1384.44       1423.53        13.16 o                         
   3  11   2          3.82          2.25         0.25 o                         
   4  11   2         66.02         53.45         1.62 o                         
   5  11   2         39.93         36.36         1.20 o                         
   6  11   2          7.91          7.19         1.03 o                         
   7  11   2        192.38        187.30         8.47 o                         
   8  11   2        134.50        134.98         7.19 o                         
   9  11   2         57.50         59.67         2.48 o                         
  10  11   2         37.30         43.44         1.35 o                         
 -10  12   2         93.79        103.26         6.20 o                         
  -9  12   2          2.46          3.03         0.65 o                         
  -8  12   2        170.69        171.97         7.09 o                         
  -7  12   2          5.18          3.69         0.45 o                         
  -6  12   2        193.23        187.33         3.30 o                         
  -5  12   2         56.67         57.62         1.03 o                         
  -4  12   2         13.34         11.81         0.44 o                         
  -3  12   2         38.07         37.05         0.85 o                         
  -2  12   2         34.37         33.57         0.82 o                         
  -1  12   2        863.23        828.49        19.87 o                         
   0  12   2         39.50         38.63         1.03 o                         
   1  12   2          4.57          9.18         0.31 o                         
   2  12   2        302.38        282.04         3.76 o                         
   3  12   2          5.59          5.05         0.52 o                         
   4  12   2        240.32        217.40        11.71 o                         
   5  12   2        127.76        118.95         4.23 o                         
   6  12   2        363.25        355.11        18.33 o                         
   7  12   2         56.65         53.13         1.53 o                         
   8  12   2        169.49        171.34         5.81 o                         
   9  12   2          1.41          1.04         0.37 o                         
  -9  13   2          1.45          1.03         0.46 o                         
  -8  13   2          8.96          8.85         0.62 o                         
  -7  13   2         37.10         42.49         1.55 o                         
  -6  13   2          8.06         11.54         0.60 o                         
  -5  13   2         71.38         60.39         2.01 o                         
  -4  13   2         10.75         16.84         0.57 o                         
  -3  13   2         62.43         56.56         2.89 o                         
  -2  13   2       1506.38       1106.93        39.61 o                         
  -1  13   2       1025.32       1006.00        22.21 o                         
   0  13   2        834.55        866.97        38.10 o                         
   1  13   2         21.78         19.26         0.88 o                         
   2  13   2        155.78        156.83         7.66 o                         
   3  13   2        301.06        292.13        11.84 o                         
   4  13   2         15.73         13.92         1.09 o                         
   5  13   2          1.65          3.34         0.42 o                         
   6  13   2        407.40        357.29         5.42 o                         
   7  13   2        218.64        208.36        10.90 o                         
   8  13   2        104.79        102.51         2.27 o                         
  -9  14   2        111.80        121.60         3.89 o                         
  -8  14   2          0.31          0.24         0.44 o                         
  -7  14   2        152.06        142.45         4.76 o                         
  -6  14   2         35.52         27.90         0.81 o                         
  -5  14   2         42.83         41.96         2.02 o                         
  -4  14   2         74.13         65.24         3.06 o                         
  -3  14   2        135.58        123.37        16.54 o                         
  -2  14   2          3.58          3.53         0.47 o                         
  -1  14   2        244.49        234.59         4.56 o                         
   0  14   2         22.90         20.84         0.76 o                         
   1  14   2        182.90        182.80         2.61 o                         
   2  14   2          0.64          0.35         0.45 o                         
   3  14   2         82.45         79.55         2.19 o                         
   4  14   2         10.47          8.49         0.71 o                         
   5  14   2          0.05          0.87         0.16 o                         
   6  14   2        121.58        100.68        14.28 o                         
   7  14   2         15.33          9.65         0.99 o                         
   8  14   2         96.57         98.48        12.19 o                         
  -8  15   2          2.60          3.86         0.88 o                         
  -7  15   2         53.95         55.29         4.01 o                         
  -6  15   2          0.08          0.00         0.35 o                         
  -5  15   2         12.89         11.72         0.46 o                         
  -4  15   2        116.07        116.41         5.84 o                         
  -3  15   2        119.31        112.69         4.09 o                         
  -2  15   2         16.90         17.66         0.69 o                         
  -1  15   2        565.66        592.23        47.80 o                         
   0  15   2         31.15         34.59         1.08 o                         
   1  15   2         41.38         44.40         1.71 o                         
   2  15   2         19.68         19.30         1.53 o                         
   5  15   2        407.16        354.14         9.47 o                         
   6  15   2          4.45          6.00         0.82 o                         
   7  15   2          6.55          3.23         1.04 o                         
  -7  16   2          2.22          2.91         0.45 o                         
  -6  16   2         14.93         16.61         0.86 o                         
  -5  16   2          6.00          6.58         0.65 o                         
  -4  16   2         12.40         12.98         0.65 o                         
  -3  16   2        104.03        102.15         5.52 o                         
  -2  16   2        599.80        616.97        30.33 o                         
  -1  16   2        500.58        500.88        30.91 o                         
   0  16   2         44.45         45.14         2.15 o                         
   1  16   2         28.62         30.27         1.82 o                         
   2  16   2          0.55          1.38         1.09 o                         
   6  16   2         43.15         51.33         2.12 o                         
  -5  17   2        108.91        111.20         2.56 o                         
  -4  17   2         29.55         33.70         1.85 o                         
  -3  17   2          1.32          3.84         0.59 o                         
  -2  17   2        215.09        202.48         5.92 o                         
  -1  17   2        316.38        315.28        19.76 o                         
   0  17   2          1.55          4.48         0.64 o                         
   1  17   2          6.27         10.60         0.74 o                         
   2  17   2          2.34          1.03         0.68 o                         
  -3  18   2         50.20         47.62         2.15 o                         
  -2  18   2          7.04          9.37         0.53 o                         
  -1  18   2         14.43         15.89         1.44 o                         
   0  18   2          4.09          6.56         0.79 o                         
   1  18   2         16.76         17.02         2.06 o                         
   2  18   2          2.64          7.03         0.79 o                         
   3  18   2         41.27         45.59         1.82 o                         
  -1  19   2        186.33        191.60        26.26 o                         
   0  19   2          0.32         -0.15         0.91 o                         
 -13   0   3         84.16         95.98         2.36 o                         
 -11   0   3         59.43         70.61         1.88 o                         
  -9   0   3       3811.49       3656.52        84.72 o                         
  -7   0   3        300.44        284.24         5.34 o                         
  -5   0   3       3031.95       3033.72        36.62 o                         
  -3   0   3       1701.29       1562.62        18.89 o                         
  -1   0   3       5786.59       6455.95       145.23 o                         
   1   0   3       1492.84       1446.03        20.19 o                         
   3   0   3       2417.92       2806.61        43.42 o                         
   5   0   3        937.45       1073.03        13.19 o                         
   7   0   3          2.96          3.57         0.42 o                         
   9   0   3        899.32        821.51        14.58 o                         
  11   0   3         36.90         40.20         1.94 o                         
 -13   1   3        111.36        109.08         1.84 o                         
 -12   1   3        377.25        398.77         6.13 o                         
 -11   1   3        820.79        835.33        10.54 o                         
 -10   1   3        111.11        106.81         2.45 o                         
  -9   1   3        547.62        566.10         8.34 o                         
  -8   1   3          0.08          0.16         0.34 o                         
  -7   1   3        440.05        361.12         5.69 o                         
  -6   1   3        128.84        130.97         1.40 o                         
  -5   1   3       1604.86       1757.00        16.11 o                         
  -4   1   3        142.34        130.81         2.15 o                         
  -3   1   3        225.03        210.52         3.15 o                         
  -2   1   3      11452.55      12765.16       125.23 o                         
  -1   1   3        150.63        120.05         1.38 o                         
   0   1   3       4223.09       3928.81        35.62 o                         
   1   1   3         22.84         15.18         0.72 o                         
   2   1   3         16.24         10.67         0.29 o                         
   3   1   3         37.40         33.33         0.46 o                         
   4   1   3        990.25        973.11         9.62 o                         
   5   1   3          0.40          7.77         0.44 o                         
   6   1   3         68.36         77.08         0.98 o                         
   7   1   3        233.78        213.59         2.24 o                         
   8   1   3        105.14         88.84         1.81 o                         
   9   1   3         83.07         73.94         1.54 o                         
  10   1   3        195.62        191.75         5.60 o                         
  11   1   3          0.04         -0.05         0.69 o                         
 -13   2   3         53.97         65.24         5.32 o                         
 -12   2   3         53.57         51.26         1.49 o                         
 -11   2   3        104.96         98.68         1.93 o                         
 -10   2   3          2.86          3.02         0.77 o                         
  -9   2   3        436.33        450.29         5.94 o                         
  -8   2   3        900.09        880.08        16.15 o                         
  -7   2   3        340.26        327.79         5.65 o                         
  -6   2   3         55.30         51.67         0.75 o                         
  -5   2   3        302.73        315.81         3.04 o                         
  -4   2   3        145.37        101.54         1.27 o                         
  -3   2   3       4764.37       5020.31        45.66 o                         
  -2   2   3       4462.35       4717.82        42.90 o                         
  -1   2   3       9532.14      10617.30       122.86 o                         
   0   2   3         34.61         18.35         0.61 o                         
   1   2   3       1721.14       1736.44        17.15 o                         
   2   2   3       1508.47       1478.92        14.65 o                         
   3   2   3        767.46        863.05         8.01 o                         
   4   2   3        249.86        264.87         3.11 o                         
   5   2   3          0.15          1.85         0.26 o                         
   6   2   3        152.04        141.66         1.71 o                         
   7   2   3         90.61         98.06         2.08 o                         
   8   2   3         39.15         27.00         0.66 o                         
   9   2   3       1497.90       1357.85        15.08 o                         
  10   2   3        575.64        534.01         9.80 o                         
  11   2   3         20.32         20.70         1.06 o                         
 -13   3   3         34.66         37.38         1.85 o                         
 -12   3   3          0.01         -0.17         0.42 o                         
 -11   3   3          6.58         12.01         0.59 o                         
 -10   3   3        241.60        230.32         3.79 o                         
  -9   3   3        287.30        263.36         5.19 o                         
  -8   3   3         26.72         39.38         1.30 o                         
  -7   3   3         48.30         44.23         0.82 o                         
  -6   3   3       2150.16       2341.03        21.47 o                         
  -5   3   3       1366.31       1360.50        21.92 o                         
  -4   3   3          0.26          1.31         0.23 o                         
  -3   3   3       7393.61       7612.12        69.19 o                         
  -2   3   3       3580.70       3730.33        31.75 o                         
  -1   3   3       6835.53       6883.78        67.57 o                         
   0   3   3        268.06        235.87         2.42 o                         
   1   3   3         48.22         63.77         0.71 o                         
   2   3   3       2986.28       2646.36        28.59 o                         
   3   3   3        252.75        212.40         3.47 o                         
   4   3   3        960.00        977.94         9.73 o                         
   5   3   3          2.27          1.88         0.24 o                         
   6   3   3        499.80        466.99         7.51 o                         
   7   3   3         71.75         70.29         1.28 o                         
   8   3   3        602.20        554.56         7.67 o                         
   9   3   3          2.47          3.02         0.49 o                         
  10   3   3        227.47        227.37         9.90 o                         
  11   3   3          4.59          1.85         1.00 o                         
 -13   4   3         15.76         22.92         1.62 o                         
 -12   4   3         57.84         52.16         1.56 o                         
 -11   4   3        120.23        122.66         1.97 o                         
 -10   4   3         33.73         34.51         0.80 o                         
  -9   4   3        230.74        227.49         2.86 o                         
  -8   4   3        154.75        182.78         3.17 o                         
  -7   4   3        309.79        247.99         3.01 o                         
  -6   4   3        650.87        685.36         6.45 o                         
  -5   4   3        496.64        542.24         6.06 o                         
  -4   4   3         73.59         75.87         0.86 o                         
  -3   4   3        737.93        808.66        11.55 o                         
  -2   4   3       1330.74       1263.88        11.56 o                         
  -1   4   3        204.39        197.23         2.92 o                         
   0   4   3       3544.83       3364.68        45.54 o                         
   1   4   3        683.48        667.02         7.71 o                         
   2   4   3         36.59         52.92         1.10 o                         
   3   4   3       1239.43       1251.31        11.55 o                         
   4   4   3        114.54        142.58         1.52 o                         
   5   4   3          0.69          5.31         0.31 o                         
   6   4   3        628.45        651.30         8.50 o                         
   7   4   3          1.51          5.45         0.39 o                         
   8   4   3        794.15        758.51        10.60 o                         
   9   4   3          2.58          7.91         0.64 o                         
  10   4   3         78.61         76.43         2.02 o                         
  11   4   3          9.31         13.67         0.92 o                         
 -12   5   3          0.36          0.66         0.51 o                         
 -11   5   3          0.46          0.61         0.40 o                         
 -10   5   3        135.08        135.12         2.09 o                         
  -9   5   3        174.36        156.83         3.73 o                         
  -8   5   3        924.56        885.05        30.30 o                         
  -7   5   3         11.22         17.70         0.50 o                         
  -6   5   3          7.56         10.29         0.40 o                         
  -5   5   3        109.72        107.92         1.48 o                         
  -4   5   3         15.86         22.26         0.39 o                         
  -3   5   3       1045.13       1029.94         9.48 o                         
  -2   5   3       1238.85       1275.96        15.35 o                         
  -1   5   3         29.98         94.68         3.48 o                         
   0   5   3       4691.23       5187.05       117.33 o                         
   1   5   3        534.43        429.51         5.36 o                         
   2   5   3        321.21        370.00         4.81 o                         
   3   5   3         54.22         43.18         0.73 o                         
   4   5   3       1005.49       1026.68        19.42 o                         
   5   5   3         89.85        105.50         1.30 o                         
   6   5   3        543.30        528.88        11.71 o                         
   7   5   3         68.54         59.57         1.27 o                         
   8   5   3        101.85         99.93         1.76 o                         
   9   5   3         43.37         44.52         0.92 o                         
  10   5   3         68.68         61.99         1.26 o                         
  11   5   3          1.32          2.61         0.61 o                         
 -12   6   3         48.93         59.66         2.41 o                         
 -11   6   3        174.87        174.98         3.00 o                         
 -10   6   3        353.62        387.62         5.16 o                         
  -9   6   3          3.77          5.61         0.39 o                         
  -8   6   3        278.05        234.70         2.64 o                         
  -7   6   3        352.07        372.69         6.05 o                         
  -6   6   3       1440.74       1363.75        20.14 o                         
  -5   6   3          0.03          0.27         0.24 o                         
  -4   6   3        240.29        208.05        15.05 o                         
  -3   6   3        332.61        327.71         4.39 o                         
  -2   6   3        652.95        592.89         7.37 o                         
  -1   6   3        895.77        786.97         8.79 o                         
   0   6   3        786.50        777.41        18.40 o                         
   1   6   3        417.93        485.46         9.80 o                         
   2   6   3        273.71        268.68         3.19 o                         
   3   6   3         22.33         34.63         1.16 o                         
   4   6   3        268.99        261.15         4.05 o                         
   5   6   3          5.17          6.83         0.41 o                         
   6   6   3          1.26          3.51         0.51 o                         
   7   6   3        403.19        396.77         9.64 o                         
   8   6   3        362.17        368.83         6.97 o                         
   9   6   3         89.82         98.99         2.23 o                         
  10   6   3        111.67        113.26         1.70 o                         
  11   6   3          4.14          4.33         0.81 o                         
 -12   7   3          4.63         10.16         1.21 o                         
 -11   7   3          3.61          3.44         0.55 o                         
 -10   7   3         97.32        102.83         1.55 o                         
  -9   7   3        267.74        265.73         4.46 o                         
  -8   7   3        150.79        135.13         1.83 o                         
  -7   7   3         60.47         51.29         2.13 o                         
  -6   7   3         22.48         21.04         0.51 o                         
  -5   7   3        228.02        238.46         3.17 o                         
  -4   7   3         76.12         58.49         1.84 o                         
  -3   7   3        611.69        600.71         6.99 o                         
  -2   7   3        394.71        469.33         9.67 o                         
  -1   7   3        115.40        117.46         2.53 o                         
   0   7   3       1854.22       2022.22        28.63 o                         
   1   7   3       1426.80       1594.05        43.60 o                         
   2   7   3        137.11        106.71         1.06 o                         
   3   7   3        450.21        413.82         5.36 o                         
   4   7   3         69.48         75.01         1.43 o                         
   5   7   3        571.45        599.89         7.94 o                         
   6   7   3        328.66        325.98         5.58 o                         
   7   7   3        209.80        209.20         4.17 o                         
   8   7   3         35.76         38.88         0.84 o                         
   9   7   3         15.51         17.07         0.60 o                         
  10   7   3         26.91         26.05         0.77 o                         
  11   7   3        144.70        163.20         6.83 o                         
 -12   8   3         72.62         75.90         3.15 o                         
 -11   8   3          0.21          2.15         0.52 o                         
 -10   8   3         25.09         21.36         0.70 o                         
  -9   8   3         75.35         65.47         1.45 o                         
  -8   8   3        189.24        182.96         2.97 o                         
  -7   8   3        309.65        289.80         4.09 o                         
  -6   8   3          1.65          4.74         0.34 o                         
  -5   8   3         25.36         25.04         1.11 o                         
  -4   8   3        110.81        111.01         9.73 o                         
  -3   8   3        284.43        291.41         5.77 o                         
  -2   8   3        573.12        560.63         9.44 o                         
  -1   8   3         31.97         15.97         0.62 o                         
   0   8   3       1995.24       1941.62        29.27 o                         
   1   8   3        262.18        218.40         2.81 o                         
   2   8   3        119.94        134.90         3.43 o                         
   3   8   3         99.21         82.62         2.73 o                         
   4   8   3        441.47        432.15         7.30 o                         
   5   8   3        221.05        243.13         4.91 o                         
   6   8   3       4455.33       4364.18        47.28 o                         
   7   8   3        492.24        485.25         7.23 o                         
   8   8   3        140.63        151.28         2.08 o                         
   9   8   3          8.77         12.08         0.55 o                         
  10   8   3         31.53         34.95         1.03 o                         
 -11   9   3          0.98          0.38         0.50 o                         
 -10   9   3         95.69        113.29         2.13 o                         
  -9   9   3        158.97        134.95         2.12 o                         
  -8   9   3          1.09          2.40         0.41 o                         
  -7   9   3          0.02          1.15         0.43 o                         
  -6   9   3         89.46         87.89         1.89 o                         
  -5   9   3        157.51        171.53         2.41 o                         
  -4   9   3        695.14        689.45        16.61 o                         
  -3   9   3         12.43         16.13         1.10 o                         
  -2   9   3          3.63          8.90         0.61 o                         
  -1   9   3         48.40         39.97         1.49 o                         
   0   9   3        881.38        876.89        11.44 o                         
   1   9   3         79.57         56.56         7.99 o                         
   2   9   3         65.10         77.92         1.18 o                         
   3   9   3          7.31         11.12         0.46 o                         
   4   9   3         53.98         60.17         1.24 o                         
   5   9   3        366.06        377.03        10.45 o                         
   6   9   3       1228.03       1216.87        17.42 o                         
   7   9   3        796.02        774.36        14.86 o                         
   8   9   3          6.75          8.43         0.55 o                         
   9   9   3         88.75         90.23         2.79 o                         
  10   9   3         43.50         45.49         2.14 o                         
 -11  10   3        133.72        159.87         5.23 o                         
 -10  10   3        185.01        204.71         6.26 o                         
  -9  10   3         97.17         84.39         2.04 o                         
  -8  10   3        204.86        187.31         2.68 o                         
  -7  10   3        190.20        183.41         2.86 o                         
  -6  10   3         64.85         65.98         1.88 o                         
  -5  10   3        134.71        154.88         3.12 o                         
  -4  10   3         25.73         20.85         0.58 o                         
  -3  10   3         74.29         57.79         3.02 o                         
  -2  10   3        726.19        694.22        12.14 o                         
  -1  10   3         28.12         23.30         0.64 o                         
   0  10   3        538.92        551.32         7.99 o                         
   1  10   3        757.24        713.93        14.04 o                         
   2  10   3          0.00          0.68         0.16 o                         
   3  10   3         13.33         21.68         0.97 o                         
   4  10   3        205.77        199.00         4.76 o                         
   5  10   3        329.81        328.86         7.99 o                         
   6  10   3         76.32         74.21         2.06 o                         
   7  10   3        242.99        229.29         6.65 o                         
   8  10   3        149.84        132.67         1.86 o                         
   9  10   3          4.64          4.16         0.43 o                         
  10  10   3          7.81          9.76         0.55 o                         
 -10  11   3         61.51         78.37         3.02 o                         
  -9  11   3         61.72         59.25         1.80 o                         
  -8  11   3          3.60          9.93         0.47 o                         
  -7  11   3          2.95         11.70         0.54 o                         
  -6  11   3        161.23        127.19         2.80 o                         
  -5  11   3         78.89         91.08         1.48 o                         
  -4  11   3        271.30        291.56         7.00 o                         
  -3  11   3        218.06        248.08         3.89 o                         
  -2  11   3         26.04         24.72         0.76 o                         
  -1  11   3        254.83        269.48         6.31 o                         
   0  11   3        344.88        357.87         4.14 o                         
   1  11   3         81.76         82.28         1.29 o                         
   2  11   3       1228.86       1236.57        17.55 o                         
   3  11   3        258.40        228.71         4.50 o                         
   4  11   3          6.00          5.55         0.41 o                         
   5  11   3         13.57         17.48         0.59 o                         
   6  11   3        395.33        410.84        10.57 o                         
   7  11   3        657.78        622.91        17.49 o                         
   8  11   3          0.11          0.05         0.37 o                         
   9  11   3          0.65          0.29         0.38 o                         
 -10  12   3         13.40         15.29         0.88 o                         
  -9  12   3          0.26          0.54         0.48 o                         
  -8  12   3          0.06          0.17         0.35 o                         
  -7  12   3         53.91         52.97         1.51 o                         
  -6  12   3         30.45         30.34         0.75 o                         
  -5  12   3        600.22        628.38         9.17 o                         
  -4  12   3        159.94        146.75         3.14 o                         
  -3  12   3         97.66         84.63         2.23 o                         
  -2  12   3        180.84        184.42         4.79 o                         
  -1  12   3        169.28        161.76         6.95 o                         
   0  12   3         11.16          7.99         0.49 o                         
   1  12   3          8.54         10.36         0.64 o                         
   2  12   3         29.86         22.48         0.89 o                         
   3  12   3          0.04          0.19         0.54 o                         
   4  12   3         25.31         22.44         1.35 o                         
   5  12   3        426.34        377.25        16.89 o                         
   6  12   3         14.65         14.86         0.74 o                         
   7  12   3        407.70        375.72        19.76 o                         
   8  12   3        106.79        107.38         3.97 o                         
   9  12   3         14.94         11.86         0.66 o                         
  -9  13   3         23.79         26.47         1.04 o                         
  -8  13   3         23.51         19.76         0.69 o                         
  -7  13   3        156.44        143.74         7.65 o                         
  -6  13   3         41.97         46.04         2.04 o                         
  -5  13   3        112.28        122.61         3.61 o                         
  -4  13   3          8.78         12.11         0.59 o                         
  -3  13   3        158.54        168.54         3.17 o                         
  -2  13   3       1048.81       1051.16        22.43 o                         
  -1  13   3        774.86        808.71        10.92 o                         
   0  13   3          5.67          4.14         0.44 o                         
   1  13   3         68.17         66.12         1.49 o                         
   2  13   3        128.34        127.25         3.60 o                         
   3  13   3         47.55         56.37         2.09 o                         
   4  13   3        158.59        146.58         3.22 o                         
   5  13   3          1.33          1.47         0.37 o                         
   6  13   3          4.10          3.27         0.52 o                         
   7  13   3         76.92         69.41         2.68 o                         
   8  13   3          0.20          0.23         0.40 o                         
  -8  14   3          2.24          1.62         0.61 o                         
  -7  14   3          1.07          0.75         0.42 o                         
  -6  14   3         87.99         91.60         3.41 o                         
  -5  14   3          4.48          4.30         0.35 o                         
  -4  14   3        169.82        180.76         7.06 o                         
  -3  14   3          1.36          0.70         0.28 o                         
  -2  14   3          0.09          0.14         0.23 o                         
  -1  14   3          7.02         12.17         0.65 o                         
   0  14   3        139.46        137.85         2.40 o                         
   1  14   3         10.64         15.06         1.47 o                         
   2  14   3         60.12         56.92         2.44 o                         
   3  14   3         29.64         22.95         1.65 o                         
   4  14   3        123.09        123.72         3.83 o                         
   5  14   3         46.90         41.10         2.54 o                         
   6  14   3          0.33          0.16         0.31 o                         
   7  14   3         79.81         53.04        10.95 o                         
  -8  15   3          2.01          4.06         0.97 o                         
  -7  15   3        124.29        122.12         2.17 o                         
  -6  15   3          3.40          3.87         0.78 o                         
  -5  15   3         23.85         26.80         1.98 o                         
  -4  15   3         49.25         49.82         2.99 o                         
  -3  15   3        134.70        151.73         5.98 o                         
  -2  15   3         21.45         22.33         1.06 o                         
  -1  15   3         21.40         21.89         0.95 o                         
   0  15   3         65.49         69.52         2.41 o                         
   1  15   3          0.08          0.73         0.42 o                         
   2  15   3         74.77         71.38         1.91 o                         
   3  15   3         10.65         10.30         0.83 o                         
   4  15   3        175.27        154.12         4.62 o                         
   5  15   3          6.62         10.47         1.09 o                         
   6  15   3          0.39          2.65         0.82 o                         
  -7  16   3         12.51         15.61         0.93 o                         
  -6  16   3         22.87         24.28         3.71 o                         
  -5  16   3          9.82          7.59         4.36 o                         
  -4  16   3         25.60         26.07         1.55 o                         
  -3  16   3        103.85        106.65         4.51 o                         
  -2  16   3        410.88        437.79        12.01 o                         
  -1  16   3        178.42        177.14         3.69 o                         
   0  16   3        304.28        317.39        10.21 o                         
   1  16   3         94.47         86.34         1.74 o                         
   2  16   3        474.04        471.50        12.75 o                         
   4  16   3        116.68        152.29         4.65 o                         
   5  16   3          3.29          4.21         0.91 o                         
  -5  17   3         52.75         52.65         1.97 o                         
  -4  17   3          4.80          2.74         0.59 o                         
  -3  17   3         53.99         43.41         2.06 o                         
  -2  17   3         57.30         55.53         4.34 o                         
  -1  17   3         18.12         18.24         1.15 o                         
   0  17   3        132.47        155.76         9.22 o                         
   1  17   3          6.02          9.90         0.88 o                         
   2  17   3         92.02        102.48         3.24 o                         
   3  17   3         72.70         83.42         2.97 o                         
   4  17   3         66.04         72.62         2.74 o                         
  -3  18   3         51.98         50.38         5.70 o                         
  -2  18   3          1.00          2.00         0.97 o                         
  -1  18   3          2.70          2.06         0.59 o                         
   0  18   3          3.12          4.06         0.76 o                         
   1  18   3          9.96          7.21         0.54 o                         
   2  18   3          5.56          6.26         0.61 o                         
 -12   0   4         82.90         79.24         2.03 o                         
 -10   0   4         16.93         11.41         1.38 o                         
  -8   0   4         14.93         16.57         0.68 o                         
  -6   0   4        456.01        386.88         5.70 o                         
  -4   0   4        930.55       1179.38        18.82 o                         
  -2   0   4      11723.73      11927.24       143.35 o                         
   0   0   4       3469.51       3656.72        44.04 o                         
   2   0   4          0.06          0.15         0.79 o                         
   4   0   4       3098.66       3336.74        40.35 o                         
   6   0   4          6.19          7.02         0.62 o                         
   8   0   4        544.12        475.18        12.33 o                         
  10   0   4         14.74         21.24         1.50 o                         
 -13   1   4          0.38          0.64         0.43 o                         
 -12   1   4        243.41        252.71         3.55 o                         
 -11   1   4         21.41         27.16         1.11 o                         
 -10   1   4         20.86         18.91         0.66 o                         
  -9   1   4         45.06         38.98         1.01 o                         
  -8   1   4       1480.01       1415.12        15.57 o                         
  -7   1   4         35.47         33.64         0.94 o                         
  -6   1   4         79.65         89.42         1.20 o                         
  -5   1   4         19.48         11.14         0.36 o                         
  -4   1   4        293.78        298.76         3.36 o                         
  -3   1   4          6.79          9.83         0.27 o                         
  -2   1   4          0.28          1.99         0.17 o                         
  -1   1   4       1202.28       1292.24        13.99 o                         
   0   1   4         41.51         66.99         1.07 o                         
   1   1   4       1118.66       1012.76         8.71 o                         
   2   1   4       2615.17       2337.01        28.24 o                         
   3   1   4       1059.86       1000.87         9.28 o                         
   4   1   4         77.99         72.37         1.15 o                         
   5   1   4         32.78         50.41         1.99 o                         
   6   1   4         94.29        121.70         1.72 o                         
   7   1   4        173.67        166.75         1.86 o                         
   8   1   4          0.12          0.07         0.38 o                         
   9   1   4          9.66         11.38         0.77 o                         
  10   1   4        281.06        243.63         4.90 o                         
  11   1   4         33.09         36.43         1.34 o                         
 -13   2   4         14.21          8.87         0.75 o                         
 -12   2   4        147.95        146.44         2.26 o                         
 -11   2   4         13.94         19.69         0.68 o                         
 -10   2   4         26.49         23.21         0.81 o                         
  -9   2   4          3.10          1.22         0.48 o                         
  -8   2   4        315.78        316.05         3.43 o                         
  -7   2   4        235.20        217.83         3.72 o                         
  -6   2   4          2.42          1.74         0.24 o                         
  -5   2   4         23.10         32.59         1.00 o                         
  -4   2   4        284.55        365.63         3.24 o                         
  -3   2   4       4656.34       4661.62        45.82 o                         
  -2   2   4       2864.45       2948.04        31.03 o                         
  -1   2   4        132.51        149.14         3.30 o                         
   0   2   4       1133.25       1059.53        12.79 o                         
   1   2   4       2161.94       1949.59        19.30 o                         
   2   2   4       1707.64       2041.41        22.12 o                         
   3   2   4        409.59        456.05         5.15 o                         
   4   2   4        600.34        646.80         7.07 o                         
   5   2   4         51.90         75.65         0.95 o                         
   6   2   4        339.75        341.69         3.67 o                         
   7   2   4         45.94         42.78         0.84 o                         
   8   2   4         58.57         62.25         1.08 o                         
   9   2   4        439.38        408.45         6.33 o                         
  11   2   4          0.61          0.50         0.91 o                         
 -13   3   4         32.04         36.10         1.84 o                         
 -12   3   4          3.20          2.04         0.63 o                         
 -11   3   4        675.95        672.16        10.02 o                         
 -10   3   4        552.15        575.36        14.73 o                         
  -9   3   4         66.93         51.35         1.48 o                         
  -8   3   4         27.16         22.69         0.61 o                         
  -7   3   4       1249.80       1317.27        20.35 o                         
  -6   3   4       1237.87       1393.40        13.90 o                         
  -5   3   4        222.98        261.97         2.57 o                         
  -4   3   4        152.03        177.57         1.90 o                         
  -3   3   4       1032.31       1005.31         8.65 o                         
  -2   3   4        171.74        180.43         2.64 o                         
  -1   3   4        873.08        744.99        12.53 o                         
   0   3   4        230.11        249.34         2.67 o                         
   1   3   4       4799.14       5049.18        74.46 o                         
   2   3   4        652.53        652.65         6.11 o                         
   3   3   4        161.46        142.77         1.78 o                         
   4   3   4         17.51         33.70         0.55 o                         
   5   3   4       1077.21       1069.11        13.62 o                         
   6   3   4         17.84         19.40         0.49 o                         
   7   3   4         67.55         61.08         1.02 o                         
   8   3   4        121.18        106.28         2.24 o                         
   9   3   4          2.45          1.59         0.59 o                         
  10   3   4         66.37         65.79         1.91 o                         
  11   3   4          6.01          7.53         0.88 o                         
 -13   4   4          0.43          1.06         0.97 o                         
 -12   4   4         34.09         42.60         0.99 o                         
 -11   4   4        173.62        179.08         2.64 o                         
 -10   4   4         31.67         36.06         1.17 o                         
  -9   4   4          8.57          7.31         0.67 o                         
  -8   4   4          0.31          0.22         0.32 o                         
  -7   4   4         69.66         65.96         0.92 o                         
  -6   4   4        222.01        207.19         2.11 o                         
  -5   4   4       1726.50       1736.00        15.95 o                         
  -4   4   4       4649.76       5032.76        51.42 o                         
  -3   4   4       3862.31       3815.15        37.53 o                         
  -2   4   4       1816.35       1946.87        22.23 o                         
  -1   4   4         97.50        124.37         2.97 o                         
   0   4   4       1154.25       1337.22        18.74 o                         
   1   4   4        384.49        365.19         4.81 o                         
   2   4   4       1757.64       1735.85        15.94 o                         
   3   4   4         88.31         82.62         1.30 o                         
   4   4   4          0.16          3.36         0.38 o                         
   5   4   4        244.38        268.84         5.04 o                         
   6   4   4        269.83        249.13         6.09 o                         
   7   4   4          0.53          2.16         0.39 o                         
   8   4   4        347.54        335.85         4.05 o                         
   9   4   4          0.64          0.72         0.47 o                         
  10   4   4          1.59          2.26         0.51 o                         
  11   4   4         42.92         41.08         1.48 o                         
 -12   5   4         73.17         72.17         1.76 o                         
 -11   5   4         12.94         14.47         0.72 o                         
 -10   5   4         14.07         17.34         0.63 o                         
  -9   5   4         33.76         36.57         1.01 o                         
  -8   5   4         47.20         50.33         1.57 o                         
  -7   5   4        109.93        117.10         2.09 o                         
  -6   5   4         25.00         44.90         0.88 o                         
  -5   5   4        237.00        262.68         3.53 o                         
  -4   5   4        456.78        474.90         5.58 o                         
  -3   5   4        598.97        660.72         6.15 o                         
  -2   5   4         52.91         58.77         1.09 o                         
  -1   5   4        247.70        191.85         2.09 o                         
   0   5   4      10018.34      10997.79       119.48 o                         
   1   5   4       4939.44       5630.14        55.36 o                         
   2   5   4        997.89        939.23         9.43 o                         
   3   5   4        366.49        427.49         5.05 o                         
   4   5   4        141.82        156.86         2.01 o                         
   5   5   4        154.30        158.77         4.28 o                         
   6   5   4         82.69         72.65         1.75 o                         
   7   5   4        243.85        230.23         4.71 o                         
   8   5   4        333.09        356.48        11.18 o                         
   9   5   4         71.54         75.06         1.30 o                         
  10   5   4         13.22         14.67         0.77 o                         
  11   5   4         57.77         65.54         4.86 o                         
 -12   6   4          4.84          5.95         0.64 o                         
 -11   6   4        191.20        186.66         3.69 o                         
 -10   6   4          4.86          4.00         0.47 o                         
  -9   6   4          0.92          0.33         0.42 o                         
  -8   6   4         28.90         42.44         1.30 o                         
  -7   6   4        223.37        187.29         2.66 o                         
  -6   6   4         59.95         59.24         0.92 o                         
  -5   6   4        251.81        230.32         5.13 o                         
  -4   6   4        293.30        268.10        16.98 o                         
  -3   6   4       1883.37       1956.68        17.93 o                         
  -2   6   4       2064.82       2197.72        21.72 o                         
  -1   6   4        170.18        128.96         3.93 o                         
   0   6   4          4.89          7.67         0.86 o                         
   1   6   4        117.57         85.62         2.13 o                         
   2   6   4       1919.98       1988.34        23.05 o                         
   3   6   4        748.94        763.31         7.73 o                         
   4   6   4        133.63        125.36         2.29 o                         
   5   6   4          2.24          1.29         0.31 o                         
   6   6   4        555.38        548.28        12.46 o                         
   7   6   4        217.43        203.05         2.89 o                         
   8   6   4          3.25          4.78         0.52 o                         
   9   6   4        230.20        221.01         3.65 o                         
  10   6   4          8.65          7.91         0.75 o                         
  11   6   4          0.60          1.53         1.12 o                         
 -12   7   4         28.46         26.34         1.18 o                         
 -11   7   4          0.30          2.07         0.51 o                         
 -10   7   4          4.86          4.06         0.46 o                         
  -9   7   4          1.92          2.17         0.38 o                         
  -8   7   4        168.85        143.75         6.20 o                         
  -7   7   4         27.80         36.29         1.43 o                         
  -6   7   4        418.13        424.23         5.45 o                         
  -5   7   4        865.63        911.06        11.26 o                         
  -4   7   4        218.07        219.91         4.92 o                         
  -3   7   4        241.57        221.85         5.13 o                         
  -2   7   4          0.08          2.02         0.23 o                         
  -1   7   4       1386.13       1367.32        12.58 o                         
   0   7   4        541.18        520.66         7.43 o                         
   1   7   4          5.10         21.39         0.66 o                         
   2   7   4        754.85        834.37         9.31 o                         
   3   7   4        331.91        318.24         5.56 o                         
   4   7   4          1.42          2.07         0.30 o                         
   5   7   4          9.91          6.71         0.39 o                         
   6   7   4       1570.04       1634.10        27.27 o                         
   7   7   4        532.85        514.13         8.91 o                         
   8   7   4         47.63         38.18         0.82 o                         
   9   7   4         99.90        111.11         1.94 o                         
  10   7   4         10.61         11.34         0.61 o                         
 -12   8   4         98.33        103.71         3.80 o                         
 -11   8   4          0.20          1.34         0.41 o                         
 -10   8   4         17.51         20.42         0.83 o                         
  -9   8   4        221.62        213.32         3.47 o                         
  -8   8   4         37.39         36.35         0.84 o                         
  -7   8   4        408.41        357.75        17.41 o                         
  -6   8   4        485.95        524.24         7.20 o                         
  -5   8   4          0.34          0.39         0.34 o                         
  -4   8   4        104.52         92.47         4.27 o                         
  -3   8   4        174.35        201.63         3.01 o                         
  -2   8   4        876.28        889.35        12.53 o                         
  -1   8   4          6.33          7.35         0.39 o                         
   0   8   4          0.33          0.68         0.20 o                         
   1   8   4        845.24        804.59        35.24 o                         
   2   8   4        359.13        364.11         7.22 o                         
   3   8   4        493.53        528.12        11.96 o                         
   4   8   4        723.94        740.25        12.37 o                         
   5   8   4       3378.67       3414.80        59.41 o                         
   6   8   4        775.01        736.97         9.31 o                         
   7   8   4        524.00        513.05         8.14 o                         
   8   8   4          2.19          4.70         0.60 o                         
   9   8   4         19.67         23.90         0.67 o                         
  10   8   4         14.60         18.47         1.06 o                         
 -11   9   4         26.27         29.78         1.10 o                         
 -10   9   4          5.85          3.23         0.41 o                         
  -9   9   4          9.45          5.27         0.47 o                         
  -8   9   4         48.13         42.10         0.98 o                         
  -7   9   4          7.71          3.05         0.57 o                         
  -6   9   4        154.13        163.26         2.35 o                         
  -5   9   4        150.90        146.46         3.53 o                         
  -4   9   4        264.70        269.19         5.64 o                         
  -3   9   4         21.02         15.10         0.43 o                         
  -2   9   4        163.33        152.34         1.91 o                         
  -1   9   4        456.20        503.51         8.78 o                         
   0   9   4        110.19        131.00         4.95 o                         
   1   9   4        100.49         99.46         5.15 o                         
   2   9   4        947.35        938.26        10.32 o                         
   3   9   4        667.01        657.71         6.73 o                         
   4   9   4        174.30        161.22         2.46 o                         
   5   9   4          8.39         18.12         0.99 o                         
   6   9   4          6.72          7.29         0.46 o                         
   7   9   4         41.20         39.07         1.45 o                         
   8   9   4        250.26        217.65         3.24 o                         
   9   9   4          2.92          4.18         0.60 o                         
  10   9   4          3.13          6.63         0.62 o                         
 -11  10   4         19.47         24.27         0.86 o                         
 -10  10   4          3.30          3.12         0.38 o                         
  -9  10   4         68.43         66.80         1.13 o                         
  -8  10   4        162.70        156.15         3.32 o                         
  -7  10   4          9.87         10.50         0.61 o                         
  -6  10   4          0.15          0.34         0.35 o                         
  -5  10   4        158.75        165.46         4.60 o                         
  -4  10   4        131.82        123.85         2.63 o                         
  -3  10   4        198.37        193.82         3.78 o                         
  -2  10   4        593.62        653.82         7.33 o                         
  -1  10   4        540.42        527.12         7.40 o                         
   0  10   4          3.50          1.82         0.36 o                         
   1  10   4        159.73        167.27         3.32 o                         
   2  10   4        159.71        176.71         5.48 o                         
   3  10   4        246.20        233.60         2.83 o                         
   4  10   4         40.80         54.05         1.01 o                         
   5  10   4        248.96        244.92         5.55 o                         
   6  10   4        275.70        280.46         5.57 o                         
   7  10   4          1.28          1.22         0.38 o                         
   8  10   4        116.89        111.06         3.03 o                         
   9  10   4         12.10         16.21         0.64 o                         
 -10  11   4         13.49         16.55         0.65 o                         
  -9  11   4         54.25         53.97         0.98 o                         
  -8  11   4          0.33          1.53         0.45 o                         
  -7  11   4        236.88        239.49         6.45 o                         
  -6  11   4        424.65        429.60         8.59 o                         
  -5  11   4        104.82        103.67         1.72 o                         
  -4  11   4        817.58        844.41        12.20 o                         
  -3  11   4       2099.38       2150.26        56.88 o                         
  -2  11   4       1483.04       1506.16        24.80 o                         
  -1  11   4        154.86        152.97         2.19 o                         
   0  11   4         34.55         42.61         0.85 o                         
   1  11   4        218.10        212.64         4.55 o                         
   2  11   4         15.48          8.45         1.57 o                         
   3  11   4        203.88        164.32        17.53 o                         
   4  11   4         56.32         74.04         1.14 o                         
   5  11   4         26.92         18.68         0.99 o                         
   6  11   4        109.63        105.07         3.47 o                         
   7  11   4         24.18         19.00         0.64 o                         
   8  11   4          1.90          3.51         0.43 o                         
   9  11   4         20.15         18.77         0.77 o                         
 -10  12   4         42.17         43.64         3.18 o                         
  -9  12   4          9.54          9.47         0.47 o                         
  -8  12   4         33.58         37.51         2.74 o                         
  -7  12   4          0.21         -0.05         0.33 o                         
  -6  12   4        195.43        215.67         4.73 o                         
  -5  12   4        112.15        112.99         7.93 o                         
  -4  12   4          5.76          9.39         0.66 o                         
  -3  12   4        272.39        267.19         7.94 o                         
  -2  12   4       1655.63       1603.32        45.56 o                         
  -1  12   4        168.74        161.73         3.89 o                         
   0  12   4         55.66         46.79         1.50 o                         
   1  12   4        190.70        190.65         3.14 o                         
   2  12   4         37.00         37.59         0.98 o                         
   3  12   4        242.66         90.22        10.65 o                         
   4  12   4         59.60         60.96         2.99 o                         
   5  12   4          0.95          1.79         0.43 o                         
   6  12   4        159.40        165.76         3.93 o                         
   7  12   4         32.40         25.82         1.19 o                         
   8  12   4          5.63          7.56         0.57 o                         
  -9  13   4         11.23         13.76         0.76 o                         
  -8  13   4          5.41          3.98         0.39 o                         
  -7  13   4        324.71        343.89         8.47 o                         
  -6  13   4         69.83         70.01         1.94 o                         
  -5  13   4         76.51         77.85         3.05 o                         
  -4  13   4        120.21        119.53        10.95 o                         
  -3  13   4          6.44          8.25         0.57 o                         
  -2  13   4        900.52        935.04        19.58 o                         
  -1  13   4         33.63         38.08         1.80 o                         
   0  13   4        116.94        121.12         4.30 o                         
   1  13   4         20.18         16.86         0.94 o                         
   2  13   4         46.46         34.33         1.50 o                         
   3  13   4         73.04         69.80         5.47 o                         
   4  13   4        393.73        371.26         7.82 o                         
   5  13   4         17.50         16.47         3.07 o                         
   6  13   4         15.19         17.63         1.39 o                         
   7  13   4          2.91          3.22         0.38 o                         
   8  13   4         45.21         42.24         2.09 o                         
  -8  14   4          8.39         12.68         1.02 o                         
  -7  14   4          0.77          1.70         0.42 o                         
  -6  14   4         39.60         40.96         1.16 o                         
  -5  14   4         78.65         79.17         2.61 o                         
  -4  14   4          3.68          3.30         0.45 o                         
  -3  14   4        958.71        973.95        18.04 o                         
  -2  14   4          3.05          3.96         0.44 o                         
  -1  14   4         20.21         18.10         0.60 o                         
   0  14   4         66.57         71.67         1.64 o                         
   1  14   4          9.08         10.45         0.51 o                         
   2  14   4          0.01          0.69         0.37 o                         
   3  14   4        112.23        108.38         2.09 o                         
   4  14   4          0.06          0.53         0.76 o                         
   5  14   4        197.30        223.58         4.47 o                         
   6  14   4          0.39          0.69         0.33 o                         
   7  14   4         82.50         75.53        11.47 o                         
  -7  15   4         57.34         66.06         2.91 o                         
  -6  15   4        139.62        153.17         7.81 o                         
  -5  15   4          0.30          1.77         0.39 o                         
  -4  15   4         47.17         51.14         1.90 o                         
  -3  15   4        149.98        161.44         7.32 o                         
  -2  15   4        158.53        155.97         9.69 o                         
  -1  15   4         12.36         10.78         0.66 o                         
   0  15   4         67.18         72.85         1.53 o                         
   1  15   4         22.97         21.94         1.53 o                         
   2  15   4         11.31         15.63         0.81 o                         
   3  15   4          1.46         -0.03         0.49 o                         
   4  15   4          2.77          6.32         0.69 o                         
   5  15   4        121.69        123.14        11.53 o                         
   6  15   4        100.33        107.97         3.47 o                         
  -7  16   4         50.49         58.81         2.30 o                         
  -6  16   4         51.12         50.97         3.98 o                         
  -5  16   4         12.96         11.42         0.87 o                         
  -4  16   4          4.20          3.24         0.30 o                         
  -3  16   4          9.89         10.72         0.51 o                         
  -2  16   4        446.92        496.97        16.70 o                         
  -1  16   4         40.58         44.12         1.40 o                         
   0  16   4         39.23         42.05         0.95 o                         
   1  16   4          0.34          0.77         0.50 o                         
   2  16   4          0.02          0.20         0.39 o                         
   3  16   4        161.17        176.64         3.08 o                         
   4  16   4          2.30          2.41         0.82 o                         
  -5  17   4        122.60        123.14         6.70 o                         
  -4  17   4        178.18        185.15         6.82 o                         
  -3  17   4         11.98          9.68         0.74 o                         
  -2  17   4          1.54          2.76         0.37 o                         
  -1  17   4          1.23          1.38         0.62 o                         
   0  17   4         10.65         12.60         0.76 o                         
   1  17   4          1.75          1.01         0.44 o                         
   2  17   4         17.39         16.57         1.29 o                         
   3  17   4         63.77         63.19         2.44 o                         
  -2  18   4          0.80          1.78         0.56 o                         
  -1  18   4         77.05         92.74         3.71 o                         
   0  18   4          0.78          1.66         0.58 o                         
   1  18   4          2.28          1.95         0.45 o                         
 -13   0   5         77.07        100.50         3.87 o                         
 -11   0   5         14.25         13.93         0.85 o                         
  -9   0   5        758.30        719.46        10.52 o                         
  -7   0   5        126.84        125.62         2.13 o                         
  -5   0   5         16.64         10.78         0.42 o                         
  -3   0   5        847.72        801.61         9.82 o                         
  -1   0   5       1836.01       2070.52        25.03 o                         
   1   0   5       1798.17       1706.24        23.92 o                         
   3   0   5          1.45         16.78         0.73 o                         
   5   0   5         90.71         70.40         4.44 o                         
   7   0   5         23.12         13.86         0.71 o                         
   9   0   5       1009.27        952.95        16.89 o                         
 -13   1   5        298.30        321.33         5.07 o                         
 -12   1   5          2.37          3.20         0.50 o                         
 -11   1   5       1065.51       1111.87        13.86 o                         
 -10   1   5         84.99         80.37         2.78 o                         
  -9   1   5         67.64         56.86         1.02 o                         
  -8   1   5        394.00        362.76         4.27 o                         
  -7   1   5        543.82        524.11         6.29 o                         
  -6   1   5         91.79         92.97         1.16 o                         
  -5   1   5        922.92        922.50         9.24 o                         
  -4   1   5          0.98          5.23         0.57 o                         
  -3   1   5         14.94         41.17         1.12 o                         
  -2   1   5        487.00        460.28         4.04 o                         
  -1   1   5       1337.68       1340.08        12.29 o                         
   0   1   5         14.70         15.61         0.51 o                         
   1   1   5          0.00          3.07         0.25 o                         
   2   1   5       2957.08       3017.21        32.25 o                         
   3   1   5        400.79        439.92         4.91 o                         
   4   1   5        211.55        209.98         2.51 o                         
   5   1   5        174.53        205.75         4.97 o                         
   6   1   5         29.52         25.56         0.98 o                         
   7   1   5        380.95        316.30         6.24 o                         
   8   1   5         98.30         88.37         1.39 o                         
   9   1   5        289.20        295.85         4.68 o                         
  10   1   5        142.92        151.94         3.36 o                         
 -13   2   5          6.66          3.29         0.65 o                         
 -12   2   5         25.20         25.33         0.87 o                         
 -11   2   5        179.22        169.43         2.51 o                         
 -10   2   5        357.51        346.51         5.32 o                         
  -9   2   5        314.59        274.42         3.47 o                         
  -8   2   5        149.93        129.71         1.61 o                         
  -7   2   5         11.75         10.24         0.38 o                         
  -6   2   5          4.25          8.11         0.33 o                         
  -5   2   5        549.44        580.66         5.89 o                         
  -4   2   5         28.77         25.40         0.46 o                         
  -3   2   5         36.28         49.44         0.84 o                         
  -2   2   5         61.42         70.17         0.98 o                         
  -1   2   5       1324.92       1333.72        19.00 o                         
   0   2   5         23.56         18.26         0.40 o                         
   1   2   5       3207.34       3383.79        46.67 o                         
   2   2   5         11.22          4.07         0.46 o                         
   3   2   5        483.14        591.40         9.49 o                         
   4   2   5         17.83         34.77         0.57 o                         
   5   2   5        404.59        426.57         5.15 o                         
   6   2   5         20.11         19.61         0.51 o                         
   7   2   5          8.52          7.64         0.57 o                         
   8   2   5        383.00        383.63         5.12 o                         
   9   2   5        130.79        116.03         2.25 o                         
  10   2   5         31.00         34.41         1.46 o                         
 -12   3   5        769.84        853.59        10.80 o                         
 -11   3   5          2.22          0.79         0.63 o                         
 -10   3   5          2.95          4.81         0.53 o                         
  -9   3   5       1072.68       1087.57        24.73 o                         
  -8   3   5        230.28        250.06         3.39 o                         
  -7   3   5        103.06        106.70         1.97 o                         
  -6   3   5        358.11        365.02         3.99 o                         
  -5   3   5         27.70         25.66         0.86 o                         
  -4   3   5       1341.25       1345.10        16.26 o                         
  -3   3   5         68.26        109.50         1.59 o                         
  -2   3   5        180.51        209.50         2.06 o                         
  -1   3   5         22.67         57.55         1.32 o                         
   0   3   5       1016.92       1061.56         9.79 o                         
   1   3   5       1997.06       2022.07        20.82 o                         
   2   3   5        396.57        488.02         5.01 o                         
   3   3   5         41.78         49.26         1.16 o                         
   4   3   5          3.61          6.76         0.31 o                         
   5   3   5         36.18         35.58         0.73 o                         
   6   3   5        297.73        317.66         5.75 o                         
   7   3   5         59.93         56.28         1.01 o                         
   8   3   5         40.95         37.80         1.16 o                         
   9   3   5         13.98         15.22         1.12 o                         
  10   3   5          2.67          2.40         0.64 o                         
 -12   4   5         83.91         69.25         1.51 o                         
 -11   4   5         92.19        102.49         1.97 o                         
 -10   4   5        239.25        242.54         3.38 o                         
  -9   4   5          6.80          9.24         0.62 o                         
  -8   4   5        229.18        203.95         7.57 o                         
  -7   4   5         35.40         31.53         0.59 o                         
  -6   4   5         26.31         28.69         0.57 o                         
  -5   4   5          0.80          0.83         0.22 o                         
  -4   4   5       2519.06       2557.99        27.24 o                         
  -3   4   5        457.77        546.28         6.60 o                         
  -2   4   5        641.12        679.65         5.90 o                         
  -1   4   5          0.52         13.62         0.62 o                         
   0   4   5        101.36        140.67         5.81 o                         
   1   4   5        148.38        146.09         2.14 o                         
   2   4   5         66.29         94.57         1.57 o                         
   3   4   5          0.02          0.60         0.26 o                         
   4   4   5        143.25        140.40         1.68 o                         
   5   4   5        163.07        171.96         5.99 o                         
   6   4   5       1328.20       1316.61        25.38 o                         
   7   4   5        142.56        124.83         2.18 o                         
   8   4   5        235.06        231.50         5.25 o                         
   9   4   5          0.26          0.33         0.45 o                         
  10   4   5          5.79          5.68         0.62 o                         
 -12   5   5         10.11         14.27         1.24 o                         
 -11   5   5          1.59          0.51         0.45 o                         
 -10   5   5         19.76         18.31         0.68 o                         
  -9   5   5        110.77         96.59         1.75 o                         
  -8   5   5         70.68         71.10         1.80 o                         
  -7   5   5         11.09          9.58         0.42 o                         
  -6   5   5        210.67        227.51         2.87 o                         
  -5   5   5        927.58        902.70         9.16 o                         
  -4   5   5       3083.62       3013.23        34.12 o                         
  -3   5   5       1236.78       1307.52        13.01 o                         
  -2   5   5        902.62        941.29         8.76 o                         
  -1   5   5       1278.44       1527.57        14.03 o                         
   0   5   5        514.05        651.38        12.49 o                         
   1   5   5        549.03        580.83         6.83 o                         
   2   5   5         26.77         15.33         0.55 o                         
   3   5   5         91.90         88.86         1.36 o                         
   4   5   5       1194.85       1119.50        12.34 o                         
   5   5   5        598.06        603.99        13.06 o                         
   6   5   5         98.29         98.70         1.44 o                         
   7   5   5          2.07          4.56         0.39 o                         
   8   5   5          0.99          0.93         0.45 o                         
   9   5   5        709.95        720.91         9.21 o                         
  10   5   5         34.57         42.93         1.64 o                         
 -12   6   5          3.03          4.64         0.53 o                         
 -11   6   5         43.23         40.25         0.97 o                         
 -10   6   5         36.10         43.73         0.99 o                         
  -9   6   5          8.25          7.96         0.57 o                         
  -8   6   5        498.16        447.61         8.37 o                         
  -7   6   5         11.49         10.19         0.38 o                         
  -6   6   5         60.00         60.49         1.70 o                         
  -5   6   5        122.36        136.38         5.79 o                         
  -4   6   5        130.58        148.00         1.81 o                         
  -3   6   5        542.37        558.16         6.23 o                         
  -2   6   5       1859.96       1834.16        18.58 o                         
  -1   6   5        786.24        775.67         8.54 o                         
   0   6   5        320.95        363.05         7.59 o                         
   1   6   5         17.97         17.62         1.18 o                         
   2   6   5          6.81         21.61         1.23 o                         
   3   6   5        287.43        302.23         5.37 o                         
   4   6   5          6.45          5.91         0.34 o                         
   5   6   5        194.32        198.31         3.60 o                         
   6   6   5         79.38         88.41         1.24 o                         
   7   6   5        424.33        389.80         6.01 o                         
   8   6   5          6.14          4.56         0.46 o                         
   9   6   5          8.04         14.01         0.65 o                         
  10   6   5          4.35          2.96         0.58 o                         
 -12   7   5          0.06          0.76         0.71 o                         
 -11   7   5          0.87          0.42         0.51 o                         
 -10   7   5        271.41        279.71         4.89 o                         
  -9   7   5          8.29          6.30         0.78 o                         
  -8   7   5         88.75         78.05         2.65 o                         
  -7   7   5          2.83          4.78         0.42 o                         
  -6   7   5          1.58          0.51         0.29 o                         
  -5   7   5         75.62         96.97         2.06 o                         
  -4   7   5        205.36        182.25         2.44 o                         
  -3   7   5        150.62        159.65         1.95 o                         
  -2   7   5        788.83        771.85         7.78 o                         
  -1   7   5        914.70        964.34        18.72 o                         
   0   7   5        162.75        169.64         1.87 o                         
   1   7   5        500.05        643.62         7.16 o                         
   2   7   5        259.22        234.70         4.11 o                         
   3   7   5        470.35        490.87         5.56 o                         
   4   7   5         43.39         37.91         0.77 o                         
   5   7   5       4650.21       4747.37       132.60 o                         
   6   7   5        195.81        209.58         7.14 o                         
   7   7   5         24.14         28.71         0.71 o                         
   8   7   5        280.50        281.21         5.36 o                         
   9   7   5        123.68        129.69         3.21 o                         
  10   7   5         22.24         23.18         0.77 o                         
 -11   8   5          2.47          3.15         0.51 o                         
 -10   8   5         64.25         54.27         1.11 o                         
  -9   8   5        315.35        319.44         8.25 o                         
  -8   8   5         81.58         97.65         1.61 o                         
  -7   8   5        125.27        118.21         2.08 o                         
  -6   8   5        137.88        126.90         2.94 o                         
  -5   8   5         14.92         17.15         0.82 o                         
  -4   8   5        427.14        467.02         5.91 o                         
  -3   8   5          2.98          4.14         0.27 o                         
  -2   8   5        359.72        341.70         3.57 o                         
  -1   8   5        766.32        700.98        11.20 o                         
   0   8   5         88.10         75.07         0.95 o                         
   1   8   5         22.54         33.62         0.67 o                         
   2   8   5          9.26          7.17         0.39 o                         
   3   8   5         61.12         76.46         2.02 o                         
   4   8   5        191.62        200.45         2.48 o                         
   5   8   5        896.77        960.99        21.66 o                         
   6   8   5       1475.17       1473.38        44.09 o                         
   7   8   5         19.48         16.31         0.72 o                         
   8   8   5         30.80         35.51         0.80 o                         
   9   8   5          3.39          3.90         0.42 o                         
 -11   9   5          5.87          4.15         0.63 o                         
 -10   9   5         80.39         68.05         2.73 o                         
  -9   9   5         54.76         66.28         1.42 o                         
  -8   9   5          8.46          6.59         0.75 o                         
  -7   9   5        541.97        526.46        20.04 o                         
  -6   9   5        274.37        287.61         4.83 o                         
  -5   9   5        129.52        147.13         6.89 o                         
  -4   9   5        189.27        194.83         3.13 o                         
  -3   9   5         73.66         70.11         1.58 o                         
  -2   9   5         66.42         62.02         1.58 o                         
  -1   9   5        171.52        163.95         4.15 o                         
   0   9   5        568.07        533.57        13.23 o                         
   1   9   5          2.12          5.46         0.37 o                         
   2   9   5        266.31        249.52         8.37 o                         
   3   9   5         97.98         94.85         2.14 o                         
   4   9   5         24.52         30.95         1.14 o                         
   5   9   5        152.88        159.52         3.50 o                         
   6   9   5          8.14          7.28         0.60 o                         
   7   9   5          2.30          2.91         0.46 o                         
   8   9   5         40.06         42.08         1.52 o                         
   9   9   5          9.22          9.98         0.63 o                         
 -11  10   5          6.61          9.59         1.15 o                         
 -10  10   5         80.30         78.06         2.99 o                         
  -9  10   5         31.46         31.82         1.44 o                         
  -8  10   5         56.52         57.57         1.14 o                         
  -7  10   5        152.08        137.53         2.09 o                         
  -6  10   5         40.33         43.93         1.28 o                         
  -5  10   5        322.04        346.66         4.56 o                         
  -4  10   5        520.01        554.40        14.16 o                         
  -3  10   5        270.22        272.11         3.36 o                         
  -2  10   5         42.43         39.45         0.81 o                         
  -1  10   5        700.50        666.91        11.31 o                         
   0  10   5         90.25        105.78         2.30 o                         
   1  10   5        134.04        140.42         7.23 o                         
   2  10   5          2.09          2.74         0.29 o                         
   3  10   5         17.95         24.61         0.63 o                         
   4  10   5        276.52        283.85         3.79 o                         
   5  10   5         88.60         95.40         3.93 o                         
   6  10   5         11.15         10.77         0.81 o                         
   7  10   5        397.70        382.47         9.57 o                         
   8  10   5         29.80         24.69         0.80 o                         
   9  10   5         50.17         45.66         4.19 o                         
 -10  11   5          8.68          9.91         0.84 o                         
  -9  11   5         48.73         50.81         1.12 o                         
  -8  11   5         39.29         42.62         1.13 o                         
  -7  11   5          0.42          1.11         0.49 o                         
  -6  11   5         38.06         36.24         0.85 o                         
  -5  11   5         21.07         23.22         0.94 o                         
  -4  11   5        487.48        519.17        11.03 o                         
  -3  11   5       2399.31       2429.56        77.45 o                         
  -2  11   5       1172.68       1138.36        25.96 o                         
  -1  11   5        230.90        222.95         3.71 o                         
   0  11   5          0.24          0.23         0.34 o                         
   1  11   5         15.59         15.04         0.56 o                         
   2  11   5        259.57        246.27         8.66 o                         
   3  11   5         20.10         24.04         0.80 o                         
   4  11   5          0.27          0.31         0.40 o                         
   5  11   5         33.22         28.92         1.17 o                         
   6  11   5          0.00         -0.05         0.61 o                         
   7  11   5         34.88         30.53         0.77 o                         
   8  11   5         15.74         15.16         0.69 o                         
 -10  12   5          0.55         -0.12         0.97 o                         
  -9  12   5          7.50         10.69         0.48 o                         
  -8  12   5          3.64          4.68         0.43 o                         
  -7  12   5          0.06          1.18         0.39 o                         
  -6  12   5         38.48         41.11         1.29 o                         
  -5  12   5         58.39         61.39         1.92 o                         
  -4  12   5         38.61         42.55         1.08 o                         
  -3  12   5        360.07        351.80        11.79 o                         
  -2  12   5         10.37          8.98         0.42 o                         
  -1  12   5        834.19        826.31        17.81 o                         
   0  12   5        224.33        225.47         7.33 o                         
   1  12   5        262.33        249.03         3.95 o                         
   2  12   5         19.27         25.94         0.83 o                         
   3  12   5         48.72         38.57        10.78 o                         
   4  12   5        170.73        145.16        11.66 o                         
   5  12   5         42.78         36.05         5.22 o                         
   6  12   5         81.46         71.85         4.02 o                         
   7  12   5         38.45         42.04         1.72 o                         
   8  12   5         18.42         21.30         1.47 o                         
  -9  13   5          1.29          1.56         0.41 o                         
  -8  13   5         29.99         31.46         0.86 o                         
  -7  13   5         27.90         31.92         1.27 o                         
  -6  13   5         19.50         21.22         0.96 o                         
  -5  13   5          0.00          0.36         0.35 o                         
  -4  13   5         23.40         29.33         0.91 o                         
  -3  13   5        193.48        176.85         4.01 o                         
  -2  13   5          3.70          5.08         0.39 o                         
  -1  13   5        116.46        131.03         3.10 o                         
   0  13   5        250.02        266.31         5.46 o                         
   1  13   5         19.70         18.93         0.63 o                         
   2  13   5        526.79        503.77        14.68 o                         
   3  13   5        459.29        405.14        35.94 o                         
   4  13   5          2.72          0.98         1.19 o                         
   5  13   5         31.01         23.92         3.91 o                         
   6  13   5        122.93        113.71         9.66 o                         
   7  13   5          4.27          2.98         0.44 o                         
  -8  14   5         13.64         14.51         0.58 o                         
  -7  14   5         39.80         45.19         1.94 o                         
  -6  14   5         12.90         12.11         0.65 o                         
  -5  14   5         24.26         27.85         0.91 o                         
  -4  14   5         13.19         13.71         0.79 o                         
  -3  14   5        165.13        179.02         3.70 o                         
  -2  14   5        163.46        157.52         3.32 o                         
  -1  14   5        294.98        302.69         8.63 o                         
   0  14   5         30.94         32.45         0.80 o                         
   1  14   5         89.40         84.76         2.23 o                         
   2  14   5         11.00         13.96         0.69 o                         
   3  14   5         22.03         25.01         0.72 o                         
   4  14   5         91.51         92.55         2.19 o                         
   5  14   5         13.82         19.45         0.92 o                         
   6  14   5          3.92          2.87         1.79 o                         
  -7  15   5         10.31         13.45         0.57 o                         
  -6  15   5          0.45          1.19         0.32 o                         
  -5  15   5         40.22         46.80         1.72 o                         
  -4  15   5          1.27          3.08         0.46 o                         
  -3  15   5        225.87        247.75         6.91 o                         
  -2  15   5        109.65        122.74         3.74 o                         
  -1  15   5         12.98         13.84         0.69 o                         
   0  15   5          0.03          0.27         0.37 o                         
   1  15   5          7.95          8.05         0.71 o                         
   2  15   5          0.14          0.02         0.40 o                         
   3  15   5         13.80         14.60         0.59 o                         
   4  15   5         26.54         30.94         0.89 o                         
   5  15   5          0.14          0.41         0.51 o                         
  -6  16   5         37.53         47.43         2.32 o                         
  -5  16   5          1.72          3.95         0.33 o                         
  -4  16   5          0.00          0.27         0.28 o                         
  -3  16   5         13.68         10.77         1.63 o                         
  -2  16   5         38.14         51.02         1.54 o                         
  -1  16   5        247.25        263.63         4.66 o                         
   0  16   5         59.43         62.84         1.42 o                         
   1  16   5          2.54          3.28         0.41 o                         
   2  16   5          1.31          3.81         0.50 o                         
   3  16   5          1.88          1.75         0.52 o                         
   4  16   5          8.01         10.14         0.56 o                         
  -5  17   5         19.21         19.89         6.57 o                         
  -4  17   5          1.73          1.16         0.43 o                         
  -3  17   5         47.21         54.98         1.47 o                         
  -2  17   5          7.71         10.46         0.79 o                         
  -1  17   5         17.17         19.57         0.96 o                         
   0  17   5          4.30          4.67         0.43 o                         
   1  17   5         60.34         59.02         1.18 o                         
   2  17   5        253.41        281.29         6.01 o                         
 -12   0   6         40.94         29.93         1.31 o                         
 -10   0   6        172.52        175.95         3.03 o                         
  -8   0   6        467.07        456.40         8.36 o                         
  -6   0   6        541.18        534.24        18.18 o                         
  -4   0   6          3.40         14.20         2.28 o                         
  -2   0   6       2613.70       2636.73        31.87 o                         
   0   0   6        110.23        131.97         4.19 o                         
   2   0   6        768.12        669.65        13.66 o                         
   4   0   6        197.72        181.04         8.75 o                         
   6   0   6          7.87          8.36         0.63 o                         
   8   0   6       1004.87        938.03        16.63 o                         
  10   0   6        110.72        131.77         4.33 o                         
 -13   1   6        159.59        175.70         5.33 o                         
 -12   1   6         14.98         22.27         0.71 o                         
 -11   1   6         25.77         26.00         0.87 o                         
 -10   1   6        150.96        148.87         2.66 o                         
  -9   1   6        327.68        295.22         3.28 o                         
  -8   1   6       1075.56       1049.52        10.63 o                         
  -7   1   6        578.33        526.74         6.24 o                         
  -6   1   6        592.65        654.34        10.55 o                         
  -5   1   6         14.18         20.46         0.39 o                         
  -4   1   6         54.18         45.53         0.79 o                         
  -3   1   6       1304.82       1341.98        12.35 o                         
  -2   1   6        147.25        129.49         1.34 o                         
  -1   1   6        668.94        538.79         5.05 o                         
   0   1   6       2454.55       2721.07        24.86 o                         
   1   1   6          8.63          6.01         0.23 o                         
   2   1   6        328.78        315.44         4.08 o                         
   3   1   6        109.00        124.75         2.18 o                         
   4   1   6       1471.00       1471.11        40.11 o                         
   5   1   6        112.94         89.93         1.94 o                         
   6   1   6        696.02        643.61         7.39 o                         
   7   1   6        141.41        131.64         2.05 o                         
   8   1   6         73.61         72.91         1.35 o                         
   9   1   6          2.67          1.27         0.53 o                         
  10   1   6          3.32          4.68         0.87 o                         
 -12   2   6         16.95         24.41         0.84 o                         
 -11   2   6         20.80         26.47         0.85 o                         
 -10   2   6         50.03         48.77         1.02 o                         
  -9   2   6         39.17         34.35         0.75 o                         
  -8   2   6        322.13        295.14         3.55 o                         
  -7   2   6         11.01         10.81         0.37 o                         
  -6   2   6        951.79        962.93        10.61 o                         
  -5   2   6        196.02        203.20         1.91 o                         
  -4   2   6       3781.00       3641.51        54.35 o                         
  -3   2   6       1388.82       1465.23        13.47 o                         
  -2   2   6        362.93        330.98         5.69 o                         
  -1   2   6         43.66         51.30         1.09 o                         
   0   2   6        664.97        605.08        10.48 o                         
   1   2   6        600.25        687.53         6.13 o                         
   2   2   6        474.63        528.48         7.79 o                         
   3   2   6       1747.35       1813.60        18.05 o                         
   4   2   6        107.23        113.53         2.75 o                         
   5   2   6         23.66         18.34         0.57 o                         
   6   2   6         50.61         52.39         0.95 o                         
   7   2   6        220.31        222.45         3.81 o                         
   8   2   6         77.73         82.65         1.33 o                         
   9   2   6          0.78          3.12         0.58 o                         
  10   2   6         26.94         24.12         1.20 o                         
 -12   3   6         41.83         48.58         2.19 o                         
 -11   3   6          5.21          3.44         0.46 o                         
 -10   3   6         60.76         62.48         1.49 o                         
  -9   3   6        506.34        503.91         7.17 o                         
  -8   3   6          1.88          0.66         0.34 o                         
  -7   3   6         49.15         43.14         0.76 o                         
  -6   3   6        240.10        236.93         2.59 o                         
  -5   3   6        587.15        570.28         5.38 o                         
  -4   3   6       1369.72       1398.48        12.05 o                         
  -3   3   6          9.85         28.76         0.96 o                         
  -2   3   6        915.47       1031.97        15.47 o                         
  -1   3   6       2518.25       2513.58        44.27 o                         
   0   3   6        458.22        488.03         5.45 o                         
   1   3   6        952.19       1043.26        11.01 o                         
   2   3   6        225.87        269.78         3.67 o                         
   3   3   6        411.85        415.52         7.36 o                         
   4   3   6        415.03        424.84         5.23 o                         
   5   3   6        264.24        237.94         6.43 o                         
   6   3   6       1292.31       1241.43        15.35 o                         
   7   3   6        369.30        341.91         6.37 o                         
   8   3   6          9.63          9.62         0.54 o                         
   9   3   6        140.18        118.77         2.88 o                         
  10   3   6          3.88          2.66         0.71 o                         
 -12   4   6         30.07         39.96         1.07 o                         
 -11   4   6          2.51          3.32         0.49 o                         
 -10   4   6         81.38         74.27         1.34 o                         
  -9   4   6        339.50        329.16         4.52 o                         
  -8   4   6          3.88          7.53         0.38 o                         
  -7   4   6        637.31        600.75         7.12 o                         
  -6   4   6        404.04        379.23         3.70 o                         
  -5   4   6        895.15        920.97         9.26 o                         
  -4   4   6        919.03        933.58         8.10 o                         
  -3   4   6        102.28         89.43         1.60 o                         
  -2   4   6          2.27          2.05         0.26 o                         
  -1   4   6        922.62        945.30        19.82 o                         
   0   4   6        471.95        470.72         4.88 o                         
   1   4   6        419.82        514.57         5.28 o                         
   2   4   6        568.43        553.38         5.26 o                         
   3   4   6         16.20         15.35         0.53 o                         
   4   4   6         47.31         55.72         1.60 o                         
   5   4   6        281.11        273.56         8.71 o                         
   6   4   6          0.19          1.12         0.42 o                         
   7   4   6         10.15         12.10         0.63 o                         
   8   4   6          1.10          0.27         0.47 o                         
   9   4   6        222.82        246.81         5.59 o                         
  10   4   6          0.01          0.32         0.49 o                         
 -12   5   6         97.05        100.88         2.70 o                         
 -11   5   6        250.14        278.08         7.69 o                         
 -10   5   6         12.45         13.92         0.66 o                         
  -9   5   6        514.66        473.94         7.07 o                         
  -8   5   6         29.39         26.65         0.83 o                         
  -7   5   6        248.56        217.18         2.97 o                         
  -6   5   6          1.63          0.27         0.28 o                         
  -5   5   6        145.06        157.25         3.96 o                         
  -4   5   6       2141.68       2001.98        19.86 o                         
  -3   5   6        588.69        574.70         5.86 o                         
  -2   5   6          9.76         13.75         0.65 o                         
  -1   5   6          0.62          1.34         0.21 o                         
   0   5   6        204.91        189.60         2.70 o                         
   1   5   6         42.50         28.68         1.18 o                         
   2   5   6          2.11          2.38         0.26 o                         
   3   5   6        547.55        609.61        12.82 o                         
   4   5   6       2289.67       2347.21        51.36 o                         
   5   5   6        623.50        608.05        14.50 o                         
   6   5   6         24.34         30.01         1.49 o                         
   7   5   6        353.00        336.08         5.71 o                         
   8   5   6          2.10          3.62         0.76 o                         
   9   5   6         37.31         33.60         1.05 o                         
  10   5   6          0.23          0.21         0.48 o                         
 -12   6   6          9.12          3.80         0.52 o                         
 -11   6   6          1.80          1.43         0.45 o                         
 -10   6   6         15.42         13.60         0.65 o                         
  -9   6   6         78.04         67.88         2.28 o                         
  -8   6   6         10.66         13.21         0.60 o                         
  -7   6   6         19.23         20.13         0.55 o                         
  -6   6   6        179.87        222.89         3.04 o                         
  -5   6   6        365.24        419.38         7.75 o                         
  -4   6   6        395.76        377.55         4.29 o                         
  -3   6   6        206.41        210.91         3.29 o                         
  -2   6   6        355.29        394.83         4.08 o                         
  -1   6   6        270.44        276.74         3.21 o                         
   0   6   6          0.23          1.23         0.21 o                         
   1   6   6         88.93         83.76         3.59 o                         
   2   6   6        548.54        532.64        15.47 o                         
   3   6   6        113.48        116.27         5.08 o                         
   4   6   6          6.52          6.90         0.47 o                         
   5   6   6         16.06         16.67         0.54 o                         
   6   6   6        412.33        399.70        12.07 o                         
   7   6   6        230.79        212.25         5.72 o                         
   8   6   6        178.42        199.38         5.62 o                         
   9   6   6         51.72         56.82         2.13 o                         
 -12   7   6          5.53          5.30         0.85 o                         
 -11   7   6         41.92         50.01         3.32 o                         
 -10   7   6         80.34         83.56         2.69 o                         
  -9   7   6        214.07        189.74         4.49 o                         
  -8   7   6        647.80        650.59        14.39 o                         
  -7   7   6          5.62          3.97         0.48 o                         
  -6   7   6        420.22        430.69         4.94 o                         
  -5   7   6        385.80        385.87         4.97 o                         
  -4   7   6         11.23          5.98         0.36 o                         
  -3   7   6        218.08        235.28         2.78 o                         
  -2   7   6        133.86        138.00         1.58 o                         
  -1   7   6         19.29          9.72         0.44 o                         
   0   7   6        810.83        847.97        15.36 o                         
   1   7   6        599.72        668.74         8.33 o                         
   2   7   6        135.42        144.10         1.83 o                         
   3   7   6         46.97         53.18         1.78 o                         
   4   7   6        205.47        221.86         8.68 o                         
   5   7   6         46.37         42.35         1.51 o                         
   6   7   6        324.18        324.14         3.88 o                         
   7   7   6        168.65        162.82         4.37 o                         
   8   7   6         59.11         56.25         1.38 o                         
   9   7   6          0.76          0.47         0.44 o                         
 -11   8   6          6.36          8.55         0.53 o                         
 -10   8   6          6.58         10.72         0.67 o                         
  -9   8   6         68.53         60.23         1.87 o                         
  -8   8   6         27.89         34.67         2.04 o                         
  -7   8   6          0.05          0.20         0.50 o                         
  -6   8   6        173.00        190.52         2.95 o                         
  -5   8   6         61.32         64.18         1.87 o                         
  -4   8   6        505.15        518.30         6.54 o                         
  -3   8   6        162.30        184.79         2.05 o                         
  -2   8   6        108.68        122.24         1.43 o                         
  -1   8   6        494.70        498.02         5.67 o                         
   0   8   6        634.70        650.00         7.25 o                         
   1   8   6        261.75        272.32         4.25 o                         
   2   8   6         61.35         49.31         0.95 o                         
   3   8   6         54.03         61.67         1.54 o                         
   4   8   6         38.92         46.42         1.21 o                         
   5   8   6         57.95         57.24         1.93 o                         
   6   8   6         60.46         55.01         1.19 o                         
   7   8   6        129.17        132.38         3.05 o                         
   8   8   6        252.51        264.16         9.06 o                         
   9   8   6          0.31          0.44         0.50 o                         
 -11   9   6         20.54         28.34         1.82 o                         
 -10   9   6          0.00          0.20         0.40 o                         
  -9   9   6         16.51         15.74         0.61 o                         
  -8   9   6          1.03          0.61         0.38 o                         
  -7   9   6         60.92         57.38         1.25 o                         
  -6   9   6        208.85        215.07         3.48 o                         
  -5   9   6        481.48        505.66         8.88 o                         
  -4   9   6         88.97         81.20         1.90 o                         
  -3   9   6        517.13        508.57         6.20 o                         
  -2   9   6       1032.57       1056.18        15.07 o                         
  -1   9   6        215.77        209.08         4.30 o                         
   0   9   6          8.36         14.06         0.65 o                         
   1   9   6        193.06        188.50         2.31 o                         
   2   9   6        243.70        214.47         3.30 o                         
   3   9   6        187.56        187.73         3.07 o                         
   4   9   6        381.51        405.66         5.36 o                         
   5   9   6         48.53         53.87         1.81 o                         
   6   9   6        196.30        202.12         3.28 o                         
   7   9   6          3.77          6.88         0.94 o                         
   8   9   6         40.82         47.42         1.51 o                         
 -10  10   6          0.01          0.06         0.36 o                         
  -9  10   6        289.40        288.54         5.24 o                         
  -8  10   6        148.36        150.07         2.39 o                         
  -7  10   6         83.47         84.32         1.45 o                         
  -6  10   6        231.47        240.43         4.71 o                         
  -5  10   6         90.34         90.75         3.15 o                         
  -4  10   6       3390.25       3498.96        55.81 o                         
  -3  10   6         53.32         66.36         1.05 o                         
  -2  10   6        156.75        146.07         2.89 o                         
  -1  10   6         27.66         27.98         1.18 o                         
   0  10   6          0.01          0.35         0.22 o                         
   1  10   6        182.85        151.47         3.62 o                         
   2  10   6         57.97         60.50         0.95 o                         
   3  10   6        473.69        518.29         6.59 o                         
   4  10   6        796.61        807.85        17.66 o                         
   5  10   6        668.51        672.25        11.68 o                         
   6  10   6          6.37          5.10         0.87 o                         
   7  10   6          9.97          9.09         0.58 o                         
   8  10   6         26.16         24.85         0.81 o                         
 -10  11   6          6.90          6.52         0.50 o                         
  -9  11   6          0.34          0.91         0.39 o                         
  -8  11   6         28.55         32.93         0.83 o                         
  -7  11   6         62.42         64.30         1.22 o                         
  -6  11   6        382.30        408.03         5.36 o                         
  -5  11   6         16.84         23.80         0.81 o                         
  -4  11   6        180.14        171.68         9.13 o                         
  -3  11   6        722.76        733.04        13.07 o                         
  -2  11   6       1105.02       1126.38        12.47 o                         
  -1  11   6         26.45         23.10         0.65 o                         
   0  11   6         54.64         54.72         1.19 o                         
   1  11   6        261.12        209.04        27.20 o                         
   2  11   6        100.46        100.45         2.76 o                         
   3  11   6        210.55        201.80         5.32 o                         
   4  11   6          0.59          1.28         0.42 o                         
   5  11   6          0.20          0.47         0.39 o                         
   6  11   6        132.87        131.95         2.90 o                         
   7  11   6         15.41         13.69         0.98 o                         
  -9  12   6          4.63          7.68         0.51 o                         
  -8  12   6          1.36          1.15         0.49 o                         
  -7  12   6         17.58         21.33         1.65 o                         
  -6  12   6        290.18        312.85         4.23 o                         
  -5  12   6          5.14          4.09         0.41 o                         
  -4  12   6          3.09          4.00         1.00 o                         
  -3  12   6        102.65         86.77         2.07 o                         
  -2  12   6          6.45          8.07         0.59 o                         
  -1  12   6         28.51         29.24         0.83 o                         
   0  12   6        114.89        105.98         1.78 o                         
   1  12   6         35.33         50.08         1.28 o                         
   2  12   6         26.30         21.54         1.32 o                         
   3  12   6         23.94         34.70         1.13 o                         
   4  12   6        327.92        325.07        11.92 o                         
   5  12   6         10.82          9.37         0.81 o                         
   6  12   6        216.88        202.53        16.66 o                         
   7  12   6        100.35         89.53         4.16 o                         
  -9  13   6          0.42          0.40         0.55 o                         
  -8  13   6         18.14         22.07         0.92 o                         
  -7  13   6         57.31         55.93         2.31 o                         
  -6  13   6         23.08         20.83         0.73 o                         
  -5  13   6         16.97         23.45         0.76 o                         
  -4  13   6         33.84         33.92         0.99 o                         
  -3  13   6          3.08          2.43         0.46 o                         
  -2  13   6         31.16         35.42         0.94 o                         
  -1  13   6        298.01        284.79         9.39 o                         
   0  13   6         37.93         39.02         1.78 o                         
   1  13   6          0.23          1.64         0.38 o                         
   2  13   6          6.50          2.37         0.40 o                         
   3  13   6         62.60         51.72         1.05 o                         
   4  13   6        137.03         70.62        23.37 o                         
   5  13   6         37.67         34.71         6.27 o                         
   6  13   6         15.54         15.25         1.82 o                         
  -8  14   6        132.01        142.74         3.08 o                         
  -7  14   6          1.29          3.52         0.42 o                         
  -6  14   6          2.97          2.81         0.46 o                         
  -5  14   6          1.30          1.08         0.37 o                         
  -4  14   6        243.15        248.45        14.09 o                         
  -3  14   6          1.24          0.94         0.52 o                         
  -2  14   6        117.28        124.06         3.22 o                         
  -1  14   6         10.22         11.72         0.53 o                         
   0  14   6        206.56        216.44         4.76 o                         
   1  14   6         44.15         42.78         2.28 o                         
   2  14   6          2.88          2.50         0.57 o                         
   3  14   6          8.96          9.85         0.51 o                         
   4  14   6         18.05         16.54         1.90 o                         
   5  14   6          1.95          2.13         0.42 o                         
  -7  15   6          5.25          4.66         0.56 o                         
  -6  15   6          7.46          7.09         0.48 o                         
  -5  15   6        115.45        134.16         6.29 o                         
  -4  15   6         71.99         72.91         1.72 o                         
  -3  15   6          6.63          6.22         0.67 o                         
  -2  15   6        437.96        423.86        11.42 o                         
  -1  15   6         75.77         78.66         1.60 o                         
   0  15   6         16.17         14.52         0.58 o                         
   1  15   6          2.29          3.54         0.42 o                         
   2  15   6          0.52          0.06         0.39 o                         
   3  15   6         38.95         46.98         1.18 o                         
   4  15   6         28.27         27.83         0.83 o                         
  -6  16   6         68.31         72.78         2.80 o                         
  -5  16   6         71.01         83.82         2.94 o                         
  -4  16   6         52.49         56.37         1.28 o                         
  -3  16   6         35.44         33.68         1.23 o                         
  -2  16   6          1.57          1.88         0.69 o                         
  -1  16   6         18.07         22.67         0.79 o                         
   0  16   6          7.46          4.56         0.43 o                         
   1  16   6         44.46         40.97         0.94 o                         
   2  16   6          3.00          1.06         0.64 o                         
   3  16   6          0.63          0.85         0.39 o                         
  -4  17   6         21.60         26.84         1.32 o                         
  -3  17   6          0.00         -0.03         0.24 o                         
  -2  17   6         27.11         26.09         1.10 o                         
  -1  17   6          4.70         11.89         1.53 o                         
   0  17   6         43.08         42.00         1.10 o                         
   1  17   6         30.18         36.95         2.08 o                         
   2  17   6          5.40          4.64         0.65 o                         
 -11   0   7         11.88         16.59         0.90 o                         
  -9   0   7        247.78        276.94         4.39 o                         
  -7   0   7          2.87          2.96         0.45 o                         
  -5   0   7         60.51         47.02         0.85 o                         
  -3   0   7       1001.91        962.72        17.24 o                         
   1   0   7       1223.37       1233.78        15.09 o                         
   3   0   7         33.00         50.30         1.30 o                         
   5   0   7       1253.05       1273.54        20.74 o                         
   7   0   7          0.51          4.52         1.34 o                         
   9   0   7        479.19        598.35        17.32 o                         
 -12   1   7        100.83        104.63         2.03 o                         
 -11   1   7         36.40         38.12         1.23 o                         
 -10   1   7          2.76          2.92         0.43 o                         
  -9   1   7        432.78        449.55         4.79 o                         
  -8   1   7          8.27         11.45         0.49 o                         
  -7   1   7        345.82        321.90         3.78 o                         
  -6   1   7        140.62        120.19         1.77 o                         
  -5   1   7        456.28        506.23         5.20 o                         
  -4   1   7        401.51        394.92         4.45 o                         
  -3   1   7          0.72          2.26         0.22 o                         
  -2   1   7          1.66          5.33         0.29 o                         
  -1   1   7         82.71        111.18         1.12 o                         
   0   1   7        864.76        819.21         7.14 o                         
   1   1   7        203.29        260.20         2.40 o                         
   2   1   7        472.14        447.18        11.26 o                         
   3   1   7          0.36          3.67         0.31 o                         
   4   1   7         33.72         28.69         0.70 o                         
   5   1   7          3.58          2.22         0.39 o                         
   6   1   7         31.87         32.84         1.35 o                         
   7   1   7         33.76         37.54         0.97 o                         
   8   1   7        445.90        435.22         5.75 o                         
   9   1   7         15.68         22.48         0.91 o                         
 -12   2   7          6.17          5.79         0.72 o                         
 -11   2   7          0.05          0.81         0.40 o                         
 -10   2   7        128.35        133.30         2.07 o                         
  -9   2   7        136.50        131.29         2.37 o                         
  -8   2   7         13.19         14.74         0.51 o                         
  -7   2   7        243.46        237.49         6.83 o                         
  -6   2   7        178.33        202.99         2.09 o                         
  -5   2   7        430.83        414.61         4.35 o                         
  -4   2   7          0.79          1.44         0.22 o                         
  -3   2   7         16.33         17.04         0.66 o                         
  -2   2   7        567.41        578.97         5.10 o                         
  -1   2   7        119.99         85.66         2.18 o                         
   0   2   7        249.46        270.19         4.02 o                         
   1   2   7          6.59          6.16         0.25 o                         
   2   2   7         52.61         57.91         1.80 o                         
   3   2   7        144.34        160.96         3.51 o                         
   4   2   7         56.75         51.16         0.92 o                         
   5   2   7        330.91        338.36         9.40 o                         
   6   2   7        115.74        111.87         2.56 o                         
   7   2   7         21.50         18.61         0.97 o                         
   8   2   7         28.53         20.65         0.70 o                         
   9   2   7         53.65         65.48         2.46 o                         
 -12   3   7        268.58        284.78         4.71 o                         
 -11   3   7          1.99          1.97         0.47 o                         
 -10   3   7         58.92         50.86         1.30 o                         
  -9   3   7         19.74         17.35         0.65 o                         
  -8   3   7         37.98         30.05         0.86 o                         
  -7   3   7        190.92        166.96         2.53 o                         
  -6   3   7         94.10        104.60         1.35 o                         
  -5   3   7          0.34          0.48         0.25 o                         
  -4   3   7        140.27        146.89         1.75 o                         
  -3   3   7       1695.32       1735.01        17.22 o                         
  -2   3   7         14.14         12.73         0.31 o                         
  -1   3   7        531.47        530.28         9.29 o                         
   0   3   7        156.27        129.99         1.49 o                         
   1   3   7          4.43          5.55         0.27 o                         
   2   3   7        151.80        171.47         2.64 o                         
   3   3   7         45.11         53.29         0.90 o                         
   4   3   7        496.35        530.44        12.72 o                         
   5   3   7        157.93        145.47         3.92 o                         
   6   3   7         83.39         69.91         1.52 o                         
   7   3   7        286.90        275.65         4.52 o                         
   8   3   7        238.56        243.55         3.09 o                         
   9   3   7         78.15         87.74         4.18 o                         
 -12   4   7          2.24          1.44         0.47 o                         
 -11   4   7        127.35        116.29         2.15 o                         
 -10   4   7          0.11          0.57         0.43 o                         
  -9   4   7         61.26         69.86         1.26 o                         
  -8   4   7         40.37         45.23         0.85 o                         
  -7   4   7        258.79        257.84         3.79 o                         
  -6   4   7          6.83          6.61         0.35 o                         
  -5   4   7        249.97        241.94         2.88 o                         
  -4   4   7        956.85        961.42        12.73 o                         
  -3   4   7         19.05         14.11         0.29 o                         
  -2   4   7        364.24        360.54         4.72 o                         
  -1   4   7        687.65        685.16        11.81 o                         
   0   4   7         52.46         61.03         0.93 o                         
   1   4   7       1359.02       1448.18        17.02 o                         
   2   4   7          2.26          4.71         0.44 o                         
   3   4   7         28.21         30.72         0.87 o                         
   4   4   7        682.68        711.16        17.23 o                         
   5   4   7        455.75        428.57         6.25 o                         
   6   4   7         23.84         22.69         0.84 o                         
   7   4   7         19.91         18.60         0.60 o                         
   8   4   7         12.78         16.45         0.91 o                         
   9   4   7         11.01         17.41         0.70 o                         
 -12   5   7         22.75         20.31         0.77 o                         
 -11   5   7          0.33          0.44         0.56 o                         
 -10   5   7         71.47         75.92         1.55 o                         
  -9   5   7        810.46        793.12        11.50 o                         
  -8   5   7         30.00         24.12         1.18 o                         
  -7   5   7         32.53         29.78         1.07 o                         
  -6   5   7          5.65          7.97         0.44 o                         
  -5   5   7         51.88         55.84         1.20 o                         
  -4   5   7        153.77        174.52         1.95 o                         
  -3   5   7         47.55         36.50         0.83 o                         
  -2   5   7          2.69          4.73         0.26 o                         
  -1   5   7       1927.57       2141.12        19.65 o                         
   0   5   7         48.05         46.15         1.25 o                         
   1   5   7         36.93         21.16         0.76 o                         
   2   5   7         88.53         83.40         3.72 o                         
   3   5   7        878.91        869.74        26.58 o                         
   4   5   7       1844.93       1864.69        41.75 o                         
   5   5   7        206.17        216.99         6.86 o                         
   6   5   7        248.35        247.53         4.00 o                         
   7   5   7         23.52         23.34         0.66 o                         
   8   5   7         48.37         48.02         1.08 o                         
   9   5   7         16.56         17.71         0.69 o                         
 -11   6   7        331.95        330.22         8.72 o                         
 -10   6   7         16.46         15.68         1.32 o                         
  -9   6   7         10.87         15.58         0.82 o                         
  -8   6   7        132.52        130.57         2.98 o                         
  -7   6   7        101.12         91.96         1.99 o                         
  -6   6   7         33.21         32.85         0.66 o                         
  -5   6   7        275.32        277.40         4.25 o                         
  -4   6   7        167.05        177.81         1.99 o                         
  -3   6   7         63.15         61.00         0.88 o                         
  -2   6   7        776.33        732.87         8.13 o                         
  -1   6   7         36.01         44.40         0.73 o                         
   0   6   7        216.54        232.52         2.77 o                         
   1   6   7        113.96        113.69         1.50 o                         
   2   6   7          2.81          3.53         0.33 o                         
   3   6   7         62.87         66.20         2.32 o                         
   4   6   7        764.26        800.85        18.84 o                         
   5   6   7        195.98        179.04         5.31 o                         
   6   6   7        199.38        216.55         3.04 o                         
   7   6   7          0.05          0.50         0.48 o                         
   8   6   7          1.79          1.11         0.50 o                         
   9   6   7          3.45          3.23         0.48 o                         
 -11   7   7         17.37         24.19         0.83 o                         
 -10   7   7        318.72        348.57         5.38 o                         
  -9   7   7        101.36        115.39         1.86 o                         
  -8   7   7        215.23        205.80         3.30 o                         
  -7   7   7         12.58         19.80         0.69 o                         
  -6   7   7        664.95        645.38        14.07 o                         
  -5   7   7        804.60        789.55        13.77 o                         
  -4   7   7        352.56        371.71         6.99 o                         
  -3   7   7         24.65         25.98         0.57 o                         
  -2   7   7        262.63        305.72         3.58 o                         
  -1   7   7          0.02          0.47         0.24 o                         
   0   7   7         68.58         70.79         1.03 o                         
   1   7   7         77.03         88.10         2.83 o                         
   2   7   7         40.38         29.65         0.62 o                         
   3   7   7         50.08         45.89         0.91 o                         
   4   7   7         40.53         38.36         1.28 o                         
   5   7   7          0.64          2.42         0.41 o                         
   6   7   7        129.67        120.50         1.93 o                         
   7   7   7         48.34         48.29         1.62 o                         
   8   7   7         64.15         64.24         1.76 o                         
 -11   8   7         41.88         40.18         0.94 o                         
 -10   8   7          8.62         13.42         0.65 o                         
  -9   8   7         43.36         36.64         1.11 o                         
  -8   8   7        188.05        175.18         3.20 o                         
  -7   8   7         27.51         22.47         0.93 o                         
  -6   8   7        272.26        259.87         4.41 o                         
  -5   8   7       3034.37       3130.68        37.99 o                         
  -4   8   7        213.94        218.89         2.95 o                         
  -3   8   7        247.77        240.61         3.37 o                         
  -2   8   7         66.32         67.04         1.03 o                         
  -1   8   7          0.09          0.65         0.27 o                         
   0   8   7         83.50         79.61         1.45 o                         
   1   8   7          0.29          0.78         0.40 o                         
   2   8   7        104.72        110.53         1.66 o                         
   3   8   7          0.21          0.33         0.48 o                         
   4   8   7        209.72        202.39         2.67 o                         
   5   8   7         13.09         12.26         0.55 o                         
   6   8   7         71.39         68.96         1.25 o                         
   7   8   7         98.36        102.62        10.20 o                         
   8   8   7         23.37         25.33         0.84 o                         
 -11   9   7         48.33         51.69         2.35 o                         
 -10   9   7         65.91         68.77         1.78 o                         
  -9   9   7          0.18         -0.05         0.40 o                         
  -8   9   7         88.87         90.28         3.39 o                         
  -7   9   7        105.77        113.06         2.69 o                         
  -6   9   7        205.25        194.92         2.54 o                         
  -5   9   7        265.54        280.74         5.53 o                         
  -4   9   7        314.07        350.91         6.47 o                         
  -3   9   7        220.86        208.05         3.40 o                         
  -2   9   7        202.52        189.77         2.32 o                         
  -1   9   7          0.46          0.58         0.27 o                         
   0   9   7        652.16        643.78        11.46 o                         
   1   9   7        195.35        204.32         2.79 o                         
   2   9   7        143.45        134.75         2.33 o                         
   3   9   7        481.59        513.87         6.55 o                         
   4   9   7          3.55          3.22         0.36 o                         
   5   9   7          5.92          6.66         0.75 o                         
   6   9   7         59.46         61.37         1.17 o                         
   7   9   7        157.75        148.85         5.64 o                         
   8   9   7        176.19        172.25         6.20 o                         
 -10  10   7        135.66        149.35         4.03 o                         
  -9  10   7         23.23         26.92         0.77 o                         
  -8  10   7          6.79          7.72         0.75 o                         
  -7  10   7         29.40         36.64         1.13 o                         
  -6  10   7        144.52        151.85         2.61 o                         
  -5  10   7        151.58        151.79         2.63 o                         
  -4  10   7         24.75         23.62         0.73 o                         
  -3  10   7        278.43        233.34        11.06 o                         
  -2  10   7         94.46        102.60         2.57 o                         
  -1  10   7         24.05         17.16         0.45 o                         
   0  10   7        133.08        113.26         1.75 o                         
   1  10   7        140.09        135.83         2.35 o                         
   2  10   7          2.34          0.91         0.30 o                         
   3  10   7        330.70        331.16         5.42 o                         
   4  10   7        600.21        627.03        11.29 o                         
   5  10   7          2.73          5.20         0.38 o                         
   6  10   7         21.65         26.15         1.36 o                         
   7  10   7          0.32          1.93         0.45 o                         
  -9  11   7          0.45          1.47         0.42 o                         
  -8  11   7          0.83          0.37         0.43 o                         
  -7  11   7        106.10        118.52         1.90 o                         
  -6  11   7         28.09         24.74         0.73 o                         
  -5  11   7          4.77          5.65         0.76 o                         
  -4  11   7        131.08        128.63         2.32 o                         
  -3  11   7        211.65        223.83         3.12 o                         
  -2  11   7         82.63         91.91         2.08 o                         
  -1  11   7        341.07        345.55         5.49 o                         
   0  11   7        200.74        186.73         3.50 o                         
   1  11   7         94.97         72.65         2.34 o                         
   2  11   7        220.25        193.40         2.40 o                         
   3  11   7        184.62        186.16         2.34 o                         
   4  11   7          3.24          4.57         0.44 o                         
   5  11   7          5.50          6.23         0.39 o                         
   6  11   7         23.53         22.37         0.79 o                         
   7  11   7         39.77         44.32         5.31 o                         
  -9  12   7         47.41         47.87         1.39 o                         
  -8  12   7         23.33         27.63         0.92 o                         
  -7  12   7         48.95         49.85         1.05 o                         
  -6  12   7          9.60         16.09         0.60 o                         
  -5  12   7         16.63         13.61         0.93 o                         
  -4  12   7        200.47        203.26         3.39 o                         
  -3  12   7         83.56         96.56         2.15 o                         
  -2  12   7         16.91         13.65         0.54 o                         
  -1  12   7         89.45         86.21         1.45 o                         
   0  12   7        148.02        133.27         4.25 o                         
   1  12   7         54.10         76.59         2.41 o                         
   2  12   7        200.03        121.47        25.13 o                         
   3  12   7         22.99         24.88         1.54 o                         
   4  12   7         68.89         72.53         2.47 o                         
   5  12   7        126.07        104.47         5.31 o                         
   6  12   7        245.25        280.13         9.26 o                         
  -8  13   7          7.38          6.99         0.60 o                         
  -7  13   7         60.73         73.10         1.36 o                         
  -6  13   7          1.44          3.43         0.42 o                         
  -5  13   7         40.01         52.41         1.07 o                         
  -4  13   7          0.22          0.27         0.52 o                         
  -3  13   7        658.67        681.81        41.21 o                         
  -2  13   7        101.22         98.34         1.85 o                         
  -1  13   7         79.49         78.76         3.70 o                         
   0  13   7        156.22        163.33         2.40 o                         
   1  13   7          7.82         13.27         0.80 o                         
   2  13   7         48.77         49.76         1.11 o                         
   3  13   7          0.00          0.30         0.37 o                         
   4  13   7         15.92         21.04         0.67 o                         
   5  13   7          1.37          0.30         0.33 o                         
  -7  14   7          4.12          4.53         0.44 o                         
  -6  14   7         20.37         24.13         1.20 o                         
  -5  14   7          0.08         -0.02         0.40 o                         
  -4  14   7         24.33         28.48         1.82 o                         
  -3  14   7         15.82         19.14         0.93 o                         
  -2  14   7        250.29        255.83         4.07 o                         
  -1  14   7         44.36         40.18         0.91 o                         
   0  14   7         21.32         24.57         0.71 o                         
   1  14   7         95.61         88.97         1.71 o                         
   2  14   7          7.18          8.24         0.49 o                         
   3  14   7          6.06          9.32         0.59 o                         
   4  14   7          0.18          0.40         0.39 o                         
  -6  15   7          2.85          2.08         0.56 o                         
  -5  15   7        107.23        117.72         2.16 o                         
  -4  15   7          4.04          7.44         0.85 o                         
  -3  15   7        155.94        176.46         3.72 o                         
  -2  15   7          3.46          3.69         0.49 o                         
  -1  15   7        110.37        105.49         2.42 o                         
   0  15   7         47.80         54.74         1.67 o                         
   1  15   7        275.95        298.00         5.74 o                         
   2  15   7         49.33         56.42         2.06 o                         
   3  15   7          6.55          6.10         0.53 o                         
  -4  16   7          5.52          3.66         0.45 o                         
  -3  16   7          2.87          1.83         0.58 o                         
  -2  16   7        302.79        340.06         6.55 o                         
  -1  16   7         58.78         59.02         2.34 o                         
   0  16   7          0.67          1.89         0.44 o                         
   1  16   7         41.84         36.09         0.87 o                         
   2  16   7          9.35          6.54         0.66 o                         
 -12   0   8         85.87         94.62         2.93 o                         
 -10   0   8        319.94        321.52         5.06 o                         
  -8   0   8         33.14         35.71         1.14 o                         
  -6   0   8        397.07        384.53         7.16 o                         
  -4   0   8       2444.80       2443.77        34.25 o                         
  -2   0   8         33.10         36.95         0.73 o                         
   0   0   8        569.59        562.87         7.06 o                         
   2   0   8        664.16        634.35        14.09 o                         
   4   0   8         41.08         40.88         1.09 o                         
   6   0   8        187.02        189.51         6.71 o                         
   8   0   8          3.52          5.69         0.70 o                         
 -12   1   8          1.34          1.66         0.42 o                         
 -11   1   8         33.85         37.19         0.91 o                         
 -10   1   8         30.00         34.45         0.89 o                         
  -9   1   8         23.01         18.93         0.63 o                         
  -8   1   8        257.00        228.66         2.60 o                         
  -7   1   8        124.78        119.29         1.64 o                         
  -6   1   8          0.74          1.09         0.26 o                         
  -5   1   8        160.06        144.74         2.00 o                         
  -4   1   8        201.23        198.71         2.20 o                         
  -3   1   8          6.48          7.18         0.45 o                         
  -2   1   8       1723.19       1715.16        14.77 o                         
  -1   1   8        840.17        805.72         7.53 o                         
   0   1   8          4.82          8.60         0.32 o                         
   1   1   8        259.70        248.59         2.76 o                         
   2   1   8         56.92         57.51         1.63 o                         
   3   1   8         43.53         43.29         1.31 o                         
   4   1   8          9.36         11.93         0.67 o                         
   5   1   8        142.10        126.33         1.82 o                         
   6   1   8        128.75        130.44         2.58 o                         
   7   1   8          1.26          1.40         0.52 o                         
   8   1   8          2.49          0.42         0.42 o                         
   9   1   8        103.51        116.03         2.57 o                         
 -12   2   8         11.39         13.56         0.77 o                         
 -11   2   8         26.11         24.09         1.99 o                         
 -10   2   8         75.27         75.90         1.37 o                         
  -9   2   8         15.07         17.95         0.70 o                         
  -8   2   8        154.49        146.14         1.79 o                         
  -7   2   8         18.32         16.11         0.48 o                         
  -6   2   8         25.79         23.48         0.55 o                         
  -5   2   8        111.21        116.82         1.44 o                         
  -4   2   8         14.87         14.57         0.40 o                         
  -3   2   8        723.35        733.62         6.50 o                         
  -2   2   8        179.79        177.55         1.71 o                         
  -1   2   8        252.71        209.61         2.78 o                         
   0   2   8        369.02        366.55         4.33 o                         
   1   2   8        122.71        115.15         1.56 o                         
   2   2   8         82.36         96.75         1.89 o                         
   3   2   8        189.87        198.84         3.27 o                         
   4   2   8        107.15        112.54         3.38 o                         
   5   2   8         17.94         23.16         0.74 o                         
   6   2   8        345.66        331.62         4.51 o                         
   7   2   8          0.06          0.12         0.39 o                         
   8   2   8         16.79         16.66         1.03 o                         
   9   2   8          0.00          1.36         0.62 o                         
 -12   3   8         80.07        100.82         2.38 o                         
 -11   3   8         42.98         45.59         1.39 o                         
 -10   3   8          0.00          1.38         0.41 o                         
  -9   3   8         57.56         60.74         1.60 o                         
  -8   3   8        145.92        126.32         2.72 o                         
  -7   3   8        271.81        282.56         5.80 o                         
  -6   3   8         36.00         31.16         0.55 o                         
  -5   3   8          8.43          5.05         0.28 o                         
  -4   3   8        330.19        316.34         4.90 o                         
  -3   3   8          1.69          3.48         0.26 o                         
  -2   3   8        110.53        106.58         2.02 o                         
  -1   3   8        302.69        309.13         4.32 o                         
   0   3   8         35.62         28.99         0.65 o                         
   1   3   8          9.67         11.72         0.35 o                         
   2   3   8        311.54        320.66         4.24 o                         
   3   3   8       2783.29       2770.50       159.62 o                         
   4   3   8        232.41        253.17         9.62 o                         
   5   3   8         15.77         15.85         0.57 o                         
   6   3   8        946.17        881.33        17.04 o                         
   7   3   8        293.24        297.58         5.54 o                         
   8   3   8          2.28          2.11         0.44 o                         
   9   3   8          4.15          9.03         0.91 o                         
 -11   4   8        109.11        105.93         2.43 o                         
 -10   4   8          0.57          0.81         0.40 o                         
  -9   4   8         43.22         40.92         1.04 o                         
  -8   4   8         89.76         99.08         3.07 o                         
  -7   4   8         25.00         19.28         0.61 o                         
  -6   4   8         19.37         22.23         0.63 o                         
  -5   4   8         24.33         24.23         1.39 o                         
  -4   4   8          0.10          0.21         0.24 o                         
  -3   4   8         33.29         35.10         0.59 o                         
  -2   4   8         97.36         89.75         1.34 o                         
  -1   4   8        142.01        167.72         2.51 o                         
   0   4   8        271.41        279.29         4.06 o                         
   1   4   8         18.73         21.36         0.71 o                         
   2   4   8        331.40        325.21         4.24 o                         
   3   4   8         47.03         52.51         1.50 o                         
   4   4   8        338.04        315.11         6.88 o                         
   5   4   8         62.24         66.68         2.03 o                         
   6   4   8         73.92         72.48         1.63 o                         
   7   4   8        191.71        196.88         3.43 o                         
   8   4   8          0.20          1.03         0.47 o                         
   9   4   8          8.43          6.91         1.06 o                         
 -11   5   8          0.13          0.69         0.43 o                         
 -10   5   8          6.90          5.92         0.51 o                         
  -9   5   8        148.64        131.30         2.00 o                         
  -8   5   8        316.95        314.15         4.40 o                         
  -7   5   8         44.35         44.59         0.93 o                         
  -6   5   8       1475.78       1487.26        16.31 o                         
  -5   5   8        140.03        139.61         3.47 o                         
  -4   5   8        190.65        217.98         2.40 o                         
  -3   5   8          3.31          2.87         0.28 o                         
  -2   5   8       2024.11       2014.06        29.33 o                         
  -1   5   8         26.50         30.93         1.03 o                         
   0   5   8        759.79        863.83        10.68 o                         
   1   5   8          0.45          0.33         0.35 o                         
   2   5   8         28.90         26.51         0.60 o                         
   3   5   8        118.63        122.19         3.55 o                         
   4   5   8        465.36        483.79        12.55 o                         
   5   5   8          1.29          3.08         0.47 o                         
   6   5   8         61.84         57.21         1.59 o                         
   7   5   8         17.37         15.11         0.56 o                         
   8   5   8        118.70        116.05         3.64 o                         
 -11   6   8        117.67        104.74         4.15 o                         
 -10   6   8         14.57         12.85         0.65 o                         
  -9   6   8        220.70        215.95         3.59 o                         
  -8   6   8        260.39        241.66         4.10 o                         
  -7   6   8         40.09         43.71         0.81 o                         
  -6   6   8       1396.61       1369.78        16.84 o                         
  -5   6   8        100.27         84.05         1.37 o                         
  -4   6   8        151.01        129.94         1.56 o                         
  -3   6   8          1.22          5.51         0.60 o                         
  -2   6   8         15.02         13.79         0.65 o                         
  -1   6   8         14.14         10.04         0.56 o                         
   0   6   8         13.60         16.67         0.46 o                         
   1   6   8        119.06        134.22         1.95 o                         
   2   6   8         64.98         72.42         1.27 o                         
   3   6   8         26.06         26.22         1.39 o                         
   4   6   8          8.66         12.07         0.47 o                         
   5   6   8          7.81          5.27         0.39 o                         
   6   6   8         67.26         64.38         1.38 o                         
   7   6   8          1.49          3.47         0.64 o                         
   8   6   8          4.49          3.41         0.52 o                         
 -11   7   8         13.47         13.09         0.64 o                         
 -10   7   8         52.86         52.77         2.06 o                         
  -9   7   8          2.16          6.33         0.68 o                         
  -8   7   8         34.56         29.05         1.24 o                         
  -7   7   8         88.16         77.05         1.96 o                         
  -6   7   8         37.65         33.64         0.74 o                         
  -5   7   8        180.75        180.98         4.27 o                         
  -4   7   8        763.63        728.22         8.14 o                         
  -3   7   8        443.14        444.32         8.95 o                         
  -2   7   8         83.15         78.11         1.11 o                         
  -1   7   8         25.30         19.26         0.55 o                         
   0   7   8          9.98          9.31         0.39 o                         
   1   7   8         53.18         55.73         1.36 o                         
   2   7   8          1.48          3.93         0.44 o                         
   3   7   8        267.96        273.14         5.30 o                         
   4   7   8        190.15        189.67         4.00 o                         
   5   7   8        286.89        284.52         3.43 o                         
   6   7   8         25.55         27.65         0.94 o                         
   7   7   8          1.39          1.73         0.53 o                         
   8   7   8          4.01          4.56         0.59 o                         
 -10   8   8         62.27         69.07         1.47 o                         
  -9   8   8        178.08        178.20         2.65 o                         
  -8   8   8          3.98          4.50         0.48 o                         
  -7   8   8        366.63        368.13         6.17 o                         
  -6   8   8       1054.19       1065.80        11.81 o                         
  -5   8   8       1079.03       1108.51        27.67 o                         
  -4   8   8        667.25        670.72         8.03 o                         
  -3   8   8        554.54        543.81         5.62 o                         
  -2   8   8          0.31          0.64         0.29 o                         
  -1   8   8          1.04          2.76         0.40 o                         
   0   8   8         53.53         40.74         0.85 o                         
   1   8   8          9.11          9.01         0.54 o                         
   2   8   8         22.74         15.53         0.63 o                         
   3   8   8          1.01          2.29         0.39 o                         
   4   8   8        192.89        195.34         3.74 o                         
   5   8   8        327.22        312.40        21.70 o                         
   6   8   8          6.06          5.20         0.39 o                         
   7   8   8          3.50          2.10         0.47 o                         
 -10   9   8         93.05         96.18         1.85 o                         
  -9   9   8          2.45          2.50         0.44 o                         
  -8   9   8         96.78         97.90         2.35 o                         
  -7   9   8          0.10          0.86         0.56 o                         
  -6   9   8        110.33        109.54         1.52 o                         
  -5   9   8        714.99        728.82         9.16 o                         
  -4   9   8         42.78         43.14         1.08 o                         
  -3   9   8        674.16        695.49         7.12 o                         
  -2   9   8        315.93        305.25         8.13 o                         
  -1   9   8         80.95         81.57         4.68 o                         
   0   9   8         66.49         63.23         1.44 o                         
   1   9   8         13.79         12.68         1.06 o                         
   2   9   8        164.39        135.39         2.03 o                         
   3   9   8        102.14        122.99         2.75 o                         
   4   9   8        363.83        345.15         6.53 o                         
   5   9   8          0.00          0.33         0.35 o                         
   6   9   8        191.34        176.54         2.92 o                         
   7   9   8        107.82        112.68         3.17 o                         
  -9  10   8         62.92         64.17         2.08 o                         
  -8  10   8         30.22         30.30         0.81 o                         
  -7  10   8          1.19          2.39         0.51 o                         
  -6  10   8         45.58         44.54         0.96 o                         
  -5  10   8         21.99         20.27         1.15 o                         
  -4  10   8          0.06          0.66         0.39 o                         
  -3  10   8         21.47         18.77         0.60 o                         
  -2  10   8         10.39         13.12         0.45 o                         
  -1  10   8        174.41        159.76         3.45 o                         
   0  10   8         65.12         52.78         1.48 o                         
   1  10   8         60.68         41.06         0.74 o                         
   2  10   8        450.18        431.32         7.05 o                         
   3  10   8         64.48         65.43         1.38 o                         
   4  10   8          8.66          8.23         0.48 o                         
   5  10   8          1.12          2.28         0.50 o                         
   6  10   8          0.02          0.29         0.34 o                         
  -9  11   8         10.99         10.08         0.76 o                         
  -8  11   8        124.14        143.25         2.23 o                         
  -7  11   8         26.51         29.72         0.87 o                         
  -6  11   8        157.62        175.59         2.58 o                         
  -5  11   8         90.81         90.39         6.55 o                         
  -4  11   8         24.50         26.76         1.09 o                         
  -3  11   8        247.22        257.00         4.04 o                         
  -2  11   8          1.49          2.75         0.40 o                         
  -1  11   8          0.19          0.30         0.18 o                         
   0  11   8         52.22         46.89         1.25 o                         
   1  11   8        289.44        275.91         3.56 o                         
   2  11   8         24.91         20.73         1.07 o                         
   3  11   8         11.04         10.19         0.41 o                         
   4  11   8         19.62         23.14         0.62 o                         
   5  11   8          1.38          1.65         0.33 o                         
   6  11   8         57.13         53.56         1.57 o                         
  -8  12   8         31.46         39.36         0.93 o                         
  -7  12   8          6.32          5.30         0.46 o                         
  -6  12   8        116.30        102.70         1.70 o                         
  -5  12   8          2.92          6.78         0.56 o                         
  -4  12   8        171.15        178.19         8.39 o                         
  -3  12   8        315.88        316.40         4.89 o                         
  -2  12   8         41.97         43.40         1.07 o                         
  -1  12   8        278.32        262.87         3.60 o                         
   0  12   8        147.83        148.25         2.22 o                         
   1  12   8          4.84          5.58         0.44 o                         
   2  12   8        493.85        435.84        44.77 o                         
   3  12   8        267.72        247.14        17.32 o                         
   4  12   8          2.64          5.05         0.51 o                         
   5  12   8        156.43        176.90         2.95 o                         
  -8  13   8         16.61         13.68         1.27 o                         
  -7  13   8         20.05         21.43         0.69 o                         
  -6  13   8         22.62         27.09         1.00 o                         
  -5  13   8          4.54          3.88         0.63 o                         
  -4  13   8         16.53         16.94         0.88 o                         
  -3  13   8          9.47          9.73         0.66 o                         
  -2  13   8          2.62          3.74         0.47 o                         
  -1  13   8         11.20         11.51         0.52 o                         
   0  13   8         11.80         13.69         0.65 o                         
   1  13   8         27.80         32.16         0.80 o                         
   2  13   8        236.03        238.51         3.33 o                         
   3  13   8          1.07          0.87         0.39 o                         
   4  13   8          0.47          0.26         0.23 o                         
  -6  14   8          8.91          9.07         0.58 o                         
  -5  14   8        216.39        254.07         5.01 o                         
  -4  14   8         94.45        107.16         5.12 o                         
  -3  14   8          3.03          2.58         0.57 o                         
  -2  14   8        125.46        131.68         2.34 o                         
  -1  14   8         17.32         20.51         0.84 o                         
   0  14   8         35.13         31.49         0.80 o                         
   1  14   8          2.08          1.60         0.41 o                         
   2  14   8        161.59        163.61         2.44 o                         
   3  14   8         75.00         90.27         1.54 o                         
  -4  15   8         47.21         42.96         5.72 o                         
  -3  15   8         50.54         47.65         1.50 o                         
  -2  15   8          1.13          1.27         0.43 o                         
  -1  15   8         84.19         97.16         2.87 o                         
   0  15   8          1.21          0.45         0.38 o                         
   1  15   8          6.08          4.12         0.43 o                         
   2  15   8         16.28         22.04         1.35 o                         
 -11   0   9          0.09          0.41         0.68 o                         
  -9   0   9        287.80        273.57         4.36 o                         
  -7   0   9        210.56        188.81         5.48 o                         
  -5   0   9         17.36         13.09         0.56 o                         
  -3   0   9        912.85        847.74        29.98 o                         
  -1   0   9          3.94          1.89         0.43 o                         
   1   0   9          5.29          4.05         0.51 o                         
   3   0   9          3.50          6.76         0.78 o                         
   5   0   9        269.64        277.62         9.85 o                         
   7   0   9         95.54        111.46         2.61 o                         
 -11   1   9          1.83          0.63         0.40 o                         
 -10   1   9        220.53        213.53         4.79 o                         
  -9   1   9          0.30          0.67         0.40 o                         
  -8   1   9        213.71        207.70         2.63 o                         
  -7   1   9        178.79        194.32         2.46 o                         
  -6   1   9          9.59          8.77         0.32 o                         
  -5   1   9        125.19        117.25         1.43 o                         
  -4   1   9          2.47          3.16         0.30 o                         
  -3   1   9        524.97        537.60         5.13 o                         
  -2   1   9        267.72        265.09         2.48 o                         
  -1   1   9        238.34        212.43         2.36 o                         
   0   1   9        219.10        213.84         3.28 o                         
   1   1   9        221.59        224.19         2.76 o                         
   2   1   9         23.20         19.24         0.64 o                         
   3   1   9        499.51        488.89         7.38 o                         
   4   1   9        162.02        164.25         3.26 o                         
   5   1   9         18.14         19.76         1.06 o                         
   6   1   9        102.22         91.52         1.59 o                         
   7   1   9        124.09        108.37         2.55 o                         
   8   1   9         63.45         62.09         1.41 o                         
 -11   2   9          7.01          5.57         0.47 o                         
 -10   2   9          5.82          2.39         0.47 o                         
  -9   2   9        201.59        196.12         2.81 o                         
  -8   2   9         64.50         63.18         1.34 o                         
  -7   2   9        117.70        105.37         1.48 o                         
  -6   2   9        113.64        103.16         1.64 o                         
  -5   2   9          6.31          7.96         0.35 o                         
  -4   2   9         87.50         73.90         0.86 o                         
  -3   2   9          0.01          1.44         0.24 o                         
  -2   2   9        265.17        267.67         3.73 o                         
  -1   2   9        181.10        179.03         2.23 o                         
   0   2   9        103.49         97.77         1.52 o                         
   1   2   9         68.00         77.39         1.18 o                         
   2   2   9       1046.99       1063.60        12.44 o                         
   3   2   9         36.63         43.16         1.77 o                         
   4   2   9          3.30          6.49         0.59 o                         
   5   2   9         35.25         28.11         0.71 o                         
   6   2   9          2.03          1.15         0.45 o                         
   7   2   9         10.18         11.78         0.58 o                         
   8   2   9        106.08        123.40         2.54 o                         
 -11   3   9          2.51          1.10         0.40 o                         
 -10   3   9        238.58        260.82         3.93 o                         
  -9   3   9          0.54          0.58         0.44 o                         
  -8   3   9        183.38        182.00         3.55 o                         
  -7   3   9         15.06         12.31         1.08 o                         
  -6   3   9        208.28        199.98         2.48 o                         
  -5   3   9         14.55          9.66         0.48 o                         
  -4   3   9        127.81        122.87         2.09 o                         
  -3   3   9        201.60        212.53         2.83 o                         
  -2   3   9        178.15        147.70         3.42 o                         
  -1   3   9         45.45         44.80         0.65 o                         
   0   3   9       1488.80       1440.78        27.75 o                         
   1   3   9        558.83        577.95         9.03 o                         
   2   3   9       1256.11       1202.73        41.64 o                         
   3   3   9       1237.20       1208.79        50.54 o                         
   4   3   9         74.86         70.57         1.73 o                         
   5   3   9          5.22          4.80         0.69 o                         
   6   3   9        262.45        251.85         3.29 o                         
   7   3   9          0.03          0.50         0.37 o                         
   8   3   9          6.00          5.72         0.45 o                         
 -11   4   9         14.23         17.04         0.70 o                         
 -10   4   9         93.43         98.36         1.63 o                         
  -9   4   9        189.41        181.98         3.72 o                         
  -8   4   9         61.45         54.81         1.05 o                         
  -7   4   9        227.95        230.59         5.93 o                         
  -6   4   9        759.11        749.28         9.38 o                         
  -5   4   9        156.57        142.82         2.08 o                         
  -4   4   9         81.75         77.31         1.04 o                         
  -3   4   9        475.30        444.34         5.07 o                         
  -2   4   9        322.28        328.00         3.49 o                         
  -1   4   9          0.95          1.37         0.38 o                         
   0   4   9        209.69        231.27         3.68 o                         
   1   4   9         46.43         55.77         1.34 o                         
   2   4   9        172.38        162.30         2.08 o                         
   3   4   9         10.31         18.80         0.61 o                         
   4   4   9        131.57        134.03         3.45 o                         
   5   4   9         36.11         43.72         1.07 o                         
   6   4   9        118.31        123.68         2.90 o                         
   7   4   9          9.89          8.16         0.47 o                         
   8   4   9         10.89          9.56         1.12 o                         
 -11   5   9         64.11         60.59         1.87 o                         
 -10   5   9         34.92         32.03         0.80 o                         
  -9   5   9          5.74          6.61         0.48 o                         
  -8   5   9          0.33          1.25         0.40 o                         
  -7   5   9         87.84         87.15         1.30 o                         
  -6   5   9          0.98          1.36         0.39 o                         
  -5   5   9        635.63        663.89         9.99 o                         
  -4   5   9        371.60        333.58         4.38 o                         
  -3   5   9         11.15         14.53         0.47 o                         
  -2   5   9        100.39        103.24         1.43 o                         
  -1   5   9         11.66         16.13         1.06 o                         
   0   5   9          2.90          0.83         0.30 o                         
   1   5   9         74.54         75.62         1.13 o                         
   2   5   9         15.02         19.57         0.68 o                         
   3   5   9         91.82         91.87         2.29 o                         
   4   5   9        157.48        139.34         2.94 o                         
   5   5   9         30.36         19.09         2.18 o                         
   6   5   9         41.97         40.98         0.93 o                         
   7   5   9        153.95        154.59         2.33 o                         
 -10   6   9          3.63          4.02         0.50 o                         
  -9   6   9         55.41         51.63         1.03 o                         
  -8   6   9         36.87         43.75         0.84 o                         
  -7   6   9        605.08        593.29         8.74 o                         
  -6   6   9          2.51          3.56         0.45 o                         
  -5   6   9        100.85         94.70         1.52 o                         
  -4   6   9        689.83        707.04         7.23 o                         
  -3   6   9         75.60         81.15         1.18 o                         
  -2   6   9          0.40          2.34         0.32 o                         
  -1   6   9          8.26          7.48         0.41 o                         
   0   6   9         49.82         46.48         1.04 o                         
   1   6   9         37.34         34.66         2.46 o                         
   2   6   9        237.95        219.39         3.10 o                         
   3   6   9          7.28          6.04         0.39 o                         
   4   6   9          0.01          0.19         0.33 o                         
   5   6   9          7.89          8.73         0.50 o                         
   6   6   9         15.30         15.52         0.73 o                         
   7   6   9         29.66         36.19         0.95 o                         
 -10   7   9          9.00          9.94         0.77 o                         
  -9   7   9         38.03         41.63         1.14 o                         
  -8   7   9          0.07          0.30         0.37 o                         
  -7   7   9          6.86          9.98         0.52 o                         
  -6   7   9        283.26        276.41         4.29 o                         
  -5   7   9         40.57         42.06         0.99 o                         
  -4   7   9        220.94        225.80         3.96 o                         
  -3   7   9         37.34         35.84         1.59 o                         
  -2   7   9        137.64        147.90         2.47 o                         
  -1   7   9         33.74         37.00         0.93 o                         
   0   7   9         57.72         61.38         0.97 o                         
   1   7   9         12.23          9.38         0.42 o                         
   2   7   9        133.63        151.31         4.11 o                         
   3   7   9          0.57          0.25         0.44 o                         
   4   7   9         42.46         52.91         1.34 o                         
   5   7   9        266.35        276.26         7.30 o                         
   6   7   9         67.76         75.36         2.26 o                         
   7   7   9          0.65          0.32         0.85 o                         
 -10   8   9          0.28          0.51         0.41 o                         
  -9   8   9         70.55         83.10         2.80 o                         
  -8   8   9          0.84          2.00         0.36 o                         
  -7   8   9          0.00          0.06         0.32 o                         
  -6   8   9        203.26        214.80         3.43 o                         
  -5   8   9        165.33        149.16         2.19 o                         
  -4   8   9         10.20         12.53         0.66 o                         
  -3   8   9        205.97        188.11         2.65 o                         
  -2   8   9        194.01        186.51         3.03 o                         
  -1   8   9        212.91        216.27         4.31 o                         
   0   8   9         13.20          8.65         0.50 o                         
   1   8   9          0.01          0.55         0.30 o                         
   2   8   9        184.45        182.22         2.30 o                         
   3   8   9         12.54         17.00         0.79 o                         
   4   8   9        458.03        462.11        10.29 o                         
   5   8   9         27.60         32.02         0.91 o                         
   6   8   9          0.74          0.34         0.37 o                         
  -9   9   9          9.09         11.04         0.69 o                         
  -8   9   9         56.25         55.72         1.54 o                         
  -7   9   9        312.18        338.23         4.03 o                         
  -6   9   9        893.64        942.91        11.79 o                         
  -5   9   9          1.02          1.80         0.37 o                         
  -4   9   9         87.11         83.17         1.51 o                         
  -3   9   9        273.04        256.67         5.55 o                         
  -2   9   9        349.27        347.86         4.53 o                         
  -1   9   9          0.89          1.30         0.30 o                         
   0   9   9         93.50         78.24         1.16 o                         
   1   9   9          4.51         10.91         0.46 o                         
   2   9   9         54.24         57.16         0.94 o                         
   3   9   9          2.72          1.57         0.36 o                         
   4   9   9        116.50        118.39         3.00 o                         
   5   9   9          0.00          0.31         0.31 o                         
   6   9   9          3.70          7.12         0.52 o                         
  -9  10   9          8.48          4.59         0.45 o                         
  -8  10   9         62.63         59.72         1.19 o                         
  -7  10   9         10.11         10.00         0.73 o                         
  -6  10   9        371.23        383.04         5.62 o                         
  -5  10   9          0.07          0.99         0.41 o                         
  -4  10   9        174.50        185.10         3.05 o                         
  -3  10   9         27.19         31.46         0.89 o                         
  -2  10   9         26.88         20.86         0.51 o                         
  -1  10   9         33.78         29.90         1.00 o                         
   0  10   9         26.42         41.35         0.83 o                         
   1  10   9         15.90         17.08         0.84 o                         
   2  10   9          1.55          2.47         0.33 o                         
   3  10   9         43.81         41.75         1.24 o                         
   4  10   9         18.33         24.24         0.70 o                         
   5  10   9         50.65         77.23         1.51 o                         
  -8  11   9        103.67        113.47         1.88 o                         
  -7  11   9        206.92        229.94         3.85 o                         
  -6  11   9         32.61         31.55         1.34 o                         
  -5  11   9         39.26         30.52         1.14 o                         
  -4  11   9         62.27         70.45         8.35 o                         
  -3  11   9          0.01          0.73         0.31 o                         
  -2  11   9        104.12         99.26         4.94 o                         
  -1  11   9          0.07          0.07         0.29 o                         
   0  11   9         79.79         84.72         1.22 o                         
   1  11   9        290.05        276.09         5.64 o                         
   2  11   9        149.75        153.21         3.46 o                         
   3  11   9         36.96         47.85         0.84 o                         
   4  11   9         12.22         13.07         0.54 o                         
   5  11   9         76.48         81.66         2.10 o                         
  -8  12   9         26.56         28.96         1.74 o                         
  -7  12   9        141.85        167.96         2.86 o                         
  -6  12   9         32.65         27.02         0.84 o                         
  -5  12   9        342.60        357.29         9.44 o                         
  -4  12   9          2.03          1.85         0.97 o                         
  -3  12   9         46.71         60.70         1.32 o                         
  -2  12   9          0.49          1.05         0.42 o                         
  -1  12   9         54.71         55.70         1.09 o                         
   0  12   9          0.05         -0.01         0.46 o                         
   1  12   9         53.06         40.69         8.61 o                         
   2  12   9        152.42        122.23        13.80 o                         
   3  12   9          0.59          0.11         0.26 o                         
   4  12   9         43.13         47.04         1.45 o                         
  -6  13   9          1.00          2.96         0.48 o                         
  -5  13   9         43.59         52.75         2.19 o                         
  -4  13   9          1.40          2.07         0.59 o                         
  -3  13   9         42.54         46.80         3.12 o                         
  -2  13   9         20.08         21.53         0.75 o                         
  -1  13   9         53.55         63.95         1.83 o                         
   0  13   9          8.51         10.08         0.60 o                         
   1  13   9         55.99         51.84         1.06 o                         
   2  13   9         12.24         18.62         0.74 o                         
   3  13   9         39.78         37.84         1.83 o                         
  -5  14   9          8.00          6.80         0.93 o                         
  -4  14   9         52.59         48.99         1.52 o                         
  -3  14   9          2.03          3.59         1.12 o                         
  -2  14   9          1.12          0.17         0.43 o                         
  -1  14   9         33.81         42.26         1.80 o                         
   0  14   9          5.13          3.83         0.41 o                         
   1  14   9         21.73         21.82         0.92 o                         
   2  14   9          2.67          3.18         1.18 o                         
 -10   0  10         25.70         36.03         1.28 o                         
  -8   0  10        670.78        676.06        12.18 o                         
  -6   0  10         16.68         17.00         1.91 o                         
  -4   0  10         76.71         62.54         1.31 o                         
  -2   0  10        340.66        325.84         4.95 o                         
   0   0  10        308.24        306.12         5.38 o                         
   2   0  10          2.98          4.59         0.82 o                         
   4   0  10        365.49        341.84        11.06 o                         
   6   0  10         74.91         75.50         1.97 o                         
 -11   1  10         32.18         29.29         0.92 o                         
 -10   1  10         13.39         11.21         0.55 o                         
  -9   1  10          6.06          3.65         0.52 o                         
  -8   1  10         54.76         54.77         1.14 o                         
  -7   1  10         49.05         45.70         0.87 o                         
  -6   1  10         42.81         40.22         0.99 o                         
  -5   1  10         14.22         10.92         0.37 o                         
  -4   1  10        314.85        314.24         5.33 o                         
  -3   1  10        570.70        523.69         4.71 o                         
  -2   1  10          6.01          4.44         0.28 o                         
  -1   1  10        580.40        533.55         7.64 o                         
   0   1  10        170.36        159.82         1.99 o                         
   1   1  10        648.87        673.24         7.62 o                         
   2   1  10        582.81        615.00        15.19 o                         
   3   1  10         43.79         42.65         1.40 o                         
   4   1  10        738.46        749.99        12.52 o                         
   5   1  10          2.98          5.31         0.64 o                         
   6   1  10        170.99        169.73         2.54 o                         
   7   1  10         68.25         59.37         1.20 o                         
 -11   2  10         12.69         14.81         0.72 o                         
 -10   2  10        274.30        280.70         3.92 o                         
  -9   2  10         73.48         67.99         1.60 o                         
  -8   2  10        106.42        100.62         1.64 o                         
  -7   2  10        123.43        123.28         3.25 o                         
  -6   2  10        351.30        329.17         3.92 o                         
  -5   2  10        211.32        179.51         2.66 o                         
  -4   2  10        492.33        481.74         5.05 o                         
  -3   2  10        432.79        412.02         4.93 o                         
  -2   2  10         70.97         58.55         1.03 o                         
  -1   2  10        383.52        384.15         4.74 o                         
   0   2  10         43.34         43.54         0.94 o                         
   1   2  10        961.17        970.81        10.98 o                         
   2   2  10         16.67         25.80         0.86 o                         
   3   2  10         71.69         78.27         4.88 o                         
   4   2  10         10.14          9.56         0.85 o                         
   5   2  10        208.01        201.43         3.83 o                         
   6   2  10         21.48         14.12         0.65 o                         
   7   2  10          8.53         10.55         0.76 o                         
 -11   3  10          2.21          1.21         0.64 o                         
 -10   3  10         22.91         21.42         1.09 o                         
  -9   3  10          8.17         11.13         0.53 o                         
  -8   3  10         12.03         14.16         0.55 o                         
  -7   3  10         63.32         57.84         1.28 o                         
  -6   3  10         14.83         13.29         0.51 o                         
  -5   3  10         82.35         73.80         1.14 o                         
  -4   3  10         29.73         31.39         0.66 o                         
  -3   3  10        711.90        720.74         8.82 o                         
  -2   3  10         61.46         70.92         1.01 o                         
  -1   3  10         23.22         21.17         0.66 o                         
   0   3  10          4.71          4.78         0.56 o                         
   1   3  10         83.50         84.21         1.56 o                         
   2   3  10        464.18        500.93        12.07 o                         
   3   3  10         95.96         99.83         5.20 o                         
   4   3  10         24.17         28.38         0.88 o                         
   5   3  10          0.46          1.29         0.44 o                         
   6   3  10         11.85          9.63         0.48 o                         
   7   3  10          0.09          0.02         0.45 o                         
 -10   4  10          2.57          2.83         0.42 o                         
  -9   4  10        109.69        105.64         1.70 o                         
  -8   4  10        100.54         96.28         1.57 o                         
  -7   4  10        562.93        558.67         6.40 o                         
  -6   4  10         17.14         16.46         1.03 o                         
  -5   4  10        173.72        166.59         2.56 o                         
  -4   4  10         53.32         51.72         0.89 o                         
  -3   4  10         32.39         28.98         0.58 o                         
  -2   4  10         26.30         26.81         0.73 o                         
  -1   4  10         21.79         25.60         0.65 o                         
   0   4  10          3.60          4.78         0.43 o                         
   1   4  10         21.90         30.42         0.66 o                         
   2   4  10        192.27        179.02         3.57 o                         
   3   4  10        510.59        521.66         6.68 o                         
   4   4  10         39.89         52.97         2.52 o                         
   5   4  10        489.12        507.83         8.78 o                         
   6   4  10         35.84         40.91         1.89 o                         
   7   4  10         34.10         43.58         2.78 o                         
 -10   5  10         48.20         47.02         0.99 o                         
  -9   5  10          8.65          6.05         0.51 o                         
  -8   5  10         73.12         68.47         1.71 o                         
  -7   5  10          0.64          0.21         0.33 o                         
  -6   5  10        144.48        142.96         3.26 o                         
  -5   5  10        180.52        172.05         2.83 o                         
  -4   5  10        741.99        685.72         7.72 o                         
  -3   5  10        192.15        178.40         2.49 o                         
  -2   5  10          0.28          1.18         0.43 o                         
  -1   5  10          4.54          2.69         0.36 o                         
   0   5  10        306.42        267.06         3.20 o                         
   1   5  10        330.08        292.77         3.84 o                         
   2   5  10         88.93         90.36         1.32 o                         
   3   5  10        329.51        340.68         5.20 o                         
   4   5  10        156.45        162.13         2.75 o                         
   5   5  10        587.82        564.04        13.87 o                         
   6   5  10          2.41          0.73         0.39 o                         
 -10   6  10         36.50         32.53         0.80 o                         
  -9   6  10         13.66         17.42         0.68 o                         
  -8   6  10        245.67        252.69         3.13 o                         
  -7   6  10        595.81        544.77         6.25 o                         
  -6   6  10        665.30        673.19         9.91 o                         
  -5   6  10         14.10         14.08         0.74 o                         
  -4   6  10         22.98         22.96         0.61 o                         
  -3   6  10        108.21        114.41         1.95 o                         
  -2   6  10          0.00          0.21         0.29 o                         
  -1   6  10         44.51         46.03         1.09 o                         
   0   6  10        115.95        102.63         3.03 o                         
   1   6  10         96.68         73.80         1.26 o                         
   2   6  10         33.68         37.14         0.83 o                         
   3   6  10         56.68         59.61         1.52 o                         
   4   6  10          0.07          0.78         0.43 o                         
   5   6  10         44.30         63.19         1.34 o                         
   6   6  10          0.51          0.71         0.54 o                         
  -9   7  10         11.85         11.22         0.50 o                         
  -8   7  10         14.93         18.19         0.64 o                         
  -7   7  10         90.52        100.65         1.46 o                         
  -6   7  10         40.78         41.24         1.23 o                         
  -5   7  10         25.04         19.92         0.71 o                         
  -4   7  10          5.13         10.23         0.46 o                         
  -3   7  10          3.07          2.78         0.36 o                         
  -2   7  10         18.16         18.43         0.56 o                         
  -1   7  10         91.11         83.32         1.36 o                         
   0   7  10         99.54        104.31         1.85 o                         
   1   7  10          0.22          0.09         0.33 o                         
   2   7  10        323.33        292.21         3.49 o                         
   3   7  10          1.88          1.59         0.40 o                         
   4   7  10          2.73          5.00         0.44 o                         
   5   7  10         72.70         65.90         1.72 o                         
   6   7  10        130.12        153.14         3.22 o                         
  -9   8  10          0.14          0.68         0.42 o                         
  -8   8  10         68.36         71.15         1.16 o                         
  -7   8  10        338.64        337.29         4.03 o                         
  -6   8  10          0.13          0.71         0.37 o                         
  -5   8  10         10.84         12.42         0.58 o                         
  -4   8  10         79.71         77.04         1.84 o                         
  -3   8  10        172.74        171.04         4.19 o                         
  -2   8  10        299.45        278.30         4.42 o                         
  -1   8  10         28.52         20.26         0.54 o                         
   0   8  10        262.89        254.90         3.43 o                         
   1   8  10          2.73          8.87         0.42 o                         
   2   8  10         10.76         13.14         0.51 o                         
   3   8  10         25.89         27.75         0.77 o                         
   4   8  10        165.82        174.15         6.52 o                         
   5   8  10        129.58        153.99         2.80 o                         
  -9   9  10         27.77         21.19         1.44 o                         
  -8   9  10        140.99        131.46         3.71 o                         
  -7   9  10          5.57          6.46         0.46 o                         
  -6   9  10         15.82         17.71         0.65 o                         
  -5   9  10          4.01          5.86         0.47 o                         
  -4   9  10         51.11         49.84         0.95 o                         
  -3   9  10          4.84          8.57         0.43 o                         
  -2   9  10         17.14         23.07         0.56 o                         
  -1   9  10        577.51        576.07         9.70 o                         
   0   9  10         12.87         13.04         0.50 o                         
   1   9  10          5.66          4.35         0.43 o                         
   2   9  10         50.93         62.04         1.00 o                         
   3   9  10         11.94          8.25         0.41 o                         
   4   9  10         53.94         58.97         1.59 o                         
   5   9  10         11.41         13.01         1.29 o                         
  -8  10  10         20.17         27.03         1.02 o                         
  -7  10  10         11.59         10.28         0.52 o                         
  -6  10  10         23.96         34.01         0.91 o                         
  -5  10  10         19.39         16.98         0.62 o                         
  -4  10  10         15.36         18.42         0.59 o                         
  -3  10  10          0.56          0.69         0.31 o                         
  -2  10  10          6.89          7.51         0.37 o                         
  -1  10  10          5.69          7.31         0.37 o                         
   0  10  10          0.02          0.09         0.28 o                         
   1  10  10         92.49         98.72         1.53 o                         
   2  10  10         19.10         26.98         0.60 o                         
   3  10  10          0.04          0.19         0.29 o                         
   4  10  10        126.61        151.10         3.81 o                         
  -7  11  10         75.52         88.53         1.75 o                         
  -6  11  10         62.85         75.44         2.66 o                         
  -5  11  10          0.34          0.33         0.28 o                         
  -4  11  10        169.98        149.06        13.40 o                         
  -3  11  10         33.83         29.03         1.03 o                         
  -2  11  10          4.15          3.93         0.34 o                         
  -1  11  10         49.10         50.51         1.26 o                         
   0  11  10          1.64          1.62         0.32 o                         
   1  11  10         83.65         71.87         1.41 o                         
   2  11  10        111.56        107.10         2.08 o                         
   3  11  10          3.03          3.80         0.33 o                         
   4  11  10         14.96         19.83         1.27 o                         
  -6  12  10         11.24         14.64         0.88 o                         
  -5  12  10          4.70          4.45         0.65 o                         
  -4  12  10         49.96         66.55         1.80 o                         
  -3  12  10          4.92          5.90         0.65 o                         
  -2  12  10        110.15        100.71         2.61 o                         
  -1  12  10          6.86          5.43         0.44 o                         
   0  12  10        140.45        152.82         3.22 o                         
   1  12  10        165.66        170.05         4.04 o                         
   2  12  10         55.64         57.10         2.37 o                         
  -4  13  10         11.94         18.52         0.96 o                         
  -3  13  10          0.02          0.04         0.40 o                         
  -2  13  10         41.06         38.78         1.02 o                         
  -1  13  10         16.85         11.47         0.74 o                         
   0  13  10          8.16          7.23         0.55 o                         
   1  13  10          4.42          5.78         0.53 o                         
  -9   0  11          0.98          0.44         0.55 o                         
  -7   0  11         13.54         10.36         0.77 o                         
  -5   0  11         43.14         40.26         0.87 o                         
  -3   0  11        159.57        156.10         5.71 o                         
  -1   0  11        380.59        389.94         8.43 o                         
   1   0  11        819.80        817.58        11.87 o                         
   3   0  11         36.81         31.80         0.97 o                         
   5   0  11          5.11          6.82         0.75 o                         
 -10   1  11         39.77         48.73         1.19 o                         
  -9   1  11        124.08        108.83         2.18 o                         
  -8   1  11          8.23          7.50         0.49 o                         
  -7   1  11         35.00         28.65         0.76 o                         
  -6   1  11        101.06        106.16         1.52 o                         
  -5   1  11        160.00        142.79         2.56 o                         
  -4   1  11          0.56          0.60         0.35 o                         
  -3   1  11        327.03        312.95         4.66 o                         
  -2   1  11        259.79        231.25         3.33 o                         
  -1   1  11         46.18         52.32         1.17 o                         
   0   1  11        141.48        132.61         2.96 o                         
   1   1  11        403.78        391.74         5.15 o                         
   2   1  11          4.66          4.52         0.49 o                         
   3   1  11        397.52        366.01        14.49 o                         
   4   1  11         41.97         49.33         1.64 o                         
   5   1  11         42.52         36.72         1.60 o                         
   6   1  11          8.67          7.90         0.49 o                         
 -10   2  11          0.00          0.04         0.43 o                         
  -9   2  11         36.23         40.18         1.99 o                         
  -8   2  11        103.97        117.62         1.86 o                         
  -7   2  11         52.89         51.41         1.03 o                         
  -6   2  11        163.82        165.60         2.84 o                         
  -5   2  11        540.68        523.17         6.04 o                         
  -4   2  11         46.38         47.98         0.89 o                         
  -3   2  11        173.90        172.67         2.04 o                         
  -2   2  11        129.13        135.26         1.83 o                         
  -1   2  11          0.50          0.85         0.37 o                         
   0   2  11         91.86         90.09         1.81 o                         
   1   2  11         18.90         15.93         0.58 o                         
   2   2  11         10.76         10.74         0.51 o                         
   3   2  11         71.43         68.31         1.42 o                         
   4   2  11         51.25         42.11         1.11 o                         
   5   2  11          0.47          2.91         0.43 o                         
   6   2  11         32.98         37.61         1.03 o                         
 -10   3  11         16.54         18.83         0.65 o                         
  -9   3  11          0.08          0.00         0.36 o                         
  -8   3  11        196.18        197.44         3.25 o                         
  -7   3  11         31.08         28.96         0.74 o                         
  -6   3  11          1.04          2.00         0.35 o                         
  -5   3  11        156.73        150.98         2.61 o                         
  -4   3  11        346.12        336.18         4.47 o                         
  -3   3  11        138.37        125.41         1.90 o                         
  -2   3  11        295.07        302.81         4.03 o                         
  -1   3  11        120.22        125.65         2.19 o                         
   0   3  11         16.68         20.03         0.55 o                         
   1   3  11         71.53         80.81         3.29 o                         
   2   3  11        133.27        134.95         3.60 o                         
   3   3  11          4.25          6.28         0.46 o                         
   4   3  11         90.33         85.79         1.47 o                         
   5   3  11          6.87          7.17         0.47 o                         
   6   3  11         34.88         31.72         0.96 o                         
 -10   4  11          1.51          0.76         0.46 o                         
  -9   4  11         94.53         90.00         1.75 o                         
  -8   4  11        189.07        197.13         3.24 o                         
  -7   4  11        443.04        444.42         5.19 o                         
  -6   4  11         59.65         60.11         1.25 o                         
  -5   4  11         77.43         85.65         1.44 o                         
  -4   4  11         97.70         94.50         1.91 o                         
  -3   4  11          0.40          0.36         0.36 o                         
  -2   4  11         90.02         92.54         2.51 o                         
  -1   4  11         59.95         58.13         1.23 o                         
   0   4  11          0.04          0.47         0.32 o                         
   1   4  11        141.06        132.99         2.92 o                         
   2   4  11         26.00         29.78         1.46 o                         
   3   4  11        282.96        284.47         8.03 o                         
   4   4  11         44.60         33.30         2.08 o                         
   5   4  11         30.50         29.21         1.72 o                         
 -10   5  11          1.85          5.47         0.91 o                         
  -9   5  11        139.78        136.28         2.08 o                         
  -8   5  11          0.03          2.39         0.40 o                         
  -7   5  11          6.22          4.61         0.44 o                         
  -6   5  11         10.25         11.90         0.85 o                         
  -5   5  11        105.33        100.14         1.85 o                         
  -4   5  11         48.70         45.86         1.75 o                         
  -3   5  11        188.40        183.71         2.99 o                         
  -2   5  11         17.39         20.72         0.76 o                         
  -1   5  11         92.88         93.23         2.50 o                         
   0   5  11         25.95         18.50         0.90 o                         
   1   5  11          6.76         16.47         0.56 o                         
   2   5  11        100.55         96.26         2.88 o                         
   3   5  11         23.92         28.47         1.06 o                         
   4   5  11         98.97         93.47         1.77 o                         
   5   5  11          0.12          0.10         0.37 o                         
  -9   6  11         36.95         40.23         0.92 o                         
  -8   6  11        341.11        329.62         5.71 o                         
  -7   6  11        127.50        141.54         2.18 o                         
  -6   6  11          7.58          4.86         0.44 o                         
  -5   6  11          2.33          3.38         0.60 o                         
  -4   6  11         36.23         41.46         1.03 o                         
  -3   6  11         95.29         93.71         1.77 o                         
  -2   6  11        125.49        126.39         2.41 o                         
  -1   6  11        219.63        198.72         2.49 o                         
   0   6  11         26.09         29.29         0.65 o                         
   1   6  11         12.02         14.88         0.48 o                         
   2   6  11        140.98        147.76         3.06 o                         
   3   6  11          1.01          0.84         0.39 o                         
   4   6  11          3.38          6.20         0.44 o                         
   5   6  11         22.49         20.54         0.63 o                         
  -9   7  11         57.86         63.70         2.56 o                         
  -8   7  11          1.62          2.79         0.39 o                         
  -7   7  11        312.13        310.11         4.28 o                         
  -6   7  11          3.15          1.16         0.36 o                         
  -5   7  11         36.56         37.84         1.11 o                         
  -4   7  11         40.66         40.33         0.85 o                         
  -3   7  11        199.09        206.49         2.57 o                         
  -2   7  11         32.58         26.88         0.62 o                         
  -1   7  11         83.83         81.15         1.29 o                         
   0   7  11          6.08         10.89         0.43 o                         
   1   7  11         16.00         22.33         0.57 o                         
   2   7  11        107.37         88.39         1.84 o                         
   3   7  11          3.00          3.21         0.45 o                         
   4   7  11         10.20          7.07         0.54 o                         
  -8   8  11        201.38        196.47         2.54 o                         
  -7   8  11          0.07          0.94         0.34 o                         
  -6   8  11         26.01         25.68         1.14 o                         
  -5   8  11        310.82        326.17         5.00 o                         
  -4   8  11          0.00          0.31         0.34 o                         
  -3   8  11          4.73          4.02         0.43 o                         
  -2   8  11         10.12          9.56         0.50 o                         
  -1   8  11        226.67        206.17         2.56 o                         
   0   8  11        102.89        101.44         1.70 o                         
   1   8  11         15.64         18.77         0.58 o                         
   2   8  11         78.68         85.59         3.25 o                         
   3   8  11        271.29        309.92         5.86 o                         
   4   8  11         37.74         49.76         4.27 o                         
  -8   9  11          2.24          4.83         1.35 o                         
  -7   9  11        154.29        164.17         3.90 o                         
  -6   9  11        135.86        153.57         2.75 o                         
  -5   9  11         99.63        106.67         3.23 o                         
  -4   9  11         37.75         51.83         0.99 o                         
  -3   9  11         32.10         34.28         0.87 o                         
  -2   9  11        165.26        180.03         2.55 o                         
  -1   9  11         39.71         29.97         0.69 o                         
   0   9  11         24.14         23.87         0.68 o                         
   1   9  11         68.76         70.27         1.09 o                         
   2   9  11         57.77         75.52         1.20 o                         
   3   9  11          1.84          4.02         0.39 o                         
  -7  10  11        108.10        106.25         3.95 o                         
  -6  10  11          0.08          0.18         0.32 o                         
  -5  10  11          3.84          7.53         0.48 o                         
  -4  10  11          8.85         10.38         0.45 o                         
  -3  10  11          7.49         11.08         0.45 o                         
  -2  10  11         47.88         58.19         1.05 o                         
  -1  10  11         55.15         55.31         1.38 o                         
   0  10  11         34.09         39.31         0.77 o                         
   1  10  11         32.94         40.37         0.82 o                         
   2  10  11         61.32         49.70         0.86 o                         
  -5  11  11         35.83         36.60         5.16 o                         
  -4  11  11         85.73         78.24         8.83 o                         
  -3  11  11          4.95          1.68         0.31 o                         
  -2  11  11          3.29          2.02         0.31 o                         
  -1  11  11          6.47          8.63         0.37 o                         
   0  11  11         10.43          8.59         0.41 o                         
   1  11  11          4.03          3.71         0.31 o                         
   2  11  11         72.98         73.07         2.65 o                         
  -3  12  11          7.86          5.91         0.51 o                         
  -2  12  11          0.23          0.52         0.40 o                         
  -1  12  11         39.38         30.13         0.89 o                         
   0  12  11         10.70          5.50         5.26 o                         
  -8   0  12        257.30        234.20         6.75 o                         
  -6   0  12          0.48          1.17         0.57 o                         
  -4   0  12        600.00        537.23         8.00 o                         
  -2   0  12        112.54        151.05         3.18 o                         
   0   0  12       2550.59       2472.51        51.15 o                         
   2   0  12         46.70         54.42         3.61 o                         
   4   0  12         53.21         60.27         4.59 o                         
  -9   1  12          9.78          8.44         0.70 o                         
  -8   1  12         90.04         76.46         1.59 o                         
  -7   1  12         10.49         10.48         0.62 o                         
  -6   1  12        234.14        219.63         3.62 o                         
  -5   1  12          2.47          1.91         0.41 o                         
  -4   1  12        395.60        385.77         4.17 o                         
  -3   1  12         80.31         73.34         1.32 o                         
  -2   1  12         58.16         50.79         0.92 o                         
  -1   1  12         41.33         37.73         1.68 o                         
   0   1  12        985.65        978.77        10.94 o                         
   1   1  12          0.62          0.08         0.36 o                         
   2   1  12        149.53        162.60         2.39 o                         
   3   1  12        140.88        139.36         7.42 o                         
   4   1  12          7.57          5.01         0.48 o                         
   5   1  12          1.76          1.71         0.97 o                         
  -9   2  12          8.80          9.34         0.57 o                         
  -8   2  12         46.86         38.88         1.03 o                         
  -7   2  12          7.77          5.51         0.43 o                         
  -6   2  12        293.81        261.68         3.23 o                         
  -5   2  12         10.08          7.57         0.49 o                         
  -4   2  12        112.89        112.42         1.78 o                         
  -3   2  12         84.32         75.58         1.32 o                         
  -2   2  12         65.44         71.70         1.14 o                         
  -1   2  12        417.46        391.16         5.12 o                         
   0   2  12          5.29          4.35         0.43 o                         
   1   2  12        138.52        118.76         2.56 o                         
   2   2  12         34.24         35.10         0.96 o                         
   3   2  12          0.29          0.08         0.36 o                         
   4   2  12         75.96         77.15         2.61 o                         
  -9   3  12         73.32         71.91         1.50 o                         
  -8   3  12        193.09        208.87         3.15 o                         
  -7   3  12         14.89         14.20         0.63 o                         
  -6   3  12         47.76         41.26         1.28 o                         
  -5   3  12         65.16         69.77         1.28 o                         
  -4   3  12         65.91         74.41         1.17 o                         
  -3   3  12          5.56          5.47         0.49 o                         
  -2   3  12         20.21         18.61         0.59 o                         
  -1   3  12         66.03         71.29         1.77 o                         
   0   3  12         92.74         98.46         1.59 o                         
   1   3  12        113.84        131.78         1.99 o                         
   2   3  12          3.14          7.96         0.47 o                         
   3   3  12         58.74         62.76         1.38 o                         
   4   3  12         23.83         22.98         1.24 o                         
  -9   4  12         39.23         44.07         1.50 o                         
  -8   4  12        274.58        242.61         5.93 o                         
  -7   4  12          2.53          1.76         0.42 o                         
  -6   4  12         92.31         81.66         1.26 o                         
  -5   4  12         71.45         72.00         1.49 o                         
  -4   4  12          0.79          0.56         0.34 o                         
  -3   4  12         21.52         23.20         0.59 o                         
  -2   4  12          6.08         11.53         0.46 o                         
  -1   4  12        214.69        214.69         2.68 o                         
   0   4  12         51.61         45.17         1.08 o                         
   1   4  12        138.42        128.62         2.77 o                         
   2   4  12        130.12        118.85         3.37 o                         
   3   4  12         34.31         33.86         0.80 o                         
   4   4  12         78.51         67.78         1.32 o                         
  -9   5  12         45.10         39.24         1.77 o                         
  -8   5  12         25.52         22.50         0.82 o                         
  -7   5  12          7.11          5.85         0.40 o                         
  -6   5  12         51.99         56.24         1.08 o                         
  -5   5  12        159.75        143.38         3.03 o                         
  -4   5  12         16.52         20.56         0.70 o                         
  -3   5  12          0.75          2.56         0.33 o                         
  -2   5  12        256.94        261.05         3.17 o                         
  -1   5  12         91.65         83.70         1.25 o                         
   0   5  12         57.11         49.99         1.27 o                         
   1   5  12          9.05          6.13         0.43 o                         
   2   5  12         62.88         63.64         1.35 o                         
   3   5  12        119.44        127.64         4.79 o                         
   4   5  12          8.45          4.68         0.48 o                         
  -8   6  12        146.12        133.39         2.33 o                         
  -7   6  12          9.52          7.07         0.46 o                         
  -6   6  12         26.31         25.44         0.68 o                         
  -5   6  12          5.70          7.49         0.98 o                         
  -4   6  12        199.24        185.14         2.63 o                         
  -3   6  12         36.30         32.99         0.69 o                         
  -2   6  12         42.87         42.55         0.88 o                         
  -1   6  12          3.99          8.86         0.47 o                         
   0   6  12         36.41         39.32         1.11 o                         
   1   6  12         13.87         22.58         0.64 o                         
   2   6  12          6.82          9.92         0.48 o                         
   3   6  12          1.18          0.80         0.37 o                         
  -7   7  12          6.08          7.87         0.46 o                         
  -6   7  12          0.68          1.79         0.43 o                         
  -5   7  12         31.48         20.33         1.16 o                         
  -4   7  12         18.14         18.09         0.88 o                         
  -3   7  12         24.38         26.10         1.06 o                         
  -2   7  12         44.57         46.17         0.84 o                         
  -1   7  12         82.44         89.87         1.32 o                         
   0   7  12         65.60         57.40         1.06 o                         
   1   7  12          1.53          2.25         0.44 o                         
   2   7  12         36.34         37.31         1.30 o                         
   3   7  12        293.80        275.98         5.54 o                         
  -7   8  12        124.67        130.85         3.87 o                         
  -6   8  12         21.16         22.24         0.61 o                         
  -5   8  12          8.76         11.42         0.63 o                         
  -4   8  12          0.02          0.79         0.34 o                         
  -3   8  12         33.19         39.09         0.83 o                         
  -2   8  12          2.31          3.57         0.33 o                         
  -1   8  12        160.10        170.65         2.49 o                         
   0   8  12         55.35         60.73         1.00 o                         
   1   8  12         42.46         51.49         0.99 o                         
   2   8  12         59.15         61.94         1.84 o                         
  -6   9  12          4.57          7.23         0.41 o                         
  -5   9  12         49.07         56.44         1.22 o                         
  -4   9  12          1.66          2.80         0.35 o                         
  -3   9  12          1.85          1.53         0.35 o                         
  -2   9  12         20.08         29.73         0.71 o                         
  -1   9  12        111.53        115.76         2.34 o                         
   0   9  12          1.00          1.88         0.38 o                         
   1   9  12          7.50          8.36         0.43 o                         
  -4  10  12         21.65         16.17         0.90 o                         
  -3  10  12          9.81          6.05         0.47 o                         
  -2  10  12          2.70          1.06         0.37 o                         
  -1  10  12          6.26          2.26         0.33 o                         
   0  10  12          4.62          6.21         0.60 o                         
   1  10  12          4.67          5.94         0.82 o                         
  -7   0  13          8.40          6.77         1.03 o                         
  -5   0  13         28.88         33.25         1.56 o                         
  -3   0  13          6.76          8.04         0.72 o                         
  -1   0  13          0.05          1.50         0.57 o                         
   1   0  13          7.90          5.53         0.79 o                         
  -8   1  13          4.10          2.50         0.48 o                         
  -7   1  13         15.27         15.97         0.70 o                         
  -6   1  13         38.19         34.13         1.07 o                         
  -5   1  13          0.82          2.90         0.50 o                         
  -4   1  13         86.18         93.68         1.82 o                         
  -3   1  13         23.93         24.65         0.82 o                         
  -2   1  13          9.49         12.30         0.98 o                         
  -1   1  13        553.39        510.84         7.60 o                         
   0   1  13         23.20         31.04         1.11 o                         
   1   1  13          1.76          1.61         0.41 o                         
   2   1  13         44.48         47.45         2.32 o                         
  -8   2  13         80.47         82.56         2.11 o                         
  -7   2  13         25.46         24.55         1.04 o                         
  -6   2  13         45.40         38.97         1.05 o                         
  -5   2  13        177.96        186.26         3.13 o                         
  -4   2  13         88.70         98.20         1.63 o                         
  -3   2  13          9.07         12.59         0.93 o                         
  -2   2  13         63.35         60.67         1.30 o                         
  -1   2  13         55.72         47.91         1.80 o                         
   0   2  13        497.66        496.68         7.39 o                         
   1   2  13          0.11          0.35         0.36 o                         
   2   2  13        191.35        201.25         9.07 o                         
   3   2  13         69.29         64.67         5.36 o                         
  -8   3  13          8.84          5.74         0.62 o                         
  -7   3  13         59.35         51.14         1.22 o                         
  -6   3  13         73.10         73.49         1.55 o                         
  -5   3  13          9.68          8.37         0.71 o                         
  -4   3  13         60.98         54.80         1.35 o                         
  -3   3  13         55.15         52.94         1.04 o                         
  -2   3  13          3.48          6.12         0.43 o                         
  -1   3  13         16.31         15.31         0.57 o                         
   0   3  13         18.44         18.67         0.60 o                         
   1   3  13          1.98          0.35         0.35 o                         
   2   3  13        161.26        153.27         2.61 o                         
   3   3  13          0.00          0.26         0.53 o                         
  -8   4  13          0.20          0.06         0.74 o                         
  -7   4  13         56.01         57.05         1.38 o                         
  -6   4  13         76.85         67.75         1.56 o                         
  -5   4  13        167.26        171.27         4.09 o                         
  -4   4  13          8.07          8.65         0.71 o                         
  -3   4  13          8.11          7.18         0.56 o                         
  -2   4  13         17.09         15.48         0.56 o                         
  -1   4  13         49.83         54.03         1.19 o                         
   0   4  13        140.62        144.91         2.61 o                         
   1   4  13        162.45        175.59         2.89 o                         
   2   4  13         86.11        101.02         2.52 o                         
  -7   5  13         65.45         71.44         1.90 o                         
  -6   5  13          7.84         10.23         0.50 o                         
  -5   5  13          7.47          7.94         0.55 o                         
  -4   5  13        151.16        151.55         3.16 o                         
  -3   5  13         31.13         32.27         0.69 o                         
  -2   5  13         41.25         44.43         0.92 o                         
  -1   5  13         17.57         15.78         0.56 o                         
   0   5  13         14.70         14.50         0.54 o                         
   1   5  13         88.93         91.16         2.11 o                         
   2   5  13         64.30         65.99         4.37 o                         
  -6   6  13        129.57        155.67         2.39 o                         
  -5   6  13         39.26         39.15         1.02 o                         
  -4   6  13        232.75        256.75         5.93 o                         
  -3   6  13         34.90         30.35         0.74 o                         
  -2   6  13          0.02          0.35         0.31 o                         
  -1   6  13          0.42          0.58         0.35 o                         
   0   6  13         58.69         64.55         1.16 o                         
   1   6  13         40.61         36.54         0.96 o                         
  -6   7  13          0.07         -0.06         0.51 o                         
  -5   7  13        105.90        103.97         2.40 o                         
  -4   7  13         12.70         12.74         0.68 o                         
  -3   7  13         42.02         49.46         1.12 o                         
  -2   7  13         16.74         15.53         0.85 o                         
  -1   7  13         15.40         16.99         0.55 o                         
   0   7  13          5.76          6.87         0.53 o                         
  -4   8  13         32.83         37.99         1.31 o                         
  -3   8  13         17.90         21.61         0.61 o                         
  -2   8  13         30.86         40.01         0.98 o                         
  -1   8  13         14.89         25.34         0.81 o                         
  -4   0  14         32.73         42.29         1.97 o                         
  -2   0  14         73.48         57.81         2.27 o                         
   0   0  14         32.74         32.55         1.56 o                         
  -6   1  14         20.28         18.86         1.27 o                         
  -5   1  14          0.00         -0.18         0.79 o                         
  -4   1  14          0.86          2.32         0.48 o                         
  -3   1  14          0.02          0.03         0.43 o                         
  -2   1  14         72.50         64.95         1.40 o                         
  -1   1  14         59.99         69.22         1.78 o                         
   0   1  14         21.15         14.84         0.64 o                         
  -6   2  14          0.96          0.56         0.52 o                         
  -5   2  14        145.94        130.04         4.27 o                         
  -3   2  14          0.03          0.10         0.52 o                         
  -2   2  14        290.35        262.72         5.00 o                         
  -1   2  14        175.07        182.95         3.03 o                         
   0   2  14         13.34         14.64         0.79 o                         
  -6   3  14          8.43         10.00         1.00 o                         
  -5   3  14         31.11         38.24         1.09 o                         
  -4   3  14         16.40         13.97         0.81 o                         
  -3   3  14          0.51          0.11         0.43 o                         
  -2   3  14         21.69         15.46         0.80 o                         
  -1   3  14         12.53         17.44         0.90 o                         
   0   3  14         31.82         32.20         1.50 o                         
  -5   4  14         43.54         41.57         1.40 o                         
  -4   4  14        127.18        123.07         2.71 o                         
  -3   4  14         37.14         36.97         1.19 o                         
  -2   4  14         96.01         98.29         1.85 o                         
  -1   4  14        112.00        117.68         2.09 o                         
   0   4  14         31.19         23.54         1.41 o                         
  -4   5  14         10.30          9.30         0.97 o                         
  -3   5  14         17.43         24.87         2.15 o                         
  -2   5  14         58.83         72.55         1.82 o                         
  -1   5  14         31.54         24.81         1.38 o                         
                                                                                
