# Supplementary material for: High-throughput nanoscale crystallization of di­hydro­pyridine active pharmaceutical ingredients
Source: Acta Crystallogr B Struct Sci Cryst Eng Mater. 2023 Dec 21;80(Pt 1):4–12. doi: 10.1107/S2052520623010053 (PMC10848412; doi:10.1107/S2052520623010053)
Supplement: Supplementary file 6 [file b-80-00004-nitrendipinesup6.hkl]

data_nitrendipine                                                               
_shelx_title ' jpm_010_p1_b7_a.res in P2(1)/c'                                  
_shelx_refln_list_code          4                                               
_shelx_F_calc_maximum      181.61                                               
_exptl_crystal_F_000       760.00                                               
_reflns_d_resolution_high  0.8391                                               
                                                                                
loop_                                                                           
 _space_group_symop_operation_xyz                                               
 'x, y, z'                                                                      
 '-x, y+1/2, -z+1/2'                                                            
 '-x, -y, -z'                                                                   
 'x, -y-1/2, z-1/2'                                                             
                                                                                
_cell_length_a     8.8143                                                       
_cell_length_b    15.3632                                                       
_cell_length_c    12.9602                                                       
_cell_angle_alpha  90.000                                                       
_cell_angle_beta   93.615                                                       
_cell_angle_gamma  90.000                                                       
                                                                                
_shelx_F_squared_multiplier     1.000                                           
                                                                                
loop_                                                                           
 _refln_index_h                                                                 
 _refln_index_k                                                                 
 _refln_index_l                                                                 
 _refln_F_squared_calc                                                          
 _refln_F_squared_meas                                                          
 _refln_F_squared_sigma                                                         
 _refln_observed_status                                                         
   1   0   0      19368.25      16947.11       864.48 o                         
   2   0   0        555.80        635.63        15.94 o                         
   3   0   0        816.79        854.93        19.70 o                         
   4   0   0       2004.33       1831.25        44.35 o                         
   5   0   0       3438.89       3573.37       130.39 o                         
   6   0   0        455.06        504.72        17.38 o                         
   7   0   0        106.08        108.79         3.18 o                         
   8   0   0         77.70         92.47         3.41 o                         
   9   0   0         26.87         23.04         1.60 o                         
  10   0   0          4.82          4.64         0.72 o                         
   1   1   0       4531.95       3918.93        71.20 o                         
   2   1   0        290.10        370.33         7.30 o                         
   3   1   0          8.66          0.67         1.96 o                         
   4   1   0        286.65        280.76         5.80 o                         
   5   1   0         84.20         93.25         4.54 o                         
   6   1   0        118.75        105.31         4.55 o                         
   7   1   0         44.20         37.56         1.39 o                         
   8   1   0          0.21          1.88         0.64 o                         
   9   1   0         26.01         22.21         1.01 o                         
  10   1   0         20.49         22.64         0.89 o                         
   0   2   0       7406.84       8212.20       210.34 o                         
   1   2   0        669.97        526.77        11.67 o                         
   2   2   0       2887.78       2630.75        51.75 o                         
   3   2   0          3.27          3.24         2.37 o                         
   4   2   0          2.62          1.96         1.10 o                         
   5   2   0        240.57        254.56         6.61 o                         
   6   2   0        148.72        150.89         5.36 o                         
   7   2   0        167.51        180.51         4.16 o                         
   8   2   0         40.07         38.94         1.92 o                         
   9   2   0          9.94          7.39         0.66 o                         
  10   2   0          0.00          0.65         0.35 o                         
   1   3   0         27.86         43.96         2.05 o                         
   2   3   0        228.31        194.56         4.23 o                         
   3   3   0        517.53        395.98         7.66 o                         
   4   3   0        447.37        428.45        12.61 o                         
   5   3   0        427.51        391.62        10.88 o                         
   6   3   0         50.49         49.37         2.37 o                         
   7   3   0         45.07         30.85         1.52 o                         
   8   3   0         17.65         21.76         1.36 o                         
   9   3   0         33.45         31.19         1.37 o                         
  10   3   0          0.06          0.17         0.29 o                         
   0   4   0       5919.05       6048.21       157.45 o                         
   1   4   0       4712.93       4095.78        71.77 o                         
   2   4   0         24.09         31.52         2.37 o                         
   3   4   0        186.37        197.94         7.80 o                         
   4   4   0         50.10         34.45         1.72 o                         
   5   4   0        192.98        181.95         4.65 o                         
   6   4   0         83.84         59.23         2.94 o                         
   7   4   0         86.36         99.08         2.76 o                         
   8   4   0          2.70          2.52         0.63 o                         
   9   4   0          7.16          7.04         0.75 o                         
  10   4   0         33.21         36.36         1.44 o                         
   1   5   0       1314.38       1354.87        26.02 o                         
   2   5   0        157.13        142.96         4.12 o                         
   3   5   0         36.18         65.55         4.24 o                         
   4   5   0          2.10          3.00         0.64 o                         
   5   5   0         31.67         32.78         1.56 o                         
   6   5   0          4.32          5.77         2.51 o                         
   7   5   0        301.89        302.55         6.50 o                         
   8   5   0         32.83         31.99         1.48 o                         
   9   5   0         25.93         14.52         1.00 o                         
  10   5   0          8.65          7.13         0.58 o                         
   0   6   0        950.39        887.47        25.59 o                         
   1   6   0        166.17        182.53         5.67 o                         
   2   6   0        671.56        593.69        16.21 o                         
   3   6   0         39.51         39.72         1.90 o                         
   4   6   0         14.13          9.40         1.18 o                         
   5   6   0          2.53          1.78         0.70 o                         
   6   6   0         36.18         26.52         2.82 o                         
   7   6   0        290.82        296.75         6.69 o                         
   8   6   0          7.67          7.89         0.80 o                         
   9   6   0          1.27          0.44         0.44 o                         
   1   7   0          0.03          0.17         5.08 o                         
   2   7   0       1474.72       1494.57        27.65 o                         
   3   7   0          1.53          0.50         4.59 o                         
   4   7   0        292.52        262.75         7.10 o                         
   5   7   0         32.44         26.64         1.94 o                         
   6   7   0       1234.95       1258.66        25.68 o                         
   7   7   0         62.94         79.89         4.15 o                         
   8   7   0         41.37         34.96         1.78 o                         
   9   7   0         22.18         18.29         1.06 o                         
   0   8   0        399.62        415.44        10.49 o                         
   1   8   0        353.65        330.08        11.36 o                         
   2   8   0        790.81        857.37        23.33 o                         
   3   8   0          3.27          9.68         1.31 o                         
   4   8   0        373.08        395.81         9.26 o                         
   5   8   0          3.72          0.63         1.39 o                         
   6   8   0         19.56         29.49         1.72 o                         
   7   8   0         25.21         25.81         1.42 o                         
   8   8   0          0.41          0.72         0.54 o                         
   9   8   0          0.38          0.89         0.49 o                         
   1   9   0       1173.38       1279.19        22.73 o                         
   2   9   0          5.42          2.75         1.06 o                         
   3   9   0          0.16          0.95         0.86 o                         
   4   9   0          3.87          2.76         0.99 o                         
   5   9   0        389.70        369.50         7.94 o                         
   6   9   0        746.77        814.11        14.84 o                         
   7   9   0         31.95         31.85         1.78 o                         
   8   9   0          8.96          6.59         0.75 o                         
   9   9   0         32.87         33.01         2.22 o                         
   0  10   0       1502.63       1597.15        37.89 o                         
   1  10   0          4.11          6.56         0.68 o                         
   2  10   0        108.41        117.63         3.90 o                         
   3  10   0          3.45          3.97         0.98 o                         
   4  10   0        100.00         78.83         4.39 o                         
   5  10   0         53.55         54.11         2.46 o                         
   6  10   0         81.46         77.15         2.22 o                         
   7  10   0        124.82        110.21         3.27 o                         
   8  10   0         44.24         37.55         1.49 o                         
   1  11   0        538.04        535.40        10.30 o                         
   2  11   0        111.23        113.15         3.98 o                         
   3  11   0         91.46         82.60         2.56 o                         
   4  11   0         19.93         19.74         1.66 o                         
   5  11   0         38.79         50.64         2.45 o                         
   6  11   0         51.61         57.47         2.12 o                         
   7  11   0         28.55         29.75         1.59 o                         
   8  11   0          0.98         -0.22         0.58 o                         
   0  12   0         26.78         35.40         2.08 o                         
   1  12   0        385.64        367.69         7.05 o                         
   2  12   0         60.88         50.82         2.18 o                         
   3  12   0          1.51          1.54         0.56 o                         
   4  12   0         87.80         80.11         2.55 o                         
   5  12   0          0.34          2.90         0.51 o                         
   6  12   0          5.14          6.38         1.06 o                         
   7  12   0          0.33         -0.04         0.46 o                         
   1  13   0        271.86        289.04         5.74 o                         
   2  13   0         63.93         63.43         1.95 o                         
   3  13   0        134.61        133.93         3.69 o                         
   4  13   0          3.03          2.63         0.64 o                         
   5  13   0         76.08         71.97         2.90 o                         
   6  13   0         33.76         32.34         2.06 o                         
   7  13   0         11.74          8.70         1.18 o                         
   0  14   0        246.14        248.78        11.02 o                         
   1  14   0         59.91         58.76         2.59 o                         
   2  14   0         29.18         24.70         1.25 o                         
   3  14   0         16.69         15.24         0.96 o                         
   4  14   0          9.94         10.43         0.99 o                         
   5  14   0         14.07         12.87         1.69 o                         
   6  14   0          8.16          9.98         0.90 o                         
   1  15   0          4.20          3.70         0.82 o                         
   2  15   0        191.25        201.28         4.94 o                         
   3  15   0         11.83         11.26         1.37 o                         
   4  15   0         93.63        104.65         4.00 o                         
   5  15   0         50.99         44.22         3.23 o                         
   6  15   0          6.64          8.37         1.34 o                         
   0  16   0        256.43        278.37         9.44 o                         
   1  16   0        398.12        421.42         9.62 o                         
   2  16   0          0.00         -0.29         0.47 o                         
   3  16   0         11.50         11.24         1.40 o                         
   4  16   0        160.06        184.99         6.23 o                         
   5  16   0          1.30          2.10         0.49 o                         
   1  17   0        132.32        144.65         4.65 o                         
   2  17   0        114.77        109.17         3.49 o                         
   3  17   0          1.17          1.28         0.48 o                         
   0  18   0         27.84         23.77         2.68 o                         
   1  18   0         21.16         20.38         1.50 o                         
 -10   1   1         13.88         13.92         0.85 o                         
  -9   1   1          6.40          5.87         0.56 o                         
  -8   1   1          4.09          3.34         0.65 o                         
  -7   1   1          0.15          0.31         0.46 o                         
  -6   1   1         50.53         37.60         3.06 o                         
  -5   1   1        415.88        486.45         9.71 o                         
  -4   1   1        502.98        434.52         9.65 o                         
  -3   1   1          3.17          5.78         1.33 o                         
  -2   1   1       1865.51       2007.10        43.33 o                         
  -1   1   1       8803.02       8416.74       176.07 o                         
   0   1   1       1393.07       1391.52        30.63 o                         
   1   1   1        288.34        141.80         3.71 o                         
   2   1   1          0.54          7.81         6.08 o                         
   3   1   1         31.10          7.99         2.73 o                         
   4   1   1         39.45         31.19         5.54 o                         
   5   1   1         91.73        108.54         4.24 o                         
   6   1   1         64.85         71.25         3.14 o                         
   7   1   1         51.54         48.62         1.59 o                         
   8   1   1          1.36          1.25         0.50 o                         
   9   1   1          2.69          2.58         0.52 o                         
  10   1   1          8.29          7.36         0.52 o                         
 -10   2   1         14.24         10.01         0.62 o                         
  -9   2   1          3.34          2.64         0.49 o                         
  -8   2   1        125.49        111.30         4.07 o                         
  -7   2   1          1.15          1.99         0.57 o                         
  -6   2   1          1.71          2.05         1.05 o                         
  -5   2   1         94.27         58.65         2.31 o                         
  -4   2   1       2611.14       2863.79        50.09 o                         
  -3   2   1        538.03        588.52        14.75 o                         
  -2   2   1          5.13          6.25         0.77 o                         
  -1   2   1         99.66        124.10         2.80 o                         
   0   2   1         23.63         55.39         2.32 o                         
   1   2   1       2087.94       2148.29        40.64 o                         
   2   2   1       6128.51       6284.45       123.79 o                         
   3   2   1        752.21        802.87        15.25 o                         
   4   2   1        633.03        556.65        13.34 o                         
   5   2   1        480.12        524.44        13.55 o                         
   6   2   1          0.78          0.95         1.38 o                         
   7   2   1         60.24         58.03         1.76 o                         
   8   2   1         12.52          9.06         0.75 o                         
   9   2   1        139.85        156.19         4.08 o                         
  10   2   1          1.37          0.56         0.30 o                         
 -10   3   1          1.07          1.34         0.39 o                         
  -9   3   1          7.58          8.09         0.90 o                         
  -8   3   1          1.33          3.08         0.64 o                         
  -7   3   1        189.07        203.41         5.02 o                         
  -6   3   1        101.16        108.05         5.57 o                         
  -5   3   1        357.90        419.36         9.35 o                         
  -4   3   1        138.45        189.54         8.22 o                         
  -3   3   1         88.71         92.29         3.04 o                         
  -2   3   1        281.04        231.12         9.69 o                         
  -1   3   1       2906.06       2767.43        45.96 o                         
   0   3   1         29.84         40.58         3.69 o                         
   1   3   1       3651.50       3427.57        64.22 o                         
   2   3   1      19615.15      18649.88       318.09 o                         
   3   3   1       1388.63       1398.29        22.87 o                         
   4   3   1        654.60        686.47        17.20 o                         
   5   3   1        442.14        425.34        12.87 o                         
   6   3   1        371.10        399.52        10.96 o                         
   7   3   1         11.99         15.51         0.95 o                         
   8   3   1          3.76          3.62         0.62 o                         
   9   3   1         53.72         58.45         1.65 o                         
  10   3   1          2.90          1.98         0.39 o                         
 -10   4   1          0.20          0.73         0.41 o                         
  -9   4   1          0.27          0.82         0.49 o                         
  -8   4   1          9.21          7.32         0.86 o                         
  -7   4   1         98.76        114.96         3.26 o                         
  -6   4   1         50.53         38.49         3.15 o                         
  -5   4   1        154.65        145.03         4.32 o                         
  -4   4   1       1058.47       1091.30        21.97 o                         
  -3   4   1       2525.39       2491.77        42.14 o                         
  -2   4   1       1458.53       1555.69        25.64 o                         
  -1   4   1        722.17        832.90        16.31 o                         
   0   4   1      18952.29      17968.99       348.30 o                         
   1   4   1      20753.45      19587.40       355.10 o                         
   2   4   1       4321.99       4120.12        68.84 o                         
   3   4   1        298.38        317.71         6.61 o                         
   4   4   1          6.75         19.16         1.18 o                         
   5   4   1        649.12        605.76        13.05 o                         
   6   4   1        201.87        218.12         8.00 o                         
   7   4   1        186.73        199.71         4.49 o                         
   8   4   1          3.91          3.55         0.54 o                         
   9   4   1          0.77          1.22         0.39 o                         
  10   4   1         11.85          9.68         0.62 o                         
 -10   5   1         19.08         21.18         1.48 o                         
  -9   5   1          1.55          2.06         0.62 o                         
  -8   5   1          8.05          8.82         1.33 o                         
  -7   5   1         11.25         12.72         0.89 o                         
  -6   5   1         47.92         41.07         2.20 o                         
  -5   5   1        138.31        155.33         6.32 o                         
  -4   5   1        162.33        234.31         5.06 o                         
  -3   5   1        317.54        327.73         8.05 o                         
  -2   5   1        523.09        482.88         9.30 o                         
  -1   5   1         15.17         13.30         2.51 o                         
   0   5   1        708.65        805.74        17.97 o                         
   1   5   1       1430.26       1515.58        25.75 o                         
   2   5   1        692.63        568.94        18.45 o                         
   3   5   1       1115.43        960.57        16.80 o                         
   4   5   1         30.76         33.12         1.97 o                         
   5   5   1        108.58        100.65         4.26 o                         
   6   5   1        477.87        528.42        14.18 o                         
   7   5   1         73.54         87.55         3.29 o                         
   8   5   1         19.35         24.04         1.59 o                         
   9   5   1         15.98         18.56         1.42 o                         
  10   5   1          0.55          0.71         0.44 o                         
  -9   6   1         48.80         54.83         1.84 o                         
  -8   6   1        146.15        163.04         4.40 o                         
  -7   6   1        112.92        116.25         3.45 o                         
  -6   6   1        258.83        232.11         6.36 o                         
  -5   6   1          0.00          0.22         0.85 o                         
  -4   6   1        389.85        393.08        10.36 o                         
  -3   6   1        546.62        537.67        11.08 o                         
  -2   6   1        279.32        218.33         9.80 o                         
  -1   6   1        252.85        181.03         5.49 o                         
   0   6   1        134.70        137.19         3.43 o                         
   1   6   1          9.62         18.89         4.05 o                         
   2   6   1        371.28        325.57        11.32 o                         
   3   6   1          7.93          2.29        11.63 o                         
   4   6   1         32.35         29.13         1.88 o                         
   5   6   1        227.97        236.79         7.22 o                         
   6   6   1        334.23        319.95         7.34 o                         
   7   6   1         81.78         73.43         2.76 o                         
   8   6   1          7.82          6.89         0.78 o                         
   9   6   1         38.46         29.28         1.16 o                         
  -9   7   1          0.83          0.38         0.57 o                         
  -8   7   1          0.01          0.36         0.73 o                         
  -7   7   1          6.23         10.70         1.84 o                         
  -6   7   1        260.95        257.29         6.91 o                         
  -5   7   1         15.42          7.78         0.95 o                         
  -4   7   1        109.67        115.06         4.33 o                         
  -3   7   1        612.19        560.30        14.15 o                         
  -2   7   1          0.78          1.83         2.73 o                         
  -1   7   1        110.48        134.25         5.53 o                         
   0   7   1       1174.56       1050.31        23.30 o                         
   1   7   1         90.66        107.69         8.38 o                         
   2   7   1       2252.75       2372.80        41.20 o                         
   3   7   1         10.35          9.02         1.10 o                         
   4   7   1        880.60        902.70        20.53 o                         
   5   7   1        332.59        327.76         8.64 o                         
   6   7   1         24.46         38.71         1.90 o                         
   7   7   1         38.59         40.83         1.63 o                         
   8   7   1         39.81         38.54         1.34 o                         
   9   7   1         20.54         16.70         0.80 o                         
  -9   8   1         36.36         27.58         1.28 o                         
  -8   8   1          0.30          1.12         0.59 o                         
  -7   8   1          2.11          1.06         0.63 o                         
  -6   8   1        266.79        253.52         5.15 o                         
  -5   8   1          8.95          2.37         1.05 o                         
  -4   8   1         96.45        106.81         3.87 o                         
  -3   8   1         10.74         12.67         1.42 o                         
  -2   8   1        142.88        158.75         3.92 o                         
  -1   8   1        152.57        159.39        12.11 o                         
   0   8   1         90.74         96.31         2.76 o                         
   1   8   1        258.88        344.48         7.89 o                         
   2   8   1        544.96        430.31        11.41 o                         
   3   8   1         24.89         35.81         2.09 o                         
   4   8   1         72.23         85.22         3.49 o                         
   5   8   1          8.71         13.48         2.33 o                         
   6   8   1        356.04        373.25         6.79 o                         
   7   8   1         18.09         13.04         1.01 o                         
   8   8   1         23.44         20.77         1.04 o                         
   9   8   1          0.19         -0.33         0.44 o                         
  -9   9   1         24.09         23.22         1.23 o                         
  -8   9   1          0.03          0.79         0.76 o                         
  -7   9   1         39.25         39.00         1.82 o                         
  -6   9   1          0.01          3.17         0.87 o                         
  -5   9   1        362.69        335.36         6.65 o                         
  -4   9   1         10.42         10.54         1.33 o                         
  -3   9   1         13.78         14.47         1.75 o                         
  -2   9   1        267.82        260.09         8.40 o                         
  -1   9   1        101.74        108.34         3.19 o                         
   0   9   1        201.09        187.99         5.15 o                         
   1   9   1         10.94          5.85         0.79 o                         
   2   9   1          2.74          3.81         1.12 o                         
   3   9   1        149.91        150.87         4.43 o                         
   4   9   1        145.01        154.89         6.23 o                         
   5   9   1        612.18        590.74         9.98 o                         
   6   9   1          3.39          2.18         0.54 o                         
   7   9   1         21.82         30.96         1.67 o                         
   8   9   1          2.07          1.06         0.45 o                         
   9   9   1          0.01          0.35         0.46 o                         
  -8  10   1         28.77         21.70         1.84 o                         
  -7  10   1         44.45         41.05         1.62 o                         
  -6  10   1         68.84         58.22         1.89 o                         
  -5  10   1        406.49        427.38        11.56 o                         
  -4  10   1        470.15        506.34        12.27 o                         
  -3  10   1        260.25        238.82         8.71 o                         
  -2  10   1          4.95          1.01         0.32 o                         
  -1  10   1          0.01          1.17         0.52 o                         
   0  10   1        542.64        515.40         9.62 o                         
   1  10   1         89.43        110.19         2.79 o                         
   2  10   1         16.65         15.32         1.30 o                         
   3  10   1        361.77        366.05        10.53 o                         
   4  10   1        539.89        513.02        11.67 o                         
   5  10   1        515.30        518.60        10.56 o                         
   6  10   1          4.63          5.45         0.65 o                         
   7  10   1          2.36          2.27         0.57 o                         
   8  10   1         12.64         10.92         0.82 o                         
  -8  11   1          0.89          0.67         0.71 o                         
  -7  11   1         72.68         80.79         2.81 o                         
  -6  11   1          2.15          2.93         0.68 o                         
  -5  11   1        213.25        197.51         5.27 o                         
  -4  11   1        280.62        265.54         5.71 o                         
  -3  11   1         46.22         45.51         1.74 o                         
  -2  11   1        215.22        224.91         6.64 o                         
  -1  11   1        132.74        127.39         3.20 o                         
   0  11   1         32.15         38.93         1.48 o                         
   1  11   1         17.89         17.47         1.08 o                         
   2  11   1        136.67        133.28         4.52 o                         
   3  11   1          8.44          6.69         0.95 o                         
   4  11   1          7.45          4.36         0.67 o                         
   5  11   1          1.11          0.91         0.70 o                         
   6  11   1         33.77         31.30         1.45 o                         
   7  11   1          3.05          2.10         0.53 o                         
   8  11   1          0.04          0.23         0.53 o                         
  -7  12   1         11.24         10.99         0.86 o                         
  -6  12   1         25.07         22.22         1.49 o                         
  -5  12   1        246.77        255.33         5.66 o                         
  -4  12   1         99.69        105.47         4.32 o                         
  -3  12   1        638.34        647.49        11.45 o                         
  -2  12   1          3.11          4.73         0.61 o                         
  -1  12   1        135.84        140.27         3.57 o                         
   0  12   1         72.75         58.80         1.99 o                         
   1  12   1        284.96        295.41         6.21 o                         
   2  12   1         67.51         84.61         2.20 o                         
   3  12   1          0.02          0.09         0.55 o                         
   4  12   1         52.42         45.34         1.81 o                         
   5  12   1          0.17          0.91         0.60 o                         
   6  12   1          1.59          2.27         0.50 o                         
   7  12   1          3.32          5.30         0.66 o                         
  -7  13   1          4.94          3.35         0.69 o                         
  -6  13   1         30.59         32.59         1.98 o                         
  -5  13   1        132.31        147.03         4.31 o                         
  -4  13   1        416.07        408.45         8.61 o                         
  -3  13   1         16.47         17.97         1.41 o                         
  -2  13   1        225.98        230.64         4.94 o                         
  -1  13   1          6.78          7.06         1.32 o                         
   0  13   1         25.62         31.61         1.08 o                         
   1  13   1         77.92         79.80         2.31 o                         
   2  13   1        575.82        576.51        10.84 o                         
   3  13   1        336.75        335.37         8.83 o                         
   4  13   1          7.31          3.80         1.42 o                         
   5  13   1          0.58          1.62         0.69 o                         
   6  13   1         11.16         12.54         1.46 o                         
   7  13   1          0.42          0.18         0.46 o                         
  -6  14   1         14.98         15.63         1.60 o                         
  -5  14   1         40.11         37.02         2.27 o                         
  -4  14   1          0.10          1.01         0.68 o                         
  -3  14   1        106.00         94.00         2.49 o                         
  -2  14   1         50.31         42.45         1.54 o                         
  -1  14   1         52.67         58.05         2.15 o                         
   0  14   1         89.29         85.92         2.92 o                         
   1  14   1          0.42          0.61         0.59 o                         
   2  14   1          0.87          1.21         0.60 o                         
   3  14   1        332.69        340.41         6.82 o                         
   4  14   1         27.11         21.58         2.40 o                         
   5  14   1          0.07          0.84         0.55 o                         
   6  14   1         17.49         17.00         1.36 o                         
  -6  15   1          1.60          1.00         0.67 o                         
  -5  15   1          0.10          0.67         0.48 o                         
  -4  15   1          0.60          0.94         0.54 o                         
  -3  15   1          9.29          6.42         0.72 o                         
  -2  15   1         35.61         38.85         1.56 o                         
  -1  15   1          0.01          1.23         0.55 o                         
   0  15   1        150.34        156.11         4.37 o                         
   1  15   1         32.46         35.59         1.56 o                         
   2  15   1         16.88         18.66         1.46 o                         
   3  15   1         14.99         15.44         1.45 o                         
   4  15   1         54.73         46.88         2.21 o                         
   5  15   1         31.36         35.61         1.77 o                         
  -5  16   1          8.66          8.66         0.88 o                         
  -4  16   1          2.20          3.01         1.05 o                         
  -3  16   1         12.54         12.78         0.93 o                         
  -2  16   1          1.86          1.58         0.60 o                         
  -1  16   1        140.15        131.58         4.45 o                         
   0  16   1         33.06         31.31         1.46 o                         
   1  16   1          4.28          2.43         0.84 o                         
   2  16   1          5.65          4.37         0.63 o                         
   3  16   1         35.00         38.07         2.02 o                         
   4  16   1          0.38          1.34         0.63 o                         
  -3  17   1         29.18         30.19         1.93 o                         
  -2  17   1          7.24          7.67         0.67 o                         
  -1  17   1          3.25          3.30         0.71 o                         
   0  17   1        110.16        112.91         3.44 o                         
   1  17   1         30.88         28.07         2.32 o                         
   2  17   1         27.07         28.37         1.64 o                         
   3  17   1          0.65          0.59         0.55 o                         
  -1  18   1         11.94          6.09         1.29 o                         
   0  18   1          0.01          0.48         0.80 o                         
   1  18   1        180.22        173.28         5.05 o                         
 -10   0   2          1.13          0.89         0.53 o                         
  -9   0   2         50.53         47.22         2.06 o                         
  -8   0   2        129.01        140.74         5.82 o                         
  -7   0   2        126.28        137.70         4.59 o                         
  -6   0   2         29.16         31.93         4.39 o                         
  -5   0   2       1276.45       1369.14        36.47 o                         
  -4   0   2       1122.27       1395.73        30.73 o                         
  -3   0   2       1171.93        773.58        18.14 o                         
  -2   0   2       3785.09       3558.87        82.80 o                         
  -1   0   2        390.70        577.79        17.34 o                         
   0   0   2      11100.46       9680.29       249.13 o                         
   1   0   2         54.74         44.53         2.61 o                         
   2   0   2        856.51        880.18        29.37 o                         
   3   0   2        832.73        833.57        26.85 o                         
   4   0   2        501.67        447.14        18.36 o                         
   5   0   2          2.08          8.75         2.46 o                         
   6   0   2        740.16        762.25        24.62 o                         
   7   0   2          1.12          0.46         0.68 o                         
   8   0   2          0.09         -0.04         0.52 o                         
   9   0   2          0.41          0.19         0.48 o                         
  10   0   2         14.62          9.82         1.14 o                         
 -10   1   2         62.73         62.03         1.57 o                         
  -9   1   2          0.00          0.51         0.46 o                         
  -8   1   2          1.09          1.38         0.63 o                         
  -7   1   2         16.32         11.86         0.95 o                         
  -6   1   2       1148.40       1193.44        26.49 o                         
  -5   1   2        282.45        345.81         6.85 o                         
  -4   1   2       2372.45       2369.80        37.48 o                         
  -3   1   2        356.60        372.49         8.02 o                         
  -2   1   2        227.71        148.46         4.06 o                         
  -1   1   2        812.24        816.32        16.65 o                         
   0   1   2       1007.37       1097.66        21.93 o                         
   1   1   2       4572.61       4295.08        79.91 o                         
   2   1   2       5962.88       6181.98       114.42 o                         
   3   1   2         32.17         56.71         2.80 o                         
   4   1   2         87.42         43.06         8.84 o                         
   5   1   2          9.11         12.11         1.54 o                         
   6   1   2        681.19        632.69        14.68 o                         
   7   1   2        693.68        770.79        14.10 o                         
   8   1   2          4.49          1.98         0.46 o                         
   9   1   2          1.68          1.14         0.43 o                         
  10   1   2         22.36         22.70         0.88 o                         
 -10   2   2         12.63         11.17         0.63 o                         
  -9   2   2        144.62        159.73         3.81 o                         
  -8   2   2          3.31          2.98         0.67 o                         
  -7   2   2          0.13         -0.65         0.65 o                         
  -6   2   2         87.54        100.85         3.42 o                         
  -5   2   2         27.90         14.74         2.28 o                         
  -4   2   2       1139.21       1476.10        32.62 o                         
  -3   2   2        628.86        662.13        14.41 o                         
  -2   2   2        952.21        739.72        14.97 o                         
  -1   2   2        340.85        286.50         7.18 o                         
   0   2   2       2812.94       2988.56        56.40 o                         
   1   2   2       2422.85       2402.21        43.19 o                         
   2   2   2      11242.15      11396.44       208.26 o                         
   3   2   2       1271.81       1219.74        24.56 o                         
   4   2   2          8.92         13.49         1.56 o                         
   5   2   2         15.73         18.77         1.82 o                         
   6   2   2          8.97         13.05         1.27 o                         
   7   2   2        449.59        409.91         7.28 o                         
   8   2   2         60.53         71.00         1.95 o                         
   9   2   2         53.92         68.46         2.12 o                         
  10   2   2          0.03          0.20         0.32 o                         
 -10   3   2          3.11          3.91         0.57 o                         
  -9   3   2          2.98          2.58         0.53 o                         
  -8   3   2         62.84         61.78         1.99 o                         
  -7   3   2          7.94          8.16         0.86 o                         
  -6   3   2          0.05          3.02         1.40 o                         
  -5   3   2        342.20        342.93         7.90 o                         
  -4   3   2        128.77        145.94         3.60 o                         
  -3   3   2       1284.23       1386.03        28.70 o                         
  -2   3   2         72.99         78.95         6.04 o                         
  -1   3   2       1291.11       1216.15        27.76 o                         
   0   3   2        957.66        873.04        21.87 o                         
   1   3   2      32982.71      31281.54       652.45 o                         
   2   3   2       2008.36       1940.48        34.30 o                         
   3   3   2        347.42        390.67         8.07 o                         
   4   3   2          0.00          2.32         0.71 o                         
   5   3   2          1.21          7.52         1.36 o                         
   6   3   2         48.82         45.61         2.63 o                         
   7   3   2          5.15          2.55         0.71 o                         
   8   3   2        102.24        108.10         3.36 o                         
   9   3   2         18.25         15.78         0.90 o                         
  10   3   2          0.59          0.17         0.29 o                         
 -10   4   2          8.31          7.22         0.82 o                         
  -9   4   2          0.57          0.17         0.55 o                         
  -8   4   2          1.03         -0.17         0.58 o                         
  -7   4   2         57.54         43.33         1.90 o                         
  -6   4   2        348.79        344.90        13.40 o                         
  -5   4   2         47.91         39.83         2.01 o                         
  -4   4   2       1459.47       1461.04        27.36 o                         
  -3   4   2        101.87         98.01         9.38 o                         
  -2   4   2       1076.06       1088.08        18.47 o                         
  -1   4   2       3936.01       3356.38        56.41 o                         
   0   4   2        175.61        165.86         4.40 o                         
   1   4   2      18377.15      18385.21       357.86 o                         
   2   4   2        110.66         98.26         3.30 o                         
   3   4   2        893.73       1009.80        18.78 o                         
   4   4   2         34.80         45.12         2.19 o                         
   5   4   2        151.38        119.80         3.57 o                         
   6   4   2         32.45         40.07         3.76 o                         
   7   4   2        949.56        970.50        18.25 o                         
   8   4   2         14.48         12.05         1.19 o                         
   9   4   2         53.70         58.58         1.69 o                         
  10   4   2          5.13          2.32         0.47 o                         
 -10   5   2         61.04         77.09         2.67 o                         
  -9   5   2          7.25          6.14         0.68 o                         
  -8   5   2          7.59         10.77         0.95 o                         
  -7   5   2         16.42         17.37         1.12 o                         
  -6   5   2         62.05         57.06         3.50 o                         
  -5   5   2        309.78        304.39         6.72 o                         
  -4   5   2         48.02         33.97         1.74 o                         
  -3   5   2         29.30         18.78         1.03 o                         
  -2   5   2          9.54         19.19         1.60 o                         
  -1   5   2        488.54        477.78         9.97 o                         
   0   5   2         10.39          6.05         2.09 o                         
   1   5   2       3696.49       3525.36        57.11 o                         
   2   5   2       4268.00       4329.09        73.07 o                         
   3   5   2        362.58        433.64        14.06 o                         
   4   5   2        285.64        332.97         8.49 o                         
   5   5   2         82.83        101.04         3.82 o                         
   6   5   2        797.74        788.95        20.44 o                         
   7   5   2        407.74        452.12         8.94 o                         
   8   5   2        147.97        161.53         3.75 o                         
   9   5   2          0.19          0.27         0.46 o                         
  -9   6   2          0.09          0.27         0.53 o                         
  -8   6   2         40.93         47.53         2.23 o                         
  -7   6   2        220.50        197.69         5.82 o                         
  -6   6   2         70.14         63.24         3.13 o                         
  -5   6   2         35.38         23.52         1.44 o                         
  -4   6   2         76.86         97.42         2.71 o                         
  -3   6   2        258.46        214.68         4.73 o                         
  -2   6   2        407.56        410.41         8.52 o                         
  -1   6   2         26.12         18.55         5.51 o                         
   0   6   2         54.43         54.00         4.06 o                         
   1   6   2        153.63        137.42         7.21 o                         
   2   6   2        571.81        734.31        15.58 o                         
   3   6   2         58.25         57.39         3.14 o                         
   4   6   2        530.71        523.23        12.61 o                         
   5   6   2         80.94         71.14         2.76 o                         
   6   6   2         29.63         40.98         2.87 o                         
   7   6   2        221.92        224.91         5.54 o                         
   8   6   2         29.74         28.28         1.22 o                         
   9   6   2         11.98          9.61         0.60 o                         
  -9   7   2          6.69          5.92         0.84 o                         
  -8   7   2          3.49          4.84         1.04 o                         
  -7   7   2         34.44         52.05         2.39 o                         
  -6   7   2         26.12         32.71         1.72 o                         
  -5   7   2         20.45         31.08         1.99 o                         
  -4   7   2        155.31        151.08         3.92 o                         
  -3   7   2        179.74        174.45         4.53 o                         
  -2   7   2        202.11        240.33        10.33 o                         
  -1   7   2        662.11        669.00        19.45 o                         
   0   7   2        686.29        698.85        16.32 o                         
   1   7   2       1837.46       1885.69        33.64 o                         
   2   7   2         66.81         46.76         9.84 o                         
   3   7   2        449.99        490.21        12.95 o                         
   4   7   2        141.06        162.32         5.44 o                         
   5   7   2        457.56        482.22        13.15 o                         
   6   7   2       1151.88       1142.17        20.44 o                         
   7   7   2         12.60          9.47         0.69 o                         
   8   7   2         44.54         51.74         1.58 o                         
   9   7   2          0.75          0.06         0.33 o                         
  -9   8   2         29.54         25.77         1.26 o                         
  -8   8   2         17.45         25.33         1.59 o                         
  -7   8   2          0.19          2.31         0.90 o                         
  -6   8   2         34.99         36.07         1.49 o                         
  -5   8   2        238.16        236.58         7.44 o                         
  -4   8   2        571.93        587.54        17.03 o                         
  -3   8   2          4.52          4.10         0.94 o                         
  -2   8   2         22.98         20.96         1.45 o                         
  -1   8   2         38.34         40.56         1.99 o                         
   0   8   2        167.48        148.58         3.73 o                         
   1   8   2       3789.19       3583.86        75.85 o                         
   2   8   2       1356.43       1458.14        31.90 o                         
   3   8   2         27.87         43.22         3.57 o                         
   4   8   2         95.76         80.73         2.62 o                         
   5   8   2         65.61         65.93         2.45 o                         
   6   8   2         86.81         95.32         2.63 o                         
   7   8   2         34.24         46.37         1.51 o                         
   8   8   2          0.87          1.16         0.44 o                         
   9   8   2          2.30          0.80         0.42 o                         
  -9   9   2          1.47          1.74         0.53 o                         
  -8   9   2          6.83          7.88         0.80 o                         
  -7   9   2          2.56          1.68         0.64 o                         
  -6   9   2        370.21        329.40         6.68 o                         
  -5   9   2        108.51         96.48         3.14 o                         
  -4   9   2         12.63         17.86         1.62 o                         
  -3   9   2         55.56         60.07         3.16 o                         
  -2   9   2        172.61        139.37         5.83 o                         
  -1   9   2        306.90        299.81         7.12 o                         
   0   9   2         13.07         29.20         2.00 o                         
   1   9   2          9.41          5.49         0.89 o                         
   2   9   2        334.50        370.15         8.86 o                         
   3   9   2        417.27        389.63        10.91 o                         
   4   9   2          0.43          0.36         0.59 o                         
   5   9   2          3.07          5.42         0.79 o                         
   6   9   2         47.79         57.30         3.99 o                         
   7   9   2          0.95          3.31         0.85 o                         
   8   9   2         26.61         26.68         1.45 o                         
  -8  10   2          8.36          3.57         0.69 o                         
  -7  10   2          7.01          3.60         0.66 o                         
  -6  10   2         17.83         21.07         1.16 o                         
  -5  10   2        119.38        112.89         3.64 o                         
  -4  10   2         18.80         17.16         1.24 o                         
  -3  10   2          0.01         -0.15         1.30 o                         
  -2  10   2          3.40          3.18         0.58 o                         
  -1  10   2         65.20         56.04         2.12 o                         
   0  10   2         60.52         59.63         1.99 o                         
   1  10   2        148.48        158.87         3.78 o                         
   2  10   2          3.03          1.24         0.58 o                         
   3  10   2         67.40         67.49         2.72 o                         
   4  10   2          0.50          1.21         0.57 o                         
   5  10   2         19.15         23.43         1.76 o                         
   6  10   2        112.73        123.20         4.52 o                         
   7  10   2          1.12          1.57         0.45 o                         
   8  10   2          0.01         -0.37         0.37 o                         
  -8  11   2         51.55         59.00         3.09 o                         
  -7  11   2          4.31          7.49         0.87 o                         
  -6  11   2          1.18          2.64         0.62 o                         
  -5  11   2        287.51        289.28        10.14 o                         
  -4  11   2         48.37         46.39         1.86 o                         
  -3  11   2          0.35          0.99         0.51 o                         
  -2  11   2          0.24          2.24         1.56 o                         
  -1  11   2          2.86          2.37         0.53 o                         
   0  11   2          9.15         14.60         0.94 o                         
   1  11   2         78.59         78.78         2.31 o                         
   2  11   2          2.64          4.19         1.25 o                         
   3  11   2        575.74        561.29        10.68 o                         
   4  11   2         26.25         33.94         1.54 o                         
   5  11   2        295.35        276.22         6.37 o                         
   6  11   2         65.67         52.79         4.37 o                         
   7  11   2          0.05         -0.19         0.57 o                         
   8  11   2         18.08         16.70         1.27 o                         
  -7  12   2          4.00          5.67         0.63 o                         
  -6  12   2          0.49          1.35         0.64 o                         
  -5  12   2        144.42        154.39         4.13 o                         
  -4  12   2        171.01        174.69         9.32 o                         
  -3  12   2        485.52        512.72         9.27 o                         
  -2  12   2        210.80        235.23         7.09 o                         
  -1  12   2          5.90          7.24         0.63 o                         
   0  12   2          1.12          1.07         0.65 o                         
   1  12   2          7.84         16.03         1.00 o                         
   2  12   2        231.62        272.83         5.16 o                         
   3  12   2          4.25          2.83         0.86 o                         
   4  12   2         44.97         47.10         2.34 o                         
   5  12   2          3.44          8.01         1.45 o                         
   6  12   2          0.06         -0.11         0.47 o                         
   7  12   2          0.06         -0.03         0.53 o                         
  -7  13   2         14.62          6.84         0.84 o                         
  -6  13   2         79.46         75.72         3.31 o                         
  -5  13   2          1.18          0.96         0.84 o                         
  -4  13   2          3.56          3.07         0.75 o                         
  -3  13   2         27.41         31.90         1.47 o                         
  -2  13   2        148.45        157.17         3.77 o                         
  -1  13   2         16.59         15.65         0.99 o                         
   0  13   2        252.37        258.50         5.09 o                         
   1  13   2          0.77          3.07         0.57 o                         
   2  13   2        163.85        168.01         4.24 o                         
   3  13   2        174.94        182.56         4.37 o                         
   4  13   2         10.28          5.48         1.26 o                         
   5  13   2         87.79        100.49         3.32 o                         
   6  13   2         75.12         60.25         4.02 o                         
   7  13   2          7.38          6.16         0.72 o                         
  -6  14   2          4.47          9.07         0.78 o                         
  -5  14   2         88.81        103.53         3.43 o                         
  -4  14   2         46.63         48.18         3.04 o                         
  -3  14   2         19.07         17.50         1.07 o                         
  -2  14   2          1.09          1.04         0.66 o                         
  -1  14   2         19.39         20.48         1.29 o                         
   0  14   2          9.18         11.49         0.97 o                         
   1  14   2         99.57         98.07         2.67 o                         
   2  14   2         19.04         19.36         1.48 o                         
   3  14   2         18.85         18.43         1.43 o                         
   4  14   2         32.36         27.96         1.63 o                         
   5  14   2          3.02          2.58         0.64 o                         
   6  14   2          1.01          1.47         0.56 o                         
  -5  15   2         26.27         24.16         1.59 o                         
  -4  15   2         41.88         51.20         2.31 o                         
  -3  15   2         13.11         11.17         0.87 o                         
  -2  15   2         97.35         97.80         2.65 o                         
  -1  15   2         19.48         18.17         1.49 o                         
   0  15   2          8.11         11.22         0.82 o                         
   1  15   2          2.63          3.37         0.64 o                         
   2  15   2         47.78         45.82         1.78 o                         
   3  15   2         75.26         77.28         2.81 o                         
   4  15   2         23.29         19.21         1.45 o                         
   5  15   2         18.76         18.24         1.85 o                         
  -4  16   2         33.63         23.53         1.72 o                         
  -3  16   2          7.60          8.97         0.70 o                         
  -2  16   2         18.65         17.47         1.50 o                         
  -1  16   2          0.79          0.99         0.51 o                         
   0  16   2        231.94        221.74         5.43 o                         
   1  16   2         40.49         37.33         1.72 o                         
   2  16   2          0.05         -0.45         0.45 o                         
   3  16   2          5.14          4.31         1.67 o                         
   4  16   2         21.98         20.63         1.79 o                         
  -3  17   2          2.40          2.34         0.67 o                         
  -2  17   2         52.20         55.43         2.50 o                         
  -1  17   2          0.29         -0.14         0.47 o                         
   0  17   2          8.25          6.58         0.86 o                         
   1  17   2          8.28          6.18         0.77 o                         
   2  17   2         25.26         22.40         1.79 o                         
   3  17   2          0.01         -0.14         0.49 o                         
  -1  18   2          4.89          4.26         0.97 o                         
   0  18   2          6.55          3.48         0.77 o                         
   1  18   2         11.20          9.01         1.27 o                         
 -10   1   3          4.18          1.87         0.47 o                         
  -9   1   3          4.46         12.19         0.85 o                         
  -8   1   3          3.08          8.50         1.02 o                         
  -7   1   3         41.59         41.98         1.77 o                         
  -6   1   3         23.71         15.32         1.79 o                         
  -5   1   3        104.22        115.71         2.98 o                         
  -4   1   3        353.24        278.52         5.66 o                         
  -3   1   3       1177.62       1106.02        18.80 o                         
  -2   1   3        112.09        140.63         4.94 o                         
  -1   1   3       2071.73       2029.77        42.55 o                         
   0   1   3       2824.72       2722.52        49.03 o                         
   1   1   3       2788.09       2404.04        44.04 o                         
   2   1   3        182.24        227.82         9.82 o                         
   3   1   3         23.49         35.87        11.07 o                         
   4   1   3        207.41        203.47         6.21 o                         
   5   1   3         32.98         24.69         2.18 o                         
   6   1   3          4.21          2.45         1.16 o                         
   7   1   3         91.31         90.87         2.22 o                         
   8   1   3         29.74         32.58         1.24 o                         
   9   1   3         14.14         13.38         1.04 o                         
  10   1   3         19.72         18.32         0.82 o                         
 -10   2   3          6.63          3.90         0.54 o                         
  -9   2   3         96.23         97.31         2.93 o                         
  -8   2   3        415.41        449.54         9.25 o                         
  -7   2   3          0.09          2.14         0.73 o                         
  -6   2   3          0.38          5.50         1.32 o                         
  -5   2   3        177.21        183.17         3.90 o                         
  -4   2   3       2355.01       2561.53        47.08 o                         
  -3   2   3         95.78        104.93         2.89 o                         
  -2   2   3       2938.54       2803.36        45.04 o                         
  -1   2   3       7286.94       6761.58       132.88 o                         
   0   2   3         81.44         69.23         4.21 o                         
   1   2   3       3117.97       2812.61        51.22 o                         
   2   2   3          8.72        -10.76        19.41 o                         
   3   2   3        652.49        655.19        19.15 o                         
   4   2   3        288.18        315.84         7.95 o                         
   5   2   3         29.70         21.22         1.99 o                         
   6   2   3        177.81        161.98         6.96 o                         
   7   2   3         15.68         14.93         0.81 o                         
   8   2   3         12.27         18.08         0.93 o                         
   9   2   3         47.57         48.40         1.92 o                         
  10   2   3         16.74         13.92         0.88 o                         
 -10   3   3          5.76          3.35         0.50 o                         
  -9   3   3         21.69         20.49         1.32 o                         
  -8   3   3         34.74         30.53         1.71 o                         
  -7   3   3          0.03          1.94         0.77 o                         
  -6   3   3        424.38        415.32        10.86 o                         
  -5   3   3        255.31        266.04         6.63 o                         
  -4   3   3        107.73        142.36         5.13 o                         
  -3   3   3        232.87        260.20         9.65 o                         
  -2   3   3         17.64         15.14         2.94 o                         
  -1   3   3         59.66         48.96         4.29 o                         
   0   3   3          2.59         21.10         4.96 o                         
   1   3   3       2223.78       2244.25        42.15 o                         
   2   3   3       1822.06       2006.60        34.10 o                         
   3   3   3       2751.68       2796.03        49.70 o                         
   4   3   3          7.80          3.77         0.89 o                         
   5   3   3        145.56        152.77         4.70 o                         
   6   3   3        109.16         95.76         5.33 o                         
   7   3   3        694.10        711.27        12.89 o                         
   8   3   3          9.21          6.82         0.77 o                         
   9   3   3         87.96         99.36         2.51 o                         
  10   3   3         17.61         13.70         1.42 o                         
 -10   4   3         12.22         10.72         1.21 o                         
  -9   4   3          1.01          1.53         0.55 o                         
  -8   4   3         34.69         23.04         1.25 o                         
  -7   4   3         21.41         18.13         1.27 o                         
  -6   4   3         13.26          8.67         1.11 o                         
  -5   4   3        171.24        178.06         4.58 o                         
  -4   4   3       2321.94       2578.29        50.91 o                         
  -3   4   3       2860.33       3022.11        55.34 o                         
  -2   4   3        155.56        163.11         6.37 o                         
  -1   4   3         13.57          3.57         3.45 o                         
   0   4   3        193.83        194.99         5.67 o                         
   1   4   3       5184.02       4896.35        81.77 o                         
   2   4   3        155.22        169.94         4.23 o                         
   3   4   3        214.20        216.46         7.92 o                         
   4   4   3        294.60        334.20         9.48 o                         
   5   4   3          5.91          4.86         1.59 o                         
   6   4   3         10.77          8.79         1.38 o                         
   7   4   3         90.82         69.14         3.10 o                         
   8   4   3          5.38          3.96         0.53 o                         
   9   4   3         10.06          8.55         0.64 o                         
 -10   5   3          0.22          0.33         1.00 o                         
  -9   5   3         13.27         10.74         1.00 o                         
  -8   5   3          4.65          4.84         0.85 o                         
  -7   5   3          0.74          1.21         0.66 o                         
  -6   5   3         90.79         96.30         4.22 o                         
  -5   5   3         82.41         76.43         2.63 o                         
  -4   5   3        264.72        297.89         6.57 o                         
  -3   5   3       1369.47       1378.14        22.98 o                         
  -2   5   3       2301.27       2464.14        41.21 o                         
  -1   5   3       2117.99       1914.37        30.52 o                         
   0   5   3        873.12        800.17        14.14 o                         
   1   5   3        395.24        364.14        10.21 o                         
   2   5   3       2947.83       2989.69        50.47 o                         
   3   5   3        687.74        730.14        16.67 o                         
   4   5   3        816.58        925.78        21.07 o                         
   5   5   3        126.21        117.25         3.51 o                         
   6   5   3         79.74         82.60         6.57 o                         
   7   5   3        467.44        557.29        11.69 o                         
   8   5   3          0.08          0.99         0.50 o                         
   9   5   3          0.00          0.01         0.34 o                         
  -9   6   3          2.17          2.90         0.64 o                         
  -8   6   3         61.56         79.61         3.11 o                         
  -7   6   3          4.42          9.67         1.07 o                         
  -6   6   3         93.33         93.14         2.83 o                         
  -5   6   3        321.98        292.79         7.86 o                         
  -4   6   3        120.17         99.23         3.07 o                         
  -3   6   3       1223.58       1317.70        24.93 o                         
  -2   6   3        181.55        235.56         9.56 o                         
  -1   6   3        200.70        231.54         4.49 o                         
   0   6   3        219.83        190.97         4.33 o                         
   1   6   3        239.50        266.80         6.37 o                         
   2   6   3        169.97        134.72         6.72 o                         
   3   6   3       5948.52       6211.64       130.62 o                         
   4   6   3        879.76       1019.32        23.50 o                         
   5   6   3        189.05        193.11         5.21 o                         
   6   6   3         87.03        111.36         4.16 o                         
   7   6   3         29.18         22.91         1.06 o                         
   8   6   3         94.71        103.57         2.61 o                         
   9   6   3          0.77          0.52         0.33 o                         
  -9   7   3         13.67         18.04         1.10 o                         
  -8   7   3          9.17         11.82         1.46 o                         
  -7   7   3         61.71         67.65         2.52 o                         
  -6   7   3         10.56         11.04         0.96 o                         
  -5   7   3        146.28        160.23         4.85 o                         
  -4   7   3          9.35          9.32         0.92 o                         
  -3   7   3        502.64        518.84        10.90 o                         
  -2   7   3       1118.34       1093.73        20.72 o                         
  -1   7   3          2.86          7.37         1.88 o                         
   0   7   3       1420.28       1466.82        32.18 o                         
   1   7   3        606.20        669.61        24.50 o                         
   2   7   3        159.89        157.41         4.76 o                         
   3   7   3       3243.62       3515.69        75.44 o                         
   4   7   3        472.35        478.17        10.04 o                         
   5   7   3          9.19          8.48         1.36 o                         
   6   7   3         54.09         61.23         4.27 o                         
   7   7   3          2.34          4.22         0.54 o                         
   8   7   3          5.50          4.11         0.50 o                         
   9   7   3         12.81          8.13         0.62 o                         
  -9   8   3          0.00          0.40         0.45 o                         
  -8   8   3         74.80         66.64         2.40 o                         
  -7   8   3        105.73        106.57         3.04 o                         
  -6   8   3         13.73         11.12         0.85 o                         
  -5   8   3        223.87        227.01         5.56 o                         
  -4   8   3        107.14         96.44         4.00 o                         
  -3   8   3        375.11        402.69         9.13 o                         
  -2   8   3       2008.29       2088.22        41.44 o                         
  -1   8   3        430.51        447.22        10.71 o                         
   0   8   3        465.12        443.62         9.86 o                         
   1   8   3          2.98          7.86         0.95 o                         
   2   8   3        896.37        915.11        20.80 o                         
   3   8   3         28.35         30.95         1.64 o                         
   4   8   3        338.85        369.33         9.50 o                         
   5   8   3        247.61        229.27         4.86 o                         
   6   8   3          6.25          2.66         0.62 o                         
   7   8   3         27.51         26.98         1.69 o                         
   8   8   3          9.98          5.59         0.59 o                         
   9   8   3         18.40         16.52         1.47 o                         
  -9   9   3         14.71          9.33         1.02 o                         
  -8   9   3         11.10         12.42         1.08 o                         
  -7   9   3        126.45        146.69         3.83 o                         
  -6   9   3          1.17         -0.28         0.63 o                         
  -5   9   3        126.17        145.22         3.59 o                         
  -4   9   3          4.58          3.80         0.96 o                         
  -3   9   3        100.04        105.32         5.30 o                         
  -2   9   3         42.93         54.16         2.69 o                         
  -1   9   3        350.17        350.28        12.59 o                         
   0   9   3       1559.50       1604.35        35.37 o                         
   1   9   3       1005.84       1018.45        22.79 o                         
   2   9   3       1189.66       1233.57        27.25 o                         
   3   9   3        381.00        352.77         9.03 o                         
   4   9   3        543.16        547.49        14.66 o                         
   5   9   3          0.00         -0.27         0.46 o                         
   6   9   3         25.49         21.63         1.20 o                         
   7   9   3         15.42         17.89         1.10 o                         
   8   9   3          0.94          1.57         0.43 o                         
  -8  10   3         26.18         25.61         1.45 o                         
  -7  10   3        152.55        153.89         3.70 o                         
  -6  10   3          8.50         16.35         0.97 o                         
  -5  10   3          0.84          0.49         0.48 o                         
  -4  10   3         40.94         33.21         1.27 o                         
  -3  10   3         51.81         46.14         2.39 o                         
  -2  10   3         59.91         47.05         1.99 o                         
  -1  10   3         24.94         34.50         2.45 o                         
   0  10   3        117.69        111.79         3.78 o                         
   1  10   3          2.93         10.20         1.06 o                         
   2  10   3        178.79        205.06         5.96 o                         
   3  10   3        108.40         96.35         3.75 o                         
   4  10   3        140.76        145.07         4.02 o                         
   5  10   3         76.38         85.21         3.73 o                         
   6  10   3         49.26         50.83         2.10 o                         
   7  10   3          0.51          0.61         0.66 o                         
   8  10   3          5.63          4.46         0.54 o                         
  -8  11   3          2.10          5.37         0.69 o                         
  -7  11   3          7.48         13.62         1.12 o                         
  -6  11   3          1.34          1.30         0.70 o                         
  -5  11   3        150.16        144.35         3.33 o                         
  -4  11   3          4.98          1.35         0.64 o                         
  -3  11   3         10.68          9.33         1.56 o                         
  -2  11   3         89.54         88.75         3.14 o                         
  -1  11   3         10.64         19.87         1.42 o                         
   0  11   3        168.08        192.11         5.16 o                         
   1  11   3        323.05        362.72         8.20 o                         
   2  11   3        139.69        125.90         4.66 o                         
   3  11   3        512.00        472.88         9.46 o                         
   4  11   3        695.81        736.58        16.67 o                         
   5  11   3         44.90         44.80         2.33 o                         
   6  11   3         53.80         44.19         2.22 o                         
   7  11   3          1.20         -0.35         0.43 o                         
   8  11   3         26.60         27.45         2.34 o                         
  -7  12   3          0.27         -0.33         0.37 o                         
  -6  12   3          9.83          7.46         0.62 o                         
  -5  12   3         10.95         16.82         0.87 o                         
  -4  12   3        137.52        124.73         3.46 o                         
  -3  12   3          6.82          5.86         0.70 o                         
  -2  12   3         82.11         78.84         2.29 o                         
  -1  12   3        131.41        148.63         4.38 o                         
   0  12   3         53.69         54.42         1.44 o                         
   1  12   3        143.17        142.15         4.76 o                         
   2  12   3        154.14        153.36         4.26 o                         
   3  12   3         40.28         32.16         1.77 o                         
   4  12   3         26.77         28.80         1.50 o                         
   5  12   3          0.09          1.20         0.56 o                         
   6  12   3         57.16         64.22         2.69 o                         
   7  12   3          0.37         -0.19         0.41 o                         
  -7  13   3          5.39          7.40         1.12 o                         
  -6  13   3         68.59         67.68         2.85 o                         
  -5  13   3        122.77        117.65         4.17 o                         
  -4  13   3        190.24        197.42         4.34 o                         
  -3  13   3         34.27         42.62         1.91 o                         
  -2  13   3         79.50         76.35         3.27 o                         
  -1  13   3        113.95        110.74         3.58 o                         
   0  13   3         11.54         15.72         0.91 o                         
   1  13   3         62.17         60.61         1.76 o                         
   2  13   3         48.43         45.18         2.17 o                         
   3  13   3         11.61         13.10         1.95 o                         
   4  13   3          6.14          2.15         0.62 o                         
   5  13   3         68.99         77.92         3.08 o                         
   6  13   3          1.11          0.95         0.53 o                         
  -6  14   3          5.93         10.14         1.08 o                         
  -5  14   3          0.40          0.90         0.43 o                         
  -4  14   3          1.23          4.27         0.63 o                         
  -3  14   3        378.38        393.76         8.56 o                         
  -2  14   3         30.93         32.71         2.15 o                         
  -1  14   3         26.09         23.84         1.42 o                         
   0  14   3          1.54          1.14         0.47 o                         
   1  14   3          0.07         -0.01         0.51 o                         
   2  14   3         61.60         58.61         2.06 o                         
   3  14   3         27.29         28.73         1.52 o                         
   4  14   3         20.84         20.47         1.31 o                         
   5  14   3         58.68         50.69         2.23 o                         
   6  14   3          4.90          2.34         0.56 o                         
  -5  15   3          1.63          1.29         0.40 o                         
  -4  15   3        230.22        246.90         6.41 o                         
  -3  15   3          2.25          6.21         0.81 o                         
  -2  15   3        344.60        369.00         7.71 o                         
  -1  15   3          6.41          4.69         0.72 o                         
   0  15   3        118.29        118.68         3.52 o                         
   1  15   3        145.75        142.56         3.63 o                         
   2  15   3         55.04         50.11         2.50 o                         
   3  15   3         98.96        112.63         4.03 o                         
   4  15   3          0.00          0.61         0.46 o                         
   5  15   3          7.44          7.56         0.73 o                         
  -4  16   3         19.48         27.73         2.51 o                         
  -3  16   3        127.24        128.83         4.25 o                         
  -2  16   3          0.28          0.51         0.51 o                         
  -1  16   3        218.89        239.03         5.75 o                         
   0  16   3         32.86         36.18         1.51 o                         
   1  16   3         22.73         20.86         1.32 o                         
   2  16   3         17.31         12.55         1.21 o                         
   3  16   3         52.25         40.50         1.80 o                         
   4  16   3         14.20         11.36         0.82 o                         
  -3  17   3         17.83         13.12         1.13 o                         
  -2  17   3         98.63         98.40         2.83 o                         
  -1  17   3         57.39         49.40         2.30 o                         
   0  17   3         20.79         15.37         1.20 o                         
   1  17   3         21.51         22.16         1.08 o                         
   2  17   3          0.27         -0.49         0.49 o                         
   3  17   3         24.65         25.80         1.47 o                         
 -10   0   4         27.48         19.66         1.15 o                         
  -9   0   4          0.48          0.73         0.59 o                         
  -8   0   4         17.26         32.07         1.75 o                         
  -7   0   4        299.59        285.54        10.87 o                         
  -6   0   4        360.55        389.45        12.19 o                         
  -5   0   4        418.03        422.86        12.75 o                         
  -4   0   4       1744.84       1718.73        45.42 o                         
  -3   0   4       7026.08       7173.67       164.49 o                         
  -2   0   4         22.90          5.63         4.04 o                         
  -1   0   4        365.33        408.08        15.11 o                         
   0   0   4       4111.39       3618.99        95.81 o                         
   1   0   4        996.58        895.74        25.13 o                         
   2   0   4        884.36        925.22        31.47 o                         
   3   0   4          3.48         -4.32        60.08 o                         
   4   0   4        108.49        102.98         6.74 o                         
   5   0   4        272.81        282.03        10.38 o                         
   6   0   4         65.95         62.10         3.62 o                         
   7   0   4        295.14        272.66         7.85 o                         
   8   0   4        791.11        896.31        23.80 o                         
   9   0   4         31.16         24.44         1.59 o                         
 -10   1   4          8.28          6.49         0.62 o                         
  -9   1   4         90.81         88.50         2.20 o                         
  -8   1   4        105.90         88.05         2.41 o                         
  -7   1   4          2.30          5.90         0.68 o                         
  -6   1   4        100.64         98.00         3.47 o                         
  -5   1   4         10.10         23.05         1.32 o                         
  -4   1   4         75.67        123.38         3.37 o                         
  -3   1   4        740.50        890.09        18.53 o                         
  -2   1   4        463.56        517.81        17.58 o                         
  -1   1   4        380.57        430.76        10.20 o                         
   0   1   4        733.83        791.75        17.06 o                         
   1   1   4        978.81        818.46        19.40 o                         
   2   1   4        155.64        160.17         4.47 o                         
   3   1   4        155.15        209.46         5.54 o                         
   4   1   4        578.62        554.75        14.62 o                         
   5   1   4         37.35         33.12         1.66 o                         
   6   1   4          0.00          4.69         3.38 o                         
   7   1   4        323.48        335.78         6.72 o                         
   8   1   4        212.17        238.89         5.00 o                         
   9   1   4         27.60         28.84         1.15 o                         
 -10   2   4          0.00         -0.22         0.35 o                         
  -9   2   4          0.99          2.23         0.54 o                         
  -8   2   4         60.42         55.47         1.79 o                         
  -7   2   4          4.52          4.64         0.91 o                         
  -6   2   4        131.56        138.32         3.54 o                         
  -5   2   4         19.34         19.06         1.44 o                         
  -4   2   4         20.78         18.83         1.78 o                         
  -3   2   4         30.06         20.30         1.26 o                         
  -2   2   4        151.27        152.62         3.65 o                         
  -1   2   4         51.75         54.49         3.89 o                         
   0   2   4       1738.73       1577.54        28.82 o                         
   1   2   4         33.39         25.66         6.66 o                         
   2   2   4        962.51        809.16        15.89 o                         
   3   2   4       1308.71       1299.38        26.15 o                         
   4   2   4         82.66         97.63         3.57 o                         
   5   2   4          5.06          0.77         0.62 o                         
   6   2   4         49.51         48.80         3.01 o                         
   7   2   4         56.09         47.74         3.02 o                         
   8   2   4        285.16        306.36         6.23 o                         
   9   2   4         59.53         66.82         1.74 o                         
 -10   3   4          3.01          3.24         0.53 o                         
  -9   3   4         55.27         47.06         2.23 o                         
  -8   3   4          5.36          6.40         0.95 o                         
  -7   3   4          0.14          0.80         0.55 o                         
  -6   3   4        331.12        308.24         8.81 o                         
  -5   3   4         66.72         58.13         2.80 o                         
  -4   3   4       2167.33       2277.87        39.79 o                         
  -3   3   4        662.18        694.91        12.87 o                         
  -2   3   4         65.78        158.56         3.56 o                         
  -1   3   4        435.70        380.35         7.94 o                         
   0   3   4         51.28         38.65         5.35 o                         
   1   3   4       2926.06       2713.71        45.32 o                         
   2   3   4        151.46        146.34         8.24 o                         
   3   3   4       1835.39       1858.64        36.13 o                         
   4   3   4         54.63         52.49         2.60 o                         
   5   3   4         61.13         57.03         2.25 o                         
   6   3   4         17.62         13.14         1.49 o                         
   7   3   4         22.75         28.90         2.22 o                         
   8   3   4        194.19        220.43         4.92 o                         
   9   3   4          6.53          4.47         0.51 o                         
 -10   4   4          0.99          0.06         0.40 o                         
  -9   4   4         12.15         12.34         1.00 o                         
  -8   4   4        145.92        190.44         5.69 o                         
  -7   4   4         81.74         78.29         2.64 o                         
  -6   4   4         27.83         16.21         1.27 o                         
  -5   4   4          2.55          3.37         0.72 o                         
  -4   4   4         21.29         15.38         1.27 o                         
  -3   4   4       1853.93       1838.47        36.47 o                         
  -2   4   4       1566.10       1458.12        23.93 o                         
  -1   4   4        581.65        674.25        11.72 o                         
   0   4   4        100.84         96.10         2.92 o                         
   1   4   4       1457.61       1174.44        21.65 o                         
   2   4   4       2250.88       2556.91        45.47 o                         
   3   4   4         23.55         23.33         3.26 o                         
   4   4   4        395.80        423.83        11.83 o                         
   5   4   4         20.50         14.00         1.09 o                         
   6   4   4         60.76         62.09         1.80 o                         
   7   4   4          6.04          8.16         1.08 o                         
   8   4   4        197.36        245.93         5.49 o                         
   9   4   4         59.97         62.36         1.81 o                         
  -9   5   4         24.94         25.84         1.56 o                         
  -8   5   4         73.52         72.26         2.64 o                         
  -7   5   4         12.09         20.30         1.34 o                         
  -6   5   4        140.29        163.12         3.86 o                         
  -5   5   4        103.86         93.81         3.00 o                         
  -4   5   4        182.21        163.06         5.04 o                         
  -3   5   4         97.32        107.95         8.26 o                         
  -2   5   4        693.36        767.03        15.41 o                         
  -1   5   4          0.62          7.42         4.76 o                         
   0   5   4       1646.46       1746.66        27.81 o                         
   1   5   4       6151.16       6310.87       111.61 o                         
   2   5   4        259.06        298.60         9.71 o                         
   3   5   4       3530.19       3542.10        82.74 o                         
   4   5   4          0.99          2.33         1.40 o                         
   5   5   4         14.60         12.57         1.07 o                         
   6   5   4         50.56         44.03         1.92 o                         
   7   5   4          0.58          0.17         0.38 o                         
   8   5   4         60.26         54.16         1.65 o                         
   9   5   4          1.76          1.31         0.33 o                         
  -9   6   4          8.21         10.22         0.91 o                         
  -8   6   4          3.99          2.58         0.91 o                         
  -7   6   4        270.28        253.62         6.62 o                         
  -6   6   4         97.62         95.13         2.56 o                         
  -5   6   4          4.89          2.89         1.17 o                         
  -4   6   4         45.52         41.06         1.99 o                         
  -3   6   4          4.03          7.14         0.81 o                         
  -2   6   4          8.32          7.57         1.29 o                         
  -1   6   4         26.55         43.72         3.59 o                         
   0   6   4        377.57        407.98        13.35 o                         
   1   6   4        156.04        225.85        23.96 o                         
   2   6   4       2553.62       2658.49        58.37 o                         
   3   6   4       1119.61       1224.86        43.10 o                         
   4   6   4        134.75        117.63         3.56 o                         
   5   6   4         39.20         40.19         1.89 o                         
   6   6   4          3.62          8.26         0.92 o                         
   7   6   4         50.48         51.50         1.76 o                         
   8   6   4         68.33         71.64         1.95 o                         
   9   6   4          5.30          3.80         0.44 o                         
  -9   7   4          1.43          2.05         0.49 o                         
  -8   7   4          0.01          0.74         0.54 o                         
  -7   7   4         72.37         60.19         2.38 o                         
  -6   7   4         30.65         29.70         1.43 o                         
  -5   7   4          6.79          3.71         1.38 o                         
  -4   7   4         11.92         13.68         1.47 o                         
  -3   7   4         72.83         85.21         3.45 o                         
  -2   7   4          0.18          2.00         1.01 o                         
  -1   7   4         18.38          9.23         3.62 o                         
   0   7   4         43.29         30.36         2.05 o                         
   1   7   4        332.52        401.02        10.92 o                         
   2   7   4       2368.25       2334.77        55.23 o                         
   3   7   4        212.47        294.92        11.91 o                         
   4   7   4        734.73        776.60        17.78 o                         
   5   7   4        188.91        189.46         4.51 o                         
   6   7   4         81.91         92.24         2.57 o                         
   7   7   4         20.45         19.72         1.06 o                         
   8   7   4          4.71          3.80         0.46 o                         
   9   7   4         16.33         13.23         0.97 o                         
  -9   8   4          2.92          0.67         0.40 o                         
  -8   8   4          6.53          4.84         0.66 o                         
  -7   8   4         72.61         91.99         2.80 o                         
  -6   8   4         13.36         11.22         0.76 o                         
  -5   8   4        294.83        321.19         5.75 o                         
  -4   8   4         17.15         13.64         1.45 o                         
  -3   8   4          0.12          0.39         1.04 o                         
  -2   8   4        105.39        103.13         3.47 o                         
  -1   8   4        168.46        149.41         6.91 o                         
   0   8   4          2.46          2.46         1.04 o                         
   1   8   4       1072.54       1089.86        24.39 o                         
   2   8   4        364.49        329.04         9.77 o                         
   3   8   4        443.19        508.45        13.46 o                         
   4   8   4          4.24          2.31         1.07 o                         
   5   8   4          3.38          8.36         0.94 o                         
   6   8   4          1.46          3.72         1.02 o                         
   7   8   4          1.02          2.15         0.65 o                         
   8   8   4         10.76          8.42         0.76 o                         
  -8   9   4         13.65         10.42         0.79 o                         
  -7   9   4         23.96         21.24         1.18 o                         
  -6   9   4          0.97          1.06         0.46 o                         
  -5   9   4         21.70         16.37         1.15 o                         
  -4   9   4        103.55        111.99         2.73 o                         
  -3   9   4          0.76          1.11         0.73 o                         
  -2   9   4         20.35         26.93         2.63 o                         
  -1   9   4        291.74        339.67         8.52 o                         
   0   9   4        126.93        133.41         3.83 o                         
   1   9   4         63.83         76.66         2.42 o                         
   2   9   4       1224.34       1347.14        32.65 o                         
   3   9   4          7.01          2.76         1.36 o                         
   4   9   4         79.48         88.54         2.50 o                         
   5   9   4        569.91        620.82        13.01 o                         
   6   9   4        122.84        115.27         3.46 o                         
   7   9   4         33.98         42.45         1.81 o                         
   8   9   4          2.73          0.43         0.50 o                         
  -8  10   4          0.00          0.41         0.43 o                         
  -7  10   4         11.78         12.40         0.93 o                         
  -6  10   4         32.40         37.27         1.35 o                         
  -5  10   4          2.02          0.97         0.53 o                         
  -4  10   4         42.36         36.33         1.24 o                         
  -3  10   4          1.06          2.54         0.64 o                         
  -2  10   4         24.12         22.86         1.40 o                         
  -1  10   4        156.41        157.20         4.87 o                         
   0  10   4        138.56        157.49         4.18 o                         
   1  10   4        239.96        231.11         5.49 o                         
   2  10   4         98.90         94.21         3.91 o                         
   3  10   4        122.61        114.10         3.52 o                         
   4  10   4        440.88        461.70        10.16 o                         
   5  10   4        117.81        130.28         3.46 o                         
   6  10   4          0.04          2.55         0.67 o                         
   7  10   4        120.06        106.12         3.47 o                         
   8  10   4          0.06          0.13         0.43 o                         
  -8  11   4         21.87         18.93         1.06 o                         
  -7  11   4         48.19         52.21         2.47 o                         
  -6  11   4          2.49          2.12         0.43 o                         
  -5  11   4          8.77         10.52         0.70 o                         
  -4  11   4          1.66          1.33         0.51 o                         
  -3  11   4          6.21          7.87         0.63 o                         
  -2  11   4         65.01         87.93         2.67 o                         
  -1  11   4         98.29         92.15         3.33 o                         
   0  11   4        395.44        417.80        11.56 o                         
   1  11   4        509.49        530.02        10.92 o                         
   2  11   4         59.08         63.27         2.34 o                         
   3  11   4         29.63         27.00         1.39 o                         
   4  11   4         32.68         25.31         2.05 o                         
   5  11   4         17.01         22.11         1.98 o                         
   6  11   4         37.08         37.66         1.56 o                         
   7  11   4         52.85         48.07         2.15 o                         
  -7  12   4          0.87          1.35         0.40 o                         
  -6  12   4          0.41          0.43         0.39 o                         
  -5  12   4        216.07        204.85         4.24 o                         
  -4  12   4         84.09         88.82         2.92 o                         
  -3  12   4        291.25        287.92         6.07 o                         
  -2  12   4          0.45          4.25         0.93 o                         
  -1  12   4        208.53        195.26         7.82 o                         
   0  12   4        142.05        153.20         3.36 o                         
   1  12   4        102.36         99.84         2.81 o                         
   2  12   4          2.46          4.48         0.97 o                         
   3  12   4          0.38          3.10         0.72 o                         
   4  12   4         53.71         37.54         2.10 o                         
   5  12   4         10.66         13.99         1.42 o                         
   6  12   4          5.77          2.94         0.77 o                         
   7  12   4         44.87         41.97         2.09 o                         
  -7  13   4         17.72         19.20         2.00 o                         
  -6  13   4         28.14         25.60         1.30 o                         
  -5  13   4          8.89          2.44         0.46 o                         
  -4  13   4          0.19          1.52         0.50 o                         
  -3  13   4         58.73         63.33         2.24 o                         
  -2  13   4          3.65          6.21         0.87 o                         
  -1  13   4        225.45        235.48         5.02 o                         
   0  13   4          8.98         11.53         1.00 o                         
   1  13   4        124.96        133.16         4.01 o                         
   2  13   4        267.12        265.03         6.19 o                         
   3  13   4          5.59          3.95         1.07 o                         
   4  13   4         33.33         34.68         2.82 o                         
   5  13   4          3.05          2.54         0.56 o                         
   6  13   4         39.58         38.86         1.53 o                         
  -6  14   4          3.43          4.48         0.87 o                         
  -5  14   4          3.37          3.09         0.61 o                         
  -4  14   4         49.73         59.31         2.11 o                         
  -3  14   4         12.34         12.23         0.92 o                         
  -2  14   4          5.10          8.27         0.82 o                         
  -1  14   4          2.78          1.48         0.72 o                         
   0  14   4          9.88         12.21         0.79 o                         
   1  14   4         42.10         42.97         1.64 o                         
   2  14   4          1.08         -0.15         0.79 o                         
   3  14   4         38.38         38.06         1.63 o                         
   4  14   4        141.53        154.36         4.88 o                         
   5  14   4          0.69          1.20         0.41 o                         
   6  14   4          1.99          4.58         0.56 o                         
  -5  15   4         35.37         36.53         1.51 o                         
  -4  15   4          3.36          3.57         0.54 o                         
  -3  15   4         11.62          9.68         1.00 o                         
  -2  15   4          0.06          1.14         0.69 o                         
  -1  15   4         11.45         11.10         0.73 o                         
   0  15   4         98.26         84.47         2.31 o                         
   1  15   4          2.15          3.52         0.73 o                         
   2  15   4          0.90          0.30         0.46 o                         
   3  15   4          2.11          1.26         0.46 o                         
   4  15   4         14.58         12.12         0.77 o                         
   5  15   4         12.36         10.43         1.01 o                         
  -4  16   4          4.22          2.36         0.50 o                         
  -3  16   4          2.80          4.45         1.08 o                         
  -2  16   4         16.57         20.75         1.18 o                         
  -1  16   4        113.35        120.53         3.25 o                         
   0  16   4         29.86         29.41         1.70 o                         
   1  16   4         18.28         15.45         1.02 o                         
   2  16   4          8.68          5.40         0.81 o                         
   3  16   4          5.16          3.49         0.51 o                         
   4  16   4         25.35         25.14         2.46 o                         
  -2  17   4          9.18          6.98         0.68 o                         
  -1  17   4         21.81         24.34         1.24 o                         
   0  17   4          1.81          3.62         0.56 o                         
   1  17   4          0.73          0.13         0.49 o                         
   2  17   4         14.63         14.00         0.95 o                         
 -10   1   5          4.52          1.84         0.57 o                         
  -9   1   5          0.34         -0.15         0.38 o                         
  -8   1   5         35.82         33.48         1.40 o                         
  -7   1   5        172.37        175.65         3.62 o                         
  -6   1   5        314.19        280.18         6.16 o                         
  -5   1   5        119.07        126.85         3.73 o                         
  -4   1   5        714.20        778.31        16.62 o                         
  -3   1   5        100.43        125.68         3.78 o                         
  -2   1   5       2523.90       2579.59        48.93 o                         
  -1   1   5       3354.88       3124.95        54.00 o                         
   0   1   5         15.49         18.40         3.37 o                         
   1   1   5         48.60         49.24         8.71 o                         
   2   1   5        788.15        808.90        15.03 o                         
   3   1   5        386.29        342.93         7.93 o                         
   4   1   5         56.41         56.09         4.50 o                         
   5   1   5         32.86         33.81         2.30 o                         
   6   1   5        123.41        122.76         3.83 o                         
   7   1   5         69.99         71.18         2.04 o                         
   8   1   5          7.95          9.66         0.69 o                         
   9   1   5         16.00         18.55         1.29 o                         
 -10   2   5          8.81          4.85         0.58 o                         
  -9   2   5          0.18          0.83         0.46 o                         
  -8   2   5          0.75          1.97         0.59 o                         
  -7   2   5         55.75         73.50         2.06 o                         
  -6   2   5        158.27        157.60         4.12 o                         
  -5   2   5         75.80         78.34         2.95 o                         
  -4   2   5        205.32        173.26         4.53 o                         
  -3   2   5        591.63        635.97        12.78 o                         
  -2   2   5       1309.63       1167.04        22.21 o                         
  -1   2   5       1507.44       1580.25        28.07 o                         
   0   2   5        262.16        195.74         4.88 o                         
   1   2   5         46.50         70.11         3.67 o                         
   2   2   5        990.78        943.30        17.27 o                         
   3   2   5       1038.26       1090.61        24.30 o                         
   4   2   5        308.70        358.64         9.62 o                         
   5   2   5        583.22        536.30        14.11 o                         
   6   2   5         26.42         29.49         1.10 o                         
   7   2   5         53.08         47.93         1.75 o                         
   8   2   5        130.57        133.30         3.16 o                         
   9   2   5         44.16         44.38         1.39 o                         
  -9   3   5          4.11          2.26         0.63 o                         
  -8   3   5         41.57         35.12         1.50 o                         
  -7   3   5        186.67        201.69         4.81 o                         
  -6   3   5        151.04        146.18         3.84 o                         
  -5   3   5          5.26          3.30         0.82 o                         
  -4   3   5          5.79         10.68         1.06 o                         
  -3   3   5        274.85        229.46         5.45 o                         
  -2   3   5       1119.74       1172.65        23.83 o                         
  -1   3   5       3374.13       3201.60        49.33 o                         
   0   3   5        122.27        140.60         8.20 o                         
   1   3   5         12.31          8.07         2.38 o                         
   2   3   5        310.56        320.12         9.64 o                         
   3   3   5        784.14        822.93        20.84 o                         
   4   3   5         46.24         42.57         3.45 o                         
   5   3   5         45.02         48.52         2.20 o                         
   6   3   5         23.28         22.46         1.51 o                         
   7   3   5        194.77        210.74         4.78 o                         
   8   3   5         59.67         61.11         2.28 o                         
   9   3   5          0.06          0.15         0.33 o                         
  -9   4   5          6.60          6.02         0.70 o                         
  -8   4   5          0.03          0.95         0.61 o                         
  -7   4   5          0.61          1.73         0.76 o                         
  -6   4   5         96.72         71.33         2.03 o                         
  -5   4   5         13.27         12.69         1.07 o                         
  -4   4   5          0.30         -0.26         0.81 o                         
  -3   4   5        463.40        535.68        10.39 o                         
  -2   4   5        224.24        237.27        12.92 o                         
  -1   4   5        163.58        176.03         5.42 o                         
   0   4   5         94.54         90.47         6.58 o                         
   1   4   5          1.73          1.87         3.22 o                         
   2   4   5          5.08         15.36         7.40 o                         
   3   4   5          6.19          5.76         1.13 o                         
   4   4   5        216.09        272.15         6.91 o                         
   5   4   5         31.60         26.48         1.75 o                         
   6   4   5         85.97         86.73         3.16 o                         
   7   4   5         36.54         31.33         1.23 o                         
   8   4   5        110.42        118.92         2.91 o                         
   9   4   5         25.89         27.31         1.02 o                         
  -9   5   5          9.66          6.73         0.80 o                         
  -8   5   5          3.15          0.28         0.61 o                         
  -7   5   5         19.55         21.54         1.49 o                         
  -6   5   5         65.52         87.85         2.28 o                         
  -5   5   5         37.42         31.84         1.72 o                         
  -4   5   5         50.94         72.86         2.74 o                         
  -3   5   5        536.08        574.05        15.36 o                         
  -2   5   5         25.29         40.07         2.84 o                         
  -1   5   5        360.28        297.17         7.15 o                         
   0   5   5          8.76          7.32         4.12 o                         
   1   5   5        124.08        141.06         9.96 o                         
   2   5   5         42.63         59.09        13.69 o                         
   3   5   5          1.67          3.41         1.33 o                         
   4   5   5        112.00        106.47         3.36 o                         
   5   5   5         57.83         52.46         2.40 o                         
   6   5   5         47.61         43.78         2.19 o                         
   7   5   5        134.23        156.16         3.71 o                         
   8   5   5         25.47         31.64         1.15 o                         
   9   5   5          0.68          0.83         0.32 o                         
  -9   6   5         10.64         11.92         0.93 o                         
  -8   6   5         24.33         26.43         1.34 o                         
  -7   6   5        135.53        175.48         4.78 o                         
  -6   6   5          0.21          2.42         0.78 o                         
  -5   6   5         26.76         26.16         2.00 o                         
  -4   6   5         10.93         21.44         1.38 o                         
  -3   6   5       1077.91       1108.71        19.15 o                         
  -2   6   5          0.06          0.90         0.67 o                         
  -1   6   5        173.79        161.08         3.47 o                         
   0   6   5        957.37        933.98        21.05 o                         
   1   6   5       1761.66       1628.58        35.65 o                         
   2   6   5        227.11        254.19         7.81 o                         
   3   6   5        516.73        492.74        14.63 o                         
   4   6   5         24.73         34.03         1.79 o                         
   5   6   5          0.79          1.15         0.73 o                         
   6   6   5         44.16         48.62         1.83 o                         
   7   6   5        134.48        141.85         3.61 o                         
   8   6   5          3.65          3.12         0.46 o                         
   9   6   5          8.47          8.35         0.82 o                         
  -9   7   5         15.26         12.29         0.96 o                         
  -8   7   5          0.82          1.99         0.53 o                         
  -7   7   5         31.75         53.51         2.03 o                         
  -6   7   5         19.85         22.69         1.52 o                         
  -5   7   5         53.54         47.69         1.48 o                         
  -4   7   5         46.28         35.28         1.84 o                         
  -3   7   5       1181.17       1189.40        20.51 o                         
  -2   7   5        603.31        680.35        12.14 o                         
  -1   7   5       1098.18       1011.33        22.70 o                         
   0   7   5         76.20         77.57         3.17 o                         
   1   7   5         34.96         39.30         2.24 o                         
   2   7   5        751.02        729.57        17.45 o                         
   3   7   5         19.75         20.16         1.93 o                         
   4   7   5        605.95        678.62        17.64 o                         
   5   7   5        107.99        109.38         3.48 o                         
   6   7   5          0.45          1.35         0.53 o                         
   7   7   5         63.98         63.98         2.99 o                         
   8   7   5         29.85         31.26         1.41 o                         
  -9   8   5          0.35          2.68         1.34 o                         
  -8   8   5          4.70          2.18         0.53 o                         
  -7   8   5          2.81          3.41         1.20 o                         
  -6   8   5         24.28         20.66         1.05 o                         
  -5   8   5          0.00          0.13         0.44 o                         
  -4   8   5         24.13         14.18         1.29 o                         
  -3   8   5        156.71        168.66         4.37 o                         
  -2   8   5        241.96        237.11         5.93 o                         
  -1   8   5          7.01         11.20         1.69 o                         
   0   8   5         22.66         16.32         1.32 o                         
   1   8   5       1320.42       1429.91        27.34 o                         
   2   8   5        466.32        451.54        18.00 o                         
   3   8   5          0.47          2.45         0.83 o                         
   4   8   5         43.64         40.68         1.55 o                         
   5   8   5       1047.35       1107.98        24.24 o                         
   6   8   5        568.74        580.12        14.37 o                         
   7   8   5         41.18         35.83         1.62 o                         
   8   8   5         23.56         29.28         1.32 o                         
  -8   9   5         11.56         11.02         0.78 o                         
  -7   9   5         14.16         21.51         1.18 o                         
  -6   9   5         32.82         25.64         1.23 o                         
  -5   9   5         72.37         86.10         2.26 o                         
  -4   9   5         11.00          6.96         0.69 o                         
  -3   9   5         93.71        101.70         4.21 o                         
  -2   9   5        397.50        379.61        10.21 o                         
  -1   9   5        114.75        140.45         4.40 o                         
   0   9   5        543.21        580.38        12.86 o                         
   1   9   5        119.20        114.53         5.79 o                         
   2   9   5        444.21        466.57        12.72 o                         
   3   9   5         11.47         14.60         1.24 o                         
   4   9   5        932.35        963.11        18.55 o                         
   5   9   5        720.22        672.57        16.74 o                         
   6   9   5        110.10        125.80         4.12 o                         
   7   9   5         51.52         45.28         1.86 o                         
   8   9   5          0.36         -0.36         0.36 o                         
  -8  10   5          6.40          7.93         0.66 o                         
  -7  10   5         76.44         79.36         2.40 o                         
  -6  10   5         13.32         20.51         1.13 o                         
  -5  10   5         63.52         61.71         1.76 o                         
  -4  10   5         39.32         47.13         1.49 o                         
  -3  10   5         52.59         37.28         1.41 o                         
  -2  10   5          1.22          2.79         0.90 o                         
  -1  10   5        239.58        209.36         6.23 o                         
   0  10   5         69.17         81.45         3.29 o                         
   1  10   5         51.20         53.41         2.23 o                         
   2  10   5          5.31          8.13         0.92 o                         
   3  10   5          5.74          2.78         0.69 o                         
   4  10   5        884.46        900.70        18.45 o                         
   5  10   5        127.96        157.16         4.39 o                         
   6  10   5         83.13         67.55         2.06 o                         
   7  10   5         72.42         64.10         2.69 o                         
  -7  11   5          0.28          1.26         0.49 o                         
  -6  11   5         11.82         12.20         0.85 o                         
  -5  11   5         66.16         81.33         2.15 o                         
  -4  11   5          0.15          1.19         0.45 o                         
  -3  11   5        123.86        110.73         2.44 o                         
  -2  11   5         50.86         54.77         1.72 o                         
  -1  11   5        130.20        157.40         3.15 o                         
   0  11   5         37.80         41.93         1.34 o                         
   1  11   5         14.32          7.37         0.73 o                         
   2  11   5         14.93         11.88         0.87 o                         
   3  11   5         96.86         76.43         2.26 o                         
   4  11   5         11.82         19.29         1.28 o                         
   5  11   5         37.54         28.02         1.44 o                         
   6  11   5         30.70         35.55         1.41 o                         
   7  11   5          0.01          1.21         0.43 o                         
  -7  12   5         92.58        102.45         4.05 o                         
  -6  12   5         67.11         82.86         2.19 o                         
  -5  12   5         21.26         21.27         0.89 o                         
  -4  12   5         12.88         10.05         0.68 o                         
  -3  12   5         30.31         34.58         1.64 o                         
  -2  12   5          0.30          2.37         0.71 o                         
  -1  12   5        165.18        169.57         3.99 o                         
   0  12   5        101.37        107.36         2.63 o                         
   1  12   5        385.65        381.94         8.37 o                         
   2  12   5        118.09        131.34         3.72 o                         
   3  12   5        131.56        121.12         3.35 o                         
   4  12   5        402.73        405.18        10.67 o                         
   5  12   5        169.33        163.60         4.93 o                         
   6  12   5          1.27          0.97         0.41 o                         
  -6  13   5         65.57         53.05         2.07 o                         
  -5  13   5        114.60        118.42         3.11 o                         
  -4  13   5         18.92         23.21         1.14 o                         
  -3  13   5          0.06          0.68         0.51 o                         
  -2  13   5         75.48         79.33         2.38 o                         
  -1  13   5         29.47         34.28         1.73 o                         
   0  13   5         15.87         11.92         0.88 o                         
   1  13   5         22.35         18.40         1.03 o                         
   2  13   5         94.67         94.45         2.81 o                         
   3  13   5        195.00        200.54         5.59 o                         
   4  13   5          0.69          0.81         0.46 o                         
   5  13   5          7.10          9.33         0.81 o                         
   6  13   5         12.08          8.49         0.70 o                         
  -6  14   5         12.41         14.98         1.41 o                         
  -5  14   5         31.33         33.41         1.53 o                         
  -4  14   5         11.09          7.07         1.27 o                         
  -3  14   5        107.87        121.61         3.66 o                         
  -2  14   5        114.87        105.77         2.91 o                         
  -1  14   5        140.32        138.02         4.23 o                         
   0  14   5         36.56         34.14         1.32 o                         
   1  14   5         26.22         27.43         1.52 o                         
   2  14   5          0.38         -0.21         0.66 o                         
   3  14   5         26.19         21.55         1.13 o                         
   4  14   5          0.14         -0.07         0.48 o                         
   5  14   5         30.97         33.15         1.39 o                         
  -5  15   5          0.00          1.28         0.53 o                         
  -4  15   5         16.53         17.04         1.05 o                         
  -3  15   5        274.66        291.51         9.98 o                         
  -2  15   5        206.97        224.33         5.90 o                         
  -1  15   5         11.57         10.59         1.00 o                         
   0  15   5         48.67         51.47         1.69 o                         
   1  15   5         19.29         12.50         1.02 o                         
   2  15   5          3.18          2.47         0.65 o                         
   3  15   5          9.14         10.51         0.77 o                         
   4  15   5          0.75          0.47         0.40 o                         
  -4  16   5         45.86         41.42         2.51 o                         
  -3  16   5         26.48         22.51         1.10 o                         
  -2  16   5         69.80         75.17         3.50 o                         
  -1  16   5        225.86        222.22         5.30 o                         
   0  16   5          4.95          1.94         0.55 o                         
   1  16   5         31.46         31.08         1.75 o                         
   2  16   5          0.96          1.74         0.54 o                         
   3  16   5         14.38         16.60         1.16 o                         
  -2  17   5         61.05         65.62         2.29 o                         
  -1  17   5          0.52          1.27         0.51 o                         
   0  17   5          8.24          5.38         0.57 o                         
   1  17   5          0.08          0.44         0.38 o                         
  -9   0   6         29.63         33.21         1.91 o                         
  -8   0   6         59.13         64.17         2.97 o                         
  -7   0   6        704.03        668.18        18.97 o                         
  -6   0   6         16.28         18.15         1.61 o                         
  -5   0   6        450.98        432.15        13.54 o                         
  -4   0   6         48.34         52.74         3.32 o                         
  -3   0   6        252.56        256.20         8.63 o                         
  -2   0   6        239.90        275.49        10.30 o                         
  -1   0   6       3555.04       3608.66        99.39 o                         
   0   0   6         18.85         40.74        10.83 o                         
   1   0   6       1109.72        869.95        26.42 o                         
   2   0   6         10.82         19.04        17.86 o                         
   3   0   6        418.75        455.79        16.33 o                         
   4   0   6         35.02         36.83         2.52 o                         
   5   0   6         49.86         60.45         4.05 o                         
   6   0   6        203.27        170.67         5.08 o                         
   7   0   6        174.64        183.28         5.59 o                         
   8   0   6        369.42        392.15        10.79 o                         
   9   0   6         39.64         35.47         1.52 o                         
  -9   1   6          0.42          1.48         0.51 o                         
  -8   1   6         37.95         41.49         1.54 o                         
  -7   1   6         15.58         12.99         1.78 o                         
  -6   1   6        253.18        210.56         6.34 o                         
  -5   1   6        491.56        499.11         9.55 o                         
  -4   1   6        143.41        161.24         4.82 o                         
  -3   1   6         17.11         17.91         1.44 o                         
  -2   1   6        496.89        536.60        15.48 o                         
  -1   1   6          3.78         21.53         3.20 o                         
   0   1   6          0.35         11.18         2.42 o                         
   1   1   6        109.18        130.48         6.39 o                         
   2   1   6        585.30        607.23        15.40 o                         
   3   1   6        844.56        936.95        19.76 o                         
   4   1   6       1975.67       1786.41        42.67 o                         
   5   1   6        103.78        112.72         5.26 o                         
   6   1   6          4.86          4.23         0.50 o                         
   7   1   6         70.01         81.49         2.08 o                         
   8   1   6        175.68        179.98         3.83 o                         
   9   1   6         24.51         19.40         0.80 o                         
  -9   2   6          0.11          0.29         0.47 o                         
  -8   2   6          0.25          1.01         0.55 o                         
  -7   2   6          1.56          1.20         0.70 o                         
  -6   2   6          3.21          2.54         0.67 o                         
  -5   2   6         56.04         51.90         2.14 o                         
  -4   2   6        730.75        777.44        20.08 o                         
  -3   2   6         69.10         67.33         2.56 o                         
  -2   2   6        132.49        105.36         3.49 o                         
  -1   2   6         54.58         40.88         5.09 o                         
   0   2   6        991.88       1214.59        20.03 o                         
   1   2   6       2734.03       2482.48        50.82 o                         
   2   2   6         65.35        102.20         5.19 o                         
   3   2   6        177.15        191.68         6.65 o                         
   4   2   6         98.10        102.81         3.86 o                         
   5   2   6          2.31          3.87         6.11 o                         
   6   2   6         72.77         62.32         2.07 o                         
   7   2   6         10.31         10.87         1.00 o                         
   8   2   6          3.49          3.81         0.48 o                         
   9   2   6         14.65          9.62         0.64 o                         
  -9   3   6          1.59          2.35         0.60 o                         
  -8   3   6         38.96         31.43         1.39 o                         
  -7   3   6          8.64         30.16         2.51 o                         
  -6   3   6        822.74        848.38        15.86 o                         
  -5   3   6         64.32         73.08         2.90 o                         
  -4   3   6         68.37         74.09         3.06 o                         
  -3   3   6        104.58         84.23         3.21 o                         
  -2   3   6       1537.83       1692.92        34.06 o                         
  -1   3   6       1003.14        955.94        17.54 o                         
   0   3   6         42.67         59.81         7.51 o                         
   1   3   6        491.71        448.13         9.90 o                         
   2   3   6        185.42        176.29         9.49 o                         
   3   3   6        342.83        341.64         9.11 o                         
   4   3   6         82.94         82.26         2.74 o                         
   5   3   6         68.75         60.39         4.13 o                         
   6   3   6         13.28         12.65         1.35 o                         
   7   3   6         18.26         24.89         1.11 o                         
   8   3   6        117.38        107.78         2.66 o                         
   9   3   6          6.65          4.34         0.45 o                         
  -9   4   6         13.03          8.31         0.71 o                         
  -8   4   6          1.23          1.99         0.56 o                         
  -7   4   6        290.49        279.99         6.22 o                         
  -6   4   6        584.04        571.33        10.41 o                         
  -5   4   6        172.41        185.45         4.79 o                         
  -4   4   6         77.05         84.21         2.68 o                         
  -3   4   6         82.86         72.25         2.54 o                         
  -2   4   6        727.42        778.18        18.41 o                         
  -1   4   6          1.40          4.94         1.13 o                         
   0   4   6        115.27        159.26         4.37 o                         
   1   4   6        347.93        303.43         7.34 o                         
   2   4   6        302.70        241.57         8.08 o                         
   3   4   6        315.46        372.09         9.57 o                         
   4   4   6          0.14          1.59         0.64 o                         
   5   4   6        189.34        181.98         4.37 o                         
   6   4   6        266.90        290.36         6.73 o                         
   7   4   6        202.28        208.57         4.67 o                         
   8   4   6         54.02         57.53         2.27 o                         
   9   4   6          6.38          6.37         0.64 o                         
  -9   5   6          6.13          6.21         0.64 o                         
  -8   5   6        144.86        133.09         3.58 o                         
  -7   5   6         46.04         29.51         1.36 o                         
  -6   5   6          2.89          1.00         0.58 o                         
  -5   5   6         29.66         27.55         1.83 o                         
  -4   5   6        173.14        181.83         4.91 o                         
  -3   5   6         54.20         49.83         2.22 o                         
  -2   5   6         58.57         52.54         2.12 o                         
  -1   5   6          2.75          4.94         0.84 o                         
   0   5   6        182.40        213.63         5.23 o                         
   1   5   6         46.37         56.75         2.71 o                         
   2   5   6         45.92         38.01         3.47 o                         
   3   5   6        559.26        528.96        14.02 o                         
   4   5   6          2.16          3.28         0.73 o                         
   5   5   6         70.27         79.73         3.16 o                         
   6   5   6         87.95         99.90         3.67 o                         
   7   5   6        269.78        305.24         6.55 o                         
   8   5   6         36.52         40.45         1.53 o                         
  -9   6   6          8.65          7.19         0.71 o                         
  -8   6   6          4.10          9.42         0.84 o                         
  -7   6   6        113.91         99.16         2.59 o                         
  -6   6   6        220.13        250.13         5.99 o                         
  -5   6   6          2.55         11.20         0.70 o                         
  -4   6   6         48.60         33.88         2.20 o                         
  -3   6   6          5.40          6.95         1.14 o                         
  -2   6   6         21.70         15.14         1.23 o                         
  -1   6   6          9.87          7.19         1.02 o                         
   0   6   6          7.59         26.70         2.38 o                         
   1   6   6         88.37         78.46         3.33 o                         
   2   6   6          9.56         12.46         1.17 o                         
   3   6   6          5.26          5.38         1.44 o                         
   4   6   6         42.70         50.80         2.62 o                         
   5   6   6          2.99          4.51         0.82 o                         
   6   6   6         15.71         21.36         1.55 o                         
   7   6   6         38.29         33.34         1.96 o                         
   8   6   6          4.95          3.32         0.64 o                         
  -9   7   6         44.25         51.06         1.95 o                         
  -8   7   6         10.72          9.66         0.80 o                         
  -7   7   6         64.14         56.50         2.01 o                         
  -6   7   6          0.60          5.33         0.71 o                         
  -5   7   6          0.03          2.57         0.55 o                         
  -4   7   6         57.35         54.19         3.00 o                         
  -3   7   6        350.78        353.45         6.37 o                         
  -2   7   6          2.68          2.12         1.24 o                         
  -1   7   6        525.99        536.52        12.93 o                         
   0   7   6          4.07          3.79         0.59 o                         
   1   7   6         75.40         51.76         2.12 o                         
   2   7   6        390.78        380.11        10.58 o                         
   3   7   6         10.05          7.78         1.08 o                         
   4   7   6         89.04         78.60         2.17 o                         
   5   7   6        311.59        292.41         6.18 o                         
   6   7   6         28.56         26.56         2.49 o                         
   7   7   6         16.30         15.43         1.69 o                         
   8   7   6         22.77         25.92         1.18 o                         
  -8   8   6          3.00          8.17         0.70 o                         
  -7   8   6         17.14         16.16         0.87 o                         
  -6   8   6         25.25         33.78         1.60 o                         
  -5   8   6         61.46         61.11         1.77 o                         
  -4   8   6         80.65         82.94         2.00 o                         
  -3   8   6          1.15          1.44         1.35 o                         
  -2   8   6        788.01        810.23        18.97 o                         
  -1   8   6         61.37         62.57         2.80 o                         
   0   8   6        121.23        116.70         3.86 o                         
   1   8   6        365.92        410.22         9.48 o                         
   2   8   6         70.56         66.55         3.40 o                         
   3   8   6        112.52        119.06         7.07 o                         
   4   8   6        251.35        264.09         5.50 o                         
   5   8   6         17.90          7.38         0.91 o                         
   6   8   6         17.85         14.90         1.79 o                         
   7   8   6          0.19          1.54         0.46 o                         
   8   8   6          7.03          6.66         0.64 o                         
  -8   9   6         10.18          3.69         0.65 o                         
  -7   9   6         32.12         26.06         1.18 o                         
  -6   9   6          9.01         16.66         1.18 o                         
  -5   9   6        333.99        322.06         5.96 o                         
  -4   9   6         72.96         92.63         1.96 o                         
  -3   9   6          0.23          3.09         0.49 o                         
  -2   9   6        287.66        260.79         7.26 o                         
  -1   9   6        134.01        149.79         4.96 o                         
   0   9   6        132.45        146.07         4.87 o                         
   1   9   6         27.50         24.82         1.31 o                         
   2   9   6        170.38        173.48         5.22 o                         
   3   9   6          9.69         10.32         0.83 o                         
   4   9   6        124.00        142.53         3.72 o                         
   5   9   6          2.10          4.53         1.06 o                         
   6   9   6         37.79         47.24         1.70 o                         
   7   9   6          1.72          2.88         0.59 o                         
  -8  10   6          1.53          3.15         0.62 o                         
  -7  10   6          0.20          0.24         0.42 o                         
  -6  10   6         36.98         45.43         1.53 o                         
  -5  10   6         74.13         69.05         1.83 o                         
  -4  10   6         12.40         20.83         1.43 o                         
  -3  10   6         92.85         88.88         2.09 o                         
  -2  10   6         54.62         42.68         1.37 o                         
  -1  10   6         31.64         24.27         1.03 o                         
   0  10   6        174.33        158.47         3.49 o                         
   1  10   6         26.64         26.51         1.08 o                         
   2  10   6         52.35         54.19         2.04 o                         
   3  10   6         52.01         55.86         1.97 o                         
   4  10   6          0.02          0.60         0.43 o                         
   5  10   6          7.17         13.96         1.34 o                         
   6  10   6          0.96          0.64         0.43 o                         
   7  10   6          1.51          1.58         0.49 o                         
  -7  11   6          3.46          1.61         0.35 o                         
  -6  11   6         43.56         39.86         1.36 o                         
  -5  11   6         61.06         49.47         1.69 o                         
  -4  11   6         32.34         37.38         1.35 o                         
  -3  11   6        155.36        138.08         3.18 o                         
  -2  11   6         35.41         39.22         1.50 o                         
  -1  11   6        178.15        184.39         3.95 o                         
   0  11   6         23.00         27.51         1.11 o                         
   1  11   6          6.18          8.67         0.64 o                         
   2  11   6         83.58         84.23         2.22 o                         
   3  11   6          1.44          1.73         0.61 o                         
   4  11   6          1.24          0.57         0.56 o                         
   5  11   6          1.89          1.12         0.41 o                         
   6  11   6         11.24         10.63         0.69 o                         
   7  11   6        108.17        101.41         3.95 o                         
  -7  12   6          5.58          3.31         0.49 o                         
  -6  12   6        111.03        117.63         3.27 o                         
  -5  12   6        180.02        201.45         4.89 o                         
  -4  12   6        110.77        121.72         2.97 o                         
  -3  12   6          8.35          7.06         0.84 o                         
  -2  12   6          0.07          1.05         0.48 o                         
  -1  12   6        191.81        182.53         5.88 o                         
   0  12   6         16.69         21.61         1.13 o                         
   1  12   6          3.14          3.41         0.67 o                         
   2  12   6        126.84        119.05         2.83 o                         
   3  12   6        398.85        417.04         7.97 o                         
   4  12   6         27.30         25.53         1.27 o                         
   5  12   6          0.01          0.96         0.82 o                         
   6  12   6        115.85        112.54         4.06 o                         
  -6  13   6          1.55          3.18         0.50 o                         
  -5  13   6         29.88         34.77         2.31 o                         
  -4  13   6         45.44         50.46         1.81 o                         
  -3  13   6        172.28        194.63         4.52 o                         
  -2  13   6          0.70          1.90         0.48 o                         
  -1  13   6          2.90          2.93         0.49 o                         
   0  13   6         21.13         24.57         1.29 o                         
   1  13   6         30.28         34.84         1.56 o                         
   2  13   6         22.15         23.30         1.15 o                         
   3  13   6          0.10          1.04         0.60 o                         
   4  13   6          1.05         -0.26         0.46 o                         
   5  13   6          5.94          3.15         0.48 o                         
  -5  14   6          0.23          0.54         0.42 o                         
  -4  14   6         10.83         10.35         1.02 o                         
  -3  14   6         85.74         87.13         2.71 o                         
  -2  14   6         79.13         80.45         2.58 o                         
  -1  14   6        117.23        121.59         3.06 o                         
   0  14   6         69.64         65.52         1.91 o                         
   1  14   6        309.67        308.88         7.93 o                         
   2  14   6        148.87        146.06         3.77 o                         
   3  14   6         28.62         25.86         1.27 o                         
   4  14   6          0.34          0.79         0.46 o                         
   5  14   6         64.33         63.79         2.64 o                         
  -4  15   6          1.61          1.36         0.54 o                         
  -3  15   6         10.81         10.48         0.82 o                         
  -2  15   6          0.50          0.38         0.43 o                         
  -1  15   6         72.33         70.10         3.19 o                         
   0  15   6         36.91         31.79         1.36 o                         
   1  15   6         22.33         18.95         1.35 o                         
   2  15   6         18.81         18.81         1.96 o                         
   3  15   6          0.18          0.89         0.59 o                         
   4  15   6          3.08          2.10         0.53 o                         
  -3  16   6        169.33        179.58         5.26 o                         
  -2  16   6         22.60         17.35         1.14 o                         
  -1  16   6         53.91         45.99         1.58 o                         
   0  16   6          0.14          0.81         0.52 o                         
   1  16   6          1.43          0.26         0.42 o                         
   2  16   6        115.86        112.59         3.47 o                         
  -9   1   7          2.13          0.73         0.46 o                         
  -8   1   7          1.15          1.80         0.56 o                         
  -7   1   7         40.11         43.58         1.52 o                         
  -6   1   7         27.62         29.25         1.95 o                         
  -5   1   7         25.86         16.33         1.34 o                         
  -4   1   7         17.91         28.73         1.85 o                         
  -3   1   7          3.08         -0.03         0.98 o                         
  -2   1   7        625.99        644.17        13.24 o                         
  -1   1   7        621.29        664.34        14.47 o                         
   0   1   7          5.95         10.11         0.91 o                         
   1   1   7         58.45         26.45        36.43 o                         
   2   1   7         18.20         26.51         2.07 o                         
   3   1   7        858.79        828.89        17.96 o                         
   4   1   7        316.26        290.59         7.99 o                         
   5   1   7         60.50         56.78         1.58 o                         
   6   1   7         43.51         39.91         1.69 o                         
   7   1   7         35.15         38.93         1.29 o                         
   8   1   7         45.59         53.67         1.48 o                         
   9   1   7          1.36          1.00         0.37 o                         
  -9   2   7         11.20          7.44         0.71 o                         
  -8   2   7          5.37          2.05         0.51 o                         
  -7   2   7          0.07          0.35         0.57 o                         
  -6   2   7        454.81        470.60         9.18 o                         
  -5   2   7         15.21          4.40         1.29 o                         
  -4   2   7          9.63         10.84         2.32 o                         
  -3   2   7         24.43         35.89         2.15 o                         
  -2   2   7        157.79        156.12         4.41 o                         
  -1   2   7        378.69        399.27         8.73 o                         
   0   2   7       2164.82       1970.81        36.95 o                         
   1   2   7        208.70        203.17         5.49 o                         
   2   2   7       1329.09       1332.77        29.62 o                         
   3   2   7        283.15        307.84         7.69 o                         
   4   2   7        571.65        531.14        13.06 o                         
   5   2   7         54.32         46.89         1.82 o                         
   6   2   7        157.80        157.66         3.80 o                         
   7   2   7         35.48         32.83         1.22 o                         
   8   2   7          0.04          0.38         0.37 o                         
  -9   3   7          0.15          0.33         0.50 o                         
  -8   3   7          3.06          1.17         0.49 o                         
  -7   3   7        134.67        159.89         3.92 o                         
  -6   3   7          8.81          2.70         0.59 o                         
  -5   3   7        153.15        148.10         4.18 o                         
  -4   3   7         31.57         22.46         1.38 o                         
  -3   3   7          2.40          5.61         0.88 o                         
  -2   3   7        406.71        444.75        10.41 o                         
  -1   3   7         39.96         57.07         2.24 o                         
   0   3   7        236.41        223.99         5.48 o                         
   1   3   7         46.81         69.42         3.07 o                         
   2   3   7         93.79        112.53         4.08 o                         
   3   3   7         76.35         83.15         3.53 o                         
   4   3   7        162.39        149.65         4.65 o                         
   5   3   7         73.58         69.41         2.09 o                         
   6   3   7         12.38         11.02         0.93 o                         
   7   3   7          0.56          0.76         0.40 o                         
   8   3   7         17.99         14.46         1.03 o                         
  -9   4   7          0.08          0.62         0.53 o                         
  -8   4   7         11.01         10.90         0.80 o                         
  -7   4   7         78.78         73.91         2.33 o                         
  -6   4   7        341.74        360.52         9.40 o                         
  -5   4   7         68.95         71.83         2.23 o                         
  -4   4   7         60.11         69.09         3.48 o                         
  -3   4   7        107.80         99.19         3.23 o                         
  -2   4   7          2.37          7.15         1.04 o                         
  -1   4   7         18.37         16.62         1.28 o                         
   0   4   7        531.01        524.11        11.76 o                         
   1   4   7         11.89         18.69         1.83 o                         
   2   4   7         33.08         40.05         3.02 o                         
   3   4   7        132.39        178.67         8.29 o                         
   4   4   7         19.79         24.18         1.52 o                         
   5   4   7         39.48         37.53         1.70 o                         
   6   4   7        171.21        177.80         4.81 o                         
   7   4   7         94.66         90.69         2.49 o                         
   8   4   7         39.21         37.39         1.50 o                         
  -9   5   7          5.69          2.13         0.52 o                         
  -8   5   7          0.17          1.18         0.57 o                         
  -7   5   7          0.03          0.74         0.88 o                         
  -6   5   7        361.43        419.84         9.34 o                         
  -5   5   7         18.61         17.94         1.07 o                         
  -4   5   7        356.16        368.46         7.60 o                         
  -3   5   7         13.69         10.12         1.25 o                         
  -2   5   7         46.58         46.75         2.30 o                         
  -1   5   7        192.41        198.80         5.23 o                         
   0   5   7         70.96         68.88         3.04 o                         
   1   5   7        111.13        106.21         4.13 o                         
   2   5   7        129.22        127.41         4.15 o                         
   3   5   7          7.27          8.34         1.20 o                         
   4   5   7        103.77         94.28         3.70 o                         
   5   5   7        107.89        107.71         3.37 o                         
   6   5   7         48.15         40.80         2.08 o                         
   7   5   7         82.59         89.58         3.09 o                         
   8   5   7          0.01          0.73         0.36 o                         
  -8   6   7          2.68          0.60         0.42 o                         
  -7   6   7          0.49          1.59         0.79 o                         
  -6   6   7          0.24          4.80         0.72 o                         
  -5   6   7          0.59         -0.34         0.48 o                         
  -4   6   7        141.95        137.17         3.23 o                         
  -3   6   7         23.06         24.50         1.32 o                         
  -2   6   7         12.43         17.12         1.03 o                         
  -1   6   7        148.46        126.07         3.82 o                         
   0   6   7       1236.25       1199.42        29.24 o                         
   1   6   7        116.86        110.74         3.64 o                         
   2   6   7         48.91         52.33         2.55 o                         
   3   6   7         12.00         10.64         1.30 o                         
   4   6   7        192.83        193.46         4.59 o                         
   5   6   7          1.48         -0.28         0.87 o                         
   6   6   7          0.22          0.13         0.48 o                         
   7   6   7          0.83          0.39         0.46 o                         
   8   6   7          2.31          1.27         0.41 o                         
  -8   7   7          2.00          5.46         0.56 o                         
  -7   7   7          8.56          4.21         0.54 o                         
  -6   7   7        111.45        146.17         3.99 o                         
  -5   7   7        202.71        220.10         3.95 o                         
  -4   7   7         14.71         15.68         1.01 o                         
  -3   7   7         94.26         88.51         3.66 o                         
  -2   7   7          2.74          4.63         0.79 o                         
  -1   7   7          6.21          7.00         1.42 o                         
   0   7   7          1.08          0.91         1.66 o                         
   1   7   7        326.88        301.07         8.23 o                         
   2   7   7         31.29         24.09         1.80 o                         
   3   7   7         20.07         17.91         1.06 o                         
   4   7   7         91.64         93.82         2.47 o                         
   5   7   7        135.30        123.93         3.10 o                         
   6   7   7         18.45         12.59         0.98 o                         
   7   7   7          6.87          7.15         0.66 o                         
   8   7   7         16.10         15.43         0.91 o                         
  -8   8   7          0.00          0.95         0.49 o                         
  -7   8   7          1.91          0.99         0.37 o                         
  -6   8   7        151.09        126.01         2.88 o                         
  -5   8   7        370.95        373.94         6.52 o                         
  -4   8   7        203.79        200.65         3.63 o                         
  -3   8   7          3.95          1.88         0.68 o                         
  -2   8   7         17.50         10.68         2.52 o                         
  -1   8   7          0.40          0.95         0.87 o                         
   0   8   7          9.88          4.87         0.97 o                         
   1   8   7        133.07        138.53         4.04 o                         
   2   8   7         16.80         14.28         1.29 o                         
   3   8   7        194.35        184.36         4.42 o                         
   4   8   7         18.01         20.24         1.10 o                         
   5   8   7         52.08         59.47         2.10 o                         
   6   8   7          6.40          5.85         0.78 o                         
   7   8   7         27.16         31.18         1.49 o                         
  -8   9   7          0.03          0.22         0.37 o                         
  -7   9   7          0.69          1.53         0.52 o                         
  -6   9   7          0.38          2.77         0.39 o                         
  -5   9   7         36.21         46.43         1.76 o                         
  -4   9   7        224.83        225.47         4.17 o                         
  -3   9   7        148.63        175.68         3.33 o                         
  -2   9   7        348.27        331.17         6.85 o                         
  -1   9   7          0.81          2.32         0.42 o                         
   0   9   7       1181.89       1138.88        19.59 o                         
   1   9   7         83.93         92.00         2.34 o                         
   2   9   7          0.10          0.67         0.42 o                         
   3   9   7        120.98        121.37         3.10 o                         
   4   9   7         16.22         13.10         0.97 o                         
   5   9   7          4.45          1.73         1.03 o                         
   6   9   7         40.17         43.93         1.71 o                         
   7   9   7          8.20          7.12         0.80 o                         
  -7  10   7         64.14         64.49         1.90 o                         
  -6  10   7          3.56          1.24         0.39 o                         
  -5  10   7          1.24          1.38         0.85 o                         
  -4  10   7        148.89        147.97         3.23 o                         
  -3  10   7        140.81        137.68         3.13 o                         
  -2  10   7         17.07         14.98         0.98 o                         
  -1  10   7        689.31        680.88        11.40 o                         
   0  10   7         12.98         10.48         1.34 o                         
   1  10   7          0.59          2.31         0.47 o                         
   2  10   7          4.45          4.04         0.65 o                         
   3  10   7         13.15         11.86         0.82 o                         
   4  10   7        119.29        125.41         3.14 o                         
   5  10   7         10.09         10.43         1.01 o                         
   6  10   7         19.86         18.40         0.86 o                         
   7  10   7         17.38         12.05         0.72 o                         
  -7  11   7         17.41         18.35         1.50 o                         
  -6  11   7          6.03          4.59         0.52 o                         
  -5  11   7         10.00          8.40         0.66 o                         
  -4  11   7         57.06         65.76         2.24 o                         
  -3  11   7         53.90         44.93         1.47 o                         
  -2  11   7        546.11        553.16        11.38 o                         
  -1  11   7          7.18         15.56         0.86 o                         
   0  11   7        820.96        791.93        14.39 o                         
   1  11   7        226.74        224.12         5.86 o                         
   2  11   7        195.81        194.34         4.16 o                         
   3  11   7        239.99        219.61         5.21 o                         
   4  11   7          4.02          2.72         0.63 o                         
   5  11   7         36.24         29.75         1.16 o                         
   6  11   7        135.26        109.41         2.71 o                         
  -6  12   7         74.01         60.22         1.75 o                         
  -5  12   7         80.95         81.15         2.27 o                         
  -4  12   7         10.91          9.25         0.77 o                         
  -3  12   7         11.24          9.95         0.79 o                         
  -2  12   7        254.57        264.86         6.78 o                         
  -1  12   7        426.50        412.70         7.13 o                         
   0  12   7        141.41        169.90         4.64 o                         
   1  12   7         67.21         63.20         2.40 o                         
   2  12   7          7.53          4.62         0.61 o                         
   3  12   7         28.85         22.31         2.32 o                         
   4  12   7         50.18         56.43         1.91 o                         
   5  12   7         14.16          8.77         0.68 o                         
   6  12   7        197.98        190.81        15.23 o                         
  -5  13   7         99.48        115.50         3.27 o                         
  -4  13   7         70.61         79.12         2.48 o                         
  -3  13   7          0.43          0.32         0.42 o                         
  -2  13   7          0.10          0.01         0.44 o                         
  -1  13   7         14.60         14.47         1.01 o                         
   0  13   7         56.01         46.49         1.54 o                         
   1  13   7          1.43          1.17         0.57 o                         
   2  13   7         31.71         24.38         1.31 o                         
   3  13   7         54.97         51.85         1.90 o                         
   4  13   7          1.66          1.05         0.72 o                         
   5  13   7        133.44        138.56         5.46 o                         
  -5  14   7          0.02          1.47         0.40 o                         
  -4  14   7        107.20        103.51         3.50 o                         
  -3  14   7          9.01          5.48         0.59 o                         
  -2  14   7          0.16          1.26         0.50 o                         
  -1  14   7          0.93          0.44         0.47 o                         
   0  14   7          9.75          9.08         0.77 o                         
   1  14   7          0.03          0.97         0.54 o                         
   2  14   7          9.94          9.20         0.85 o                         
   3  14   7         58.03         61.05         2.85 o                         
   4  14   7          0.17          0.05         0.49 o                         
  -3  15   7          2.49          1.00         0.44 o                         
  -2  15   7         34.86         38.56         1.48 o                         
  -1  15   7         24.95         24.58         1.09 o                         
   0  15   7         46.69         44.06         1.84 o                         
   1  15   7          1.24          1.06         0.52 o                         
   2  15   7         36.86         43.19         2.17 o                         
   3  15   7         45.56         48.68         2.18 o                         
  -2  16   7          2.78          2.95         0.58 o                         
  -1  16   7          7.80          5.41         0.74 o                         
   0  16   7         22.40         21.61         1.88 o                         
   1  16   7          2.01          0.99         0.49 o                         
  -9   0   8          5.59          8.91         0.77 o                         
  -8   0   8         27.09         33.92         3.00 o                         
  -7   0   8          1.74          5.49         0.85 o                         
  -6   0   8         47.11         40.99         2.10 o                         
  -5   0   8        246.62        293.55         7.57 o                         
  -4   0   8         14.53          8.93         1.32 o                         
  -3   0   8        186.99        204.91         7.97 o                         
  -2   0   8         98.62         98.42         4.06 o                         
  -1   0   8          1.06          1.91         1.41 o                         
   0   0   8        132.95        159.33         5.42 o                         
   1   0   8         67.30         74.41         6.27 o                         
   2   0   8        210.76        254.53        12.96 o                         
   3   0   8        276.96        240.67        11.59 o                         
   4   0   8        507.55        486.70        22.88 o                         
   5   0   8        163.01        159.14         4.74 o                         
   6   0   8         54.23         47.17         2.23 o                         
   7   0   8         80.72         76.83         2.70 o                         
   8   0   8         39.73         38.33         1.84 o                         
  -9   1   8          2.11          0.32         0.39 o                         
  -8   1   8          6.72          8.15         0.68 o                         
  -7   1   8         63.46         51.62         2.27 o                         
  -6   1   8        462.94        464.56         9.09 o                         
  -5   1   8       1547.41       1475.31        22.75 o                         
  -4   1   8        214.09        194.00         5.70 o                         
  -3   1   8        885.01        883.17        15.82 o                         
  -2   1   8         10.21         10.40         0.79 o                         
  -1   1   8       1119.57       1233.19        22.60 o                         
   0   1   8        557.10        606.72        11.98 o                         
   1   1   8        136.59        176.28         5.99 o                         
   2   1   8          4.96          5.30         2.21 o                         
   3   1   8          4.40          2.24         1.60 o                         
   4   1   8         74.41         79.18         4.19 o                         
   5   1   8         73.06         79.45         2.79 o                         
   6   1   8          7.19          4.78         0.51 o                         
   7   1   8         23.22         24.80         0.97 o                         
   8   1   8         93.52        102.00         2.66 o                         
  -9   2   8          5.59          9.05         0.62 o                         
  -8   2   8          0.09          0.29         0.45 o                         
  -7   2   8          5.82          4.13         0.82 o                         
  -6   2   8          0.38         10.52         1.16 o                         
  -5   2   8          0.69         21.85         1.54 o                         
  -4   2   8        269.83        303.35         6.54 o                         
  -3   2   8          0.01          2.61         1.06 o                         
  -2   2   8         22.31         13.78         0.97 o                         
  -1   2   8         97.35        125.32         3.74 o                         
   0   2   8          3.81          5.95         1.11 o                         
   1   2   8         97.57        104.20         4.92 o                         
   2   2   8         25.43          6.27         1.49 o                         
   3   2   8          0.02          1.91         0.93 o                         
   4   2   8         10.24          8.68         0.90 o                         
   5   2   8        116.20        109.02         3.99 o                         
   6   2   8         23.58         17.35         0.90 o                         
   7   2   8         10.57         12.27         0.74 o                         
   8   2   8          7.70          8.15         0.79 o                         
  -9   3   8          0.28          0.93         0.44 o                         
  -8   3   8         12.42          9.72         0.77 o                         
  -7   3   8          2.87          3.28         0.60 o                         
  -6   3   8          2.40          1.41         0.66 o                         
  -5   3   8        233.06        244.79         8.54 o                         
  -4   3   8         27.39         30.15         1.48 o                         
  -3   3   8         34.22         36.83         2.06 o                         
  -2   3   8        191.38        178.43         3.99 o                         
  -1   3   8          0.11          1.35         1.22 o                         
   0   3   8          6.03          8.09         1.32 o                         
   1   3   8        282.30        276.68         7.82 o                         
   2   3   8        391.81        334.87         9.84 o                         
   3   3   8          3.42          2.73         1.04 o                         
   4   3   8        270.12        287.56         7.28 o                         
   5   3   8        519.71        503.68        11.22 o                         
   6   3   8          4.45          6.79         0.64 o                         
   7   3   8         10.40         10.01         0.76 o                         
   8   3   8         10.90         12.88         0.79 o                         
  -9   4   8          0.74          0.84         0.71 o                         
  -8   4   8         68.77         99.27         4.47 o                         
  -7   4   8          0.66          1.48         0.50 o                         
  -6   4   8         14.13         13.65         1.43 o                         
  -5   4   8          5.10          5.04         0.94 o                         
  -4   4   8        223.15        201.12         4.61 o                         
  -3   4   8          2.51          3.07         0.61 o                         
  -2   4   8          0.32          0.52         0.60 o                         
  -1   4   8          2.57          5.95         0.86 o                         
   0   4   8       1028.01        867.88        17.25 o                         
   1   4   8        149.40        140.23         5.54 o                         
   2   4   8         31.53         29.85         2.28 o                         
   3   4   8         47.44         46.10         3.55 o                         
   4   4   8          5.15          9.44         0.84 o                         
   5   4   8         82.80         68.56         2.62 o                         
   6   4   8         86.87         82.16         2.90 o                         
   7   4   8         24.42         23.45         1.50 o                         
   8   4   8         15.82         16.83         1.08 o                         
  -8   5   8          0.01          0.22         0.39 o                         
  -7   5   8         19.99         11.00         0.70 o                         
  -6   5   8         28.93         21.54         0.95 o                         
  -5   5   8         46.10         43.35         1.29 o                         
  -4   5   8          0.29          2.90         0.54 o                         
  -3   5   8          2.14          2.92         0.76 o                         
  -2   5   8        113.70        117.76         3.16 o                         
  -1   5   8        732.01        810.81        17.47 o                         
   0   5   8        654.97        655.59        14.42 o                         
   1   5   8        338.62        375.52         9.93 o                         
   2   5   8        871.19        821.54        19.43 o                         
   3   5   8        293.68        309.25         7.85 o                         
   4   5   8          3.33          3.60         1.01 o                         
   5   5   8          2.06          3.21         0.64 o                         
   6   5   8         12.64         21.29         1.84 o                         
   7   5   8         32.63         33.70         1.52 o                         
   8   5   8         33.26         27.48         1.36 o                         
  -8   6   8          1.10         -0.20         0.36 o                         
  -7   6   8          3.45          3.33         0.45 o                         
  -6   6   8         18.29          9.32         0.66 o                         
  -5   6   8          5.19          5.90         0.85 o                         
  -4   6   8        363.62        342.85         5.76 o                         
  -3   6   8        468.62        538.75         8.26 o                         
  -2   6   8        445.76        420.67         9.15 o                         
  -1   6   8         99.93        115.92         3.84 o                         
   0   6   8        169.91        201.54         5.99 o                         
   1   6   8        786.32        754.12        17.84 o                         
   2   6   8         19.62         23.11         2.22 o                         
   3   6   8         81.55         99.87         3.34 o                         
   4   6   8         63.73         61.62         1.96 o                         
   5   6   8          0.89          1.64         0.64 o                         
   6   6   8         26.21         23.67         1.41 o                         
   7   6   8         12.41         12.71         0.98 o                         
  -8   7   8         15.01         16.77         0.88 o                         
  -7   7   8          0.83         -0.01         0.34 o                         
  -6   7   8          1.34          2.52         0.58 o                         
  -5   7   8        150.38        144.63         2.75 o                         
  -4   7   8          7.30          9.46         0.72 o                         
  -3   7   8         88.08         86.15         2.84 o                         
  -2   7   8        594.21        615.44        11.72 o                         
  -1   7   8         99.71         90.50         3.43 o                         
   0   7   8         22.63         21.88         2.21 o                         
   1   7   8        360.85        342.03         8.37 o                         
   2   7   8         81.12         69.61         2.25 o                         
   3   7   8         32.38         25.86         1.18 o                         
   4   7   8        102.44         89.80         2.92 o                         
   5   7   8          7.88          7.12         1.00 o                         
   6   7   8          5.74          4.52         0.64 o                         
   7   7   8          6.00          3.11         0.53 o                         
  -8   8   8          7.67          8.57         0.69 o                         
  -7   8   8          0.32          0.38         0.32 o                         
  -6   8   8         90.26         95.27         2.13 o                         
  -5   8   8         18.09         16.53         0.79 o                         
  -4   8   8         31.25         28.58         1.67 o                         
  -3   8   8          8.09          3.22         0.84 o                         
  -2   8   8         72.10         86.71         2.74 o                         
  -1   8   8          1.99          6.42         0.66 o                         
   0   8   8        991.87        980.76        17.30 o                         
   1   8   8        311.57        302.60        10.92 o                         
   2   8   8         80.91         82.23         2.64 o                         
   3   8   8         40.49         46.50         1.77 o                         
   4   8   8         10.31          7.56         0.68 o                         
   5   8   8         36.83         34.55         1.41 o                         
   6   8   8          0.37          0.21         0.36 o                         
   7   8   8          3.80          1.53         0.39 o                         
  -7   9   8          8.20          2.59         0.67 o                         
  -6   9   8          0.36          0.68         0.44 o                         
  -5   9   8          0.65          3.55         0.72 o                         
  -4   9   8        211.60        198.36         4.06 o                         
  -3   9   8        132.32        152.63         3.13 o                         
  -2   9   8          4.31          7.98         0.61 o                         
  -1   9   8         63.10         61.78         1.84 o                         
   0   9   8          0.01          1.41         0.55 o                         
   1   9   8         12.10         11.18         0.74 o                         
   2   9   8         22.03         13.99         1.00 o                         
   3   9   8         47.08         37.33         1.47 o                         
   4   9   8         15.52         11.18         0.81 o                         
   5   9   8         17.74         14.00         1.02 o                         
   6   9   8          0.16         -0.07         0.39 o                         
  -7  10   8         10.46         16.22         0.81 o                         
  -6  10   8         51.16         60.14         1.85 o                         
  -5  10   8          6.75          1.76         0.42 o                         
  -4  10   8         48.08         59.24         2.10 o                         
  -3  10   8        626.89        639.60        11.70 o                         
  -2  10   8        239.71        238.30         6.35 o                         
  -1  10   8          1.02          0.63         0.40 o                         
   0  10   8         17.22         17.99         0.91 o                         
   1  10   8         35.91         38.12         2.13 o                         
   2  10   8        264.34        264.31         5.77 o                         
   3  10   8         15.46         12.18         0.87 o                         
   4  10   8         23.81         23.38         1.27 o                         
   5  10   8          8.31          7.58         0.67 o                         
   6  10   8          4.67          2.61         0.53 o                         
  -6  11   8          0.03         -0.04         0.25 o                         
  -5  11   8         24.78         15.41         0.83 o                         
  -4  11   8          6.08          6.30         0.60 o                         
  -3  11   8          0.96          0.86         0.41 o                         
  -2  11   8        152.63        164.34         3.46 o                         
  -1  11   8        131.70        132.19         2.74 o                         
   0  11   8        188.77        174.47         4.03 o                         
   1  11   8        178.88        174.17         4.39 o                         
   2  11   8          0.07          0.80         0.70 o                         
   3  11   8          2.28          0.91         1.15 o                         
   4  11   8          4.07          3.75         0.61 o                         
   5  11   8          5.25          4.10         0.55 o                         
   6  11   8         49.76         40.83         6.36 o                         
  -6  12   8          8.88          8.26         0.69 o                         
  -5  12   8          1.26          0.13         0.36 o                         
  -4  12   8        258.50        291.32         6.21 o                         
  -3  12   8          1.23          0.24         0.40 o                         
  -2  12   8         12.00         10.50         0.70 o                         
  -1  12   8          6.82          9.15         0.74 o                         
   0  12   8          8.96         12.16         0.98 o                         
   1  12   8         74.68         67.39         2.50 o                         
   2  12   8         85.32         97.24         2.88 o                         
   3  12   8        109.58        100.68         3.37 o                         
   4  12   8         27.84         22.68         1.41 o                         
   5  12   8        116.39        123.32         4.35 o                         
  -5  13   8         24.49         16.70         1.17 o                         
  -4  13   8          0.04          0.78         0.38 o                         
  -3  13   8          9.07          6.33         0.65 o                         
  -2  13   8          1.60          2.54         0.50 o                         
  -1  13   8         16.82         16.21         0.88 o                         
   0  13   8         32.97         30.91         1.19 o                         
   1  13   8         27.06         30.26         1.70 o                         
   2  13   8         34.33         31.05         1.70 o                         
   3  13   8         31.06         26.17         1.98 o                         
   4  13   8          0.89          0.23         0.39 o                         
  -4  14   8          5.05          4.45         0.48 o                         
  -3  14   8         50.64         51.14         1.60 o                         
  -2  14   8          0.67          0.31         0.37 o                         
  -1  14   8          0.57          1.22         0.49 o                         
   0  14   8         40.32         38.50         1.74 o                         
   1  14   8          8.53          7.81         1.15 o                         
   2  14   8          5.62          5.14         0.66 o                         
   3  14   8         10.36          5.15         0.82 o                         
  -2  15   8         35.21         37.78         1.72 o                         
  -1  15   8         59.10         57.14         1.84 o                         
   0  15   8          1.82          1.16         0.53 o                         
   1  15   8          4.25          4.11         0.58 o                         
   2  15   8          0.00          0.04         0.43 o                         
  -8   1   9          3.64          9.67         0.82 o                         
  -7   1   9          0.26          0.75         0.49 o                         
  -6   1   9         60.76         61.66         3.12 o                         
  -5   1   9        176.39        174.57         4.36 o                         
  -4   1   9        152.59        156.78         3.86 o                         
  -3   1   9          9.78         13.90         1.21 o                         
  -2   1   9         45.87         56.30         2.09 o                         
  -1   1   9         59.39         48.10         1.85 o                         
   0   1   9         33.67         35.93         2.04 o                         
   1   1   9         36.28         36.84         3.25 o                         
   2   1   9         39.46         31.83         3.73 o                         
   3   1   9         20.68         20.79         1.89 o                         
   4   1   9         66.76         81.19         2.63 o                         
   5   1   9          2.19          1.08         0.46 o                         
   6   1   9         15.82         14.50         0.92 o                         
   7   1   9         20.07         16.12         0.90 o                         
   8   1   9         39.66         32.62         1.49 o                         
  -8   2   9         14.85          6.41         0.61 o                         
  -7   2   9          0.06          0.19         0.46 o                         
  -6   2   9          0.00          1.07         0.78 o                         
  -5   2   9        114.81         85.48         2.32 o                         
  -4   2   9          4.55          7.58         0.62 o                         
  -3   2   9         88.00         66.61         2.36 o                         
  -2   2   9          4.55          4.87         1.06 o                         
  -1   2   9        350.09        327.85         6.47 o                         
   0   2   9        202.66        215.36         5.69 o                         
   1   2   9        345.71        354.15        11.35 o                         
   2   2   9        151.26        143.81         7.73 o                         
   3   2   9         40.91         31.75         2.52 o                         
   4   2   9         89.53         96.02         2.95 o                         
   5   2   9         18.44         16.11         0.96 o                         
   6   2   9         22.50         19.21         1.06 o                         
   7   2   9          2.35          2.61         0.46 o                         
   8   2   9         50.17         44.78         1.66 o                         
  -8   3   9          4.17          5.45         0.48 o                         
  -7   3   9          3.41          2.77         0.51 o                         
  -6   3   9          7.81         16.15         0.90 o                         
  -5   3   9        391.62        360.60         6.80 o                         
  -4   3   9        519.20        542.17         8.42 o                         
  -3   3   9         51.70         43.63         1.81 o                         
  -2   3   9         29.43         19.81         1.20 o                         
  -1   3   9        132.84        139.50         4.06 o                         
   0   3   9        270.93        283.85         6.83 o                         
   1   3   9          3.19          6.46         1.64 o                         
   2   3   9         81.53         91.84         6.60 o                         
   3   3   9        184.65        152.01         4.49 o                         
   4   3   9         24.72         29.74         1.54 o                         
   5   3   9         16.75         17.28         1.10 o                         
   6   3   9          9.12          6.94         0.82 o                         
   7   3   9          9.12          7.27         0.77 o                         
  -8   4   9          0.38         -0.19         0.34 o                         
  -7   4   9          1.24          0.56         0.44 o                         
  -6   4   9          6.58          7.12         0.71 o                         
  -5   4   9          2.48          4.55         0.88 o                         
  -4   4   9         19.33         15.15         1.41 o                         
  -3   4   9         75.35         82.44         1.89 o                         
  -2   4   9          0.98          1.85         0.91 o                         
  -1   4   9         18.32         22.74         1.58 o                         
   0   4   9         54.61         56.34         2.51 o                         
   1   4   9         46.34         42.89         2.23 o                         
   2   4   9         71.73         60.73         2.42 o                         
   3   4   9          8.47          6.60         0.97 o                         
   4   4   9         31.78         23.41         1.60 o                         
   5   4   9         91.71         86.73         3.04 o                         
   6   4   9        141.52        131.65         4.08 o                         
   7   4   9         10.23         12.80         1.04 o                         
  -8   5   9         11.09         10.03         0.67 o                         
  -7   5   9          0.01          1.00         0.40 o                         
  -6   5   9         54.92         50.99         2.41 o                         
  -5   5   9        174.20        165.38         3.48 o                         
  -4   5   9        194.20        194.32         3.46 o                         
  -3   5   9        192.51        198.01         4.03 o                         
  -2   5   9          3.29          2.23         1.13 o                         
  -1   5   9        136.35        136.12         4.32 o                         
   0   5   9        159.75        174.08         5.52 o                         
   1   5   9          1.43          2.58         1.02 o                         
   2   5   9         12.33         15.57         1.18 o                         
   3   5   9         14.97         10.75         0.77 o                         
   4   5   9        106.44        118.70         4.11 o                         
   5   5   9        151.99        147.06         4.55 o                         
   6   5   9          2.75          2.29         0.57 o                         
   7   5   9        122.61        127.29         3.83 o                         
  -8   6   9         15.91         12.16         0.74 o                         
  -7   6   9         13.82         15.87         0.70 o                         
  -6   6   9         54.74         81.22         1.95 o                         
  -5   6   9         77.80         83.29         2.51 o                         
  -4   6   9         48.17         46.10         1.46 o                         
  -3   6   9        193.26        252.49         4.07 o                         
  -2   6   9        536.82        499.77         8.44 o                         
  -1   6   9        156.39        179.71         3.58 o                         
   0   6   9         17.43         17.36         1.84 o                         
   1   6   9        734.74        683.40        12.07 o                         
   2   6   9         15.91         16.84         1.06 o                         
   3   6   9        107.57        101.24         2.66 o                         
   4   6   9          0.67          0.74         0.73 o                         
   5   6   9          8.99          9.36         0.84 o                         
   6   6   9         31.20         27.33         1.35 o                         
   7   6   9         17.45         16.74         0.95 o                         
  -7   7   9          3.51          2.58         0.36 o                         
  -6   7   9         20.36         25.20         0.95 o                         
  -5   7   9          9.36          6.20         0.86 o                         
  -4   7   9        382.42        372.25         6.13 o                         
  -3   7   9        315.31        288.14         6.06 o                         
  -2   7   9        338.05        329.31         5.16 o                         
  -1   7   9         21.11         15.66         0.95 o                         
   0   7   9        280.08        260.85         5.63 o                         
   1   7   9        370.54        336.96         7.18 o                         
   2   7   9          4.33          3.07         0.80 o                         
   3   7   9          0.66          3.00         0.80 o                         
   4   7   9         21.98         21.18         1.11 o                         
   5   7   9        185.33        180.00         4.84 o                         
   6   7   9         32.61         27.52         1.32 o                         
   7   7   9          9.05          6.57         0.80 o                         
  -7   8   9          0.05          0.39         0.31 o                         
  -6   8   9          3.78          4.89         0.44 o                         
  -5   8   9        194.76        188.93         3.55 o                         
  -4   8   9          1.46          1.16         0.48 o                         
  -3   8   9        148.30        148.34         5.52 o                         
  -2   8   9        136.17        134.15         3.40 o                         
  -1   8   9          6.96          5.08         0.52 o                         
   0   8   9          1.70          6.28         0.60 o                         
   1   8   9        417.38        394.20         7.69 o                         
   2   8   9        357.62        331.39         8.23 o                         
   3   8   9         70.36         70.57         2.08 o                         
   4   8   9         61.65         72.18         2.13 o                         
   5   8   9          0.01          0.15         0.58 o                         
   6   8   9          0.59          0.50         0.39 o                         
  -7   9   9          7.39          5.84         0.70 o                         
  -6   9   9          3.21          3.85         0.44 o                         
  -5   9   9         75.05         64.61         2.07 o                         
  -4   9   9        219.78        235.39         4.83 o                         
  -3   9   9        375.64        415.00         7.47 o                         
  -2   9   9          0.10          2.34         0.43 o                         
  -1   9   9         56.96         61.13         2.33 o                         
   0   9   9        453.64        401.54         7.75 o                         
   1   9   9        215.31        215.34         5.28 o                         
   2   9   9          1.80          2.67         0.62 o                         
   3   9   9        112.61         91.56         2.48 o                         
   4   9   9         24.57         25.97         1.20 o                         
   5   9   9          0.15          0.42         0.37 o                         
   6   9   9          0.56          0.21         0.43 o                         
  -6  10   9         24.87         30.71         1.29 o                         
  -5  10   9          4.62          5.41         0.53 o                         
  -4  10   9          2.08          3.48         0.50 o                         
  -3  10   9          0.87          4.49         0.55 o                         
  -2  10   9         72.57         71.03         1.91 o                         
  -1  10   9         66.90         71.90         1.91 o                         
   0  10   9         15.69         15.80         0.94 o                         
   1  10   9         42.79         46.27         1.84 o                         
   2  10   9         20.30         23.91         1.65 o                         
   3  10   9          1.01          0.66         0.53 o                         
   4  10   9         17.08         14.19         0.93 o                         
   5  10   9         22.15         21.18         1.15 o                         
  -6  11   9         30.50         32.69         1.24 o                         
  -5  11   9          0.79          0.32         0.31 o                         
  -4  11   9         64.40         62.88         1.80 o                         
  -3  11   9        135.31        128.00         3.32 o                         
  -2  11   9         38.41         30.60         1.26 o                         
  -1  11   9         25.71         27.05         1.60 o                         
   0  11   9         51.86         57.73         1.80 o                         
   1  11   9          0.81          1.49         0.60 o                         
   2  11   9          4.57          0.70         0.58 o                         
   3  11   9          0.11         -0.47         0.53 o                         
   4  11   9          4.22          3.83         0.58 o                         
   5  11   9          1.36          1.54         0.39 o                         
  -5  12   9          0.59          2.52         0.38 o                         
  -4  12   9          3.92          3.56         0.53 o                         
  -3  12   9         39.46         39.07         1.37 o                         
  -2  12   9         67.58         86.84         2.26 o                         
  -1  12   9          4.01          3.86         0.50 o                         
   0  12   9         65.54         69.23         1.94 o                         
   1  12   9         11.57          9.80         0.92 o                         
   2  12   9         13.56          9.01         1.26 o                         
   3  12   9          8.04          6.64         0.84 o                         
   4  12   9          0.02          0.17         0.43 o                         
  -4  13   9          2.06          1.81         0.40 o                         
  -3  13   9          0.05          0.20         0.37 o                         
  -2  13   9          9.32          8.84         0.80 o                         
  -1  13   9         75.31         88.63         2.65 o                         
   0  13   9          2.21          3.03         1.03 o                         
   1  13   9         52.10         52.28         2.01 o                         
   2  13   9          0.17          0.00         0.50 o                         
   3  13   9          6.65          5.66         0.61 o                         
  -3  14   9          1.73          0.95         0.37 o                         
  -2  14   9          6.73          5.23         0.49 o                         
  -1  14   9          1.55          1.84         0.49 o                         
   0  14   9         33.84         29.89         1.28 o                         
   1  14   9         28.31         29.25         1.21 o                         
   2  14   9         94.97        105.58         4.61 o                         
  -8   0  10          0.00          0.50         0.71 o                         
  -7   0  10        112.63        144.17         6.41 o                         
  -6   0  10          2.93          5.78         0.99 o                         
  -5   0  10         70.64         85.25         3.18 o                         
  -4   0  10          5.31          8.42         0.93 o                         
  -3   0  10          8.76          2.70         0.84 o                         
  -2   0  10        119.45        110.48         3.53 o                         
  -1   0  10         58.82         60.42         2.77 o                         
   0   0  10         86.33        100.63         9.13 o                         
   1   0  10        986.21       1028.78        32.64 o                         
   2   0  10        682.25        676.75        18.82 o                         
   3   0  10        294.46        303.34        12.60 o                         
   4   0  10         87.03         88.65         4.61 o                         
   5   0  10          4.17          4.02         1.05 o                         
   6   0  10        203.10        208.19         8.62 o                         
   7   0  10          0.00          1.27         0.56 o                         
  -8   1  10         18.17         16.57         0.88 o                         
  -7   1  10          4.94          8.25         0.65 o                         
  -6   1  10         97.66         67.63         2.77 o                         
  -5   1  10        137.25        127.29         3.39 o                         
  -4   1  10         53.97         64.92         1.72 o                         
  -3   1  10        129.11        149.94         2.98 o                         
  -2   1  10          4.54          8.39         0.75 o                         
  -1   1  10        157.75        141.47         3.47 o                         
   0   1  10         43.30         43.47         2.94 o                         
   1   1  10         37.06         33.34         2.63 o                         
   2   1  10         28.75         39.08         1.98 o                         
   3   1  10          5.72          1.91         0.69 o                         
   4   1  10        128.17        118.17         4.57 o                         
   5   1  10          3.00          2.94         0.82 o                         
   6   1  10         29.00         32.21         1.56 o                         
   7   1  10          6.12          4.42         0.57 o                         
  -8   2  10          0.10         -0.37         0.37 o                         
  -7   2  10          6.98          6.98         0.72 o                         
  -6   2  10         22.58         27.23         1.33 o                         
  -5   2  10         74.92         96.42         2.97 o                         
  -4   2  10         32.10         29.02         1.08 o                         
  -3   2  10          0.68          3.21         0.50 o                         
  -2   2  10         30.68         25.37         1.04 o                         
  -1   2  10        280.41        291.79         6.59 o                         
   0   2  10         18.81         29.41         1.49 o                         
   1   2  10        239.16        217.16         5.35 o                         
   2   2  10          2.44          4.32         0.78 o                         
   3   2  10         14.62         15.14         1.36 o                         
   4   2  10         27.89         33.59         2.06 o                         
   5   2  10          0.00          0.67         0.69 o                         
   6   2  10          6.99          7.58         0.72 o                         
   7   2  10          2.90          3.96         0.69 o                         
  -8   3  10          0.52          0.95         0.39 o                         
  -7   3  10          0.31          1.63         0.53 o                         
  -6   3  10         38.94         31.84         1.44 o                         
  -5   3  10        106.74        130.26         3.96 o                         
  -4   3  10         26.82         27.37         1.07 o                         
  -3   3  10        309.46        279.45         4.54 o                         
  -2   3  10        201.65        180.38         3.13 o                         
  -1   3  10        239.49        242.03         5.23 o                         
   0   3  10        180.62        155.49         3.59 o                         
   1   3  10        156.66        172.87         4.12 o                         
   2   3  10        747.22        761.57        16.97 o                         
   3   3  10         16.63         18.78         1.93 o                         
   4   3  10         71.23         72.85         3.09 o                         
   5   3  10          1.24          0.85         0.55 o                         
   6   3  10         16.15         17.95         1.47 o                         
   7   3  10          7.61          6.01         0.63 o                         
  -8   4  10          0.04          0.04         0.31 o                         
  -7   4  10         30.36         36.26         1.39 o                         
  -6   4  10          0.13          0.52         0.56 o                         
  -5   4  10          0.16          3.03         0.60 o                         
  -4   4  10        480.72        477.92         9.51 o                         
  -3   4  10         75.60         65.82         2.06 o                         
  -2   4  10       1013.76        938.38        14.29 o                         
  -1   4  10        417.25        425.04         7.32 o                         
   0   4  10         15.78          9.98         0.78 o                         
   1   4  10        427.00        439.91        10.18 o                         
   2   4  10          6.39          8.57         1.12 o                         
   3   4  10        166.58        167.22         4.91 o                         
   4   4  10          0.15          0.31         0.61 o                         
   5   4  10          3.76          2.48         0.69 o                         
   6   4  10         16.37         15.28         1.06 o                         
   7   4  10          4.57          2.34         0.63 o                         
  -7   5  10         16.22         17.82         0.80 o                         
  -6   5  10        100.21         96.17         2.37 o                         
  -5   5  10          2.71          4.85         0.95 o                         
  -4   5  10          2.78          6.00         1.08 o                         
  -3   5  10        813.14        800.57        12.61 o                         
  -2   5  10         42.88         28.86         1.67 o                         
  -1   5  10        133.61        114.73         2.46 o                         
   0   5  10        345.09        387.42         8.12 o                         
   1   5  10         81.84         68.82         2.21 o                         
   2   5  10        339.23        371.31         8.94 o                         
   3   5  10        230.39        236.23         6.69 o                         
   4   5  10        217.46        214.17         6.07 o                         
   5   5  10          7.33          6.67         0.76 o                         
   6   5  10         17.06         22.60         1.23 o                         
   7   5  10         22.28         15.58         1.18 o                         
  -7   6  10          0.03          0.50         0.34 o                         
  -6   6  10          1.08          1.25         0.40 o                         
  -5   6  10          0.06          0.79         0.45 o                         
  -4   6  10        235.90        219.76         4.02 o                         
  -3   6  10         69.94         55.95         2.08 o                         
  -2   6  10        711.70        675.19        11.20 o                         
  -1   6  10          1.06          2.96         0.52 o                         
   0   6  10        301.15        299.37         5.71 o                         
   1   6  10        328.03        314.10         7.37 o                         
   2   6  10         51.37         76.01         3.11 o                         
   3   6  10        112.44        128.54         3.80 o                         
   4   6  10         19.05         19.84         1.76 o                         
   5   6  10          2.48          1.44         0.69 o                         
   6   6  10         14.65         14.50         1.52 o                         
  -7   7  10          0.44         -0.10         0.31 o                         
  -6   7  10          0.89          0.88         0.34 o                         
  -5   7  10         35.59         31.69         1.14 o                         
  -4   7  10        140.96        140.18         3.22 o                         
  -3   7  10         52.13         57.02         1.58 o                         
  -2   7  10        135.96        125.86         4.28 o                         
  -1   7  10        700.56        659.19        14.21 o                         
   0   7  10         17.27         18.40         0.88 o                         
   1   7  10          0.76          0.64         0.62 o                         
   2   7  10         61.45         50.18         2.09 o                         
   3   7  10         74.28         65.48         2.38 o                         
   4   7  10         17.70         12.53         1.04 o                         
   5   7  10         54.69         52.87         2.69 o                         
   6   7  10          4.66          2.25         0.49 o                         
  -6   8  10          2.37          0.93         0.34 o                         
  -5   8  10          0.96          1.57         0.40 o                         
  -4   8  10         13.13          7.95         0.75 o                         
  -3   8  10         40.59         41.70         1.35 o                         
  -2   8  10          0.02          1.23         0.53 o                         
  -1   8  10        102.36        112.50         2.86 o                         
   0   8  10        186.74        174.71         3.72 o                         
   1   8  10          4.94          5.59         0.81 o                         
   2   8  10          0.54          2.33         0.67 o                         
   3   8  10         58.00         56.03         2.28 o                         
   4   8  10         27.65         28.33         1.45 o                         
   5   8  10          1.53          1.26         0.50 o                         
   6   8  10          0.15         -0.33         0.47 o                         
  -6   9  10          5.71          2.74         0.35 o                         
  -5   9  10         28.55         39.91         1.27 o                         
  -4   9  10         50.06         52.07         1.62 o                         
  -3   9  10        168.53        188.96         3.80 o                         
  -2   9  10        123.31        143.94         3.09 o                         
  -1   9  10         12.70          6.39         0.53 o                         
   0   9  10         78.61         84.05         2.04 o                         
   1   9  10          9.57          9.91         0.92 o                         
   2   9  10         71.65         63.76         2.42 o                         
   3   9  10         68.14         75.74         2.80 o                         
   4   9  10         14.79         19.28         1.25 o                         
   5   9  10         44.70         48.98         2.04 o                         
  -6  10  10          0.19          1.00         0.33 o                         
  -5  10  10         37.60         47.00         1.55 o                         
  -4  10  10          4.95          3.54         0.50 o                         
  -3  10  10          1.59          2.27         0.51 o                         
  -2  10  10          8.93          6.44         0.64 o                         
  -1  10  10          0.70          2.48         0.62 o                         
   0  10  10         74.44         85.27         2.66 o                         
   1  10  10          3.50          0.92         0.73 o                         
   2  10  10          0.43          0.92         0.50 o                         
   3  10  10         42.21         43.83         2.18 o                         
   4  10  10          4.50          2.12         0.58 o                         
   5  10  10          1.22          1.26         0.43 o                         
  -5  11  10         31.68         27.74         1.13 o                         
  -4  11  10         25.80         17.05         0.86 o                         
  -3  11  10         27.73         27.10         1.09 o                         
  -2  11  10         66.81         58.16         1.77 o                         
  -1  11  10        108.80        125.61         3.17 o                         
   0  11  10         44.36         52.56         3.11 o                         
   1  11  10          0.80          0.22         0.58 o                         
   2  11  10          2.46          1.23         0.58 o                         
   3  11  10          1.27          0.59         0.49 o                         
   4  11  10         15.58         20.26         1.30 o                         
  -4  12  10         28.49         25.54         1.08 o                         
  -3  12  10          1.79          0.93         0.34 o                         
  -2  12  10          9.75          9.82         0.72 o                         
  -1  12  10         88.96         88.00         2.86 o                         
   0  12  10          8.02         11.81         1.00 o                         
   1  12  10          1.30          0.91         0.63 o                         
   2  12  10         20.40         22.76         1.41 o                         
   3  12  10          0.05          1.05         0.48 o                         
  -3  13  10         10.45         14.93         0.90 o                         
  -2  13  10         23.58         21.25         0.92 o                         
  -1  13  10          0.78          1.17         0.50 o                         
   0  13  10         14.14         10.69         1.00 o                         
   1  13  10         46.87         42.06         2.65 o                         
   2  13  10          4.23          8.20         0.77 o                         
  -7   1  11          4.44          4.21         0.51 o                         
  -6   1  11          0.74          1.63         0.46 o                         
  -5   1  11         92.34         93.49         2.58 o                         
  -4   1  11          0.06         -0.16         0.58 o                         
  -3   1  11         28.34         19.33         1.61 o                         
  -2   1  11          9.29          5.24         0.52 o                         
  -1   1  11          8.57          9.41         0.64 o                         
   0   1  11        348.98        325.62         6.61 o                         
   1   1  11        380.38        413.08         8.85 o                         
   2   1  11         23.26         20.14         1.33 o                         
   3   1  11        133.26        136.41         4.21 o                         
   4   1  11         42.24         45.40         2.30 o                         
   5   1  11         54.04         59.21         2.25 o                         
   6   1  11         15.86         12.05         2.01 o                         
  -7   2  11          0.43          2.43         0.47 o                         
  -6   2  11          1.66          3.41         0.44 o                         
  -5   2  11         90.76        122.00         2.71 o                         
  -4   2  11         99.89         79.25         1.90 o                         
  -3   2  11         72.06         67.06         2.02 o                         
  -2   2  11         10.22          4.97         0.62 o                         
  -1   2  11         91.54         88.94         2.14 o                         
   0   2  11         20.53         16.62         1.04 o                         
   1   2  11        246.61        229.92         5.42 o                         
   2   2  11       1098.96       1014.55        39.94 o                         
   3   2  11          9.87          8.30         0.94 o                         
   4   2  11         95.66        105.79         4.30 o                         
   5   2  11         51.40         58.57         2.69 o                         
   6   2  11         24.90         23.48         1.52 o                         
  -7   3  11         44.42         43.69         2.37 o                         
  -6   3  11         19.70         22.58         1.01 o                         
  -5   3  11        130.85        120.38         2.81 o                         
  -4   3  11         65.91         73.59         1.81 o                         
  -3   3  11         83.15         75.75         3.01 o                         
  -2   3  11         95.66        112.10         2.38 o                         
  -1   3  11        242.77        220.51         4.14 o                         
   0   3  11        103.19        110.49         2.96 o                         
   1   3  11         58.20         69.07         2.04 o                         
   2   3  11         11.09          9.15         1.37 o                         
   3   3  11         98.99        113.79         3.66 o                         
   4   3  11          1.17          1.23         0.77 o                         
   5   3  11          4.76          6.04         1.05 o                         
   6   3  11          5.10          4.12         0.80 o                         
  -7   4  11          1.20          0.65         0.35 o                         
  -6   4  11         19.49         25.82         0.99 o                         
  -5   4  11          5.24          2.53         0.46 o                         
  -4   4  11          2.11          3.60         0.71 o                         
  -3   4  11         64.04         70.42         1.76 o                         
  -2   4  11         68.24         55.60         1.58 o                         
  -1   4  11        298.23        347.46         5.95 o                         
   0   4  11        325.84        316.33         6.23 o                         
   1   4  11        727.28        766.86        14.86 o                         
   2   4  11        629.86        620.92        15.57 o                         
   3   4  11         29.98         23.48         1.92 o                         
   4   4  11         18.65         17.31         1.52 o                         
   5   4  11         24.15         27.96         1.60 o                         
   6   4  11         39.57         36.34         2.24 o                         
  -7   5  11         11.81          7.07         0.66 o                         
  -6   5  11          7.85          7.38         0.59 o                         
  -5   5  11         15.97         14.66         0.76 o                         
  -4   5  11        115.13        137.46         2.93 o                         
  -3   5  11          0.00          0.53         0.50 o                         
  -2   5  11         69.79         61.41         1.75 o                         
  -1   5  11         68.90         68.92         2.11 o                         
   0   5  11        121.55        124.09         3.84 o                         
   1   5  11         24.36         24.29         1.29 o                         
   2   5  11         19.41         15.93         1.46 o                         
   3   5  11         20.24         24.11         1.59 o                         
   4   5  11        120.34        115.95         3.71 o                         
   5   5  11          8.47          5.93         0.72 o                         
   6   5  11          2.53          1.30         0.43 o                         
  -6   6  11          1.51          3.75         0.41 o                         
  -5   6  11          3.95          2.87         0.42 o                         
  -4   6  11          8.54          4.54         1.00 o                         
  -3   6  11         33.35         46.60         1.57 o                         
  -2   6  11          9.61          6.33         0.58 o                         
  -1   6  11         41.03         40.00         1.37 o                         
   0   6  11         31.77         38.96         1.43 o                         
   1   6  11         59.99         53.35         2.40 o                         
   2   6  11          0.36          1.59         0.65 o                         
   3   6  11         35.95         45.30         2.03 o                         
   4   6  11         27.90         23.89         1.29 o                         
   5   6  11         21.16         24.71         1.42 o                         
   6   6  11          3.38          2.01         0.71 o                         
  -6   7  11          9.47          5.81         0.59 o                         
  -5   7  11         87.52         97.09         2.29 o                         
  -4   7  11          3.51          6.88         0.55 o                         
  -3   7  11         26.40         26.15         1.68 o                         
  -2   7  11         70.90         60.88         1.60 o                         
  -1   7  11          2.94          3.33         0.49 o                         
   0   7  11          2.28          2.62         0.53 o                         
   1   7  11         17.99         26.27         1.26 o                         
   2   7  11         64.55         72.61         2.65 o                         
   3   7  11        109.91        125.19         4.05 o                         
   4   7  11          9.38          9.47         1.00 o                         
   5   7  11          0.19          0.22         0.39 o                         
  -6   8  11         21.30          7.07         0.63 o                         
  -5   8  11          4.71          2.38         0.52 o                         
  -4   8  11          2.71          1.84         0.51 o                         
  -3   8  11          5.97          3.70         0.44 o                         
  -2   8  11        140.33        134.70         3.34 o                         
  -1   8  11          0.02          0.59         0.36 o                         
   0   8  11         40.01         28.49         1.26 o                         
   1   8  11         37.63         38.86         2.02 o                         
   2   8  11        115.09        121.21         4.48 o                         
   3   8  11         32.14         33.64         1.63 o                         
   4   8  11         14.15         12.13         0.91 o                         
   5   8  11          2.48          1.51         0.43 o                         
  -5   9  11         39.10         39.45         1.54 o                         
  -4   9  11          9.24          8.52         0.64 o                         
  -3   9  11          9.24          9.40         0.64 o                         
  -2   9  11          1.91          4.16         0.48 o                         
  -1   9  11         42.49         44.04         1.38 o                         
   0   9  11         67.62         63.11         2.02 o                         
   1   9  11         13.66         16.91         1.21 o                         
   2   9  11          3.16          2.57         0.61 o                         
   3   9  11         34.51         35.06         1.61 o                         
   4   9  11          3.37          1.17         0.39 o                         
  -5  10  11          7.36         10.96         0.64 o                         
  -4  10  11         12.58         10.74         0.66 o                         
  -3  10  11         56.98         57.14         1.61 o                         
  -2  10  11         21.89         14.44         0.93 o                         
  -1  10  11         16.70         17.99         0.90 o                         
   0  10  11         26.44         31.92         1.39 o                         
   1  10  11        159.42        168.41         5.77 o                         
   2  10  11          0.71          1.17         0.50 o                         
   3  10  11          2.43          1.42         0.50 o                         
   4  10  11          4.68          5.83         0.58 o                         
  -4  11  11         21.66         12.04         0.71 o                         
  -3  11  11         12.15          8.53         0.62 o                         
  -2  11  11          1.87          1.53         0.34 o                         
  -1  11  11          3.89          3.12         0.44 o                         
   0  11  11         19.18         18.42         1.00 o                         
   1  11  11          1.02          1.13         0.63 o                         
   2  11  11         12.64         16.40         1.21 o                         
   3  11  11        131.21        144.65         4.89 o                         
  -3  12  11          2.59          1.28         0.43 o                         
  -2  12  11         26.32         27.46         1.14 o                         
  -1  12  11         48.84         42.83         1.49 o                         
   0  12  11          2.10          2.82         0.67 o                         
   1  12  11          0.99          2.23         0.50 o                         
   2  12  11         21.78         23.27         1.54 o                         
  -7   0  12          2.98          1.56         0.58 o                         
  -6   0  12          8.39          2.80         0.68 o                         
  -5   0  12         48.95         41.29         1.96 o                         
  -4   0  12         62.44         39.86         1.90 o                         
  -3   0  12          2.47          3.35         0.94 o                         
  -2   0  12        376.69        327.99         7.45 o                         
  -1   0  12        952.96       1011.30        27.65 o                         
   0   0  12       1027.47       1240.52        33.34 o                         
   1   0  12       1657.56       1757.12        46.41 o                         
   2   0  12        615.71        671.30        21.66 o                         
   3   0  12        458.65        487.99        27.11 o                         
   4   0  12          0.89          0.62         0.84 o                         
   5   0  12        118.63        106.78         7.03 o                         
   6   0  12         12.70          6.36         1.34 o                         
  -7   1  12          0.01          0.54         0.33 o                         
  -6   1  12         15.65         16.14         1.32 o                         
  -5   1  12         87.90         98.34         2.45 o                         
  -4   1  12         94.89        125.60         2.75 o                         
  -3   1  12          0.83          2.21         0.75 o                         
  -2   1  12        107.41        102.31         2.23 o                         
  -1   1  12         66.46         83.26         2.36 o                         
   0   1  12         73.25         61.46         2.13 o                         
   1   1  12         90.08        101.79         2.68 o                         
   2   1  12         13.76         21.20         2.47 o                         
   3   1  12          7.25          6.10         0.81 o                         
   4   1  12        503.57        536.18        16.68 o                         
   5   1  12         31.00         27.62         1.58 o                         
   6   1  12         44.08         37.65         1.82 o                         
  -7   2  12          3.01          2.10         0.56 o                         
  -6   2  12          0.05         -0.10         0.33 o                         
  -5   2  12          0.78          1.50         0.43 o                         
  -4   2  12         10.46          9.27         1.32 o                         
  -3   2  12         15.78         10.72         1.38 o                         
  -2   2  12        208.42        196.17         3.52 o                         
  -1   2  12         18.03         13.53         0.80 o                         
   0   2  12        108.11        100.72         2.72 o                         
   1   2  12         73.87         63.99         2.45 o                         
   2   2  12         63.97         64.46         2.51 o                         
   3   2  12        229.54        224.18         7.91 o                         
   4   2  12         27.66         25.31         1.60 o                         
   5   2  12        234.56        245.14        11.05 o                         
  -6   3  12          0.70          1.93         0.35 o                         
  -5   3  12          0.61          0.81         0.39 o                         
  -4   3  12          1.01          2.57         0.50 o                         
  -3   3  12         80.57         67.74         1.73 o                         
  -2   3  12         42.80         39.44         1.22 o                         
  -1   3  12         45.33         40.35         1.43 o                         
   0   3  12         21.83         22.78         1.18 o                         
   1   3  12         38.47         37.54         1.45 o                         
   2   3  12        109.08        118.98         3.83 o                         
   3   3  12         17.95         17.06         1.59 o                         
   4   3  12        109.05        119.89         4.44 o                         
   5   3  12          0.22          0.47         0.56 o                         
  -6   4  12          0.06          1.05         0.33 o                         
  -5   4  12         38.62         30.91         1.07 o                         
  -4   4  12         79.04         79.24         2.58 o                         
  -3   4  12         59.12         68.23         2.04 o                         
  -2   4  12         59.09         70.09         1.70 o                         
  -1   4  12        213.59        206.13         4.12 o                         
   0   4  12        530.34        559.71        10.40 o                         
   1   4  12         98.26        105.26         4.38 o                         
   2   4  12          0.47          2.20         0.73 o                         
   3   4  12          0.00          1.00         0.63 o                         
   4   4  12          0.42          0.84         0.84 o                         
   5   4  12          1.01          0.84         0.47 o                         
  -6   5  12          9.69          6.59         0.63 o                         
  -5   5  12          0.62         -0.09         0.31 o                         
  -4   5  12         52.20         55.86         2.40 o                         
  -3   5  12         38.45         19.81         1.43 o                         
  -2   5  12          4.42          1.74         0.41 o                         
  -1   5  12          1.33          1.20         0.70 o                         
   0   5  12         68.27         71.66         2.31 o                         
   1   5  12         19.48         13.13         2.00 o                         
   2   5  12        111.71        108.11         5.99 o                         
   3   5  12          6.79          4.85         1.18 o                         
   4   5  12          6.48          6.99         0.89 o                         
   5   5  12          4.83          3.68         0.80 o                         
  -6   6  12          8.95          8.02         0.60 o                         
  -5   6  12         30.70         32.02         1.58 o                         
  -4   6  12         39.85         41.58         1.40 o                         
  -3   6  12          1.01          0.73         0.35 o                         
  -2   6  12        142.33        143.05         5.66 o                         
  -1   6  12          0.04          0.37         0.43 o                         
   0   6  12         57.34         55.43         2.26 o                         
   1   6  12          1.00         -0.10         1.48 o                         
   2   6  12         18.72         15.75         1.35 o                         
   3   6  12          1.30          2.09         0.97 o                         
   4   6  12          2.56          0.22         0.58 o                         
   5   6  12          0.01          0.17         0.47 o                         
  -5   7  12          9.27          8.76         0.59 o                         
  -4   7  12          8.09          4.70         0.50 o                         
  -3   7  12         47.30         47.50         1.50 o                         
  -2   7  12          3.57          5.70         0.56 o                         
  -1   7  12        251.73        229.35         5.44 o                         
   0   7  12          0.25          0.63         0.56 o                         
   1   7  12         11.48         10.93         1.16 o                         
   2   7  12         23.37         24.23         1.38 o                         
   3   7  12         24.69         27.36         1.36 o                         
   4   7  12          5.95          5.31         0.57 o                         
  -5   8  12          0.01          0.12         0.25 o                         
  -4   8  12         15.99         10.62         0.75 o                         
  -3   8  12        215.74        222.48         5.16 o                         
  -2   8  12         57.92         57.25         2.17 o                         
  -1   8  12          8.45          4.80         0.55 o                         
   0   8  12         28.82         22.88         1.26 o                         
   1   8  12         32.06         33.50         1.58 o                         
   2   8  12         94.79         96.88         3.21 o                         
   3   8  12          1.62          1.70         0.59 o                         
   4   8  12          2.08          1.90         0.58 o                         
  -4   9  12         12.08          9.77         0.62 o                         
  -3   9  12        119.75        137.17         4.51 o                         
  -2   9  12         42.90         42.27         2.75 o                         
  -1   9  12         25.62         17.05         0.89 o                         
   0   9  12          4.24          3.08         0.49 o                         
   1   9  12          1.68          0.40         0.39 o                         
   2   9  12          6.45          3.09         0.53 o                         
   3   9  12          2.92          1.10         0.42 o                         
  -3  10  12         21.16         18.39         0.98 o                         
  -2  10  12         27.17         27.76         1.37 o                         
  -1  10  12         82.95         89.41         2.57 o                         
   0  10  12          0.86          1.79         0.58 o                         
   1  10  12          4.12          2.30         0.53 o                         
   2  10  12          9.10         11.17         0.82 o                         
  -2  11  12         30.04         39.88         1.41 o                         
  -1  11  12          7.79          1.24         0.49 o                         
   0  11  12         69.70         75.28         4.02 o                         
   1  11  12          2.79          1.61         1.00 o                         
  -6   1  13          1.05          1.52         0.35 o                         
  -5   1  13          0.14         -0.21         0.30 o                         
  -4   1  13          5.75          5.63         0.50 o                         
  -3   1  13         46.34         37.69         1.68 o                         
  -2   1  13          5.76          3.49         1.37 o                         
  -1   1  13         62.27         63.04         2.41 o                         
   0   1  13         33.25         35.06         2.11 o                         
   1   1  13        146.54        133.32         4.30 o                         
   2   1  13          8.05          9.08         0.87 o                         
   3   1  13        100.30        106.99         3.96 o                         
   4   1  13         65.98         59.80         3.08 o                         
   5   1  13         36.32         32.39         4.35 o                         
  -6   2  13          4.58          7.13         0.68 o                         
  -5   2  13          1.65          0.64         0.30 o                         
  -4   2  13         83.36         82.78         1.99 o                         
  -3   2  13        152.97        146.11         3.03 o                         
  -2   2  13         19.90         25.22         1.69 o                         
  -1   2  13         43.42         43.13         1.78 o                         
   0   2  13          1.33          1.90         0.57 o                         
   1   2  13         63.33         74.31         2.45 o                         
   2   2  13         96.29        117.78         3.41 o                         
   3   2  13        233.66        268.75         7.53 o                         
   4   2  13          7.37          3.70         0.86 o                         
  -5   3  13          1.63          0.89         0.31 o                         
  -4   3  13          2.60          1.60         0.43 o                         
  -3   3  13         64.45         72.66         1.73 o                         
  -2   3  13         25.77         15.65         0.80 o                         
  -1   3  13         32.94         24.11         1.61 o                         
   0   3  13          9.61         11.14         0.86 o                         
   1   3  13         27.56         20.85         1.25 o                         
   2   3  13         85.92         88.22         2.96 o                         
   3   3  13          5.29          5.34         0.61 o                         
   4   3  13         47.54         40.77         2.24 o                         
  -5   4  13          0.95          2.14         0.33 o                         
  -4   4  13         10.95          6.87         0.48 o                         
  -3   4  13        190.34        194.55         4.49 o                         
  -2   4  13         81.06         81.29         1.96 o                         
  -1   4  13          1.92          0.84         0.44 o                         
   0   4  13         21.11         33.59         1.31 o                         
   1   4  13        319.12        334.97         8.44 o                         
   2   4  13        314.99        338.08        10.89 o                         
   3   4  13         54.35         58.66         2.50 o                         
   4   4  13          0.34          0.67         0.56 o                         
  -5   5  13          3.49          2.69         0.32 o                         
  -4   5  13          2.51          1.32         0.31 o                         
  -3   5  13         14.15         18.60         0.95 o                         
  -2   5  13         14.52         10.48         0.63 o                         
  -1   5  13         25.00         26.00         1.15 o                         
   0   5  13          7.68          7.47         1.16 o                         
   1   5  13         19.52         16.94         1.15 o                         
   2   5  13          0.10          1.67         0.58 o                         
   3   5  13          5.74         11.42         1.33 o                         
   4   5  13          1.69          1.34         0.71 o                         
  -5   6  13          0.03          0.82         0.29 o                         
  -4   6  13         64.87         89.36         2.29 o                         
  -3   6  13         69.29         64.42         1.58 o                         
  -2   6  13         35.88         34.22         1.21 o                         
  -1   6  13         13.65         10.68         0.86 o                         
   0   6  13          4.74          4.41         0.64 o                         
   1   6  13          7.31          7.81         0.74 o                         
   2   6  13          2.05          1.67         1.00 o                         
   3   6  13         62.36         62.04         2.57 o                         
  -4   7  13         15.70         12.36         0.69 o                         
  -3   7  13          2.29          0.81         0.31 o                         
  -2   7  13         18.05         10.88         0.72 o                         
  -1   7  13          1.70          0.73         0.63 o                         
   0   7  13         36.17         44.94         1.94 o                         
   1   7  13          1.25          2.06         0.80 o                         
   2   7  13         21.28         22.65         1.41 o                         
   3   7  13          3.28          2.38         0.58 o                         
  -3   8  13         50.49         51.51         1.61 o                         
  -2   8  13          6.19          4.62         0.52 o                         
  -1   8  13         60.75         56.53         2.19 o                         
   0   8  13          0.03          0.17         0.39 o                         
   1   8  13         56.16         61.54         2.57 o                         
   2   8  13          0.00         -0.11         0.39 o                         
  -2   9  13         78.43         91.10         3.15 o                         
  -1   9  13         64.76         77.26         3.68 o                         
   0   9  13         24.14         18.97         0.95 o                         
   1   9  13          9.88         12.62         1.29 o                         
  -5   0  14          4.83          5.36         1.00 o                         
  -4   0  14          5.34          7.78         0.66 o                         
  -3   0  14          4.15          2.09         0.67 o                         
  -2   0  14        404.50        439.49        14.10 o                         
  -1   0  14        140.65        125.60         4.76 o                         
   0   0  14        207.40        188.76         6.63 o                         
   1   0  14         59.44         83.74         4.48 o                         
   2   0  14        141.37        144.40         6.03 o                         
   3   0  14        394.97        411.67        22.09 o                         
  -4   1  14          2.58          3.41         0.37 o                         
  -3   1  14          2.57          4.64         0.60 o                         
  -2   1  14          1.90          2.33         0.75 o                         
  -1   1  14        129.92        126.14         3.37 o                         
   0   1  14          0.11          0.00         0.37 o                         
   1   1  14        229.04        269.18         7.98 o                         
   2   1  14        181.27        192.69         5.52 o                         
   3   1  14         28.88         31.89         2.13 o                         
  -4   2  14          2.38          0.67         0.30 o                         
  -3   2  14          0.08          0.36         0.41 o                         
  -2   2  14         29.39         25.85         1.21 o                         
  -1   2  14          6.33          5.28         0.60 o                         
   0   2  14        115.11        131.66         3.69 o                         
   1   2  14         33.19         33.50         1.80 o                         
   2   2  14          0.96          0.72         0.49 o                         
   3   2  14          4.65          4.02         0.71 o                         
  -4   3  14         14.75         18.06         0.76 o                         
  -3   3  14         22.36         27.75         1.05 o                         
  -2   3  14          7.31          3.81         0.65 o                         
  -1   3  14         27.81         25.31         1.06 o                         
   0   3  14        120.24        139.97         4.53 o                         
   1   3  14         32.90         33.59         1.45 o                         
   2   3  14        135.25        141.23         4.22 o                         
   3   3  14          9.97          6.69         1.00 o                         
  -4   4  14         35.94         41.52         1.50 o                         
  -3   4  14          2.66          1.00         0.33 o                         
  -2   4  14          2.72          1.43         0.39 o                         
  -1   4  14         63.41         58.69         1.84 o                         
   0   4  14          0.09          0.46         0.47 o                         
   1   4  14          0.44          1.34         0.50 o                         
   2   4  14         18.86         18.85         1.40 o                         
   3   4  14         12.27         11.06         0.93 o                         
  -3   5  14         12.74         28.29         1.08 o                         
  -2   5  14         46.51         39.88         1.62 o                         
  -1   5  14          0.58          0.75         0.50 o                         
   0   5  14         60.31         61.61         2.20 o                         
   1   5  14         35.41         38.97         1.53 o                         
   2   5  14         55.38         67.12         2.77 o                         
  -3   6  14         17.84         17.05         1.20 o                         
  -2   6  14          3.86          0.50         0.39 o                         
  -1   6  14         83.02         91.68         4.59 o                         
   0   6  14         34.47         46.65         1.84 o                         
   1   6  14          4.36          6.91         1.05 o                         
   2   6  14         18.70         17.31         1.24 o                         
  -2   7  14         13.47          6.02         0.64 o                         
  -1   7  14          2.56          3.39         0.59 o                         
   0   7  14          2.91          3.01         1.10 o                         
   1   7  14          5.83          8.66         1.09 o                         
  -3   1  15          7.05         10.72         1.18 o                         
  -2   1  15          9.40         13.69         0.75 o                         
  -1   1  15          0.64          0.38         0.30 o                         
   0   1  15         45.53         45.10         1.75 o                         
   1   1  15          1.00          1.58         0.48 o                         
  -2   2  15          5.90          7.95         0.62 o                         
  -1   2  15          4.19          3.88         0.59 o                         
   0   2  15         30.31         41.53         1.63 o                         
   1   2  15         56.05         54.11         1.83 o                         
  -2   3  15         17.40         17.12         0.87 o                         
  -1   3  15          2.91          3.24         0.53 o                         
   0   3  15         34.69         35.83         1.42 o                         
   1   3  15          2.90          3.52         0.71 o                         
  -1   4  15         33.67         29.69         2.66 o                         
   0   4  15         25.58         24.84         1.83 o                         
                                                                                
