# Supplementary material for: High-throughput nanoscale crystallization of di­hydro­pyridine active pharmaceutical ingredients
Source: Acta Crystallogr B Struct Sci Cryst Eng Mater. 2023 Dec 21;80(Pt 1):4–12. doi: 10.1107/S2052520623010053 (PMC10848412; doi:10.1107/S2052520623010053)
Supplement: Supplementary file 7 [file b-80-00004-cilnidipinesup7.hkl]

data_cilnidipine                                                                
_shelx_title ' jpm_022_0042_ciln_new_a.res in Fdd2'                             
_shelx_refln_list_code          4                                               
_shelx_F_calc_maximum      726.35                                               
_exptl_crystal_F_000      4160.00                                               
_reflns_d_resolution_high  0.8380                                               
                                                                                
loop_                                                                           
 _space_group_symop_operation_xyz                                               
 'x, y, z'                                                                      
 '-x, -y, z'                                                                    
 'x+1/4, -y+1/4, z+1/4'                                                         
 '-x+1/4, y+1/4, z+1/4'                                                         
 'x, y+1/2, z+1/2'                                                              
 '-x, -y+1/2, z+1/2'                                                            
 'x+1/4, -y+3/4, z+3/4'                                                         
 '-x+1/4, y+3/4, z+3/4'                                                         
 'x+1/2, y, z+1/2'                                                              
 '-x+1/2, -y, z+1/2'                                                            
 'x+3/4, -y+1/4, z+3/4'                                                         
 '-x+3/4, y+1/4, z+3/4'                                                         
 'x+1/2, y+1/2, z'                                                              
 '-x+1/2, -y+1/2, z'                                                            
 'x+3/4, -y+3/4, z+1/4'                                                         
 '-x+3/4, y+3/4, z+1/4'                                                         
                                                                                
_cell_length_a    15.0989                                                       
_cell_length_b    59.5669                                                       
_cell_length_c    10.9540                                                       
_cell_angle_alpha  90.000                                                       
_cell_angle_beta   90.000                                                       
_cell_angle_gamma  90.000                                                       
                                                                                
_shelx_F_squared_multiplier     1.000                                           
                                                                                
loop_                                                                           
 _refln_index_h                                                                 
 _refln_index_k                                                                 
 _refln_index_l                                                                 
 _refln_F_squared_calc                                                          
 _refln_F_squared_meas                                                          
 _refln_F_squared_sigma                                                         
 _refln_observed_status                                                         
   1   1 -13        586.55        830.90       327.60 o                         
   1   3 -13       2623.65       4665.10       430.10 o                         
   1   5 -13         56.49        233.89       234.36 o                         
   0   0 -12        481.09        208.92       388.83 o                         
   4   0 -12       2396.65       4003.75       678.99 o                         
   2   2 -12        492.81        888.65       293.21 o                         
   4   2 -12       2826.25       3546.88       876.02 o                         
   6   2 -12        405.52        663.61       293.39 o                         
   0   4 -12       1215.53       2216.89       510.70 o                         
   2   4 -12       6925.79      11483.71      1085.23 o                         
   4   4 -12       3637.74       4092.41       447.29 o                         
   6   4 -12        235.26        720.64       301.59 o                         
   2   6 -12        264.32        259.53       264.09 o                         
   4   6 -12        382.79        458.47       406.24 o                         
   6   6 -12         26.40        101.88       258.14 o                         
   0   8 -12       2636.96       3493.05       562.93 o                         
   2   8 -12       1270.76       1842.36       352.91 o                         
   4   8 -12       1529.64       2441.56       406.26 o                         
   6   8 -12        964.28       1047.09       333.69 o                         
   2  10 -12        527.04        530.83       212.84 o                         
   4  10 -12        623.69        534.36       290.81 o                         
   6  10 -12        630.31        626.76       528.11 o                         
   0  12 -12       1942.65       2193.68       446.86 o                         
   2  12 -12       1309.38       1322.58       237.48 o                         
   4  12 -12       1733.47       2153.73       368.83 o                         
   6  12 -12        212.05        182.85       249.41 o                         
   2  14 -12        802.84        783.15       211.72 o                         
   4  14 -12         61.05         63.84       313.38 o                         
   6  14 -12        465.11        477.54       276.79 o                         
   0  16 -12       4091.19       4108.21       562.93 o                         
   2  16 -12       1188.81       1416.02       394.63 o                         
   4  16 -12       1685.88       1949.32       346.83 o                         
   2  18 -12       1117.46       1105.52       220.72 o                         
   4  18 -12        253.28        274.23       201.35 o                         
   2  20 -12       1266.69       1345.11       233.42 o                         
   4  20 -12        516.72        659.12       209.53 o                         
   2  22 -12       1040.02       1223.84       256.09 o                         
   4  22 -12        382.17        311.40       190.70 o                         
   0  24 -12       2330.09       2367.78       412.04 o                         
   2  24 -12        408.65        597.69       194.89 o                         
   2  26 -12       2224.30       2156.82       274.85 o                         
   0  28 -12         36.70        127.67       203.12 o                         
   1   1 -11       2277.25       2464.82       350.84 o                         
   3   1 -11       1661.87       2091.79       336.50 o                         
   5   1 -11        299.25        403.39       233.80 o                         
   7   1 -11       7279.71       9433.52       629.89 o                         
   9   1 -11       1075.88       1599.72       345.86 o                         
   1   3 -11        222.37        232.08       229.66 o                         
   3   3 -11       2590.39       3530.78       418.02 o                         
   5   3 -11       1563.47       1493.21       297.32 o                         
   7   3 -11       1082.94       1106.77       298.80 o                         
   9   3 -11        487.63        748.64       429.45 o                         
   1   5 -11       4135.16       4804.99       455.44 o                         
   3   5 -11       1124.36       1262.26       278.23 o                         
   5   5 -11       1210.11       1709.92       320.00 o                         
   7   5 -11       1532.29       2257.51       504.89 o                         
   9   5 -11        413.28        421.18       271.65 o                         
   3   7 -11        275.85        424.49       252.84 o                         
   5   7 -11       5526.61       7143.71       532.89 o                         
   7   7 -11       1436.60       1506.43       308.17 o                         
   9   7 -11       1050.81       1428.53       313.91 o                         
   1   9 -11       1820.48       2240.10       446.86 o                         
   3   9 -11       1146.50       1456.65       464.27 o                         
   5   9 -11       6613.92       9702.08       818.28 o                         
   7   9 -11        892.51       1067.11       301.43 o                         
   9   9 -11       1459.80       1895.75       350.70 o                         
   1  11 -11        752.32        831.99       231.83 o                         
   3  11 -11       2718.56       3260.92       510.70 o                         
   5  11 -11       2045.06       2023.63       350.66 o                         
   7  11 -11       2651.68       3180.01       397.99 o                         
   9  11 -11        189.24        110.83       249.92 o                         
   1  13 -11       3876.31       4267.61       383.67 o                         
   3  13 -11        440.53        608.08       250.35 o                         
   5  13 -11       3323.96       3255.88       428.01 o                         
   7  13 -11        304.16        485.22       268.57 o                         
   9  13 -11        333.49        509.22       274.85 o                         
   1  15 -11         25.10         26.49       174.37 o                         
   3  15 -11       1743.53       1991.83       317.25 o                         
   5  15 -11       1284.13       1692.47       316.23 o                         
   7  15 -11        182.56        139.28       330.79 o                         
   1  17 -11       5975.29       6043.01       472.98 o                         
   3  17 -11       1369.68       1869.30       268.00 o                         
   5  17 -11        543.14        674.31       253.51 o                         
   7  17 -11         25.33         23.88       211.92 o                         
   1  19 -11       3687.31       4572.56       377.53 o                         
   3  19 -11       1900.24       1972.95       380.12 o                         
   5  19 -11        594.67        791.91       257.86 o                         
   7  19 -11       1941.52       2380.63       344.41 o                         
   1  21 -11       3231.82       3307.34       452.66 o                         
   3  21 -11       4306.20       4641.19       340.32 o                         
   5  21 -11        350.67        323.97       228.66 o                         
   7  21 -11        285.79        237.72       218.14 o                         
   1  23 -11        561.84        649.98       278.56 o                         
   3  23 -11        520.74        550.12       170.24 o                         
   5  23 -11       2861.01       4078.35       403.34 o                         
   7  23 -11         91.30         92.23       237.24 o                         
   1  25 -11       2002.74       2416.46       276.79 o                         
   3  25 -11       1492.47       1642.37       216.38 o                         
   5  25 -11         33.91         11.23       156.23 o                         
   7  25 -11         64.64       -123.05       222.18 o                         
   1  27 -11       1157.92       1281.17       206.96 o                         
   3  27 -11        272.82        308.14       163.76 o                         
   5  27 -11        500.39        424.27       171.12 o                         
   1  29 -11       1379.34       1426.78       203.10 o                         
   3  29 -11       1114.15       1251.06       189.77 o                         
   1  31 -11       2853.51       3039.73       262.53 o                         
   3  31 -11       1375.81       1828.06       336.60 o                         
   5  31 -11         39.18        249.13       205.31 o                         
   1  33 -11        227.84        330.79       197.31 o                         
   3  33 -11        329.08        487.48       232.13 o                         
   1  35 -11        451.65        377.22       191.51 o                         
   3  35 -11        318.43        313.38       208.92 o                         
   2   0 -10        200.53        104.46       290.17 o                         
   6   0 -10       1929.28       2512.86       481.68 o                         
  10   0 -10       6897.92       8738.72       829.88 o                         
   2   2 -10       1466.36       2060.20       435.25 o                         
   4   2 -10       3801.70       3894.10       568.73 o                         
   6   2 -10        640.59        499.45       229.69 o                         
   8   2 -10        385.66        620.03       254.49 o                         
  10   2 -10        818.60        928.54       417.84 o                         
   2   4 -10        428.74        309.48       212.91 o                         
   4   4 -10       2534.53       2938.97       348.81 o                         
   6   4 -10       4558.24       6162.60       632.57 o                         
   8   4 -10        452.83        757.57       258.43 o                         
  10   4 -10       1171.68       1481.25       325.29 o                         
   0   6 -10        345.80        481.68       284.37 o                         
   2   6 -10       1406.84       1779.61       296.47 o                         
   6   6 -10       5094.52       5568.29       562.93 o                         
  10   6 -10       2389.26       3100.04       391.41 o                         
   2   8 -10       1320.45       1282.55       359.81 o                         
   4   8 -10         99.51         29.02       266.96 o                         
   6   8 -10       3147.41       2900.04       342.49 o                         
   8   8 -10        951.85        840.54       264.66 o                         
  10   8 -10       1313.20       1498.14       321.96 o                         
   2  10 -10       3519.79       3684.56       493.29 o                         
   4  10 -10       2324.95       2393.13       320.38 o                         
   6  10 -10        603.45        601.07       209.88 o                         
   8  10 -10       2393.77       3208.49       539.42 o                         
  10  10 -10        317.60        312.45       267.64 o                         
   4  12 -10        562.30        703.43       233.80 o                         
   6  12 -10       2286.28       2351.50       338.75 o                         
   8  12 -10        126.51        232.24       222.94 o                         
  10  12 -10       6722.86       8452.73      1125.56 o                         
   0  14 -10      15294.13      15452.64      1154.87 o                         
   2  14 -10       4295.28       3974.73       481.68 o                         
   4  14 -10      12327.75      13851.49      1085.23 o                         
   6  14 -10        909.48        829.98       247.81 o                         
   8  14 -10        543.86        619.50       243.93 o                         
  10  14 -10       2435.01       2897.16       664.20 o                         
   2  16 -10       4340.11       4428.03       363.15 o                         
   4  16 -10       3184.87       3571.01       376.46 o                         
   6  16 -10       4396.10       4676.94       626.76 o                         
   8  16 -10       2944.44       3339.02       376.93 o                         
  10  16 -10        325.26        251.79       243.93 o                         
   0  18 -10       3370.90       3545.28       464.27 o                         
   2  18 -10       2911.48       3246.28       313.91 o                         
   4  18 -10        649.13        686.18       221.37 o                         
   6  18 -10        177.07        273.89       211.07 o                         
   8  18 -10        684.26        676.25       362.71 o                         
  10  18 -10        325.44        482.06       252.35 o                         
   2  20 -10        296.34        338.15       168.10 o                         
   4  20 -10       2490.38       2649.67       326.06 o                         
   6  20 -10        864.26       1036.84       251.15 o                         
   8  20 -10       1282.28       1594.13       323.49 o                         
  10  20 -10        624.61        713.81       673.19 o                         
   0  22 -10       1194.64       1102.64       278.56 o                         
   2  22 -10        355.86        345.30       164.14 o                         
   4  22 -10       8931.55       9840.72       587.88 o                         
   6  22 -10       1505.42       1342.29       403.33 o                         
   8  22 -10       1427.56       1752.62       400.43 o                         
  10  22 -10        965.42        809.05       336.60 o                         
   2  24 -10         42.18        119.08       158.96 o                         
   4  24 -10       8507.02       8876.84       443.53 o                         
   6  24 -10        767.45        823.20       247.70 o                         
   8  24 -10       1855.31       2033.13       400.43 o                         
   2  26 -10       3369.84       3109.00       284.08 o                         
   4  26 -10          5.59        -28.72       133.07 o                         
   6  26 -10       2419.96       2617.32       406.24 o                         
   8  26 -10       3669.54       4023.09       710.91 o                         
   2  28 -10        608.15        684.80       226.33 o                         
   4  28 -10         92.51          5.80       143.63 o                         
   6  28 -10       1342.15       1979.06       300.93 o                         
   8  28 -10       2269.58       2876.10       524.92 o                         
   0  30 -10       1278.25       1265.14       255.35 o                         
   2  30 -10       1990.30       2110.90       222.94 o                         
   4  30 -10       1949.24       2106.28       215.58 o                         
   6  30 -10        759.09        772.37       243.46 o                         
   8  30 -10        267.69        297.80       221.48 o                         
   2  32 -10       1081.27        973.12       157.53 o                         
   4  32 -10       1448.16       1666.86       275.56 o                         
   6  32 -10       1394.28       1486.47       274.80 o                         
   8  32 -10         24.32         30.56       214.01 o                         
   0  34 -10       3973.68       4021.16       388.83 o                         
   2  34 -10        176.96        217.07       115.61 o                         
   4  34 -10         54.54         97.26       175.41 o                         
   6  34 -10       5343.27       6211.60       588.60 o                         
   2  36 -10       3853.32       3353.77       365.61 o                         
   4  36 -10       2624.25       2881.77       323.14 o                         
   6  36 -10        752.17       1108.44       475.88 o                         
   2  38 -10       1360.83       1479.86       249.55 o                         
   4  38 -10        701.86        502.96       202.44 o                         
   6  38 -10       1317.04        835.69       446.86 o                         
   2  40 -10       1302.43       1299.96       237.94 o                         
   4  40 -10        862.39        991.81       223.20 o                         
   4  42 -10        828.04        879.34       216.11 o                         
   3   1  -9       2229.55       2497.44       309.31 o                         
   5   1  -9       6664.97       6899.63       644.17 o                         
   7   1  -9       3304.50       3719.38       510.70 o                         
   9   1  -9       9392.29      11152.92       858.90 o                         
  11   1  -9        536.82        320.95       235.29 o                         
  13   1  -9        987.20       1060.17       309.64 o                         
   1   3  -9       3126.88       3382.79       470.07 o                         
   3   3  -9       1856.93       2356.17       429.45 o                         
   5   3  -9       1066.53       1352.19       324.99 o                         
   7   3  -9        433.52        331.38       133.22 o                         
   9   3  -9        132.39        145.08       301.78 o                         
  11   3  -9       3898.98       4834.33       453.43 o                         
  13   3  -9        580.89        782.75       303.58 o                         
   1   5  -9       4096.61       4682.74       522.30 o                         
   3   5  -9       3400.17       3416.88       507.50 o                         
   5   5  -9       2484.95       2559.29       417.84 o                         
   7   5  -9       2596.21       2894.75       339.93 o                         
   9   5  -9       3631.91       4230.81       432.90 o                         
  11   5  -9        348.41        573.84       258.14 o                         
  13   5  -9        460.14        625.36       305.53 o                         
   1   7  -9      17520.90      16926.70      1299.96 o                         
   3   7  -9       1235.43       1625.42       259.97 o                         
   5   7  -9        597.63        627.83       209.88 o                         
   7   7  -9       6049.04       5760.80       397.01 o                         
   9   7  -9       1540.45       1976.39       309.31 o                         
  11   7  -9      11084.26      13561.32      1067.82 o                         
   1   9  -9      35040.59      37103.29      2524.47 o                         
   3   9  -9      18647.69      18567.43       957.66 o                         
   5   9  -9       2456.27       2395.25       371.42 o                         
   7   9  -9      12983.23      13233.63      1781.35 o                         
   9   9  -9        138.67        142.61       192.35 o                         
  11   9  -9        970.93       1147.08       287.16 o                         
   1  11  -9       2482.30       2611.52       394.63 o                         
   3  11  -9       2827.72       2759.63       487.19 o                         
   5  11  -9      13199.66      14764.04       760.81 o                         
   7  11  -9      12574.92      12871.62      1474.06 o                         
   9  11  -9       1924.51       1984.38       426.55 o                         
  11  11  -9        175.68         -3.29       226.39 o                         
   1  13  -9      28069.50      28100.33      1347.99 o                         
   3  13  -9      22723.47      23176.35      1584.32 o                         
   5  13  -9       7839.81       9102.25       530.45 o                         
   7  13  -9       5030.85       5511.39       490.39 o                         
   9  13  -9       2143.24       2456.66       330.17 o                         
  11  13  -9        754.50       1134.07       287.25 o                         
   1  15  -9      10844.23      10613.21       829.88 o                         
   3  15  -9       5648.96       5892.20       425.52 o                         
   5  15  -9      12100.47      12801.29       958.83 o                         
   7  15  -9      15593.04      13834.08      1137.46 o                         
   9  15  -9       5847.64       6677.15       525.21 o                         
  11  15  -9        556.79        934.34       383.02 o                         
   1  17  -9      16317.99      17098.71       867.60 o                         
   5  17  -9       1609.14       2287.92       295.97 o                         
   7  17  -9       4696.25       5237.21       809.57 o                         
   9  17  -9         61.52        -16.79       210.59 o                         
  11  17  -9        319.78        616.07       285.85 o                         
   1  19  -9       7290.94       7363.16       467.17 o                         
   3  19  -9       2582.93       3289.93       388.83 o                         
   5  19  -9       5757.50       5777.06       472.36 o                         
   7  19  -9       1118.16       1022.10       391.73 o                         
   9  19  -9       3967.98       4930.70       508.76 o                         
  11  19  -9        965.80       1665.57       510.70 o                         
   1  21  -9        820.14        564.51       153.79 o                         
   3  21  -9        366.61        256.92       143.49 o                         
   5  21  -9        910.06       1113.85       224.69 o                         
   9  21  -9       3965.81       4734.97       421.18 o                         
  11  21  -9       3198.48       4330.10       451.77 o                         
   1  23  -9       1791.29       1735.69       205.18 o                         
   3  23  -9       1326.39       1371.67       183.58 o                         
   5  23  -9        575.43       1114.25       266.96 o                         
   7  23  -9       2047.21       2011.05       406.24 o                         
   9  23  -9       1478.70       1851.28       452.66 o                         
  11  23  -9        554.79        882.11       293.33 o                         
   1  25  -9        232.62        254.84       119.25 o                         
   3  25  -9        909.39        936.67       215.30 o                         
   5  25  -9        405.03        601.92       200.76 o                         
   7  25  -9       2775.32       2338.76       481.68 o                         
   9  25  -9        230.62        293.95       217.03 o                         
  11  25  -9       2555.10       2849.46       568.73 o                         
   1  27  -9       3213.42       2821.40       357.10 o                         
   3  27  -9       6887.05       7017.99       408.29 o                         
   5  27  -9        874.60        986.63       220.08 o                         
   7  27  -9       1427.91       1149.07       383.02 o                         
   9  27  -9       1699.06       2284.81       321.64 o                         
  11  27  -9       3252.42       4501.70       453.32 o                         
   1  29  -9       1828.41       2006.63       202.85 o                         
   3  29  -9       3578.13       3417.36       351.10 o                         
   5  29  -9       2203.30       2462.62       212.58 o                         
   7  29  -9       8000.37       8953.44       899.52 o                         
   9  29  -9        848.65        994.01       290.17 o                         
   1  31  -9       1214.16       1276.74       214.72 o                         
   3  31  -9        955.37        862.99       151.17 o                         
   5  31  -9       3159.38       2926.26       230.58 o                         
   7  31  -9       2895.10       2483.84       493.29 o                         
   9  31  -9        612.09        654.32       310.48 o                         
   1  33  -9       1260.35       1217.18       151.67 o                         
   3  33  -9        593.96        458.47       150.89 o                         
   5  33  -9       1215.44       1156.70       152.78 o                         
   7  33  -9       2102.81       2675.35       539.71 o                         
   9  33  -9       2564.93       3230.44       556.83 o                         
   1  35  -9       1013.57        833.56       123.90 o                         
   3  35  -9        256.12        158.23        93.15 o                         
   5  35  -9        174.43        116.07       354.01 o                         
   7  35  -9       1342.07       1178.08       423.65 o                         
   9  35  -9        185.12        181.49       215.64 o                         
   1  37  -9       3308.21       3217.49       310.48 o                         
   3  37  -9       5162.58       5355.93       452.66 o                         
   5  37  -9        193.90        414.72       195.61 o                         
   7  37  -9       1267.46       1195.49       429.45 o                         
   9  37  -9        327.30        551.22       281.46 o                         
   1  39  -9        424.98        452.66       150.89 o                         
   3  39  -9        885.04        911.13       214.72 o                         
   5  39  -9        156.71        282.91       185.15 o                         
   7  39  -9        628.43       1056.21       435.25 o                         
   1  41  -9       1053.51        870.51       168.30 o                         
   3  41  -9        222.16         40.62       162.49 o                         
   5  41  -9       2378.09       3081.94       365.32 o                         
   3  43  -9        426.23        324.99       168.30 o                         
   5  43  -9        546.13        690.94       195.72 o                         
   7  43  -9       1961.78       2089.21       516.50 o                         
   5  45  -9        511.85        470.07       208.92 o                         
   5  47  -9       2316.29       2674.04       896.33 o                         
   8   0  -8      10009.69       9123.03      1357.70 o                         
  12   0  -8       8254.34       9731.10       882.11 o                         
   2   2  -8       4256.51       5367.54       551.32 o                         
   4   2  -8       1446.58       1323.75       307.58 o                         
   6   2  -8       4496.22       4394.86       233.03 o                         
   8   2  -8       1061.98        971.63       139.89 o                         
  10   2  -8      10351.83      11256.74       646.23 o                         
  12   2  -8        704.32        626.28       245.81 o                         
  14   2  -8       1191.49       1329.59       327.60 o                         
   2   4  -8       1327.17       1360.27       223.39 o                         
   4   4  -8       5325.62       5351.83       312.28 o                         
   6   4  -8       4384.37       4313.01       263.69 o                         
   8   4  -8       3564.89       3410.67       226.08 o                         
  10   4  -8       4057.96       4187.48       385.67 o                         
  12   4  -8        557.79        733.32       248.71 o                         
  14   4  -8        223.07        190.98       270.00 o                         
   2   6  -8       2895.40       2895.88       400.43 o                         
   4   6  -8       5756.60       5678.27       307.55 o                         
   6   6  -8       2439.68       2315.94       280.53 o                         
   8   6  -8       4368.71       4371.44       342.60 o                         
  10   6  -8       2554.56       3111.63       382.73 o                         
  12   6  -8       2812.21       3151.25       562.64 o                         
  14   6  -8       4112.27       4890.14       844.39 o                         
   2   8  -8       2279.26       2303.94       359.81 o                         
   4   8  -8      13143.46      13736.02       571.51 o                         
   6   8  -8       1013.72        778.28       120.68 o                         
   8   8  -8        874.82        755.43       108.95 o                         
  12   8  -8       7925.62       9522.68       621.44 o                         
  14   8  -8        151.98        313.38       400.43 o                         
   2  10  -8      11526.34      13555.52       940.15 o                         
   4  10  -8       4861.84       5565.70       455.56 o                         
   6  10  -8       3431.79       3458.35       212.68 o                         
   8  10  -8       2838.75       2875.78       272.90 o                         
  10  10  -8       1067.84        912.27       227.07 o                         
  14  10  -8       2888.09       3725.22       574.53 o                         
   0  12  -8      42399.00      42755.19      2570.89 o                         
   2  12  -8       4983.83       4981.34       368.51 o                         
   4  12  -8        105.84        182.91       165.25 o                         
   6  12  -8       5213.23       5244.81       260.26 o                         
   8  12  -8       3895.44       3553.28       234.70 o                         
  10  12  -8       1066.88       1647.42       294.95 o                         
  12  12  -8       2123.27       2719.41       376.46 o                         
   2  14  -8       3967.62       3923.62       317.75 o                         
   4  14  -8       3856.64       4405.87       284.55 o                         
   6  14  -8      21785.20      20970.70       970.05 o                         
   8  14  -8      14068.84      13127.95       499.52 o                         
  10  14  -8        131.65        133.48       266.96 o                         
  12  14  -8       4001.01       4752.34       449.22 o                         
   2  16  -8      20110.91      20675.52       993.70 o                         
   4  16  -8      10310.21      10360.16       409.53 o                         
   6  16  -8       4641.46       4026.58       299.88 o                         
   8  16  -8        399.30        274.72       130.76 o                         
  10  16  -8       1344.31       1479.54       258.43 o                         
  12  16  -8       9204.59      11187.68       699.66 o                         
   4  18  -8       4669.19       4774.64       304.07 o                         
   6  18  -8      21683.00      19799.07      1245.92 o                         
   8  18  -8       8627.99       6847.40       731.22 o                         
  10  18  -8      10101.37      11070.11       627.81 o                         
  12  18  -8       1457.45       1897.98       323.87 o                         
   0  20  -8       9255.04       9998.05       713.81 o                         
   2  20  -8      22808.03      21432.95       793.02 o                         
   4  20  -8       5512.02       5511.39       240.35 o                         
   6  20  -8       1557.16       1450.67       218.82 o                         
   8  20  -8       4512.33       4508.64       557.12 o                         
  10  20  -8       1785.06       1920.04       589.04 o                         
  12  20  -8       9187.64      11852.83       713.99 o                         
   2  22  -8        681.88        700.13       109.65 o                         
   4  22  -8        551.28        463.66       129.26 o                         
   6  22  -8        630.33        467.17        91.96 o                         
   8  22  -8       2753.93       2414.20       458.47 o                         
  10  22  -8      10267.94      11584.23       681.90 o                         
  12  22  -8        946.39       1079.55       289.19 o                         
   0  24  -8        769.92       1078.25       191.10 o                         
   2  24  -8        951.89       1072.52       121.95 o                         
   4  24  -8          0.52        -32.15        84.78 o                         
   6  24  -8       5187.96       4310.00       252.84 o                         
  10  24  -8       3839.35       4042.12       742.83 o                         
  12  24  -8       1187.38       1696.96       315.66 o                         
   2  26  -8       6442.55       6050.89       294.67 o                         
   4  26  -8       5513.83       5752.71       307.42 o                         
   6  26  -8       4091.30       3688.06       287.62 o                         
   8  26  -8       2961.99       2344.56       441.06 o                         
  10  26  -8        811.78        899.77       237.58 o                         
  12  26  -8        774.30       1079.43       289.79 o                         
   0  28  -8       7519.40       7039.40       440.22 o                         
   2  28  -8       2465.99       2313.90       231.97 o                         
   4  28  -8       2909.12       2812.06       146.41 o                         
   6  28  -8         98.15        169.13       167.14 o                         
   8  28  -8        490.44        435.25       266.96 o                         
  10  28  -8       3252.69       3899.29       603.55 o                         
  12  28  -8        383.56        209.20       246.79 o                         
   2  30  -8       3097.26       2608.38       172.52 o                         
   4  30  -8         12.83         28.17        67.61 o                         
   6  30  -8        346.22        320.84       181.07 o                         
   8  30  -8        578.65        597.75       301.78 o                         
  10  30  -8       4473.88       5219.20       446.97 o                         
  12  30  -8        702.51       1079.43       504.89 o                         
   0  32  -8        332.11        298.12       206.02 o                         
   2  32  -8       5100.98       4270.19       195.04 o                         
   4  32  -8       2456.88       2198.04       128.95 o                         
   6  32  -8       4093.11       3578.31       234.55 o                         
   8  32  -8       1342.10       1340.58       388.83 o                         
  10  32  -8       2933.72       3873.79       403.22 o                         
   2  34  -8        337.09        226.27        72.85 o                         
   4  34  -8       1220.39       1375.40       249.55 o                         
   6  34  -8        651.02        630.19       195.39 o                         
   8  34  -8       3394.36       2906.91       528.11 o                         
  10  34  -8       4125.46       4775.60       568.73 o                         
   0  36  -8      20815.71      17618.89      1909.31 o                         
   2  36  -8      13100.20      13155.09       905.33 o                         
   4  36  -8       1990.90       2141.44       290.17 o                         
   6  36  -8       3726.93       3716.38       484.58 o                         
   8  36  -8        794.86        907.85       223.39 o                         
  10  36  -8        704.90        746.31       242.54 o                         
   2  38  -8       1365.97       1613.34       226.33 o                         
   6  38  -8         92.48        309.25       182.77 o                         
   8  38  -8       1495.63       1955.74       336.60 o                         
  10  38  -8        367.42        476.39       221.11 o                         
   0  40  -8         49.24         81.25        92.85 o                         
   2  40  -8       3995.37       4148.83       371.42 o                         
   4  40  -8        426.31        226.33       179.90 o                         
   8  40  -8        174.71        283.54       197.70 o                         
  10  40  -8       1006.70       1325.47       266.24 o                         
   2  42  -8       3607.35       3266.72       313.38 o                         
   4  42  -8       1243.68       1201.30       220.53 o                         
   6  42  -8        386.64        266.54       177.56 o                         
   8  42  -8       1173.41       1874.49       504.89 o                         
   2  44  -8       1471.76       1114.25       174.10 o                         
   4  44  -8       1932.52       1700.39       255.35 o                         
   6  44  -8         11.26        126.66       162.84 o                         
   8  44  -8        420.68        643.52       214.25 o                         
   2  46  -8       2975.30       2402.60       261.15 o                         
   4  46  -8       2155.92       1468.25       237.94 o                         
   6  46  -8       3264.66       3673.49       980.77 o                         
   8  46  -8        645.84        488.51       196.72 o                         
   4  48  -8        312.65        237.94       156.69 o                         
   6  48  -8       1846.36       1831.61       568.73 o                         
   6  50  -8       2839.03       3349.55       342.40 o                         
   3   1  -7       6147.72       6377.75       257.39 o                         
   5   1  -7      15807.16      15728.27       483.52 o                         
   7   1  -7       1736.76       1787.34       166.64 o                         
   9   1  -7       2983.93       2100.43       286.46 o                         
  11   1  -7       3002.05       3025.61       336.20 o                         
  13   1  -7       2920.49       3220.96       626.47 o                         
  15   1  -7       1976.89       2356.53       373.36 o                         
   3   3  -7         18.33         43.20        57.70 o                         
   5   3  -7       5208.03       5089.05       201.75 o                         
   7   3  -7        371.05        188.38        93.19 o                         
   9   3  -7        184.44        149.35       109.90 o                         
  11   3  -7       3976.25       4685.49       399.33 o                         
  13   3  -7       4144.43       5049.14       451.40 o                         
  15   3  -7       2157.25       3150.65       603.55 o                         
   1   5  -7      16457.69      16334.75      1149.07 o                         
   3   5  -7        554.92        535.42        81.89 o                         
   5   5  -7       1561.98       1564.83       116.24 o                         
   7   5  -7       1729.79       1303.62       170.06 o                         
   9   5  -7       5869.18       5412.07       565.85 o                         
  11   5  -7       3456.09       3944.14       373.36 o                         
  13   5  -7       4382.28       4721.52       908.23 o                         
  15   5  -7        345.08        315.87       285.06 o                         
   1   7  -7       7560.09       7474.23       407.55 o                         
   3   7  -7       2101.98       1919.35       157.48 o                         
   5   7  -7       4752.47       4912.45       201.52 o                         
   7   7  -7       9252.61       9211.12       332.38 o                         
   9   7  -7       2769.16       2737.52       337.40 o                         
  11   7  -7       4874.57       5275.76       422.67 o                         
  13   7  -7        786.60       1601.73       423.65 o                         
  15   7  -7         23.65        -17.19       264.09 o                         
   1   9  -7       4219.38       4818.81       315.90 o                         
   3   9  -7       9842.62       8971.16       343.65 o                         
   5   9  -7       1530.25       1473.25       108.55 o                         
   7   9  -7       5264.48       4815.45       235.99 o                         
   9   9  -7       1273.48       1312.82       183.59 o                         
  13   9  -7       2733.54       2627.47       342.49 o                         
  15   9  -7        567.11        383.71       277.60 o                         
   1  11  -7       1793.59       1623.59       155.05 o                         
   3  11  -7      11144.80      10786.68       401.45 o                         
   5  11  -7       1110.98       1217.91       122.37 o                         
   7  11  -7       4610.82       4596.95       207.48 o                         
   9  11  -7       1163.55       1086.48       147.32 o                         
  11  11  -7       3810.10       4734.97       557.12 o                         
  13  11  -7       3112.07       3661.10       414.94 o                         
   1  13  -7        397.54        528.98       111.82 o                         
   3  13  -7       1446.17       1359.22       127.24 o                         
   5  13  -7       1307.22       1215.90       121.52 o                         
   7  13  -7        495.68        441.07        85.03 o                         
   9  13  -7       2513.48       2604.88       176.22 o                         
  11  13  -7        292.80        110.26       261.15 o                         
  13  13  -7       8772.47      10612.77       660.64 o                         
   1  15  -7      19062.16      19005.10       648.07 o                         
   3  15  -7       9961.80       9925.58       380.61 o                         
   5  15  -7      10818.41      10830.06       405.08 o                         
   7  15  -7        452.71        433.72        93.43 o                         
   9  15  -7        254.47        266.05        84.96 o                         
  11  15  -7       9458.30      10732.69       623.59 o                         
  13  15  -7       1872.11       1868.69       446.86 o                         
   1  17  -7       7403.92       7482.77       320.40 o                         
   3  17  -7       2939.98       2966.39       177.49 o                         
   5  17  -7       3315.41       3704.74       250.35 o                         
   7  17  -7        285.05        233.11        89.43 o                         
   9  17  -7       4402.50       4230.92       244.82 o                         
  11  17  -7        894.23        854.68       225.59 o                         
  13  17  -7        997.62       1028.87       272.87 o                         
   1  19  -7       1673.07       1712.61       125.28 o                         
   3  19  -7       3835.07       4013.41       210.66 o                         
   5  19  -7        733.29        768.67       122.43 o                         
   7  19  -7       6739.68       6484.23       340.92 o                         
   9  19  -7       2181.16       2059.41       173.15 o                         
  11  19  -7        263.09        191.93       198.23 o                         
  13  19  -7        544.51        535.24       247.81 o                         
   1  21  -7       5512.25       5227.90       386.68 o                         
   3  21  -7       4141.85       3783.02       206.06 o                         
   5  21  -7      12324.37      12588.54       471.85 o                         
   7  21  -7       4170.96       4060.36       299.25 o                         
   9  21  -7        560.43        756.04       153.12 o                         
  11  21  -7       3854.01       4586.57       395.60 o                         
  13  21  -7       1093.49       1093.99       285.18 o                         
   1  23  -7       3259.41       3123.42       169.91 o                         
   3  23  -7       2047.83       2019.85       339.50 o                         
   5  23  -7       4546.79       4663.90       230.54 o                         
   7  23  -7       8012.96       8234.10       331.62 o                         
   9  23  -7       3446.23       2451.50       400.43 o                         
  11  23  -7       5557.41       5805.48       463.47 o                         
  13  23  -7       1108.21       1808.32       313.74 o                         
   1  25  -7       1456.98       1325.98       118.40 o                         
   3  25  -7       2887.37       3151.76       186.37 o                         
   5  25  -7      10989.73      10252.60       425.31 o                         
   7  25  -7       1099.13        947.32       105.98 o                         
   9  25  -7        874.68        691.34       272.34 o                         
  11  25  -7        142.48        264.57       252.45 o                         
  13  25  -7         39.77        135.10       226.39 o                         
   1  27  -7       3307.77       3000.26       166.45 o                         
   3  27  -7       4053.78       3929.34       178.60 o                         
   5  27  -7      17764.13      15354.05       556.43 o                         
   7  27  -7        649.83        654.55        96.56 o                         
   9  27  -7         43.56         81.25       261.15 o                         
  11  27  -7       4347.13       5321.87       428.77 o                         
   1  29  -7        652.64        718.06        89.80 o                         
   3  29  -7       1261.80       1309.64       103.45 o                         
   5  29  -7       4682.03       4372.75       246.88 o                         
   7  29  -7      11229.87      10048.35       463.50 o                         
   9  29  -7        359.54        361.32       188.23 o                         
  11  29  -7       4540.97       4797.57       426.53 o                         
  13  29  -7       2394.47       2639.19       350.84 o                         
   1  31  -7       3256.85       2897.25       158.62 o                         
   3  31  -7       3235.72       3400.88       170.63 o                         
   5  31  -7       3189.11       2898.82       276.86 o                         
   7  31  -7       5663.05       4993.41       398.38 o                         
   9  31  -7       1164.50       1276.74       365.61 o                         
  11  31  -7        836.73       1189.69       342.40 o                         
  13  31  -7       1548.22       2241.25       327.98 o                         
   1  33  -7      14625.31      13506.76       501.15 o                         
   3  33  -7       2275.13       2047.14       240.40 o                         
   5  33  -7       1468.47       1299.59       207.63 o                         
   7  33  -7       2486.42       2320.54       244.81 o                         
   9  33  -7        506.84        557.12       255.35 o                         
  11  33  -7       1426.79       1735.21       446.86 o                         
   1  35  -7        717.30        562.86        71.00 o                         
   3  35  -7       1823.96       1720.44       309.76 o                         
   5  35  -7      17001.69      16283.13      1111.47 o                         
   7  35  -7       4417.41       4530.23       359.58 o                         
   9  35  -7       1378.49       1096.84       354.01 o                         
  11  35  -7       3130.63       3813.46       389.86 o                         
   1  37  -7      24118.40      19784.37       890.23 o                         
   3  37  -7       4154.66       4456.41       365.61 o                         
   5  37  -7       8784.28       8008.96       389.42 o                         
   7  37  -7       1436.10       2031.18       313.38 o                         
   9  37  -7       1867.17       2147.93       278.39 o                         
  11  37  -7        864.18       1468.56       273.30 o                         
   1  39  -7        208.05        150.65        90.95 o                         
   3  39  -7       5170.89       3505.87       413.99 o                         
   5  39  -7       3048.71       3167.88       417.55 o                         
   7  39  -7       1817.19       1918.30       248.00 o                         
   9  39  -7       3422.06       4241.69       373.61 o                         
  11  39  -7        850.63        987.33       249.44 o                         
   1  41  -7       3258.73       2554.29       182.89 o                         
   3  41  -7        287.12        253.90       122.07 o                         
   5  41  -7       1244.42       1214.58       223.43 o                         
   7  41  -7       1020.55       1167.44       222.12 o                         
   9  41  -7       6600.05       7791.97       548.42 o                         
  11  41  -7        710.93       1121.50       253.15 o                         
   1  43  -7       5373.59       3904.41       271.84 o                         
   3  43  -7       6042.10       5164.42       406.24 o                         
   5  43  -7        940.56       1189.69       400.43 o                         
   7  43  -7        589.81        616.31       185.89 o                         
   9  43  -7        402.58        458.18       191.58 o                         
   1  45  -7       2917.72       2698.57       243.74 o                         
   3  45  -7       3948.59       3313.15       313.38 o                         
   5  45  -7       2078.17       1913.21       234.15 o                         
   7  45  -7       2792.59       3017.17       539.71 o                         
   9  45  -7       2296.43       2824.41       333.40 o                         
   3  47  -7        709.77        737.03       174.10 o                         
   5  47  -7       2224.40       2010.62       239.35 o                         
   7  47  -7        245.32        175.63       175.45 o                         
   9  47  -7        987.54       1241.92       429.45 o                         
   3  49  -7         47.70        133.48       139.28 o                         
   5  49  -7       1028.90       1095.56       240.84 o                         
   7  49  -7        396.54        325.69       182.09 o                         
   3  51  -7        924.43        702.21       156.69 o                         
   5  51  -7          3.97        -30.14       145.02 o                         
   7  51  -7         43.70          4.76       169.06 o                         
   5  53  -7        290.56        427.28       229.23 o                         
   7  53  -7       1001.80       1227.34       236.01 o                         
   5  55  -7        175.64        330.79       441.06 o                         
   2   0  -6       5772.09       5647.43       319.23 o                         
   6   0  -6      13674.89      12522.38       654.44 o                         
  10   0  -6        578.07        367.55       202.44 o                         
  14   0  -6        524.31        638.37       348.20 o                         
   2   2  -6       6788.37       6587.87       252.93 o                         
   4   2  -6       1832.86       1679.41       144.91 o                         
   6   2  -6       2394.83       2590.77       169.08 o                         
   8   2  -6       1119.11        990.11       135.13 o                         
  10   2  -6        880.63        658.39       164.47 o                         
  12   2  -6        391.32        342.12       133.15 o                         
  14   2  -6        647.29       1009.79       400.43 o                         
  16   2  -6         44.86        162.49       354.01 o                         
   2   4  -6       7044.71       7121.73       334.22 o                         
   4   4  -6        630.88        649.09        70.47 o                         
   6   4  -6       3148.70       3123.05       186.65 o                         
   8   4  -6       3102.32       3101.26       243.67 o                         
  10   4  -6         76.41        175.90       118.56 o                         
  12   4  -6        274.48        202.31       148.07 o                         
  14   4  -6        138.66        114.96       215.41 o                         
   0   6  -6     106384.30     116264.77      6603.66 o                         
   2   6  -6       2720.68       2696.74       148.16 o                         
   4   6  -6       4857.92       4778.64       170.38 o                         
   6   6  -6       9685.91       9836.85       396.96 o                         
   8   6  -6        555.67        629.47       158.04 o                         
  10   6  -6       1467.41       1342.81       196.77 o                         
  12   6  -6       1954.65       1873.86       240.22 o                         
  14   6  -6        153.38        126.42       208.80 o                         
   2   8  -6       6155.10       6564.34       378.59 o                         
   4   8  -6        877.19        851.96        81.23 o                         
   6   8  -6        861.26        779.63        85.95 o                         
   8   8  -6       4434.25       4703.83       344.63 o                         
  10   8  -6       2369.42       2157.26       245.46 o                         
  12   8  -6       1653.11       1744.74       202.79 o                         
  14   8  -6         49.32        -15.50       198.23 o                         
   0  10  -6      26314.38      25807.79      2022.19 o                         
   2  10  -6      48080.39      49964.86      1817.51 o                         
   4  10  -6      23796.75      23465.85       696.44 o                         
   6  10  -6       5736.38       5161.18       273.07 o                         
   8  10  -6       1477.56       1230.32       266.96 o                         
  10  10  -6       6587.07       6657.15       334.63 o                         
  12  10  -6       4093.50       4320.22       400.39 o                         
  14  10  -6        217.35        338.79       227.50 o                         
   2  12  -6       4593.94       4898.79       209.35 o                         
   4  12  -6       5747.03       5975.20       225.70 o                         
   6  12  -6       9105.47       9302.51       352.12 o                         
   8  12  -6       4927.54       4639.90       258.73 o                         
  10  12  -6       4109.79       3791.22       284.60 o                         
  12  12  -6       2440.81       2865.73       416.80 o                         
  14  12  -6       1003.51       1664.90       287.25 o                         
   0  14  -6      10463.79      10563.88       489.01 o                         
   2  14  -6       4902.17       4875.71       234.82 o                         
   4  14  -6       7419.60       7424.22       258.23 o                         
   6  14  -6      16712.38      16604.58       530.66 o                         
   8  14  -6       4882.69       5312.84       229.48 o                         
  10  14  -6       5419.82       5309.10       356.49 o                         
  12  14  -6       7072.46       7502.55       489.75 o                         
  14  14  -6       3020.59       3230.88       678.70 o                         
   2  16  -6       2545.74       2716.57       152.82 o                         
   4  16  -6       3417.73       3645.75       181.93 o                         
   6  16  -6       7952.31       8593.61       299.15 o                         
   8  16  -6       5364.83       5270.17       341.11 o                         
  10  16  -6       2159.69       1958.86       180.24 o                         
  12  16  -6       4155.79       4611.82       388.23 o                         
  14  16  -6       6402.02       7561.31       531.12 o                         
   0  18  -6      26709.35      26423.24      1257.15 o                         
   2  18  -6       5700.94       6212.15       261.73 o                         
   4  18  -6       8318.77       8462.44       291.14 o                         
   6  18  -6       2411.09       2471.39       136.81 o                         
   8  18  -6        528.64        552.56        96.97 o                         
  10  18  -6        188.15        175.47        98.51 o                         
  12  18  -6       9063.24      10473.93       858.90 o                         
  14  18  -6        396.96        593.94       247.81 o                         
   2  20  -6       2727.58       3065.68       176.75 o                         
   4  20  -6       5585.41       6070.29       227.55 o                         
   6  20  -6        620.73        621.73        84.07 o                         
   8  20  -6        953.69        915.15       104.60 o                         
  10  20  -6       3975.57       4011.56       319.14 o                         
  12  20  -6       1227.82       1476.41       250.87 o                         
  14  20  -6        924.57        887.92       371.42 o                         
   0  22  -6      11197.72      10095.88       597.06 o                         
   2  22  -6       4081.35       4409.94       187.58 o                         
   4  22  -6       8005.63       7724.47       279.29 o                         
   6  22  -6       3620.96       3720.50       214.35 o                         
   8  22  -6      10036.42      10209.30       360.08 o                         
  10  22  -6       4494.94       4415.28       363.82 o                         
  12  22  -6       3767.68       4882.97       399.33 o                         
  14  22  -6        324.38        696.40       342.40 o                         
   2  24  -6       1644.63       1512.32       142.64 o                         
   4  24  -6       3858.55       3903.12       169.16 o                         
   6  24  -6       4119.45       4201.57       248.17 o                         
   8  24  -6      12566.33      12155.04       407.30 o                         
  10  24  -6       1688.40       1620.47       172.15 o                         
  12  24  -6      12740.64      14654.62       797.51 o                         
  14  24  -6         51.50        155.79       222.94 o                         
   0  26  -6       9438.28       8803.18       474.04 o                         
   2  26  -6       8866.97       8220.67       284.39 o                         
   4  26  -6      12205.88      11894.94       433.67 o                         
   6  26  -6       5844.15       5936.90       235.83 o                         
   8  26  -6      10856.70      10212.95       357.12 o                         
  10  26  -6       2986.53       2836.01       211.98 o                         
  14  26  -6       1776.07       2224.40       464.27 o                         
   2  28  -6      15796.80      14961.13       464.90 o                         
   4  28  -6        493.47        557.12       446.86 o                         
   6  28  -6       4833.98       4683.09       228.62 o                         
   8  28  -6       4185.46       3951.24       208.87 o                         
  10  28  -6        138.55        159.96       163.75 o                         
  12  28  -6       1819.67       2760.30       455.27 o                         
  14  28  -6       2413.57       3106.14       397.24 o                         
   0  30  -6       5326.75       5019.97       263.60 o                         
   2  30  -6      19581.75      19071.88       947.61 o                         
   4  30  -6       3812.88       3619.39       261.81 o                         
   6  30  -6       7168.18       6850.24       625.81 o                         
   8  30  -6      13486.17      12780.59       593.05 o                         
  10  30  -6       1815.36       2117.95       647.08 o                         
  12  30  -6       5602.30       6576.92       485.23 o                         
  14  30  -6       3894.54       4593.66       438.17 o                         
   2  32  -6       5018.47       4671.13       377.22 o                         
   4  32  -6      11626.00      10286.99       492.32 o                         
   6  32  -6      15072.92      14341.66       620.53 o                         
   8  32  -6      22012.53      19341.05       812.83 o                         
  10  32  -6       5184.10       6115.15       437.93 o                         
  12  32  -6        589.55        523.21       218.91 o                         
   0  34  -6      30918.53      27526.06      1424.44 o                         
   2  34  -6       1969.49       2129.67       204.84 o                         
   4  34  -6      11763.77      11238.72       534.33 o                         
   6  34  -6      12479.59      11795.21       479.58 o                         
   8  34  -6       1021.38        950.08       147.99 o                         
  10  34  -6       2446.05       2681.28       309.64 o                         
  12  34  -6        657.13       1042.55       247.70 o                         
   2  36  -6       1943.87       1731.78       238.57 o                         
   4  36  -6       3832.83       3770.61       264.89 o                         
   6  36  -6       1498.26       1377.44       196.09 o                         
   8  36  -6       2380.32       1904.98       257.51 o                         
  10  36  -6         42.69         51.97       181.75 o                         
  12  36  -6       2359.06       2884.28       516.50 o                         
   0  38  -6      20533.18      17350.34      1369.60 o                         
   2  38  -6       9875.77       9091.08       523.23 o                         
   4  38  -6       5520.41       4833.80       385.70 o                         
   6  38  -6       1621.05       1164.32       255.31 o                         
   8  38  -6       3330.48       2509.97       365.26 o                         
  10  38  -6        867.38        919.80       218.91 o                         
  12  38  -6       1693.79       2050.67       297.46 o                         
   2  40  -6       1899.39       1878.92       179.87 o                         
   4  40  -6       1578.00       1638.31       180.95 o                         
   6  40  -6       3171.24       2975.39       235.21 o                         
   8  40  -6       5286.03       5602.06       382.06 o                         
  10  40  -6        176.31        286.17       181.44 o                         
  12  40  -6       1547.42       2158.86       309.42 o                         
   0  42  -6       1005.84        812.47       383.02 o                         
   2  42  -6      15512.01      14266.33       891.01 o                         
   4  42  -6        154.31         79.03       117.48 o                         
   6  42  -6       2694.89       2841.23       226.08 o                         
   8  42  -6       1468.20       1609.97       236.89 o                         
  10  42  -6       1629.21       1970.24       274.34 o                         
   2  44  -6         51.77         61.96       103.74 o                         
   4  44  -6       1036.03       1333.21       344.61 o                         
   6  44  -6       1769.91       1652.47       405.24 o                         
   8  44  -6       4141.68       4912.37       499.09 o                         
  10  44  -6       1211.29       1291.43       242.60 o                         
   0  46  -6       6642.86       5384.95       719.62 o                         
   2  46  -6        461.41        294.80       119.44 o                         
   4  46  -6        677.44        545.49       146.06 o                         
   6  46  -6        956.88       1311.56       417.84 o                         
   8  46  -6       5634.45       6552.41       490.39 o                         
  10  46  -6       1061.43       1309.20       253.77 o                         
   2  48  -6       1754.00       1606.89       228.28 o                         
   4  48  -6       2386.05        452.66       551.32 o                         
   6  48  -6        228.07        225.32       167.14 o                         
   8  48  -6        634.61       1270.94       394.63 o                         
  10  48  -6       2429.46       2692.00       361.14 o                         
   0  50  -6        725.14        150.89       435.25 o                         
   2  50  -6        775.52        841.49       191.51 o                         
   4  50  -6       5011.55       4560.87       417.84 o                         
   6  50  -6       7230.33       8612.89       844.10 o                         
   8  50  -6        865.82       1224.51       278.56 o                         
   2  52  -6        125.04         75.44       168.30 o                         
   4  52  -6        690.77        626.76       191.51 o                         
   6  52  -6       1473.21       1616.11       237.24 o                         
   8  52  -6         41.51         38.07       181.44 o                         
   4  54  -6       1137.49        922.74       220.53 o                         
   6  54  -6       1348.39       1479.86       272.76 o                         
   8  54  -6        445.29        580.34       377.22 o                         
   6  56  -6        477.47        507.44       188.61 o                         
   6  58  -6       1168.82       1298.92       225.47 o                         
   1   1  -5      23387.67      22616.96       770.80 o                         
   3   1  -5      20218.90      23406.65       770.36 o                         
   5   1  -5      20608.35      21878.96       637.67 o                         
   7   1  -5       9951.86      10118.82       406.02 o                         
   9   1  -5       2590.27       2588.24       272.90 o                         
  11   1  -5      13212.13      11053.96       744.73 o                         
  13   1  -5       4784.29       3901.76       394.23 o                         
  15   1  -5        234.23        158.37       212.91 o                         
   1   3  -5      63714.37      71450.72      2041.76 o                         
   3   3  -5      12824.27      13872.14       384.12 o                         
   5   3  -5       6418.90       7222.31       291.58 o                         
   7   3  -5      10081.22      10846.00       412.97 o                         
   9   3  -5      22642.90      22926.65       936.49 o                         
  11   3  -5       2706.55       2180.26       336.42 o                         
  13   3  -5       2158.06       1757.11       269.72 o                         
  15   3  -5        577.14        899.52       354.01 o                         
   1   5  -5       7864.69       7918.48       221.26 o                         
   3   5  -5      28757.76      30805.09       807.85 o                         
   5   5  -5       1623.54       2057.53       131.54 o                         
   7   5  -5      22023.96      23175.35       796.34 o                         
   9   5  -5       3686.54       3520.82       269.67 o                         
  11   5  -5       1486.52        806.67       313.38 o                         
  13   5  -5       7420.92       7014.59       619.86 o                         
  15   5  -5        309.89        259.84       217.37 o                         
   1   7  -5      55670.68      58784.59      1878.06 o                         
   3   7  -5       8044.62       8547.49       259.93 o                         
   5   7  -5      23053.89      23113.71       814.19 o                         
   7   7  -5       7970.20       7611.68       325.72 o                         
   9   7  -5       1176.04       1134.45       148.05 o                         
  11   7  -5        271.03        383.02       266.96 o                         
  13   7  -5       8834.90       8730.92       827.89 o                         
  15   7  -5        691.20        971.69       270.10 o                         
   1   9  -5      23953.74      24824.87       714.69 o                         
   3   9  -5      13552.69      14067.89       436.92 o                         
   5   9  -5      11902.73      12986.09       364.37 o                         
   7   9  -5       2186.44       2376.38       213.87 o                         
   9   9  -5       2003.39       1944.90       180.92 o                         
  11   9  -5       5909.99       5263.03       468.12 o                         
  13   9  -5       1233.22        802.63       162.24 o                         
  15   9  -5        858.64        861.80       274.94 o                         
   1  11  -5     119725.30     122790.18      3726.10 o                         
   3  11  -5       6920.07       7718.26       260.99 o                         
   5  11  -5       1619.38       1986.43       180.45 o                         
   7  11  -5        956.26        892.25        96.81 o                         
   9  11  -5       1673.17       1302.35       152.21 o                         
  11  11  -5       1644.46       1515.20       324.99 o                         
  13  11  -5       4055.11       4404.96       301.52 o                         
  15  11  -5       1154.48       1437.65       290.58 o                         
   1  13  -5       5076.55       5129.36       206.79 o                         
   3  13  -5        484.87        341.61        81.58 o                         
   5  13  -5       3885.27       3498.02       161.15 o                         
   7  13  -5       5056.26       4956.48       186.57 o                         
   9  13  -5        919.18       1048.38       173.13 o                         
  11  13  -5       1692.69       1431.11       186.02 o                         
  13  13  -5        137.13        164.29       134.84 o                         
  15  13  -5       1163.42       1059.91       262.53 o                         
   1  15  -5      14963.75      17235.56       583.11 o                         
   3  15  -5      20876.04      21848.21       974.60 o                         
   5  15  -5       4387.73       4645.32       185.54 o                         
   7  15  -5       3464.95       3292.44       158.10 o                         
   9  15  -5       6456.21       6551.14       434.91 o                         
  11  15  -5        864.96        857.42       157.57 o                         
  13  15  -5       3160.54       2928.78       349.13 o                         
  15  15  -5        627.24        730.23       251.15 o                         
   1  17  -5      13538.69      13504.81       711.91 o                         
   3  17  -5      13801.58      14455.22       589.35 o                         
   5  17  -5       6763.30       6341.67       243.83 o                         
   7  17  -5       2913.68       2973.52       136.11 o                         
   9  17  -5       2368.77       2575.02       236.90 o                         
  11  17  -5       2955.61       2983.13       241.33 o                         
  13  17  -5       2791.65       2720.34       276.34 o                         
  15  17  -5       1992.57       1959.67       327.42 o                         
   1  19  -5      13880.73      12457.70       449.19 o                         
   3  19  -5        776.83        830.80        91.55 o                         
   5  19  -5        514.48        505.74        66.37 o                         
   7  19  -5       3110.24       3119.09       139.03 o                         
   9  19  -5       2284.90       2072.72       159.63 o                         
  11  19  -5        630.08        490.26       168.79 o                         
  13  19  -5       2453.94       2656.69       416.77 o                         
  15  19  -5        513.28        372.89       267.18 o                         
   1  21  -5       9815.88       9750.34       321.45 o                         
   3  21  -5      18611.02      18946.49       631.82 o                         
   5  21  -5       6784.23       7044.60       252.92 o                         
   7  21  -5       8218.38       7593.42       273.51 o                         
   9  21  -5       2100.96       1937.78       176.37 o                         
  11  21  -5      10140.57       9350.75       536.96 o                         
  13  21  -5       4699.37       3266.72       760.24 o                         
  15  21  -5       1320.49       1864.51       309.55 o                         
   1  23  -5      17268.10      16317.92       581.49 o                         
   3  23  -5        838.48        948.46        85.69 o                         
   5  23  -5        232.46        290.75        58.94 o                         
   7  23  -5       2952.39       2708.57       142.79 o                         
   9  23  -5       6886.70       6976.14       273.74 o                         
  11  23  -5       3357.58       3023.40       198.87 o                         
  13  23  -5       5440.69       5078.45       391.19 o                         
  15  23  -5         21.75          5.28       263.36 o                         
   1  25  -5      15591.26      14196.16       444.02 o                         
   3  25  -5       3483.41       3302.59       158.84 o                         
   5  25  -5      15483.92      14566.90       450.13 o                         
   7  25  -5       4516.57       4189.38       223.14 o                         
   9  25  -5          0.48          6.94        69.93 o                         
  11  25  -5       4845.71       4391.84       615.16 o                         
  13  25  -5       8567.01       9753.80       582.02 o                         
  15  25  -5        144.97        289.31       248.04 o                         
   1  27  -5      11416.16      10301.82       387.75 o                         
   3  27  -5        179.21        143.97        87.53 o                         
   5  27  -5        996.96       1204.57       128.24 o                         
   7  27  -5       5337.47       5371.69       354.32 o                         
   9  27  -5       2910.20       2664.09       163.28 o                         
  11  27  -5        263.17        254.45       119.42 o                         
  13  27  -5       2656.95       3463.84       350.34 o                         
  15  27  -5         45.21        111.13       213.14 o                         
   1  29  -5      10255.92       9345.13       309.02 o                         
   3  29  -5       3985.30       3575.97       324.22 o                         
   5  29  -5       8867.23       8549.91       358.30 o                         
   7  29  -5       1057.00       1004.35        96.54 o                         
   9  29  -5       2457.96       2479.96       159.03 o                         
  11  29  -5        381.48        468.16       124.33 o                         
  13  29  -5       4870.53       5765.72       443.53 o                         
   1  31  -5      16975.18      15649.80       681.29 o                         
   3  31  -5       3392.54       3121.03       216.13 o                         
   5  31  -5        575.64        577.67       111.83 o                         
   7  31  -5       1480.64       1569.53       176.01 o                         
   9  31  -5       2694.09       2668.22       155.52 o                         
  11  31  -5       3143.57       3198.86       228.53 o                         
  13  31  -5        150.20         45.93       186.53 o                         
   1  33  -5       4220.36       4234.91       267.04 o                         
   3  33  -5       1539.16       1393.88       152.45 o                         
   5  33  -5       3757.41       3872.85       722.52 o                         
   7  33  -5       7652.19       7635.74       345.92 o                         
   9  33  -5       5975.09       5863.19       310.72 o                         
  11  33  -5       3112.25       3013.08       293.21 o                         
  13  33  -5        862.57        834.30       228.66 o                         
   1  35  -5       4058.64       3657.76       224.73 o                         
   3  35  -5       1062.71       1106.04       141.39 o                         
   5  35  -5      14433.14      13517.34       577.75 o                         
   7  35  -5        250.84        227.30       134.49 o                         
   9  35  -5       1940.68       2140.95       449.76 o                         
  11  35  -5        540.05        694.49       198.20 o                         
  13  35  -5        121.86        151.94       194.30 o                         
   1  37  -5       5249.17       5027.65       305.63 o                         
   3  37  -5       1006.16        874.66       208.92 o                         
   5  37  -5       6012.31       5316.86       344.72 o                         
   7  37  -5       3032.26       2901.50       222.65 o                         
   9  37  -5      10625.76       9552.53       984.41 o                         
  11  37  -5        694.04        531.20       184.79 o                         
  13  37  -5        734.99        834.40       235.65 o                         
   1  39  -5       2595.91       2779.82       232.13 o                         
   3  39  -5       4688.31       4452.02       305.80 o                         
   5  39  -5        432.86        408.07       113.78 o                         
   7  39  -5       3387.15       3157.82       217.09 o                         
   9  39  -5       2140.20       2141.13       197.28 o                         
  11  39  -5        424.91        383.02       313.38 o                         
  13  39  -5        151.34        145.08       255.35 o                         
   1  41  -5       2592.94       2177.87       201.91 o                         
   3  41  -5       2047.29       1755.25       187.93 o                         
   5  41  -5      10396.40      10983.90       939.56 o                         
   7  41  -5       5643.21       5887.84       320.82 o                         
   9  41  -5       4816.90       5023.20       423.01 o                         
  11  41  -5       1812.25       2479.66       342.40 o                         
  13  41  -5        360.11        493.29       365.61 o                         
   1  43  -5       3568.59       2830.50       412.40 o                         
   3  43  -5       5872.11       5611.19       356.42 o                         
   5  43  -5        602.61        566.31       134.25 o                         
   7  43  -5        272.55        391.24       128.15 o                         
   9  43  -5       5893.71       6251.23       431.28 o                         
  11  43  -5       1108.14       1590.12       348.20 o                         
   1  45  -5       5820.92       4973.56       492.28 o                         
   3  45  -5       4878.18       5036.05       348.77 o                         
   5  45  -5       4895.78       4762.83       292.75 o                         
   7  45  -5       1356.71       1621.23       312.75 o                         
   9  45  -5        838.07        690.60       342.40 o                         
  11  45  -5        103.73        103.84       188.20 o                         
   1  47  -5        802.99        578.99       273.47 o                         
   3  47  -5       3912.71       3503.84       265.23 o                         
   5  47  -5        425.15        280.61       132.37 o                         
   7  47  -5       2495.98       2375.05       215.69 o                         
   9  47  -5        539.42        632.57       255.35 o                         
  11  47  -5        445.52        720.67       222.91 o                         
   1  49  -5       3405.15       2410.25       395.56 o                         
   3  49  -5       3692.70       3183.23       343.73 o                         
   5  49  -5        319.18        376.77       209.64 o                         
   7  49  -5       2858.55       2830.35       336.40 o                         
   9  49  -5        356.17        492.39       191.98 o                         
  11  49  -5        130.08        249.84       201.61 o                         
   1  51  -5       2371.64       2268.42       420.74 o                         
   3  51  -5       7107.54       6135.97       479.32 o                         
   5  51  -5        795.83        608.46       172.16 o                         
   7  51  -5       1374.73       1729.41       412.04 o                         
   9  51  -5        286.45        217.91       185.29 o                         
   1  53  -5       2362.50       1541.79       374.32 o                         
   3  53  -5        704.76        612.18       188.34 o                         
   5  53  -5          0.48        -21.72       177.00 o                         
   7  53  -5       1609.71       1716.15       245.22 o                         
   9  53  -5        494.27        522.30       330.79 o                         
   1  55  -5       2572.60       2358.73       440.44 o                         
   3  55  -5        137.36         19.67       201.33 o                         
   5  55  -5        766.64        846.87       235.04 o                         
   7  55  -5       1730.39       2189.00       274.66 o                         
   9  55  -5        940.84       1338.56       245.21 o                         
   3  57  -5        484.05        458.47       255.35 o                         
   5  57  -5       2427.30       2944.35       609.06 o                         
   7  57  -5         60.84         71.11       179.22 o                         
   5  59  -5       1290.43       1801.23       461.37 o                         
   7  59  -5        188.10        291.66       202.13 o                         
   5  61  -5        109.84         29.02       348.20 o                         
   0   0  -4      37069.06      29791.61      1984.75 o                         
   4   0  -4      78869.35      83368.23      2979.36 o                         
   8   0  -4       7875.33       8149.28       484.15 o                         
  12   0  -4        694.93        592.74       192.31 o                         
  16   0  -4        413.01        470.07       342.40 o                         
   2   2  -4        893.45       1031.58        53.28 o                         
   4   2  -4       5309.97       5488.50       174.09 o                         
   6   2  -4       2520.03       2444.59       168.04 o                         
   8   2  -4       5525.74       5971.79       276.91 o                         
  10   2  -4       4695.63       4534.91       303.97 o                         
  12   2  -4       1913.85       1197.63       211.03 o                         
  14   2  -4       1533.82       1401.42       191.85 o                         
  16   2  -4        393.23        415.52       245.29 o                         
   0   4  -4      42658.02      38190.65      2155.66 o                         
   2   4  -4       3567.44       3195.12       100.61 o                         
   4   4  -4       6363.63       5843.59       173.90 o                         
   6   4  -4       3962.78       3885.43       209.51 o                         
   8   4  -4      11263.76      11502.23       534.48 o                         
  10   4  -4       4909.58       4581.91       311.60 o                         
  12   4  -4       1423.02       1094.04       178.40 o                         
  14   4  -4       6776.07       5883.35       612.64 o                         
  16   4  -4        390.16        270.11       232.18 o                         
   2   6  -4       4100.94       4054.40       118.73 o                         
   4   6  -4       4586.87       4577.99       145.65 o                         
   6   6  -4      29255.24      30918.97      1374.54 o                         
   8   6  -4       1468.91       1729.75       163.98 o                         
  10   6  -4        582.58        551.53       125.83 o                         
  12   6  -4        749.66        559.74       144.88 o                         
  14   6  -4       2475.87       2332.06       303.98 o                         
  16   6  -4        203.19        316.13       233.80 o                         
   0   8  -4       4880.81       6078.10       295.94 o                         
   2   8  -4      23193.34      25227.67       575.84 o                         
   4   8  -4        170.42        166.57        49.04 o                         
   6   8  -4       3052.72       2992.70       180.62 o                         
   8   8  -4      12107.08      12933.06       492.21 o                         
  10   8  -4       2030.48       1904.12       183.28 o                         
  12   8  -4       4166.27       3889.96       280.99 o                         
  14   8  -4      12684.72      12403.06       842.04 o                         
  16   8  -4       1910.74       2071.80       446.86 o                         
   2  10  -4      19686.10      17864.75       490.57 o                         
   4  10  -4       5547.55       5885.27       209.45 o                         
   6  10  -4      13579.86      13016.49       415.52 o                         
   8  10  -4       8715.76       8849.36       363.54 o                         
  10  10  -4      12382.99      12078.91       486.06 o                         
  12  10  -4      13120.93      12953.81       535.52 o                         
  14  10  -4       3164.78       2602.91       309.55 o                         
  16  10  -4        220.44        258.36       221.48 o                         
   0  12  -4       5920.27       6014.87       314.23 o                         
   2  12  -4      46403.54      52033.62      1477.88 o                         
   4  12  -4      18567.88      19862.81       537.71 o                         
   6  12  -4       8441.65       8290.27       290.96 o                         
   8  12  -4      18168.10      18050.29       571.55 o                         
  10  12  -4       2320.38       2213.07       216.03 o                         
  12  12  -4       2424.03       2010.21       246.73 o                         
  14  12  -4       3900.79       4267.54       387.64 o                         
  16  12  -4       1064.54       1310.02       351.10 o                         
   2  14  -4      39762.15      40343.75       983.59 o                         
   4  14  -4      13652.11      13852.50       479.14 o                         
   6  14  -4      18134.16      17104.59       534.96 o                         
   8  14  -4       8823.93       8351.56       367.16 o                         
  10  14  -4       6451.79       6391.68       315.10 o                         
  12  14  -4       6642.96       6393.55       342.89 o                         
  14  14  -4       2061.38       2443.89       337.68 o                         
  16  14  -4       2041.69       1816.46       400.43 o                         
   0  16  -4      96490.74      95586.87      3422.76 o                         
   2  16  -4     105095.29     108016.66      3345.84 o                         
   4  16  -4       6095.75       6427.00       268.72 o                         
   6  16  -4      18378.05      16612.90       527.77 o                         
   8  16  -4       4328.40       3915.18       190.17 o                         
  10  16  -4       8131.41       8264.13       377.66 o                         
  12  16  -4      18326.47      17062.05      1028.63 o                         
  14  16  -4        688.68        965.43       187.62 o                         
  16  16  -4        139.67        206.41       227.50 o                         
   2  18  -4      10568.17      10613.23       369.12 o                         
   4  18  -4      23666.40      23667.99      1130.09 o                         
   6  18  -4        845.63       1164.17       109.09 o                         
   8  18  -4      13041.74      11968.86       369.75 o                         
  10  18  -4       2808.88       2854.92       250.08 o                         
  12  18  -4      11591.15      11177.73       593.89 o                         
  14  18  -4       2736.44       2356.70       452.75 o                         
  16  18  -4        359.49        559.93       254.03 o                         
   0  20  -4      22643.89      26090.98      1158.76 o                         
   2  20  -4      17984.82      17894.38       663.82 o                         
   4  20  -4      17129.96      17151.73       719.19 o                         
   6  20  -4       3663.20       3356.06       150.73 o                         
   8  20  -4       3507.58       3445.81       167.97 o                         
  10  20  -4       1196.03       1277.26       184.38 o                         
  12  20  -4       4372.05       4271.01       385.67 o                         
  14  20  -4       3777.65       3915.55       450.16 o                         
  16  20  -4        173.84        603.85       237.04 o                         
   2  22  -4      16304.02      16481.57       665.63 o                         
   4  22  -4       5122.60       4834.59       187.06 o                         
   6  22  -4       9410.59       9043.33       310.35 o                         
   8  22  -4        909.57       1001.23       103.27 o                         
  10  22  -4       3944.40       3911.87       244.57 o                         
  12  22  -4        542.00        646.31       150.91 o                         
  14  22  -4       1330.06       1923.72       371.35 o                         
  16  22  -4       2216.83       1990.56       458.47 o                         
   0  24  -4     110819.41     110647.69      7044.71 o                         
   2  24  -4      17631.56      17518.64      1230.32 o                         
   4  24  -4      13850.57      13332.07       498.29 o                         
   6  24  -4      12448.23      12456.35       406.15 o                         
   8  24  -4       1783.10       1743.05       126.78 o                         
  10  24  -4       1617.94       1465.21       167.31 o                         
  12  24  -4       6768.94       5524.47       320.01 o                         
  14  24  -4       3653.83       3794.04       426.45 o                         
  16  24  -4        225.68        248.14       295.97 o                         
   2  26  -4       2095.85       2200.30       159.19 o                         
   4  26  -4      10532.03      10360.15       398.04 o                         
   6  26  -4      10483.73       9908.59       393.65 o                         
   8  26  -4       2602.16       2610.35       204.96 o                         
  10  26  -4       2993.04       2939.39       246.94 o                         
  12  26  -4       2844.53       2931.26       199.66 o                         
  14  26  -4       3137.25       2875.48       481.39 o                         
   0  28  -4       7972.43       8124.14       737.03 o                         
   2  28  -4       1427.92       1243.30       126.04 o                         
   4  28  -4       8820.39       8692.94       407.57 o                         
   6  28  -4        151.00        119.50        55.48 o                         
   8  28  -4       3800.04       3682.39       187.27 o                         
  10  28  -4       5592.85       5220.14       235.83 o                         
  12  28  -4       8217.44       9238.42       602.95 o                         
  14  28  -4        524.37        745.00       208.35 o                         
   2  30  -4       2897.54       2961.77       302.91 o                         
   4  30  -4        442.55        446.76       105.75 o                         
   6  30  -4       8697.07       8253.59       404.28 o                         
   8  30  -4       5771.52       5618.94       258.52 o                         
  10  30  -4       5151.40       5025.74       232.61 o                         
  12  30  -4       4482.68       4792.79       337.57 o                         
  14  30  -4       1161.96       1352.87       368.51 o                         
   0  32  -4      18181.82      17098.47       835.37 o                         
   2  32  -4       2558.21       2789.92       212.88 o                         
   4  32  -4      22515.28      21394.18       881.52 o                         
   6  32  -4      10554.72       9914.11       477.67 o                         
   8  32  -4      10314.33      10368.39       362.43 o                         
  10  32  -4       1072.42       1218.88       144.52 o                         
  12  32  -4       2812.01       2691.28       227.45 o                         
  14  32  -4        182.29        310.77       202.12 o                         
   2  34  -4       1134.40       1383.97       152.19 o                         
   4  34  -4       1356.15       1068.67       230.70 o                         
   6  34  -4       9610.78       9823.24       399.97 o                         
   8  34  -4         86.87        102.30        72.82 o                         
  10  34  -4       5962.02       5250.01       241.74 o                         
  12  34  -4       2031.17       2173.28       207.24 o                         
  14  34  -4        289.52        508.69       225.25 o                         
   2  36  -4       8319.64       7807.39       460.52 o                         
   4  36  -4       5135.31       5300.63       301.70 o                         
   6  36  -4       1824.62       1912.45       204.45 o                         
   8  36  -4        201.01        173.41       103.83 o                         
  10  36  -4        899.03        811.70       173.57 o                         
  12  36  -4        268.08        313.05       178.08 o                         
  14  36  -4        713.68        870.51       319.19 o                         
   2  38  -4       1122.54       1204.90       138.54 o                         
   4  38  -4        398.59        298.33       115.94 o                         
   6  38  -4       3667.05       3923.48       281.96 o                         
   8  38  -4        139.17         71.40       100.69 o                         
  10  38  -4       3076.47       2982.68       241.91 o                         
  12  38  -4       2106.34       2421.76       315.02 o                         
  14  38  -4        907.58        996.58       246.11 o                         
   0  40  -4       4628.48       4607.30       586.14 o                         
   2  40  -4         33.38         21.47       100.31 o                         
   4  40  -4       4628.03       4292.41       278.03 o                         
   6  40  -4       6512.62       6879.05       342.40 o                         
   8  40  -4        140.12        132.18       137.55 o                         
  10  40  -4       2055.63       2440.98       229.68 o                         
  12  40  -4        532.62        762.80       229.41 o                         
   2  42  -4       2410.15       2101.85       197.68 o                         
   4  42  -4       1465.07       1640.51       216.94 o                         
   6  42  -4       5583.83       5794.36       445.63 o                         
   8  42  -4         48.14         51.45       102.83 o                         
  10  42  -4        258.65        105.81       173.27 o                         
  12  42  -4       1060.62       1170.83       240.45 o                         
   0  44  -4       7192.61       7445.15       783.46 o                         
   2  44  -4         12.32         50.83       141.59 o                         
   4  44  -4       1505.21       1683.33       201.55 o                         
   6  44  -4         54.10        -22.68       104.18 o                         
   8  44  -4       2265.58       2231.32       198.55 o                         
  10  44  -4        431.38        476.13       142.67 o                         
  12  44  -4        945.42        879.13       275.80 o                         
   2  46  -4       9277.15       8839.87       844.10 o                         
   4  46  -4       6879.20       6756.37       382.22 o                         
   6  46  -4       6797.59       7145.86       434.62 o                         
   8  46  -4       1000.28       1003.03       176.68 o                         
  10  46  -4        899.83        752.32       248.08 o                         
  12  46  -4         19.27        -89.16       178.33 o                         
   0  48  -4        121.94         98.66       365.61 o                         
   2  48  -4       1513.52       1469.84       327.51 o                         
   4  48  -4        977.06       1057.84       180.76 o                         
   6  48  -4        225.45        345.73       156.57 o                         
   8  48  -4         26.67         59.14       124.38 o                         
  10  48  -4        629.57        752.82       204.19 o                         
  12  48  -4         10.66         80.87       186.63 o                         
   2  50  -4         34.85         88.16       166.61 o                         
   4  50  -4        485.65        412.80       271.17 o                         
   6  50  -4       3688.46       4034.53       268.15 o                         
   8  50  -4        171.39        147.66       134.94 o                         
  10  50  -4        687.60        972.50       219.78 o                         
   0  52  -4       2813.20       3139.04       655.78 o                         
   2  52  -4        332.45        199.43       184.79 o                         
   4  52  -4        482.43        492.95       184.18 o                         
   6  52  -4       1668.15       2012.60       213.46 o                         
   8  52  -4       1808.84       2116.73       324.17 o                         
  10  52  -4        690.92        723.71       215.41 o                         
   2  54  -4       1019.66        791.73       216.22 o                         
   4  54  -4       4889.79       4836.17       370.74 o                         
   6  54  -4        426.24        413.87       163.66 o                         
   8  54  -4        702.98        698.88       211.98 o                         
  10  54  -4       2295.18       2791.98       315.90 o                         
   0  56  -4       7786.07       6789.37       893.72 o                         
   2  56  -4        876.00        729.04       228.46 o                         
   4  56  -4       1858.64       1485.87       248.99 o                         
   6  56  -4        802.03        925.99       187.63 o                         
   8  56  -4        606.72        681.98       210.59 o                         
   2  58  -4       3478.46       3457.39       347.94 o                         
   4  58  -4       4625.10       4050.83       368.33 o                         
   6  58  -4        691.97        617.58       271.35 o                         
   8  58  -4        618.74        568.73       301.78 o                         
   0  60  -4         86.57        139.28       435.25 o                         
   2  60  -4       1768.97       1357.40       413.96 o                         
   4  60  -4       1820.99       1403.69       399.25 o                         
   6  60  -4       2113.00       2104.88       304.71 o                         
   2  62  -4         73.45         34.82       516.50 o                         
   4  62  -4       1150.77       1259.33       435.25 o                         
   6  62  -4        572.42        742.24       261.77 o                         
   4  64  -4        202.99        191.51       319.19 o                         
   1   1  -3     268624.12     279168.53      6349.07 o                         
   3   1  -3       4231.59       4579.66       140.93 o                         
   5   1  -3      10436.12      10598.92       292.09 o                         
   7   1  -3       2502.95       2872.60       155.23 o                         
   9   1  -3      12937.23      13630.71       616.63 o                         
  11   1  -3       1075.66        873.44       131.11 o                         
  13   1  -3       2951.94       2739.34       441.51 o                         
  15   1  -3        935.02        879.90       178.73 o                         
  17   1  -3        454.11        609.73       254.03 o                         
   1   3  -3     121979.30     123837.70      2685.00 o                         
   3   3  -3      11719.39      12040.48       286.26 o                         
   5   3  -3      11789.28      12635.08       315.13 o                         
   7   3  -3       2842.96       3121.65       177.39 o                         
   9   3  -3       1840.00       2198.20       183.50 o                         
  11   3  -3       2924.74       2804.61       271.07 o                         
  13   3  -3       2075.66       1840.29       231.32 o                         
  15   3  -3       1507.61       1563.33       340.92 o                         
  17   3  -3        177.65        458.02       240.03 o                         
   1   5  -3     141325.59     150846.50      4073.52 o                         
   3   5  -3       7458.25       8029.74       281.78 o                         
   5   5  -3       3793.30       4014.35       143.07 o                         
   7   5  -3       1343.54       1444.70       111.94 o                         
   9   5  -3       2447.28       2212.92       171.00 o                         
  11   5  -3       7310.85       6934.31       337.57 o                         
  13   5  -3      15414.68      14799.05       936.34 o                         
  15   5  -3        320.12        288.37       146.72 o                         
  17   5  -3       3013.72       3303.70       379.43 o                         
   1   7  -3      28986.79      28240.26       732.67 o                         
   3   7  -3      18823.50      18406.39       565.52 o                         
   5   7  -3       6593.33       6830.51       212.06 o                         
   7   7  -3        834.89       1143.00       103.61 o                         
   9   7  -3        622.53        714.55       120.41 o                         
  11   7  -3       9144.03       9153.81       397.47 o                         
  13   7  -3       1160.23        810.49       203.96 o                         
  15   7  -3       2162.14       1877.41       283.12 o                         
  17   7  -3        786.51        754.62       266.64 o                         
   1   9  -3     206360.20     206139.92      5204.23 o                         
   3   9  -3      40136.39      43327.00      1087.82 o                         
   5   9  -3       1287.95       1444.20        85.22 o                         
   7   9  -3       4741.35       4684.64       219.71 o                         
   9   9  -3       1340.10       1287.44       144.24 o                         
  11   9  -3        613.89        655.26       128.76 o                         
  13   9  -3       2058.00       1837.04       331.78 o                         
  15   9  -3       3286.81       2347.09       346.67 o                         
  17   9  -3        327.96        214.72       336.60 o                         
   1  11  -3      60334.46      58948.60      1625.81 o                         
   3  11  -3       9495.13       9267.28       214.28 o                         
   5  11  -3       1234.16       1219.25        79.90 o                         
   7  11  -3      11246.83      12013.04       480.89 o                         
   9  11  -3         48.02         45.85        82.62 o                         
  11  11  -3       8903.93       8963.94       397.05 o                         
  13  11  -3        226.66        261.81       137.23 o                         
  15  11  -3        484.82        431.78       157.70 o                         
  17  11  -3        633.66        472.63       255.86 o                         
   1  13  -3      27223.01      28346.64       734.99 o                         
   3  13  -3       8830.79       9151.11       248.51 o                         
   5  13  -3      15372.39      15489.47       446.23 o                         
   7  13  -3      24360.34      25374.26       851.38 o                         
   9  13  -3       4056.06       3860.41       220.64 o                         
  11  13  -3      12136.51      11281.38       477.97 o                         
  13  13  -3        883.41       1127.25       170.36 o                         
  15  13  -3       2039.89       2514.38       384.59 o                         
  17  13  -3        675.67        758.72       296.47 o                         
   1  15  -3      25720.93      24625.46       564.74 o                         
   3  15  -3      17835.07      16629.84       440.63 o                         
   5  15  -3       1625.61       1332.88        95.31 o                         
   7  15  -3       1951.83       1954.79       164.73 o                         
   9  15  -3       4663.48       4620.25       247.67 o                         
  11  15  -3       1511.54       1531.18       218.36 o                         
  13  15  -3       6694.19       6146.98       363.54 o                         
  15  15  -3       3331.44       3277.24       280.65 o                         
  17  15  -3         53.20        303.32       244.58 o                         
   1  17  -3      33357.29      31310.34       785.73 o                         
   3  17  -3      11965.03      13225.10       368.23 o                         
   5  17  -3       3542.89       3298.75       144.98 o                         
   7  17  -3      19845.81      19530.18       617.38 o                         
   9  17  -3        908.82       1035.34       134.10 o                         
  11  17  -3       1173.69       1232.72       157.89 o                         
  13  17  -3       4760.72       4977.10       328.39 o                         
  15  17  -3       1180.12       1259.22       200.67 o                         
   1  19  -3       9014.78      10629.59       288.01 o                         
   3  19  -3      20781.29      23179.82       692.22 o                         
   5  19  -3       1869.43       1754.83       115.37 o                         
   7  19  -3       2122.87       2412.21       121.03 o                         
   9  19  -3       7905.86       7725.17       299.80 o                         
  11  19  -3       3894.28       3671.81       301.09 o                         
  13  19  -3       2684.22       2576.88       337.54 o                         
  15  19  -3        734.72        685.48       175.32 o                         
   1  21  -3      21001.97      21275.85       631.41 o                         
   3  21  -3      40179.02      40774.10      1358.83 o                         
   5  21  -3        635.86        559.10       112.94 o                         
   7  21  -3       3405.26       3099.21       201.76 o                         
   9  21  -3       8206.91       7418.01       260.20 o                         
  11  21  -3        632.15        472.48       205.28 o                         
  13  21  -3       1510.27       1184.42       178.29 o                         
  15  21  -3        421.58        415.54       160.70 o                         
   1  23  -3      35992.67      34082.04      1036.70 o                         
   3  23  -3      58070.95      55940.76      1839.06 o                         
   5  23  -3       1082.18       1311.42       191.47 o                         
   7  23  -3       3683.98       3497.40       157.86 o                         
   9  23  -3        523.91        595.00       103.73 o                         
  11  23  -3      10097.31       9909.54       491.95 o                         
  13  23  -3        969.03       1175.19       175.77 o                         
  15  23  -3       1625.91       1806.87       229.03 o                         
   1  25  -3      31639.10      30119.04      1029.56 o                         
   3  25  -3       5092.81       4578.73       354.17 o                         
   5  25  -3      29430.00      27383.55       898.25 o                         
   7  25  -3      11694.34      11500.72       430.86 o                         
   9  25  -3      18101.21      17584.28       561.34 o                         
  11  25  -3       8899.36       8975.71       406.36 o                         
  13  25  -3        203.80         58.94       123.75 o                         
  15  25  -3       1168.56       1245.18       497.30 o                         
   1  27  -3      14008.28      12913.98       550.78 o                         
   3  27  -3       3147.95       2616.18       219.18 o                         
   5  27  -3      13599.24      12769.97       491.80 o                         
   7  27  -3        749.30        891.51        89.79 o                         
   9  27  -3       7073.93       7076.71       318.64 o                         
  11  27  -3       1142.41       1359.74       199.05 o                         
  13  27  -3       2297.60       2335.25       198.27 o                         
  15  27  -3       4469.27       4625.68       527.77 o                         
   1  29  -3       4770.08       4540.72       531.01 o                         
   3  29  -3       8878.37       9394.50       649.98 o                         
   5  29  -3       1041.30       1252.37       140.72 o                         
   7  29  -3       1231.21       1124.63        97.84 o                         
   9  29  -3        139.70        292.76       172.62 o                         
  11  29  -3       9359.81       8815.77       435.84 o                         
  13  29  -3       1158.19       1300.09       223.47 o                         
  15  29  -3       3167.99       3626.19       582.50 o                         
   1  31  -3       7073.76       6539.82       504.89 o                         
   3  31  -3       6368.85       6200.97       314.50 o                         
   5  31  -3       4884.09       5063.08       237.72 o                         
   7  31  -3      10589.24      10162.47       355.19 o                         
   9  31  -3      23566.75      24058.29       751.43 o                         
  11  31  -3       4971.23       4870.65       278.44 o                         
  13  31  -3       1905.44       2040.09       219.46 o                         
  15  31  -3       1670.64       1410.22       731.22 o                         
   1  33  -3      13883.26      14247.47       760.81 o                         
   3  33  -3        609.74        490.29       100.71 o                         
   5  33  -3       3330.01       3167.85       186.73 o                         
   7  33  -3       2309.01       2209.52       172.45 o                         
   9  33  -3      15675.13      15313.06       579.16 o                         
  11  33  -3        310.66        481.77       132.11 o                         
  13  33  -3         25.92         22.12       110.57 o                         
  15  33  -3       6166.33       7357.08       548.42 o                         
   1  35  -3       6573.47       6645.05       332.19 o                         
   3  35  -3       4096.23       3876.75       533.91 o                         
   5  35  -3       9442.04       8823.62       362.09 o                         
   7  35  -3       4399.71       4830.37       247.04 o                         
   9  35  -3      15744.46      15482.07       581.15 o                         
  11  35  -3        340.51        283.65       117.25 o                         
  13  35  -3       1046.23       1476.86       227.33 o                         
  15  35  -3       1223.84       2080.12       307.44 o                         
   1  37  -3        669.80        587.51       142.44 o                         
   3  37  -3       1644.76       1818.75       249.78 o                         
   5  37  -3       2901.93       2769.33       184.88 o                         
   7  37  -3      13241.61      13100.41       511.93 o                         
   9  37  -3       4423.59       4771.55       267.07 o                         
  11  37  -3       3557.41       3294.30       234.91 o                         
  13  37  -3       2409.33       2068.35       270.72 o                         
   1  39  -3       4450.25       4283.72       270.37 o                         
   3  39  -3       1516.21       1497.09       163.34 o                         
   5  39  -3       1140.23       1165.22       185.12 o                         
   7  39  -3       8744.49       8433.79       377.98 o                         
   9  39  -3       2658.21       2883.57       218.83 o                         
  11  39  -3       5336.27       5488.12       653.54 o                         
  13  39  -3        585.00        479.84       230.73 o                         
   1  41  -3       2592.36       2345.18       223.69 o                         
   3  41  -3       3049.28       3065.93       239.37 o                         
   5  41  -3       2616.55       2743.74       191.75 o                         
   7  41  -3       6497.83       6694.14       512.36 o                         
   9  41  -3       1081.94       1244.53       190.03 o                         
  11  41  -3        532.71        531.73       141.59 o                         
  13  41  -3       1265.13       1269.39       234.22 o                         
   1  43  -3       9413.59       9550.83       490.49 o                         
   3  43  -3       1634.03       1597.29       192.14 o                         
   5  43  -3       7419.17       7533.55       340.71 o                         
   7  43  -3      24597.10      24019.89       860.24 o                         
   9  43  -3       1654.53       1400.52       243.03 o                         
  11  43  -3       3920.36       3964.87       332.46 o                         
  13  43  -3       2422.74       3089.27       318.05 o                         
   1  45  -3         56.47        -21.01       148.29 o                         
   3  45  -3       2533.74       2551.94       243.35 o                         
   5  45  -3        578.43        778.08       138.18 o                         
   7  45  -3      13394.07      13529.74       717.25 o                         
   9  45  -3       4513.27       4584.52       272.94 o                         
  11  45  -3       2218.14       2499.32       370.10 o                         
  13  45  -3       1979.38       2277.91       292.07 o                         
   1  47  -3      11808.34      12567.40       764.92 o                         
   3  47  -3       6970.69       6171.32       398.73 o                         
   5  47  -3       6383.30       6851.26      1291.25 o                         
   7  47  -3       2215.53       2329.39       198.71 o                         
   9  47  -3        560.89        763.38       157.02 o                         
  11  47  -3        582.38        962.48       210.57 o                         
   1  49  -3       1754.16       1864.05       342.49 o                         
   3  49  -3       1071.72       1273.69       260.56 o                         
   5  49  -3       1390.45       1776.96       202.90 o                         
   7  49  -3       1153.00       1053.20       175.07 o                         
   9  49  -3       1589.28       1586.36       201.09 o                         
  11  49  -3        319.01        273.37       194.46 o                         
   1  51  -3       5126.64       3891.85       632.28 o                         
   3  51  -3      16222.06      16204.48      1595.93 o                         
   5  51  -3       2057.57       2339.38       262.22 o                         
   7  51  -3       2596.88       2909.39       237.05 o                         
   9  51  -3       1589.51       1474.32       185.74 o                         
  11  51  -3         60.05        107.91       179.29 o                         
   1  53  -3       3983.10       3416.50       336.15 o                         
   3  53  -3       7815.63       7184.69       793.53 o                         
   5  53  -3       1966.13       2247.93       222.62 o                         
   7  53  -3        300.04        140.43       139.77 o                         
   9  53  -3        975.36        830.99       165.61 o                         
  11  53  -3       1323.52       1916.28       353.43 o                         
   1  55  -3         86.52         12.27       197.31 o                         
   3  55  -3       2192.02       1928.80       282.43 o                         
   5  55  -3        486.55        678.72       215.85 o                         
   7  55  -3        483.58        562.46       169.15 o                         
   9  55  -3       1405.80       1484.88       244.96 o                         
   1  57  -3       2118.99       1475.99       259.36 o                         
   3  57  -3       1265.17       1105.66       247.81 o                         
   5  57  -3        148.97         42.45       158.70 o                         
   7  57  -3       1313.84       1432.01       244.40 o                         
   9  57  -3        883.99        900.57       222.37 o                         
   1  59  -3       3734.60       3217.37       430.06 o                         
   3  59  -3       1075.64       1232.93       277.86 o                         
   5  59  -3       3885.39       4255.10       315.24 o                         
   7  59  -3        883.34        598.49       261.09 o                         
   9  59  -3        237.41        121.46       231.77 o                         
   1  61  -3       4165.85       4256.78       542.77 o                         
   3  61  -3         42.43          0.37       220.59 o                         
   5  61  -3       2933.06       3681.03       324.52 o                         
   7  61  -3        924.35       1067.15       233.87 o                         
   1  63  -3        199.00        234.21       338.53 o                         
   3  63  -3        842.23        737.21       269.72 o                         
   5  63  -3       3843.94       3847.52       412.85 o                         
   7  63  -3        889.20       1005.81       236.39 o                         
   1  65  -3        898.22       1380.71       431.75 o                         
   3  65  -3        538.93        493.16       360.70 o                         
   5  65  -3        498.85        474.56       224.51 o                         
   1  67  -3       1286.45       1018.97       422.43 o                         
   3  67  -3       1038.48       1189.69       708.01 o                         
   2   0  -2     325818.50     331557.03     10424.32 o                         
   6   0  -2      98782.70     107587.45      3771.90 o                         
  10   0  -2      12677.86      11705.99       663.06 o                         
  14   0  -2       3404.94       3527.87       470.07 o                         
   0   2  -2      14670.30      13949.54       527.53 o                         
   2   2  -2     145481.39     142946.36      3104.73 o                         
   4   2  -2      32977.91      32817.46       787.43 o                         
   6   2  -2       3725.35       4152.77       170.35 o                         
   8   2  -2       7833.69       8465.01       408.59 o                         
  10   2  -2       4823.06       5081.28       256.50 o                         
  12   2  -2       6646.86       6602.22       328.81 o                         
  14   2  -2       4232.02       4190.46       344.41 o                         
  16   2  -2        210.32        212.18       150.96 o                         
   2   4  -2     109721.64     108969.54      2375.24 o                         
   4   4  -2      40455.30      43211.71      1039.32 o                         
   6   4  -2      20165.05      21394.26       535.28 o                         
   8   4  -2       8734.91       8046.36       334.39 o                         
  10   4  -2       5747.55       5642.61       335.19 o                         
  12   4  -2      14942.94      13984.63       555.17 o                         
  14   4  -2       2363.90       2200.17       269.86 o                         
  16   4  -2       1608.30       1214.43       204.39 o                         
   0   6  -2      62799.51      64165.87      2257.70 o                         
   2   6  -2     208268.34     205438.91      5225.59 o                         
   4   6  -2       4006.51       3968.22       135.01 o                         
   6   6  -2      11623.22      13229.13       335.40 o                         
   8   6  -2       2745.32       2721.70       176.93 o                         
  10   6  -2        179.84        270.58       102.65 o                         
  12   6  -2      16871.91      15504.28       610.14 o                         
  14   6  -2       2382.08       2410.33       432.35 o                         
  16   6  -2        311.57        142.24       142.62 o                         
   2   8  -2        206.24        163.90        44.08 o                         
   4   8  -2       5406.21       4755.11       139.33 o                         
   6   8  -2      37001.23      39770.41       930.54 o                         
   8   8  -2      16748.04      17113.67       541.22 o                         
  10   8  -2       3035.75       3077.43       207.99 o                         
  12   8  -2        206.28        140.15       128.57 o                         
  14   8  -2       4665.92       4863.16       369.26 o                         
  16   8  -2       4060.77       4025.77       379.08 o                         
   0  10  -2     518964.97     494113.12     17540.83 o                         
   2  10  -2      13006.68      13695.73       605.53 o                         
   4  10  -2       1869.69       2030.95       110.22 o                         
   6  10  -2      10250.27      10372.70       277.77 o                         
   8  10  -2       2152.83       2007.58       128.90 o                         
  10  10  -2      18552.82      18994.15       683.08 o                         
  12  10  -2        136.08        147.66        97.52 o                         
  14  10  -2       5127.10       5286.29       562.93 o                         
  16  10  -2       1829.56       1863.43       291.66 o                         
   2  12  -2      15865.86      15755.90       464.26 o                         
   4  12  -2      27197.17      26289.30       615.12 o                         
   6  12  -2       5635.73       5921.61       198.15 o                         
   8  12  -2       2756.93       2669.08       157.35 o                         
  10  12  -2       4659.14       4740.23       251.68 o                         
  12  12  -2      16417.84      15310.28       605.42 o                         
  14  12  -2        152.32         18.04       162.11 o                         
  16  12  -2        344.13        573.70       174.35 o                         
   0  14  -2     228446.20     226067.88     12870.72 o                         
   2  14  -2      43895.32      44201.00      1155.54 o                         
   4  14  -2      10327.38       9399.90       246.42 o                         
   6  14  -2      59793.41      64496.56      1669.16 o                         
   8  14  -2       2924.92       3440.70       180.78 o                         
  10  14  -2       9384.16       9422.90       402.26 o                         
  12  14  -2       2697.18       2598.08       285.32 o                         
  14  14  -2       7011.59       6173.08       370.69 o                         
  16  14  -2       2772.99       2800.00       337.65 o                         
   2  16  -2       5814.02       5399.54       179.39 o                         
   4  16  -2       9590.32       8925.95       263.25 o                         
   6  16  -2       3766.38       3948.62       163.94 o                         
   8  16  -2      21589.96      20691.75       823.24 o                         
  10  16  -2        517.46        436.92       105.98 o                         
  12  16  -2       4337.86       4298.67       279.88 o                         
  14  16  -2        248.83        194.74       132.36 o                         
  16  16  -2        414.18        235.10       153.22 o                         
   0  18  -2      37981.04      34466.65      1273.34 o                         
   2  18  -2      22520.08      24212.76       633.42 o                         
   4  18  -2       4656.87       4681.53       141.79 o                         
   6  18  -2      19865.40      20132.44       526.60 o                         
   8  18  -2       3625.65       3266.89       168.77 o                         
  10  18  -2        694.36        747.67       155.15 o                         
  12  18  -2      10245.18      10014.38       544.66 o                         
  14  18  -2       1402.13       1216.13       172.66 o                         
  16  18  -2        981.18       1201.80       218.77 o                         
   2  20  -2      23289.69      22785.57       675.58 o                         
   4  20  -2       6772.98       6920.90       213.07 o                         
   6  20  -2       7388.72       7690.75       248.87 o                         
   8  20  -2       3437.86       3378.52       195.45 o                         
  10  20  -2        216.45        145.09        88.91 o                         
  12  20  -2      14469.63      13598.63       616.51 o                         
  14  20  -2        606.60        691.55       160.23 o                         
  16  20  -2        730.98        676.89       193.60 o                         
   0  22  -2      72582.03      76766.59      2400.53 o                         
   2  22  -2       3369.13       3342.94       124.80 o                         
   4  22  -2      15323.35      16196.44       457.21 o                         
   6  22  -2       1138.90       1344.83       207.10 o                         
   8  22  -2       8307.88       7492.27       257.10 o                         
  10  22  -2       1120.89        986.64       137.46 o                         
  12  22  -2      15412.60      15215.40       614.47 o                         
  14  22  -2       1308.03       1145.46       184.72 o                         
  16  22  -2        175.50         80.27       148.68 o                         
   2  24  -2       4766.72       5505.12       176.04 o                         
   4  24  -2       9847.40       9961.59       345.93 o                         
   6  24  -2      11917.88      11187.73       484.86 o                         
   8  24  -2       6788.60       6560.33       248.79 o                         
  10  24  -2       1063.87       1303.28       130.85 o                         
  12  24  -2       1392.13       1491.37       206.61 o                         
  14  24  -2       3539.61       3261.86       274.25 o                         
  16  24  -2        663.15        910.68       201.93 o                         
   0  26  -2      27263.77      31670.50      1149.66 o                         
   2  26  -2      19891.30      19963.59       606.01 o                         
   4  26  -2      16092.02      15328.99       564.18 o                         
   6  26  -2      25447.12      24710.98       837.94 o                         
   8  26  -2       4144.93       4386.40       219.57 o                         
  10  26  -2       6492.15       6698.96       335.06 o                         
  12  26  -2       7014.26       6957.07       401.18 o                         
  14  26  -2       1610.94       2367.53       309.84 o                         
  16  26  -2        481.43        631.68       214.53 o                         
   2  28  -2      18007.02      17450.75       506.09 o                         
   4  28  -2       2686.45       2477.70       143.36 o                         
   6  28  -2      10422.19       9894.07       355.74 o                         
   8  28  -2       1388.13       1540.93       118.70 o                         
  10  28  -2       1389.95       1737.03       207.39 o                         
  12  28  -2        658.09        479.47       124.02 o                         
  14  28  -2       2564.94       2612.73       216.06 o                         
  16  28  -2       2461.60       3805.82       660.40 o                         
   0  30  -2      62583.28      64789.05      2947.41 o                         
   2  30  -2       2911.33       3070.38       175.84 o                         
   4  30  -2      14395.93      15534.02       492.63 o                         
   6  30  -2       2942.66       3060.54       193.41 o                         
   8  30  -2      11488.68      11421.98       391.66 o                         
  10  30  -2       2711.96       2870.82       238.95 o                         
  12  30  -2       1172.73       1043.22       179.20 o                         
  14  30  -2       1142.43       1216.62       194.41 o                         
  16  30  -2        253.12        448.13       214.64 o                         
   2  32  -2       3582.26       3205.07       207.02 o                         
   4  32  -2       1074.05        985.09       145.75 o                         
   6  32  -2      14020.54      13910.83       515.44 o                         
   8  32  -2       6753.82       6891.58       305.54 o                         
  10  32  -2       2592.70       2580.51       202.56 o                         
  12  32  -2       1100.57       1194.49       171.66 o                         
  14  32  -2       1185.91        938.47       186.66 o                         
   0  34  -2       5115.34       6470.18       615.16 o                         
   2  34  -2       5451.18       6133.81       325.06 o                         
   4  34  -2       1438.21       1756.38       248.47 o                         
   6  34  -2       4108.00       4200.83       216.17 o                         
   8  34  -2        987.18        996.73       131.51 o                         
  10  34  -2       7828.21       7924.78       309.36 o                         
  12  34  -2       1072.62       1058.03       187.56 o                         
  14  34  -2       3713.83       3967.62       279.19 o                         
   2  36  -2        339.79        357.55       137.87 o                         
   4  36  -2      18688.86      18357.52       655.47 o                         
   6  36  -2       8467.86       8710.01       350.95 o                         
   8  36  -2       5624.80       5626.34       276.81 o                         
  10  36  -2      10181.03       9835.35       410.81 o                         
  12  36  -2       4486.87       4510.17       276.29 o                         
  14  36  -2        459.56        305.00       129.35 o                         
   0  38  -2       2146.18       2135.21       403.33 o                         
   2  38  -2       2675.65       2503.54       298.38 o                         
   4  38  -2       4335.33       4450.79       226.76 o                         
   6  38  -2       3615.96       3627.19       242.83 o                         
   8  38  -2       4003.99       3825.52       223.61 o                         
  10  38  -2        110.95         90.41       124.15 o                         
  12  38  -2        150.41        119.20       118.74 o                         
  14  38  -2       1917.47       1884.96       216.40 o                         
   2  40  -2      10135.30      10532.49       629.09 o                         
   4  40  -2       3204.30       2914.52       240.52 o                         
   6  40  -2       2715.21       2781.17       188.65 o                         
   8  40  -2       4068.55       4150.28       284.25 o                         
  10  40  -2       1392.34       1397.34       203.30 o                         
  12  40  -2        537.53        414.78       130.02 o                         
  14  40  -2       1129.19       1208.40       375.86 o                         
   0  42  -2       8101.51       7670.43       532.87 o                         
   2  42  -2       6954.88       7398.96       401.45 o                         
   4  42  -2       3528.44       3290.70       214.27 o                         
   6  42  -2       7437.88       7688.18       339.50 o                         
   8  42  -2       3231.57       3530.25       227.85 o                         
  10  42  -2       1767.44       2212.56       207.05 o                         
  12  42  -2        342.80        471.21       144.20 o                         
  14  42  -2        363.26        330.84       199.48 o                         
   2  44  -2         16.18        -99.18       147.54 o                         
   4  44  -2       6780.74       6791.33       318.15 o                         
   6  44  -2       3951.67       3929.23       286.73 o                         
   8  44  -2       4767.50       4902.77       525.38 o                         
  10  44  -2       5298.73       5523.08       308.94 o                         
  12  44  -2        889.24        702.48       153.10 o                         
   0  46  -2      19522.30      19578.84      1456.65 o                         
   2  46  -2      31455.46      32513.26      1358.12 o                         
   4  46  -2      14697.96      14610.96       669.31 o                         
   6  46  -2       5259.13       5194.43       277.36 o                         
   8  46  -2       2034.74       2191.82       262.69 o                         
  10  46  -2       7373.29       7602.36       370.76 o                         
  12  46  -2        560.05        401.09       142.84 o                         
   2  48  -2      21165.83      21149.45      1006.25 o                         
   4  48  -2       6728.63       6877.96       346.26 o                         
   6  48  -2      19677.68      18467.46       683.22 o                         
   8  48  -2       1031.21       1159.01       166.84 o                         
  10  48  -2        745.80        808.65       196.09 o                         
  12  48  -2       2008.45       2480.74       290.11 o                         
   0  50  -2       8547.15       7711.33       630.96 o                         
   2  50  -2      10443.97      10792.78       575.84 o                         
   4  50  -2       1945.54       1710.42       260.51 o                         
   6  50  -2        245.41        256.46       159.24 o                         
   8  50  -2       4210.75       4736.84       294.57 o                         
  10  50  -2        767.15        927.35       169.36 o                         
  12  50  -2       2302.96       2235.81       302.39 o                         
   2  52  -2        454.82        393.33       211.96 o                         
   4  52  -2       4661.87       4652.61       315.79 o                         
   6  52  -2      12335.36      12451.80       520.29 o                         
   8  52  -2       5096.77       5414.06       311.12 o                         
  10  52  -2       1231.56       1284.85       234.96 o                         
   0  54  -2        200.45        361.16       247.72 o                         
   2  54  -2       6683.67       7177.70       589.90 o                         
   4  54  -2       1128.27       1335.05       228.18 o                         
   6  54  -2       1483.98       1632.46       206.08 o                         
   8  54  -2       1113.71       1203.42       256.32 o                         
  10  54  -2        921.72        805.46       172.65 o                         
   2  56  -2       2889.26       2376.87       380.46 o                         
   4  56  -2       2076.26       2851.72       324.86 o                         
   6  56  -2       4547.30       5008.17       311.16 o                         
   8  56  -2       3131.19       2905.31       262.41 o                         
  10  56  -2        349.76        163.48       151.20 o                         
   0  58  -2       3093.49       2745.00       452.66 o                         
   2  58  -2       1730.27       1799.05       342.19 o                         
   4  58  -2        726.32        756.48       190.18 o                         
   6  58  -2       1570.67       1309.80       266.33 o                         
   8  58  -2       1209.23       1297.74       199.36 o                         
  10  58  -2       3707.21       3510.46       446.86 o                         
   2  60  -2        730.62        708.72       263.86 o                         
   4  60  -2       4292.16       3573.18       467.94 o                         
   6  60  -2         36.32         15.21       152.67 o                         
   8  60  -2          2.75        -71.59       147.30 o                         
   0  62  -2        861.00        718.95       269.40 o                         
   2  62  -2          2.99        -77.90       239.02 o                         
   4  62  -2         14.26         36.41       168.25 o                         
   6  62  -2        483.31        352.29       171.56 o                         
   8  62  -2       1081.66        902.03       184.50 o                         
   2  64  -2        786.05        772.59       280.65 o                         
   4  64  -2       1331.91       1874.10       246.74 o                         
   6  64  -2         41.32         19.40       155.80 o                         
   0  66  -2        655.18       1230.32       615.16 o                         
   2  66  -2        724.58        688.02       363.62 o                         
   4  66  -2       1747.10       1186.25       293.31 o                         
   6  66  -2        316.95        352.87       171.31 o                         
   2  68  -2         85.19         57.54       331.72 o                         
   4  68  -2        417.13        655.70       223.96 o                         
   0  70  -2        463.34        179.90       539.71 o                         
   1   1  -1       3523.62       3572.34        88.89 o                         
   3   1  -1     131113.52     130296.05      3040.48 o                         
   5   1  -1       1954.75       1995.43       130.25 o                         
   7   1  -1      41153.32      43458.52      1143.00 o                         
   9   1  -1      29993.01      29571.71       836.97 o                         
  11   1  -1       2752.19       2869.11       199.90 o                         
  13   1  -1        592.23        706.94       135.43 o                         
  15   1  -1       2850.63       2624.81       239.86 o                         
  17   1  -1        246.08        171.54       148.77 o                         
   1   3  -1       8895.41       9956.22       328.56 o                         
   3   3  -1      49167.58      47929.21      1067.30 o                         
   5   3  -1      34672.02      35657.54       804.60 o                         
   7   3  -1      21936.95      24229.89       808.76 o                         
   9   3  -1       4981.11       5082.86       223.65 o                         
  11   3  -1      12531.57      12379.81       493.95 o                         
  13   3  -1      15971.83      14304.57       578.17 o                         
  15   3  -1       1312.49       1304.24       183.98 o                         
  17   3  -1       1268.91       1112.78       247.84 o                         
   1   5  -1      46456.02      46529.23      1814.09 o                         
   3   5  -1      23503.90      24375.37       556.76 o                         
   5   5  -1      19157.81      19354.11       462.84 o                         
   7   5  -1      50525.70      52066.30      1664.75 o                         
   9   5  -1       6964.56       6763.39       274.82 o                         
  11   5  -1      29784.36      28541.73      1019.66 o                         
  13   5  -1      20405.96      19615.42       898.47 o                         
  15   5  -1        889.21        833.64       164.13 o                         
  17   5  -1        947.25       1153.24       209.90 o                         
   1   7  -1      50484.84      47529.57      1718.39 o                         
   3   7  -1      33166.86      32381.24       734.07 o                         
   5   7  -1        126.12         72.52        45.73 o                         
   7   7  -1      13681.84      14449.79       425.26 o                         
   9   7  -1       6582.99       6615.60       319.02 o                         
  11   7  -1       2120.56       2378.64       233.62 o                         
  13   7  -1      10015.79       9074.09       498.36 o                         
  15   7  -1       7077.84       6533.36       528.11 o                         
  17   7  -1       3315.36       3582.40       344.59 o                         
   1   9  -1     101158.49     100645.65      2367.89 o                         
   3   9  -1      30025.30      29679.40       735.13 o                         
   5   9  -1      17427.42      17724.83       428.27 o                         
   7   9  -1      42739.00      44235.70      1160.75 o                         
   9   9  -1      16201.73      16308.00       595.86 o                         
  11   9  -1        484.04        425.62       170.52 o                         
  13   9  -1      23213.47      20261.56       769.30 o                         
  15   9  -1         78.12         62.96       142.08 o                         
  17   9  -1       3722.57       3933.32       324.03 o                         
   1  11  -1      42545.17      46476.55      1175.82 o                         
   3  11  -1      13630.15      12902.87       393.63 o                         
   5  11  -1      20837.40      20715.84       492.25 o                         
   7  11  -1        621.53        558.69        69.90 o                         
   9  11  -1       5287.82       4932.88       243.62 o                         
  11  11  -1      10191.21      10058.63       426.92 o                         
  13  11  -1        469.09        557.78       145.07 o                         
  15  11  -1       1059.51       1186.91       201.33 o                         
  17  11  -1        874.78        755.48       194.04 o                         
   1  13  -1      46579.41      44660.46      1152.10 o                         
   3  13  -1      67998.64      62518.36      1625.18 o                         
   5  13  -1       2457.72       2252.28       104.10 o                         
   7  13  -1      12871.56      13643.49       382.04 o                         
   9  13  -1       1010.35       1088.35       128.66 o                         
  11  13  -1       8365.35       7910.99       426.91 o                         
  13  13  -1      12068.82      11169.55       580.81 o                         
  15  13  -1        571.75        499.68       154.60 o                         
  17  13  -1       6593.30       7141.87       658.96 o                         
   1  15  -1     102885.84      95507.43      2419.87 o                         
   3  15  -1      16116.76      16122.88       450.63 o                         
   5  15  -1       3584.90       3956.62       132.66 o                         
   7  15  -1       4436.89       4967.91       178.61 o                         
   9  15  -1       4704.41       4614.49       265.48 o                         
  11  15  -1      44146.57      41170.71      1428.02 o                         
  13  15  -1        690.05        622.88       139.52 o                         
  15  15  -1       3667.57       2977.89       336.04 o                         
  17  15  -1        670.85        724.31       234.54 o                         
   1  17  -1      77468.95      73085.48      2134.93 o                         
   3  17  -1      15531.70      15332.50       418.83 o                         
   5  17  -1      21177.84      22138.84       610.55 o                         
   7  17  -1      15211.20      17030.57       534.05 o                         
   9  17  -1        783.19        797.88       169.70 o                         
  11  17  -1       3221.14       3241.06       275.59 o                         
  13  17  -1      11175.44      10810.48       478.38 o                         
  15  17  -1       3677.79       4105.29       336.51 o                         
  17  17  -1       1689.27       1431.25       227.11 o                         
   1  19  -1      95737.16      92838.05      2385.51 o                         
   3  19  -1      21908.76      20680.96       648.67 o                         
   5  19  -1      14844.02      16117.98       399.42 o                         
   7  19  -1      38974.75      39909.25      1191.32 o                         
   9  19  -1      11761.05      11111.63       447.59 o                         
  11  19  -1      12225.78      11317.00       467.17 o                         
  13  19  -1       4796.80       4627.96       294.72 o                         
  15  19  -1       3793.32       3590.98       313.55 o                         
  17  19  -1        619.83        739.21       246.98 o                         
   1  21  -1        379.64        634.30        53.55 o                         
   3  21  -1      43239.89      44883.33      1251.09 o                         
   5  21  -1      52640.84      55129.49      1601.67 o                         
   7  21  -1      60978.20      57118.84      1702.70 o                         
   9  21  -1       1353.91       1513.29       156.77 o                         
  11  21  -1       9609.12       9262.49       403.42 o                         
  13  21  -1      14098.98      13919.23       574.65 o                         
  15  21  -1       1817.70       2254.20       332.98 o                         
  17  21  -1        280.61        229.55       186.02 o                         
   1  23  -1      32973.78      37200.13       896.05 o                         
   3  23  -1      23285.49      25469.87       741.57 o                         
   5  23  -1      35591.05      36795.56       994.48 o                         
   7  23  -1      24429.99      26835.41       741.90 o                         
   9  23  -1       4050.60       3993.52       235.99 o                         
  11  23  -1       8259.19       8039.27       371.32 o                         
  13  23  -1       3862.47       3901.24       291.23 o                         
  15  23  -1        134.17        112.54       137.13 o                         
   1  25  -1      23630.34      26231.16       643.64 o                         
   3  25  -1       2484.50       2342.21       120.12 o                         
   5  25  -1      24190.43      25064.87       702.17 o                         
   7  25  -1       9654.84       9825.34       308.83 o                         
   9  25  -1       1156.39       1427.19       144.00 o                         
  11  25  -1       4760.89       4970.38       276.21 o                         
  13  25  -1       3066.72       3281.52       251.48 o                         
  15  25  -1       1484.36       1312.04       239.62 o                         
   1  27  -1      47825.30      49684.35      1188.75 o                         
   3  27  -1      59111.30      66102.81      1685.05 o                         
   5  27  -1      14973.22      15334.05       423.00 o                         
   7  27  -1       2718.64       2893.75       178.18 o                         
   9  27  -1       1683.18       1794.74       151.94 o                         
  11  27  -1      13846.58      13509.83       527.66 o                         
  13  27  -1        294.28        424.94       154.42 o                         
  15  27  -1        526.47        489.35       162.68 o                         
   1  29  -1      23258.40      24660.01       713.24 o                         
   3  29  -1        110.94         74.19        55.19 o                         
   5  29  -1      24597.08      25181.65       708.52 o                         
   7  29  -1       2111.35       1938.26       139.84 o                         
   9  29  -1       5385.47       5487.69       264.42 o                         
  11  29  -1       8906.11       9193.80       392.54 o                         
  13  29  -1       2352.44       1959.19       229.25 o                         
  15  29  -1        593.55        490.53       184.07 o                         
   1  31  -1       1610.14       1463.66        89.02 o                         
   3  31  -1       4381.89       4761.08       169.40 o                         
   5  31  -1       3152.68       3053.86       147.82 o                         
   7  31  -1       6291.24       5926.73       266.74 o                         
   9  31  -1      12647.19      12205.60       418.16 o                         
  11  31  -1       2439.58       2488.87       236.44 o                         
  13  31  -1       5230.51       5561.42       337.57 o                         
  15  31  -1        406.34        271.23       135.75 o                         
   1  33  -1       4647.92       5043.20       166.71 o                         
   3  33  -1       1895.11       2064.23       134.66 o                         
   5  33  -1       3444.56       3646.00       168.22 o                         
   7  33  -1        462.29        396.09        88.47 o                         
   9  33  -1       2392.20       2357.09       155.36 o                         
  11  33  -1        483.57        567.90       197.43 o                         
  13  33  -1       5329.13       5352.23       356.84 o                         
  15  33  -1       2513.93       2307.03       222.76 o                         
   1  35  -1      25744.15      27710.50       949.20 o                         
   3  35  -1        710.75        900.79       130.57 o                         
   5  35  -1       8059.85       8314.02       510.80 o                         
   7  35  -1       2699.25       2861.40       177.68 o                         
   9  35  -1       3903.54       4207.57       279.12 o                         
  11  35  -1       5228.04       5737.95       295.51 o                         
  13  35  -1       3109.78       2957.24       280.96 o                         
  15  35  -1        464.83        881.79       174.15 o                         
   1  37  -1        181.33        137.00        87.68 o                         
   3  37  -1        160.70        152.41       109.94 o                         
   5  37  -1       9890.24       9442.42       416.23 o                         
   7  37  -1        337.19        388.12       102.94 o                         
   9  37  -1       6179.01       5700.38       284.37 o                         
  11  37  -1        278.81        249.44       114.31 o                         
  13  37  -1       1885.82       2091.47       216.74 o                         
  15  37  -1       1337.11       1010.00       224.38 o                         
   1  39  -1       5506.51       6533.69       589.04 o                         
   3  39  -1       3544.35       3553.48       277.39 o                         
   5  39  -1       4763.17       4516.50       221.22 o                         
   7  39  -1        461.64        454.90       129.14 o                         
   9  39  -1       1821.54       1931.99       177.58 o                         
  11  39  -1       3607.27       3480.18       291.14 o                         
  13  39  -1        459.42        456.58       142.51 o                         
   1  41  -1         61.75        136.29       134.42 o                         
   3  41  -1       5575.51       5780.27       334.96 o                         
   5  41  -1       3425.22       3213.06       293.01 o                         
   7  41  -1       5137.19       5011.18       273.91 o                         
   9  41  -1        758.85        713.25       135.82 o                         
  11  41  -1         24.55         71.96       105.81 o                         
  13  41  -1       1521.68       1604.95       195.96 o                         
   1  43  -1       1232.03       1315.13       152.26 o                         
   3  43  -1       1852.10       2271.75       248.05 o                         
   5  43  -1       1288.48       1077.88       143.77 o                         
   7  43  -1       1345.11       1431.56       155.60 o                         
   9  43  -1        963.89       1028.93       153.86 o                         
  11  43  -1       1525.01       1821.29       191.18 o                         
  13  43  -1        120.51         84.79       122.83 o                         
   1  45  -1       1843.61       2238.81       215.97 o                         
   3  45  -1       2899.31       3191.11       263.77 o                         
   5  45  -1        910.12        791.49       153.96 o                         
   7  45  -1       2381.55       2818.39       203.50 o                         
   9  45  -1        904.07       1114.69       158.73 o                         
  11  45  -1       2348.63       2381.84       214.17 o                         
  13  45  -1       1504.44       1636.45       223.93 o                         
   1  47  -1       3586.23       3726.34       350.14 o                         
   3  47  -1       6443.01       7281.01       424.48 o                         
   5  47  -1       4261.75       4307.29       254.08 o                         
   7  47  -1       3589.44       3580.91       269.03 o                         
   9  47  -1        517.55        420.62       210.08 o                         
  11  47  -1        108.91        -39.77       148.98 o                         
  13  47  -1        699.65       1079.26       191.18 o                         
   1  49  -1       2855.70       3533.61       319.65 o                         
   3  49  -1       2486.96       2392.72       277.25 o                         
   5  49  -1       2848.10       3069.02       220.13 o                         
   7  49  -1       4420.89       4586.33       274.75 o                         
   9  49  -1       1990.16       2136.97       243.85 o                         
  11  49  -1        132.29        141.76       129.13 o                         
   1  51  -1       3452.27       3046.51       268.26 o                         
   3  51  -1       2534.54       2701.88       304.76 o                         
   5  51  -1       2744.88       3290.58       233.69 o                         
   7  51  -1       5990.90       6697.55       355.16 o                         
   9  51  -1        918.53        868.74       212.88 o                         
  11  51  -1       1731.08       1507.76       214.27 o                         
   1  53  -1       3914.84       3912.16       368.74 o                         
   3  53  -1      15817.84      16124.91      1289.54 o                         
   5  53  -1       8293.17       8908.37       404.86 o                         
   7  53  -1       5451.43       5381.94       618.06 o                         
   9  53  -1        287.63        284.73       139.41 o                         
  11  53  -1       3874.22       4651.22       355.16 o                         
   1  55  -1        386.72        398.08       199.96 o                         
   3  55  -1       8325.53       8585.03       524.80 o                         
   5  55  -1       3541.87       3472.21       297.36 o                         
   7  55  -1       5438.82       5572.45       316.86 o                         
   9  55  -1       2333.04       2311.95       222.11 o                         
  11  55  -1       2269.25       2395.90       243.12 o                         
   1  57  -1        149.60        167.85       188.49 o                         
   3  57  -1       4771.90       4961.15       419.61 o                         
   5  57  -1       3161.65       3699.13       484.76 o                         
   7  57  -1       1405.61       1518.80       193.94 o                         
   9  57  -1       1084.85        979.25       169.42 o                         
   1  59  -1         93.29         32.01       239.48 o                         
   3  59  -1         64.96        -49.25       279.06 o                         
   5  59  -1       1695.83       1853.39       208.57 o                         
   7  59  -1         67.61         20.67       138.68 o                         
   9  59  -1         63.47         59.96       138.98 o                         
   1  61  -1        901.35       1021.32       292.23 o                         
   3  61  -1        283.10        325.15       355.37 o                         
   5  61  -1       2933.10       2626.26       269.50 o                         
   7  61  -1        530.23        571.77       152.34 o                         
   9  61  -1       1584.71       1568.74       198.44 o                         
   1  63  -1       1192.21       1015.59       446.86 o                         
   3  63  -1        280.44        311.12       170.06 o                         
   5  63  -1        308.31        304.80       145.94 o                         
   7  63  -1       1387.21       1445.73       229.96 o                         
   1  65  -1        979.24       1136.96       307.22 o                         
   3  65  -1       3199.49       3949.82       472.35 o                         
   5  65  -1       1395.56       1293.37       189.11 o                         
   7  65  -1        450.09        322.76       251.73 o                         
   1  67  -1        481.02        425.34       269.65 o                         
   3  67  -1       2302.93       2510.72       287.23 o                         
   5  67  -1       2422.67       1657.42       510.53 o                         
   1  69  -1        189.23        414.72       395.85 o                         
   3  69  -1        165.83        216.98       169.03 o                         
   4   0   0     527588.25     529469.69     16338.34 o                         
   8   0   0       3569.95       4622.97       273.87 o                         
  12   0   0       6526.30       6336.13       434.24 o                         
  16   0   0       2898.90       2816.29       377.89 o                         
   2   2   0     125196.95     125439.68      2944.94 o                         
   4   2   0     156677.78     157941.62      3716.13 o                         
   6   2   0     328951.19     339831.75      8604.34 o                         
   8   2   0      31009.67      30988.91       856.09 o                         
  10   2   0      44289.23      42203.41      1162.94 o                         
  12   2   0       3824.72       3619.17       236.22 o                         
  14   2   0      12330.22      11095.96       482.58 o                         
  16   2   0          0.80         78.42       163.11 o                         
   0   4   0      62994.48      65708.73      2619.59 o                         
   2   4   0         41.71         73.11        23.08 o                         
   4   4   0     363804.38     367440.56      8050.91 o                         
   6   4   0       6626.39       7016.26       220.27 o                         
   8   4   0      11762.89      11762.30       374.56 o                         
  10   4   0      15880.35      15050.49       476.37 o                         
  12   4   0      22350.21      22446.20       813.29 o                         
  14   4   0       8697.87       8631.68       451.41 o                         
  16   4   0       1371.13       1133.87       195.05 o                         
   2   6   0      49529.59      45840.19      1090.20 o                         
   4   6   0     223798.98     229421.30      5039.49 o                         
   6   6   0      14844.99      14946.32       462.53 o                         
   8   6   0        472.17        577.28        85.51 o                         
  10   6   0      26146.34      26134.29       824.19 o                         
  12   6   0       2051.21       2008.94       177.85 o                         
  14   6   0       7567.14       6782.72       428.22 o                         
  16   6   0       1601.95       1859.63       226.02 o                         
   0   8   0      90606.52      88023.88      2730.19 o                         
   2   8   0     104901.50     108560.38      2749.16 o                         
   4   8   0     120744.95     119593.05      2830.07 o                         
   6   8   0          0.38         31.81        47.68 o                         
   8   8   0     132580.44     135310.39      3836.68 o                         
  10   8   0      20982.05      21489.03       696.88 o                         
  12   8   0       1629.40       1734.66       211.11 o                         
  14   8   0       2347.62       2271.75       301.41 o                         
  16   8   0       1579.16       1686.77       211.40 o                         
   2  10   0     203656.12     200510.59      5066.04 o                         
   4  10   0      27469.31      28799.14       661.96 o                         
   6  10   0      76067.77      76204.37      1852.18 o                         
   8  10   0       3797.81       3798.24       176.95 o                         
  10  10   0       4140.41       4020.71       230.97 o                         
  12  10   0        852.92        984.40       141.94 o                         
  14  10   0        372.20        379.81       164.51 o                         
  16  10   0        114.28        100.69       157.62 o                         
   0  12   0       8468.27       6503.09       321.96 o                         
   2  12   0       4645.27       4992.73       153.83 o                         
   4  12   0      19492.91      21038.86       573.90 o                         
   6  12   0       6887.51       7718.37       256.53 o                         
   8  12   0       9114.61       9791.66       329.14 o                         
  10  12   0       2829.48       4149.33       551.37 o                         
  12  12   0        714.84        758.47       133.51 o                         
  14  12   0        750.38        579.07       181.45 o                         
  16  12   0        990.59       1077.06       216.17 o                         
   2  14   0       7306.28       6493.00       256.13 o                         
   4  14   0      20896.72      20215.44       509.21 o                         
   6  14   0      21982.35      21261.24       514.34 o                         
   8  14   0      13054.60      13206.72       470.26 o                         
  10  14   0       1045.64       1167.78       133.61 o                         
  12  14   0       1293.79       1156.55       200.19 o                         
  14  14   0         36.47        -18.55       118.42 o                         
  16  14   0        302.41        282.52       167.60 o                         
   0  16   0      12345.99      12220.98       442.28 o                         
   2  16   0        235.99        179.55        40.27 o                         
   4  16   0       3382.57       3085.62       113.58 o                         
   6  16   0      62895.10      62431.47      1630.31 o                         
   8  16   0       6239.76       6944.10       232.32 o                         
  10  16   0       4358.88       4742.19       229.09 o                         
  12  16   0      15456.76      15944.37       618.82 o                         
  14  16   0        738.13        555.03       165.56 o                         
  16  16   0         57.89          7.58       135.42 o                         
   2  18   0       1310.99       1404.98        84.20 o                         
   4  18   0      10599.48      10213.50       278.51 o                         
   6  18   0       7459.67       7042.43       251.05 o                         
   8  18   0        559.22        578.65        77.12 o                         
  10  18   0       3856.75       3605.84       217.04 o                         
  12  18   0       3748.06       3461.46       243.57 o                         
  14  18   0       5400.94       4838.73       620.85 o                         
  16  18   0       1083.65       1497.88       219.69 o                         
   0  20   0     142680.66     143436.42      5143.57 o                         
   2  20   0      21223.48      22223.73       651.28 o                         
   4  20   0         53.53         67.36        49.59 o                         
   6  20   0         14.15        108.47        51.21 o                         
   8  20   0       5541.17       5817.73       207.81 o                         
  10  20   0        862.11        814.97       127.46 o                         
  12  20   0      12678.26      12024.35       602.85 o                         
  14  20   0        313.83        368.19       131.57 o                         
  16  20   0         27.03        152.40       258.19 o                         
   2  22   0       4239.35       4627.88       156.38 o                         
   4  22   0        701.69        626.88        64.58 o                         
   6  22   0      12756.45      12315.70       345.05 o                         
   8  22   0         28.99        197.71        74.71 o                         
  10  22   0       2907.06       2634.66       185.11 o                         
  12  22   0       2177.01       2379.24       211.62 o                         
  14  22   0       3105.08       3184.72       361.70 o                         
  16  22   0       5312.19       5972.71       609.08 o                         
   0  24   0       7372.23       6661.79       388.67 o                         
   2  24   0      13170.71      12823.17       458.52 o                         
   4  24   0       9424.33      10526.14       323.26 o                         
   6  24   0       6134.94       5974.67       198.92 o                         
   8  24   0          0.70        -36.55        50.88 o                         
  10  24   0        181.05        151.62        87.01 o                         
  12  24   0        783.96        926.30       153.34 o                         
  14  24   0         34.07         76.18       138.64 o                         
  16  24   0        626.80        433.67       168.56 o                         
   2  26   0      10658.73      11557.12       313.76 o                         
   4  26   0         16.30          4.71        60.86 o                         
   6  26   0        986.36       1095.16        95.36 o                         
   8  26   0      10523.55      11154.06       393.03 o                         
  10  26   0       5110.93       4276.35       287.16 o                         
  12  26   0        308.93        259.06       114.08 o                         
  14  26   0       2755.27       2727.45       250.29 o                         
  16  26   0        526.66        555.22       193.16 o                         
   0  28   0      24926.61      22930.20       891.09 o                         
   2  28   0      22176.36      23278.13       698.08 o                         
   4  28   0       4575.24       4610.74       161.01 o                         
   6  28   0        107.07        277.09        76.37 o                         
   8  28   0       7751.87       8491.26       286.04 o                         
  10  28   0       5394.76       4979.74       266.66 o                         
  12  28   0       2485.41       2569.32       319.10 o                         
  14  28   0       6694.22       6699.07       409.87 o                         
  16  28   0         20.86        100.54       153.01 o                         
   2  30   0          1.31         88.21        52.66 o                         
   4  30   0        644.87        612.72        62.91 o                         
   6  30   0       9934.24       9703.13       335.02 o                         
   8  30   0       8506.30       8596.94       372.88 o                         
  10  30   0       2015.75       1714.45       154.48 o                         
  12  30   0        329.67        431.91       123.34 o                         
  14  30   0       2464.89       2484.03       261.40 o                         
  16  30   0          4.75         28.29       181.95 o                         
   0  32   0       4935.81       5257.71       262.38 o                         
   2  32   0        433.94        637.22        70.25 o                         
   4  32   0       7537.51       6423.97       274.67 o                         
   6  32   0          1.11         -5.01        58.28 o                         
   8  32   0       4885.30       4423.61       325.84 o                         
  10  32   0       2923.46       2982.84       367.93 o                         
  12  32   0       3882.76       4147.91       254.82 o                         
  14  32   0          7.80         -7.39       113.58 o                         
  16  32   0        186.56        276.66       147.27 o                         
   2  34   0      20308.23      23484.08       608.70 o                         
   4  34   0       1088.78       1212.92        95.57 o                         
   6  34   0       4189.18       4419.16       186.64 o                         
   8  34   0       3210.63       3122.11       284.72 o                         
  10  34   0      18124.21      18271.70       794.06 o                         
  12  34   0       2237.63       2432.41       228.68 o                         
  14  34   0       1765.32       2044.91       217.12 o                         
   0  36   0        912.68        956.27       111.25 o                         
   2  36   0       5941.28       7007.95       212.18 o                         
   4  36   0      12337.14      11648.78       393.25 o                         
   6  36   0       7406.92       7820.33       316.41 o                         
   8  36   0       2513.07       2285.35       216.11 o                         
  10  36   0       8526.03       8416.70       581.93 o                         
  12  36   0        195.63        149.11       134.95 o                         
  14  36   0          0.14         33.29       123.31 o                         
   2  38   0       1966.93       1961.37       112.44 o                         
   4  38   0       2102.79       1822.77       175.07 o                         
   6  38   0       3841.68       3742.90       202.94 o                         
   8  38   0      20367.22      21046.86       769.86 o                         
  10  38   0       3856.31       3280.77       251.11 o                         
  12  38   0         20.74         72.34       114.37 o                         
  14  38   0       1318.20       1494.38       225.25 o                         
   0  40   0      20497.83      22181.13      1071.77 o                         
   2  40   0       2175.31       1968.80       151.84 o                         
   4  40   0       3866.79       3823.57       235.67 o                         
   6  40   0       3844.65       3906.94       252.57 o                         
   8  40   0      16175.02      18820.71       691.20 o                         
  10  40   0       1917.16       1781.33       170.04 o                         
  12  40   0         16.23        -52.20       147.03 o                         
  14  40   0         89.91        220.53       178.33 o                         
   2  42   0       4740.28       5135.65       243.37 o                         
   4  42   0       2492.11       2871.21       320.32 o                         
   6  42   0       9678.36       8693.51       395.73 o                         
   8  42   0       1533.32       1470.52       154.10 o                         
  10  42   0       1197.02       1369.13       166.42 o                         
  12  42   0       1940.43       1884.68       237.84 o                         
  14  42   0       1119.80       1402.04       194.48 o                         
   0  44   0      54532.11      50426.09      3336.36 o                         
   2  44   0          4.13        -13.85       118.71 o                         
   4  44   0      10494.65      10483.55       427.36 o                         
   6  44   0       3308.65       3239.28       205.68 o                         
   8  44   0       6592.77       6772.03       327.36 o                         
  10  44   0        190.81        176.04       112.57 o                         
  12  44   0        658.26        733.50       178.72 o                         
  14  44   0       1116.22        932.89       226.16 o                         
   2  46   0       4071.87       4386.43       308.98 o                         
   4  46   0       2198.72       2187.93       228.45 o                         
   6  46   0        199.26        259.22        96.86 o                         
   8  46   0       4701.71       4536.81       261.07 o                         
  10  46   0        917.19        773.21       181.48 o                         
  12  46   0        122.55        127.43       125.85 o                         
   0  48   0       9930.68      11701.95      1648.16 o                         
   2  48   0          0.36        -29.17       115.22 o                         
   4  48   0         67.11        135.22        99.58 o                         
   6  48   0        901.84       1008.68       130.39 o                         
   8  48   0       4786.93       4956.72       279.98 o                         
  10  48   0       2432.55       2634.78       215.05 o                         
  12  48   0       4563.13       4428.08       287.68 o                         
   2  50   0        792.07        852.85       141.58 o                         
   4  50   0       4813.95       5603.70       258.94 o                         
   6  50   0       2330.03       2418.54       188.11 o                         
   8  50   0        339.10        445.30       234.91 o                         
  10  50   0       4946.09       4911.30       431.72 o                         
  12  50   0        521.48        615.46       158.89 o                         
   0  52   0       3893.39       4866.36       757.34 o                         
   2  52   0       1567.34       1828.41       189.31 o                         
   4  52   0       1254.46       1607.57       218.21 o                         
   6  52   0         28.05         38.55       148.81 o                         
   8  52   0       4111.19       4160.73       306.33 o                         
  10  52   0       1650.05       1809.39       209.88 o                         
  12  52   0       2428.74       2428.83       275.26 o                         
   2  54   0        978.07        957.16       153.80 o                         
   4  54   0       1357.29       1115.32       192.66 o                         
   6  54   0       3717.70       4195.76       568.76 o                         
   8  54   0        326.31        462.59       129.41 o                         
  10  54   0        540.62        301.97       142.18 o                         
   0  56   0       8494.16       8997.59      1337.39 o                         
   2  56   0         90.48        -28.69       128.97 o                         
   4  56   0      10735.92      11534.76       547.14 o                         
   6  56   0       2599.28       2474.64       206.10 o                         
   8  56   0         34.93         -8.31       120.22 o                         
  10  56   0         53.43        -55.13       113.86 o                         
   2  58   0         24.19        134.92       237.15 o                         
   4  58   0         88.74        207.04       123.90 o                         
   6  58   0       7107.01       6558.98       735.50 o                         
   8  58   0       1766.00       2005.04       470.66 o                         
  10  58   0        192.99        565.59       395.40 o                         
   0  60   0       6318.62       6151.03       562.89 o                         
   2  60   0         36.30        393.13       323.90 o                         
   4  60   0        757.50        707.41       147.63 o                         
   6  60   0        847.17        735.00       148.01 o                         
   8  60   0       3779.41       5568.48       566.47 o                         
   2  62   0         10.67         19.01       236.91 o                         
   4  62   0        593.47        335.83       132.25 o                         
   6  62   0        876.89        777.65       168.30 o                         
   8  62   0          3.62       -191.51       435.25 o                         
   0  64   0        976.81       1083.32       363.79 o                         
   2  64   0        699.58        940.59       291.60 o                         
   4  64   0        973.24       1013.54       246.70 o                         
   6  64   0        104.28        336.60       365.61 o                         
   2  66   0        114.38         10.50       365.88 o                         
   4  66   0         29.52         33.02       297.93 o                         
   6  66   0          5.04         81.79       265.66 o                         
   0  68   0         25.55        255.35       417.84 o                         
   2  68   0        106.38         47.28       322.11 o                         
   4  68   0        141.32        244.89       281.15 o                         
   2  70   0        521.33        409.57       291.59 o                         
   1   1   1       3535.73       3377.94       112.03 o                         
   3   1   1     131105.97     128401.16      2842.76 o                         
   5   1   1       1955.49       1876.13       103.47 o                         
   7   1   1      41191.88      43425.82      1155.49 o                         
   9   1   1      30009.18      29662.29       833.70 o                         
  11   1   1       2746.17       2823.02       174.87 o                         
  13   1   1        591.71        676.58       163.99 o                         
  15   1   1       2848.50       3270.56       439.72 o                         
  17   1   1        246.26        394.98       163.40 o                         
   1   3   1       8894.48      10112.89       774.75 o                         
   3   3   1      49156.88      47754.28      1142.36 o                         
   5   3   1      34677.43      34474.44       919.58 o                         
   7   3   1      21961.93      23531.15       660.51 o                         
   9   3   1       4980.66       4928.43       206.58 o                         
  11   3   1      12544.61      12616.25       423.68 o                         
  13   3   1      15985.00      15197.79       826.30 o                         
  15   3   1       1318.96       1309.79       185.13 o                         
  17   3   1       1266.93        979.28       243.55 o                         
   1   5   1      46350.18      44821.85      1418.87 o                         
   3   5   1      23458.80      24267.51       597.02 o                         
   5   5   1      19193.95      19612.60       526.09 o                         
   7   5   1      50521.55      51278.80      1361.57 o                         
   9   5   1       6980.99       6916.99       257.36 o                         
  11   5   1      29809.96      30306.72       857.33 o                         
  13   5   1      20418.96      20835.26       855.81 o                         
  15   5   1        886.39       1054.65       174.04 o                         
  17   5   1        951.12       1042.96       200.59 o                         
   1   7   1      50473.32      47828.14      1333.67 o                         
   3   7   1      33148.96      32381.58       733.60 o                         
   5   7   1        124.64         30.64        53.41 o                         
   7   7   1      13675.39      14562.46       403.22 o                         
   9   7   1       6584.58       7011.06       259.37 o                         
  11   7   1       2121.95       2662.62       254.77 o                         
  13   7   1      10028.29       8986.30       446.84 o                         
  15   7   1       7081.24       6393.50       351.94 o                         
  17   7   1       3321.42       3765.92       315.13 o                         
   1   9   1     101073.67      96750.74      2504.39 o                         
   3   9   1      30030.59      30621.85       686.50 o                         
   5   9   1      17400.36      17849.69       452.99 o                         
   7   9   1      42727.75      43090.03      1173.97 o                         
   9   9   1      16220.19      16271.90       508.35 o                         
  11   9   1        483.94        377.16        89.78 o                         
  13   9   1      23200.90      20142.84      1062.55 o                         
  15   9   1         77.96        130.92       134.60 o                         
  17   9   1       3721.98       4133.09       334.12 o                         
   1  11   1      42448.14      45177.44      1087.52 o                         
   3  11   1      13611.12      12720.91       363.35 o                         
   5  11   1      20846.45      20567.43       491.74 o                         
   7  11   1        614.62        526.70        78.84 o                         
   9  11   1       5291.28       4768.55       234.16 o                         
  11  11   1      10173.24      10385.90       366.85 o                         
  13  11   1        468.29        418.70       122.24 o                         
  15  11   1       1060.94       1321.97       189.01 o                         
  17  11   1        873.04        808.88       189.98 o                         
   1  13   1      46538.76      45005.95      1068.10 o                         
   3  13   1      67946.62      64746.59      1636.17 o                         
   5  13   1       2453.55       2424.37       130.02 o                         
   7  13   1      12890.46      13554.05       420.63 o                         
   9  13   1       1011.04        800.66       125.65 o                         
  11  13   1       8339.72       7646.04       303.46 o                         
  13  13   1      12082.15      11253.15       485.47 o                         
  15  13   1        574.04        583.00       148.72 o                         
  17  13   1       6588.85       6875.24       522.25 o                         
   1  15   1     102799.20      94699.03      2240.20 o                         
   3  15   1      16108.53      15027.15       397.99 o                         
   5  15   1       3594.30       3980.77       160.74 o                         
   7  15   1       4445.64       4803.28       176.37 o                         
   9  15   1       4696.14       4553.11       209.29 o                         
  11  15   1      44159.33      43991.28      1460.14 o                         
  13  15   1        690.01        646.96       130.70 o                         
  15  15   1       3669.05       3747.13       282.05 o                         
  17  15   1        669.75        308.74       241.43 o                         
   1  17   1      77492.20      72364.62      1603.94 o                         
   3  17   1      15513.45      15099.93       513.38 o                         
   5  17   1      21191.69      23302.39       580.62 o                         
   7  17   1      15194.28      16334.83       452.93 o                         
   9  17   1        784.49       1015.97       159.99 o                         
  11  17   1       3223.76       3249.48       382.77 o                         
  13  17   1      11188.97      11172.81       474.15 o                         
  15  17   1       3671.35       3859.37       297.57 o                         
  17  17   1       1687.46       1562.22       232.16 o                         
   1  19   1      95740.92      94092.95      2210.10 o                         
   3  19   1      21919.19      20355.02       509.15 o                         
   5  19   1      14879.02      16678.12       563.91 o                         
   7  19   1      39000.14      40493.22      1007.81 o                         
   9  19   1      11751.28      11420.23       380.46 o                         
  11  19   1      12222.69      11283.48       465.13 o                         
  13  19   1       4798.81       4779.37       590.44 o                         
  15  19   1       3796.22       3263.51       330.13 o                         
  17  19   1        621.50        866.81       203.77 o                         
   1  21   1        378.89        660.69        62.51 o                         
   3  21   1      43210.28      43641.15      1062.96 o                         
   5  21   1      52639.86      56917.99      1601.26 o                         
   7  21   1      60949.20      61632.04      1575.85 o                         
   9  21   1       1359.83       1736.73       140.93 o                         
  11  21   1       9602.94       9016.52       399.59 o                         
  13  21   1      14114.68      14016.81       568.83 o                         
  15  21   1       1826.55       1491.17       263.22 o                         
  17  21   1        282.14        241.92       173.03 o                         
   1  23   1      33018.61      36711.55       892.06 o                         
   3  23   1      23285.79      25235.62       762.35 o                         
   5  23   1      35598.44      38402.82      1320.49 o                         
   7  23   1      24436.16      27178.24       694.59 o                         
   9  23   1       4060.76       4126.73       215.37 o                         
  11  23   1       8241.02       7986.76       335.96 o                         
  13  23   1       3867.16       3934.52       791.87 o                         
  15  23   1        134.32        102.59       142.52 o                         
   1  25   1      23660.57      26801.30       651.15 o                         
   3  25   1       2488.88       2487.41       122.80 o                         
   5  25   1      24220.79      25349.54       697.24 o                         
   7  25   1       9672.77       9672.09       346.47 o                         
   9  25   1       1160.28       1491.33       141.05 o                         
  11  25   1       4759.13       4547.52       261.80 o                         
  13  25   1       3063.44       2768.68       230.17 o                         
  15  25   1       1487.66       1715.09       217.74 o                         
   1  27   1      47858.55      48826.83      1278.31 o                         
   3  27   1      59118.05      64554.64      1947.16 o                         
   5  27   1      14983.26      15727.72       457.24 o                         
   7  27   1       2711.92       2753.17       191.05 o                         
   9  27   1       1684.67       1915.53       173.56 o                         
  11  27   1      13842.33      13021.61      1340.58 o                         
  13  27   1        293.14        403.09       151.33 o                         
  15  27   1        527.63        660.61       208.95 o                         
   1  29   1      23259.60      25431.97       589.34 o                         
   3  29   1        109.99        110.97        45.39 o                         
   5  29   1      24595.77      26041.16       656.06 o                         
   7  29   1       2107.98       1852.54       128.28 o                         
   9  29   1       5388.77       5570.00       287.28 o                         
  11  29   1       8898.56       8924.80       410.56 o                         
  13  29   1       2353.83       2106.87       268.16 o                         
  15  29   1        593.81        929.93       317.26 o                         
   1  31   1       1613.45       1509.66        91.58 o                         
   3  31   1       4382.46       4755.60       147.80 o                         
   5  31   1       3166.84       3373.25       242.00 o                         
   7  31   1       6283.80       5825.92       227.95 o                         
   9  31   1      12650.40      12176.33       436.46 o                         
  11  31   1       2435.47       2585.76       208.72 o                         
  13  31   1       5241.43       5681.08       332.55 o                         
  15  31   1        406.16        439.84       188.20 o                         
   1  33   1       4645.80       5132.54       160.44 o                         
   3  33   1       1896.38       1959.73        91.83 o                         
   5  33   1       3441.97       3586.82       156.54 o                         
   7  33   1        460.82        384.18        94.21 o                         
   9  33   1       2397.85       2429.40       293.29 o                         
  11  33   1        485.20        478.03       120.20 o                         
  13  33   1       5326.96       5592.70       307.68 o                         
  15  33   1       2513.47       2681.15       429.46 o                         
   1  35   1      25752.90      28499.07       663.21 o                         
   3  35   1        710.60        836.20        65.50 o                         
   5  35   1       8055.45       8175.18       333.59 o                         
   7  35   1       2696.50       2355.66       136.46 o                         
   9  35   1       3901.24       3921.37       274.42 o                         
  11  35   1       5210.47       5490.00       290.25 o                         
  13  35   1       3112.12       3237.20       243.50 o                         
  15  35   1        466.74       1012.46       368.51 o                         
   1  37   1        180.23        181.05        64.85 o                         
   3  37   1        162.29        131.46        67.69 o                         
   5  37   1       9888.52      10056.35       445.36 o                         
   7  37   1        338.50        431.96        80.99 o                         
   9  37   1       6171.95       5527.68       265.07 o                         
  11  37   1        275.78        154.68       112.73 o                         
  13  37   1       1889.01       2389.45       338.09 o                         
  15  37   1       1335.94       1451.42       184.43 o                         
   1  39   1       5501.03       6460.14       240.89 o                         
   3  39   1       3545.36       3705.14       172.48 o                         
   5  39   1       4771.19       4324.24       173.23 o                         
   7  39   1        462.52        448.37        85.85 o                         
   9  39   1       1822.48       2100.82       170.86 o                         
  11  39   1       3607.11       3575.54       262.23 o                         
  13  39   1        457.68        543.69       192.06 o                         
   1  41   1         62.11         60.17        52.93 o                         
   3  41   1       5572.32       5992.26       200.83 o                         
   5  41   1       3428.36       3654.06       150.15 o                         
   7  41   1       5150.87       4878.35       299.77 o                         
   9  41   1        757.65        758.20       184.18 o                         
  11  41   1         24.41         15.72       112.10 o                         
  13  41   1       1528.11       1498.18       243.69 o                         
   1  43   1       1235.05       1294.75       112.07 o                         
   3  43   1       1859.22       1931.08       112.33 o                         
   5  43   1       1291.04       1119.29       171.12 o                         
   7  43   1       1348.99       1320.44       121.98 o                         
   9  43   1        965.65        820.19       121.69 o                         
  11  43   1       1524.96       1570.93       288.47 o                         
  13  43   1        121.86         14.92       157.88 o                         
   1  45   1       1841.61       2193.79       139.87 o                         
   3  45   1       2904.20       3196.22       161.44 o                         
   5  45   1        905.71        972.75       119.19 o                         
   7  45   1       2381.33       2509.48       307.67 o                         
   9  45   1        909.45       1042.39       175.26 o                         
  11  45   1       2343.39       2453.38       260.10 o                         
  13  45   1       1499.18       1659.79       270.57 o                         
   1  47   1       3586.57       4069.24       187.18 o                         
   3  47   1       6439.77       7014.15       443.11 o                         
   5  47   1       4262.72       3929.53       261.35 o                         
   7  47   1       3588.26       3566.70       293.52 o                         
   9  47   1        515.37        459.96       115.92 o                         
  11  47   1        107.34         56.62       106.63 o                         
  13  47   1        701.89        759.03       154.50 o                         
   1  49   1       2853.23       3559.14       235.19 o                         
   3  49   1       2482.98       2426.51       184.28 o                         
   5  49   1       2853.84       2674.04       282.12 o                         
   7  49   1       4410.46       4139.02       311.46 o                         
   9  49   1       1983.30       2067.88       363.16 o                         
  11  49   1        133.82         86.88       109.52 o                         
   1  51   1       3448.41       3664.56       181.94 o                         
   3  51   1       2530.27       2410.83       214.30 o                         
   5  51   1       2751.28       3107.62       245.28 o                         
   7  51   1       5980.48       5939.85       502.29 o                         
   9  51   1        915.16        804.49       171.93 o                         
  11  51   1       1726.67       1635.40       203.69 o                         
   1  53   1       3907.14       3934.41       241.24 o                         
   3  53   1      15813.54      17454.75      1304.93 o                         
   5  53   1       8283.02       8471.58       380.51 o                         
   7  53   1       5457.96       5322.56       371.72 o                         
   9  53   1        287.39        240.85       107.34 o                         
  11  53   1       3881.14       3915.94       585.90 o                         
   1  55   1        385.48        206.16       111.11 o                         
   3  55   1       8328.43       8480.92       469.65 o                         
   5  55   1       3544.02       3090.04       223.06 o                         
   7  55   1       5428.83       5360.91       360.79 o                         
   9  55   1       2334.24       2639.75       500.13 o                         
  11  55   1       2273.93       3143.75       366.77 o                         
   1  57   1        150.32        231.76       119.71 o                         
   3  57   1       4774.89       4672.15       244.42 o                         
   5  57   1       3160.75       3455.21       272.15 o                         
   7  57   1       1405.56       1755.02       345.50 o                         
   9  57   1       1085.56       1326.20       286.89 o                         
   1  59   1         93.54        -27.89       239.74 o                         
   3  59   1         66.04        108.67        95.64 o                         
   5  59   1       1697.83       1230.80       290.57 o                         
   7  59   1         66.39        -56.48       395.07 o                         
   9  59   1         62.54        114.71       398.59 o                         
   1  61   1        902.12       1023.98       267.18 o                         
   3  61   1        280.55        123.34       137.37 o                         
   5  61   1       2938.94       2312.34       371.62 o                         
   7  61   1        530.24        481.34       269.98 o                         
   9  61   1       1586.19       1524.12       292.39 o                         
   1  63   1       1197.12       1574.90       330.45 o                         
   3  63   1        281.44        304.43       106.35 o                         
   5  63   1        308.55        288.02       261.79 o                         
   7  63   1       1390.97       1102.83       301.71 o                         
   1  65   1        980.77       1313.49       277.95 o                         
   3  65   1       3203.58       3558.16       603.53 o                         
   5  65   1       1395.44        945.67       362.42 o                         
   7  65   1        449.33        451.15       456.64 o                         
   1  67   1        482.93        476.26       295.41 o                         
   3  67   1       2302.26       3083.63       416.02 o                         
   5  67   1       2430.83       2502.10       497.97 o                         
   1  69   1        190.81        435.58       299.98 o                         
   3  69   1        165.24        197.46       291.94 o                         
   2   0   2     325889.22     312195.84     11535.04 o                         
   6   0   2      98820.06     100778.60      3256.39 o                         
  10   0   2      12661.44      12227.39       564.53 o                         
  14   0   2       3413.90       3823.84       441.06 o                         
   0   2   2      14716.23      13531.50       640.00 o                         
   2   2   2     145472.09     139754.44      3107.03 o                         
   4   2   2      32924.34      31960.44       792.12 o                         
   6   2   2       3727.56       3963.18       135.59 o                         
   8   2   2       7817.51       8220.00       339.45 o                         
  10   2   2       4824.45       5178.18       219.91 o                         
  12   2   2       6657.64       6711.55       326.35 o                         
  14   2   2       4221.27       4044.37       475.88 o                         
  16   2   2        208.31        214.64       140.76 o                         
   2   4   2     109706.64     106809.47      2541.37 o                         
   4   4   2      40503.92      42779.35      1114.97 o                         
   6   4   2      20149.62      20614.09       540.64 o                         
   8   4   2       8742.24       8223.67       336.14 o                         
  10   4   2       5742.92       5600.72       233.66 o                         
  12   4   2      14955.76      14060.52       471.52 o                         
  14   4   2       2362.17       2095.02       342.40 o                         
  16   4   2       1607.03       1724.98       263.25 o                         
   0   6   2      62851.25      59957.47      2773.30 o                         
   2   6   2     208362.86     207706.94      6404.15 o                         
   4   6   2       4002.25       3774.95       136.24 o                         
   6   6   2      11607.34      13072.61       335.11 o                         
   8   6   2       2753.33       2808.30       158.32 o                         
  10   6   2        179.04        314.05        89.49 o                         
  12   6   2      16848.68      16070.48       519.51 o                         
  14   6   2       2380.43       1677.17       307.58 o                         
  16   6   2        311.85        317.61       152.40 o                         
   2   8   2        208.59        172.12        49.47 o                         
   4   8   2       5413.41       4585.46       157.61 o                         
   6   8   2      36992.84      39254.59       908.75 o                         
   8   8   2      16747.63      17136.53       637.21 o                         
  10   8   2       3039.47       2960.73       172.19 o                         
  12   8   2        204.83        149.56        89.95 o                         
  14   8   2       4673.09       4680.54       321.62 o                         
  16   8   2       4062.70       3911.15       298.12 o                         
   0  10   2     519507.88     486397.19     21486.47 o                         
   2  10   2      13017.06      12828.29       334.15 o                         
   4  10   2       1863.33       2056.07        91.95 o                         
   6  10   2      10251.60      10501.68       302.48 o                         
   8  10   2       2158.90       2110.21       217.79 o                         
  10  10   2      18557.24      18393.56       569.95 o                         
  12  10   2        137.23         54.91        93.01 o                         
  14  10   2       5134.81       5153.98       332.52 o                         
  16  10   2       1831.35       2065.02       233.10 o                         
   2  12   2      15876.62      15877.52       399.06 o                         
   4  12   2      27215.04      26838.10       715.28 o                         
   6  12   2       5619.32       5977.57       198.26 o                         
   8  12   2       2768.90       2642.36       152.68 o                         
  10  12   2       4662.21       4405.32       209.85 o                         
  12  12   2      16405.67      15585.78       597.56 o                         
  14  12   2        151.57        136.51       167.47 o                         
  16  12   2        344.33        363.60       165.40 o                         
   0  14   2     228393.78     215844.28      6795.10 o                         
   2  14   2      43887.43      45191.99      1280.17 o                         
   4  14   2      10343.50       9895.53       330.58 o                         
   6  14   2      59782.08      63260.17      1673.84 o                         
   8  14   2       2922.67       3313.88       205.14 o                         
  10  14   2       9386.34       9762.70       343.44 o                         
  12  14   2       2707.68       2575.81       213.42 o                         
  14  14   2       7009.82       6262.91       368.41 o                         
  16  14   2       2779.76       3198.05       459.24 o                         
   2  16   2       5813.65       5076.15       232.03 o                         
   4  16   2       9613.41       9034.87       254.41 o                         
   6  16   2       3766.18       3913.88       165.82 o                         
   8  16   2      21605.90      20847.74       725.67 o                         
  10  16   2        516.40        511.54        94.76 o                         
  12  16   2       4331.72       4436.83       299.33 o                         
  14  16   2        247.29        267.29       141.93 o                         
  16  16   2        412.84        447.92       176.44 o                         
   0  18   2      37969.86      34273.57      1583.21 o                         
   2  18   2      22495.99      23056.31       632.38 o                         
   4  18   2       4661.52       4459.65       152.75 o                         
   6  18   2      19876.51      20790.46       581.51 o                         
   8  18   2       3625.19       3497.00       169.53 o                         
  10  18   2        698.07        713.14       118.90 o                         
  12  18   2      10240.71      10625.71       473.18 o                         
  14  18   2       1400.52       1442.63       256.41 o                         
  16  18   2        977.48       1142.35       206.26 o                         
   2  20   2      23287.21      23236.51       627.10 o                         
   4  20   2       6766.68       6741.92       283.31 o                         
   6  20   2       7381.59       7801.54       294.29 o                         
   8  20   2       3432.56       3275.32       181.63 o                         
  10  20   2        218.13        204.80        84.65 o                         
  12  20   2      14458.92      13911.28       576.72 o                         
  14  20   2        606.97        637.41       165.67 o                         
  16  20   2        732.29        710.84       191.85 o                         
   0  22   2      72648.16      75891.84      2759.24 o                         
   2  22   2       3374.97       3282.08       136.25 o                         
   4  22   2      15319.92      16532.92       497.79 o                         
   6  22   2       1143.74       1495.39       103.66 o                         
   8  22   2       8302.98       7996.45       310.09 o                         
  10  22   2       1121.73       1071.46       124.69 o                         
  12  22   2      15433.69      16103.68       749.81 o                         
  14  22   2       1312.20       1813.49       246.92 o                         
  16  22   2        174.78         26.30       150.54 o                         
   2  24   2       4758.03       5483.24       190.94 o                         
   4  24   2       9864.28      10437.76       289.77 o                         
   6  24   2      11923.87      11373.21       376.74 o                         
   8  24   2       6804.34       6567.74       244.75 o                         
  10  24   2       1065.89       1230.29       146.94 o                         
  12  24   2       1394.19       1509.29       184.01 o                         
  14  24   2       3536.31       3333.39       542.21 o                         
  16  24   2        666.32        662.47       184.67 o                         
   0  26   2      27261.41      30009.33      1145.14 o                         
   2  26   2      19886.17      20314.46       672.47 o                         
   4  26   2      16073.71      16104.12       464.02 o                         
   6  26   2      25456.33      24981.11       857.90 o                         
   8  26   2       4152.31       4539.79       196.07 o                         
  10  26   2       6493.95       6636.48       308.32 o                         
  12  26   2       7025.98       6687.51       411.20 o                         
  14  26   2       1611.94       2069.73       251.27 o                         
  16  26   2        480.00        650.22       219.32 o                         
   2  28   2      18020.43      18236.66       470.42 o                         
   4  28   2       2681.67       2878.17       162.00 o                         
   6  28   2      10420.99      10232.76       352.68 o                         
   8  28   2       1388.91       1340.96       141.54 o                         
  10  28   2       1392.46       1637.46       150.04 o                         
  12  28   2        653.61        576.05       139.45 o                         
  14  28   2       2565.08       2558.58       270.25 o                         
  16  28   2       2463.76       3326.54       338.66 o                         
   0  30   2      62518.65      66269.99      2091.11 o                         
   2  30   2       2919.04       3007.18       139.49 o                         
   4  30   2      14379.86      15124.11       717.69 o                         
   6  30   2       2940.37       2865.67       238.46 o                         
   8  30   2      11511.67      11459.13       379.26 o                         
  10  30   2       2711.21       2862.14       182.30 o                         
  12  30   2       1179.28       1047.55       140.13 o                         
  14  30   2       1145.58       1572.05       232.96 o                         
  16  30   2        251.97        307.03       316.32 o                         
   2  32   2       3578.66       3428.21       173.51 o                         
   4  32   2       1073.70       1225.57       126.47 o                         
   6  32   2      14027.66      14009.15       393.61 o                         
   8  32   2       6756.26       6650.06       281.60 o                         
  10  32   2       2589.78       2714.22       194.30 o                         
  12  32   2       1103.16       1001.27       140.74 o                         
  14  32   2       1185.60       1029.63       208.35 o                         
   0  34   2       5131.76       6402.15      1006.89 o                         
   2  34   2       5436.98       6026.84       261.70 o                         
   4  34   2       1441.51       1700.22       111.16 o                         
   6  34   2       4112.73       4029.89       168.18 o                         
   8  34   2        991.09        957.66       101.31 o                         
  10  34   2       7836.03       7744.64       375.31 o                         
  12  34   2       1070.20       1194.42       168.88 o                         
  14  34   2       3714.62       4087.43       352.36 o                         
   2  36   2        342.83        342.85        81.31 o                         
   4  36   2      18678.85      18907.59       601.59 o                         
   6  36   2       8469.92       8299.07       367.54 o                         
   8  36   2       5622.22       5460.26       248.96 o                         
  10  36   2      10188.45       9434.55       434.98 o                         
  12  36   2       4475.85       4809.67       291.51 o                         
  14  36   2        462.93        329.76       144.71 o                         
   0  38   2       2149.59       2045.34       134.49 o                         
   2  38   2       2684.49       3029.99       147.12 o                         
   4  38   2       4338.04       4154.89       214.41 o                         
   6  38   2       3619.02       3702.76       167.21 o                         
   8  38   2       4008.60       3750.05       190.84 o                         
  10  38   2        109.86        128.12        88.29 o                         
  12  38   2        148.78        143.66       125.74 o                         
  14  38   2       1923.31       2035.19       285.04 o                         
   2  40   2      10123.72      10894.81       325.38 o                         
   4  40   2       3193.36       3126.59       186.27 o                         
   6  40   2       2717.51       2947.35       208.97 o                         
   8  40   2       4079.68       3852.70       186.90 o                         
  10  40   2       1394.30       1747.21       242.68 o                         
  12  40   2        539.67        404.13       128.44 o                         
  14  40   2       1130.15       1030.53       187.63 o                         
   0  42   2       8083.83       9174.39       359.06 o                         
   2  42   2       6971.45       7457.08       251.63 o                         
   4  42   2       3516.22       3440.69       266.77 o                         
   6  42   2       7441.82       7292.62       390.82 o                         
   8  42   2       3232.31       3393.57       224.99 o                         
  10  42   2       1771.75       1901.01       208.55 o                         
  12  42   2        342.53        304.99       153.02 o                         
  14  42   2        362.78        578.23       157.50 o                         
   2  44   2         16.20         65.67        72.20 o                         
   4  44   2       6770.19       6539.51       391.18 o                         
   6  44   2       3951.47       3868.85       262.09 o                         
   8  44   2       4770.93       4214.83       234.95 o                         
  10  44   2       5306.93       5280.16       297.06 o                         
  12  44   2        891.09        666.25       137.80 o                         
   0  46   2      19504.26      18598.34      1196.81 o                         
   2  46   2      31485.31      33945.09       982.18 o                         
   4  46   2      14700.24      14551.27       596.24 o                         
   6  46   2       5259.75       4830.33       331.71 o                         
   8  46   2       2038.24       1781.19       139.76 o                         
  10  46   2       7371.94       7430.86       515.22 o                         
  12  46   2        561.02        323.98       124.18 o                         
   2  48   2      21167.11      23039.68      1328.02 o                         
   4  48   2       6731.17       7325.19       365.73 o                         
   6  48   2      19682.22      17837.59      1162.57 o                         
   8  48   2       1033.96       1096.09       185.14 o                         
  10  48   2        744.08        569.85       134.95 o                         
  12  48   2       2012.09       1639.27       256.41 o                         
   0  50   2       8555.31       8763.58       431.83 o                         
   2  50   2      10439.68      11671.04       475.00 o                         
   4  50   2       1942.52       1423.40       248.72 o                         
   6  50   2        245.41         83.50       144.67 o                         
   8  50   2       4204.13       4529.96       560.03 o                         
  10  50   2        768.17        779.46       149.94 o                         
  12  50   2       2301.17       2284.14       412.29 o                         
   2  52   2        455.75        433.27       118.54 o                         
   4  52   2       4665.59       4663.61       557.12 o                         
   6  52   2      12330.43      12348.84      1026.11 o                         
   8  52   2       5095.90       5258.51       654.13 o                         
  10  52   2       1230.16       1458.88       321.97 o                         
   0  54   2        202.96        156.27       103.19 o                         
   2  54   2       6684.47       6761.10       353.52 o                         
   4  54   2       1120.87       1162.88       528.11 o                         
   6  54   2       1480.22        864.70       284.37 o                         
   8  54   2       1114.15       1384.47       494.57 o                         
  10  54   2        919.05        915.97       244.23 o                         
   2  56   2       2883.77       2955.89       485.64 o                         
   4  56   2       2080.52       2768.82       638.08 o                         
   6  56   2       4535.67       4365.88      1102.64 o                         
   8  56   2       3132.68       3757.86       402.69 o                         
  10  56   2        352.36        138.85       202.14 o                         
   0  58   2       3092.56       3388.59       713.81 o                         
   2  58   2       1737.31       2483.03       425.05 o                         
   4  58   2        723.35        576.46       414.22 o                         
   6  58   2       1568.54       1575.53       296.73 o                         
   8  58   2       1209.96       1295.77       278.28 o                         
   2  60   2        730.81        845.80       286.65 o                         
   4  60   2       4295.78       4607.08      1491.47 o                         
   6  60   2         36.06         69.82       235.66 o                         
   8  60   2          2.65         89.31       216.43 o                         
   0  62   2        859.63       1124.14       401.15 o                         
   2  62   2          3.05        220.80       271.64 o                         
   4  62   2         13.79        -87.43       241.16 o                         
   6  62   2        483.70        263.98       251.94 o                         
   8  62   2       1078.16       1335.61       697.81 o                         
   2  64   2        785.27        787.77       305.46 o                         
   4  64   2       1327.71       2019.01       359.82 o                         
   6  64   2         42.30        -58.99       244.60 o                         
   0  66   2        656.64       1169.35       401.59 o                         
   2  66   2        724.24        228.67       325.82 o                         
   4  66   2       1754.43       2000.04       538.07 o                         
   6  66   2        317.14        339.13       285.58 o                         
   2  68   2         85.27         52.57       301.59 o                         
   4  68   2        419.83        209.59       323.20 o                         
   0  70   2        462.39        273.87       371.42 o                         
   1   1   3     268433.19     256946.95      8406.00 o                         
   3   1   3       4216.37       4125.87       135.62 o                         
   5   1   3      10446.65      10271.91       310.59 o                         
   7   1   3       2499.58       2886.84       188.46 o                         
   9   1   3      12947.09      13692.22       523.42 o                         
  11   1   3       1081.15        979.27       138.40 o                         
  13   1   3       2953.78       2992.73       253.39 o                         
  15   1   3        939.86        881.49       181.31 o                         
  17   1   3        452.20        490.41       199.56 o                         
   1   3   3     121945.27     118407.47      3800.81 o                         
   3   3   3      11725.66      11116.19       316.41 o                         
   5   3   3      11800.10      12305.37       337.72 o                         
   7   3   3       2835.51       3169.68       156.99 o                         
   9   3   3       1846.80       1935.20       187.31 o                         
  11   3   3       2925.10       2870.95       209.02 o                         
  13   3   3       2087.00       2140.40       210.02 o                         
  15   3   3       1511.67       1300.75       210.59 o                         
  17   3   3        178.66         79.71       172.82 o                         
   1   5   3     141450.28     142226.20      4068.89 o                         
   3   5   3       7455.85       7431.91       258.97 o                         
   5   5   3       3811.34       3893.49       148.13 o                         
   7   5   3       1337.69       1411.02       114.83 o                         
   9   5   3       2445.94       2172.98       156.21 o                         
  11   5   3       7328.32       6768.49       276.98 o                         
  13   5   3      15404.55      14703.16       567.14 o                         
  15   5   3        322.38        346.36       171.92 o                         
  17   5   3       3012.78       3589.42       315.06 o                         
   1   7   3      29025.27      27560.16       680.89 o                         
   3   7   3      18791.95      17847.65       611.27 o                         
   5   7   3       6582.62       6880.73       214.11 o                         
   7   7   3        839.08       1508.07       162.99 o                         
   9   7   3        623.00        757.28       109.16 o                         
  11   7   3       9150.79       8938.53       333.95 o                         
  13   7   3       1158.77       1174.63       149.73 o                         
  15   7   3       2163.55       2079.75       316.67 o                         
  17   7   3        785.08        702.86       205.41 o                         
   1   9   3     206333.19     204944.39      6365.71 o                         
   3   9   3      40141.74      41717.08      1114.60 o                         
   5   9   3       1292.33       1472.64       111.37 o                         
   7   9   3       4732.02       5031.71       201.17 o                         
   9   9   3       1339.46       1495.84       134.91 o                         
  11   9   3        615.93        745.46       110.90 o                         
  13   9   3       2063.43       1684.97       163.87 o                         
  15   9   3       3294.65       3498.52       478.54 o                         
  17   9   3        328.85        142.81       214.11 o                         
   1  11   3      60290.05      59622.61      1861.50 o                         
   3  11   3       9499.25       9448.06       350.20 o                         
   5  11   3       1238.30       1237.80        90.86 o                         
   7  11   3      11250.20      11869.47       376.04 o                         
   9  11   3         47.60         57.82        69.05 o                         
  11  11   3       8901.93       8743.01       331.13 o                         
  13  11   3        225.48        191.09       109.74 o                         
  15  11   3        480.67        517.25       166.73 o                         
  17  11   3        634.50        612.08       239.93 o                         
   1  13   3      27252.40      27257.00       903.92 o                         
   3  13   3       8820.61       8813.60       271.33 o                         
   5  13   3      15376.06      16111.03       503.15 o                         
   7  13   3      24360.83      26044.55       726.32 o                         
   9  13   3       4065.87       3735.85       219.80 o                         
  11  13   3      12148.68      11831.79       405.38 o                         
  13  13   3        880.97        829.61       136.54 o                         
  15  13   3       2047.15       1902.00       283.13 o                         
  17  13   3        673.36        888.06       213.99 o                         
   1  15   3      25681.35      24531.74       660.21 o                         
   3  15   3      17850.54      17525.53       520.33 o                         
   5  15   3       1624.92       1577.29       110.67 o                         
   7  15   3       1950.60       1850.12       131.73 o                         
   9  15   3       4667.07       4632.78       221.51 o                         
  11  15   3       1516.47       1503.70       153.32 o                         
  13  15   3       6699.20       6505.02       299.16 o                         
  15  15   3       3329.90       3305.35       280.75 o                         
  17  15   3         52.86         58.42       175.10 o                         
   1  17   3      33391.37      33609.32       857.38 o                         
   3  17   3      11982.07      12402.04       376.99 o                         
   5  17   3       3544.53       3665.12       227.96 o                         
   7  17   3      19842.24      20817.62       984.86 o                         
   9  17   3        909.44        985.72       115.24 o                         
  11  17   3       1178.31       1036.59       147.73 o                         
  13  17   3       4759.73       4508.49       435.49 o                         
  15  17   3       1181.86       1319.93       217.42 o                         
   1  19   3       9024.69      10803.26       393.63 o                         
   3  19   3      20815.09      22913.58       581.63 o                         
   5  19   3       1864.74       2016.08       137.89 o                         
   7  19   3       2122.10       2290.30       172.77 o                         
   9  19   3       7893.98       8264.61       330.82 o                         
  11  19   3       3899.74       3546.46       248.42 o                         
  13  19   3       2687.27       2536.78       229.99 o                         
  15  19   3        739.71       1209.65       297.96 o                         
   1  21   3      20985.28      21090.01       538.97 o                         
   3  21   3      40214.47      42716.46      1026.42 o                         
   5  21   3        641.63        686.66        78.90 o                         
   7  21   3       3397.87       3155.21       175.98 o                         
   9  21   3       8215.33       7763.61       314.76 o                         
  11  21   3        629.49        487.81       140.61 o                         
  13  21   3       1513.21       1604.00       180.58 o                         
  15  21   3        422.37        533.96       185.85 o                         
   1  23   3      36024.32      36675.55       877.13 o                         
   3  23   3      58108.80      58502.61      1497.75 o                         
   5  23   3       1085.35       1389.67       155.54 o                         
   7  23   3       3685.42       3495.83       160.24 o                         
   9  23   3        525.11        441.50       137.86 o                         
  11  23   3      10104.86       9621.80       454.79 o                         
  13  23   3        966.26        822.27       170.36 o                         
  15  23   3       1624.69       1723.30       239.39 o                         
   1  25   3      31626.66      32085.69       782.82 o                         
   3  25   3       5106.69       5016.59       169.16 o                         
   5  25   3      29436.59      28824.08      1184.19 o                         
   7  25   3      11692.21      11858.14       427.10 o                         
   9  25   3      18110.38      17666.18       600.35 o                         
  11  25   3       8922.55       8636.25       440.26 o                         
  13  25   3        206.05         39.84       181.15 o                         
  15  25   3       1170.00       1230.28       232.27 o                         
   1  27   3      14016.62      13973.34       426.36 o                         
   3  27   3       3150.62       3011.23       134.17 o                         
   5  27   3      13626.03      13853.02       464.09 o                         
   7  27   3        749.00        658.10        84.53 o                         
   9  27   3       7079.70       7098.57       271.53 o                         
  11  27   3       1147.12       1051.93       146.82 o                         
  13  27   3       2298.51       2124.06       239.16 o                         
  15  27   3       4471.59       4100.39       353.68 o                         
   1  29   3       4774.60       5123.43       183.37 o                         
   3  29   3       8899.75       9492.60       299.87 o                         
   5  29   3       1038.00       1202.28       161.84 o                         
   7  29   3       1237.33       1238.77       106.96 o                         
   9  29   3        140.80        297.31       174.82 o                         
  11  29   3       9362.60       9055.32       399.99 o                         
  13  29   3       1161.54       1359.60       212.44 o                         
  15  29   3       3171.79       3655.54       882.11 o                         
   1  31   3       7090.47       7864.33       252.61 o                         
   3  31   3       6363.16       6585.74       236.18 o                         
   5  31   3       4895.37       4761.15       259.13 o                         
   7  31   3      10594.99      10574.53       373.75 o                         
   9  31   3      23560.59      24396.41       819.51 o                         
  11  31   3       4974.51       4963.58       250.03 o                         
  13  31   3       1901.64       1694.01       185.76 o                         
  15  31   3       1673.13       1958.54       219.62 o                         
   1  33   3      13865.82      14172.35       447.86 o                         
   3  33   3        610.11        661.15        95.12 o                         
   5  33   3       3334.07       3419.27       215.24 o                         
   7  33   3       2306.96       2218.50       134.81 o                         
   9  33   3      15676.78      15713.68       534.29 o                         
  11  33   3        310.67        391.60       108.75 o                         
  13  33   3         26.43         15.72       149.23 o                         
  15  33   3       6163.18       6958.26       482.31 o                         
   1  35   3       6574.36       6800.11       223.04 o                         
   3  35   3       4082.50       4487.60       214.03 o                         
   5  35   3       9429.50       8967.70       380.37 o                         
   7  35   3       4398.48       4427.31       198.32 o                         
   9  35   3      15715.06      15704.41       696.84 o                         
  11  35   3        338.18        195.59       182.45 o                         
  13  35   3       1044.55       1195.67       172.92 o                         
  15  35   3       1228.75       1722.94       237.89 o                         
   1  37   3        673.63        723.61        82.11 o                         
   3  37   3       1652.66       1771.11       125.10 o                         
   5  37   3       2915.23       2944.02       226.90 o                         
   7  37   3      13228.12      13362.51       670.61 o                         
   9  37   3       4423.77       4492.66       229.00 o                         
  11  37   3       3556.72       3349.03       273.56 o                         
  13  37   3       2403.57       1858.17       240.02 o                         
   1  39   3       4461.43       4405.31       189.89 o                         
   3  39   3       1518.97       1363.77       111.87 o                         
   5  39   3       1140.07        777.27       156.43 o                         
   7  39   3       8741.97       9496.08       695.42 o                         
   9  39   3       2659.66       2672.88       179.26 o                         
  11  39   3       5340.25       5368.45       310.55 o                         
  13  39   3        582.66        384.75       140.26 o                         
   1  41   3       2604.95       2768.87       172.44 o                         
   3  41   3       3041.24       3046.11       159.88 o                         
   5  41   3       2619.82       2255.95       156.20 o                         
   7  41   3       6482.92       6229.72       306.60 o                         
   9  41   3       1080.75        938.41       120.12 o                         
  11  41   3        531.87        743.99       134.57 o                         
  13  41   3       1263.15       1096.43       163.02 o                         
   1  43   3       9412.72      10363.66       337.75 o                         
   3  43   3       1637.18       1591.29       122.72 o                         
   5  43   3       7430.67       7366.20       341.72 o                         
   7  43   3      24597.81      24210.93      1222.36 o                         
   9  43   3       1647.86       1503.28       198.72 o                         
  11  43   3       3919.64       3963.56       250.03 o                         
  13  43   3       2422.04       2673.64       300.97 o                         
   1  45   3         56.52         62.55        64.80 o                         
   3  45   3       2532.34       2555.52       194.49 o                         
   5  45   3        576.09        577.12       105.04 o                         
   7  45   3      13397.07      13870.47       883.13 o                         
   9  45   3       4515.35       4237.75      1784.25 o                         
  11  45   3       2221.03       1905.11       707.72 o                         
  13  45   3       1986.30       2104.51       293.14 o                         
   1  47   3      11804.39      12053.52       524.15 o                         
   3  47   3       6978.20       7045.52       264.95 o                         
   5  47   3       6384.51       6661.74       309.32 o                         
   7  47   3       2222.46       1837.55       254.41 o                         
   9  47   3        556.09        563.39       370.31 o                         
  11  47   3        581.84        871.48       342.40 o                         
   1  49   3       1757.06       1680.26       126.77 o                         
   3  49   3       1072.91       1127.38       120.18 o                         
   5  49   3       1386.42       1383.77       143.23 o                         
   7  49   3       1157.31        790.08       299.76 o                         
   9  49   3       1588.65       1166.93       283.04 o                         
  11  49   3        318.96        394.97       213.98 o                         
   1  51   3       5123.04       5532.48       253.00 o                         
   3  51   3      16220.47      16834.03       588.10 o                         
   5  51   3       2054.18       1690.35       274.36 o                         
   7  51   3       2598.16       2172.50       350.52 o                         
   9  51   3       1589.95       2087.35       579.05 o                         
  11  51   3         60.38        140.15       172.75 o                         
   1  53   3       3980.26       4048.30       302.64 o                         
   3  53   3       7818.68       7958.21       503.80 o                         
   5  53   3       1965.17       2254.35       421.93 o                         
   7  53   3        300.86        278.56       380.03 o                         
   9  53   3        971.54       1150.26       357.29 o                         
  11  53   3       1323.53       1215.80       243.14 o                         
   1  55   3         86.77        125.79        86.27 o                         
   3  55   3       2181.46       2072.90       347.18 o                         
   5  55   3        485.52        217.19       219.22 o                         
   7  55   3        483.19        342.93       204.65 o                         
   9  55   3       1400.18       1751.31       731.22 o                         
   1  57   3       2111.36       2411.16       300.19 o                         
   3  57   3       1263.37       1736.24       358.62 o                         
   5  57   3        146.47        -23.21       562.93 o                         
   7  57   3       1314.84       1442.55       486.38 o                         
   9  57   3        882.56        845.97       353.97 o                         
   1  59   3       3734.06       4077.06       364.29 o                         
   3  59   3       1078.32       1118.55       312.05 o                         
   5  59   3       3876.95       4561.45       701.85 o                         
   7  59   3        881.98       1021.39       330.79 o                         
   9  59   3        237.14        188.41       227.90 o                         
   1  61   3       4161.96       4257.20       512.93 o                         
   3  61   3         43.04         52.23       376.78 o                         
   5  61   3       2932.74       3515.10      1015.30 o                         
   7  61   3        922.48        822.49       277.58 o                         
   1  63   3        199.16        295.97       562.93 o                         
   3  63   3        837.28       1068.84       370.80 o                         
   5  63   3       3844.90       4691.15       519.61 o                         
   7  63   3        888.56        968.41       300.33 o                         
   1  65   3        901.97        808.28       310.10 o                         
   3  65   3        542.48        708.13       305.88 o                         
   5  65   3        501.09        163.21       262.91 o                         
   1  67   3       1291.12       1310.04       504.89 o                         
   3  67   3       1036.83       1214.64       328.24 o                         
   4   0   4      78842.70      80158.59      5506.82 o                         
   8   0   4       7893.03       7936.51       410.17 o                         
  12   0   4        693.33        725.11       187.87 o                         
  16   0   4        411.02        382.67       267.64 o                         
   2   2   4        894.05       1035.04        85.86 o                         
   4   2   4       5307.79       5027.83       220.39 o                         
   6   2   4       2520.43       2930.48       176.79 o                         
   8   2   4       5522.36       5837.06       265.73 o                         
  10   2   4       4694.96       4593.65       251.83 o                         
  12   2   4       1915.63       1975.18       176.98 o                         
  14   2   4       1529.82       1749.49       214.10 o                         
  16   2   4        396.36        548.43       196.77 o                         
   0   4   4      42652.14      39030.04      1778.44 o                         
   2   4   4       3581.25       3212.47       164.08 o                         
   4   4   4       6352.01       5808.58       292.34 o                         
   6   4   4       3962.95       4001.41       198.74 o                         
   8   4   4      11265.25      11832.11       382.79 o                         
  10   4   4       4911.85       5101.27       366.81 o                         
  12   4   4       1418.64       1609.61       220.16 o                         
  14   4   4       6773.23       6551.62       360.38 o                         
  16   4   4        388.30        198.00       177.42 o                         
   2   6   4       4108.07       4103.38       275.87 o                         
   4   6   4       4587.09       4185.20       198.89 o                         
   6   6   4      29241.61      29797.26       903.01 o                         
   8   6   4       1462.26       1704.45       136.51 o                         
  10   6   4        581.18        552.99       120.51 o                         
  12   6   4        751.20        692.87       130.64 o                         
  14   6   4       2471.63       3197.50       474.02 o                         
  16   6   4        200.46        279.65       187.27 o                         
   0   8   4       4894.16       5921.11       259.16 o                         
   2   8   4      23193.42      23705.37       825.86 o                         
   4   8   4        170.10        103.89       107.73 o                         
   6   8   4       3051.56       3137.73       171.35 o                         
   8   8   4      12107.57      12807.84       412.76 o                         
  10   8   4       2032.64       1759.62       166.32 o                         
  12   8   4       4158.73       4090.13       230.41 o                         
  14   8   4      12678.85      13124.33       836.86 o                         
  16   8   4       1909.88       2175.14       393.19 o                         
   2  10   4      19713.12      17060.78       672.09 o                         
   4  10   4       5539.26       5648.15       240.93 o                         
   6  10   4      13574.49      12572.30       396.22 o                         
   8  10   4       8706.47       8441.87       304.92 o                         
  10  10   4      12393.62      11981.58       447.23 o                         
  12  10   4      13125.67      12902.87       456.77 o                         
  14  10   4       3170.87       3265.90       274.92 o                         
  16  10   4        220.81        199.46       209.11 o                         
   0  12   4       5934.12       6118.23       278.71 o                         
   2  12   4      46416.36      49754.95      1622.46 o                         
   4  12   4      18556.47      19311.52       558.34 o                         
   6  12   4       8436.43       8116.15       316.64 o                         
   8  12   4      18157.57      17927.57       542.21 o                         
  10  12   4       2310.02       2503.66       179.25 o                         
  12  12   4       2421.03       2432.37       252.70 o                         
  14  12   4       3905.87       4630.86       417.28 o                         
  16  12   4       1065.39       1037.24       313.74 o                         
   2  14   4      39776.43      40500.76       982.98 o                         
   4  14   4      13639.93      13384.46       453.64 o                         
   6  14   4      18145.44      17007.72       652.90 o                         
   8  14   4       8841.51       9045.93       312.12 o                         
  10  14   4       6455.32       6427.31       271.73 o                         
  12  14   4       6649.45       6521.91       296.43 o                         
  14  14   4       2059.72       2124.15       236.15 o                         
  16  14   4       2034.31       2090.79       266.86 o                         
   0  16   4      96396.88      93519.54      4233.50 o                         
   2  16   4     105154.34     106519.18      2735.98 o                         
   4  16   4       6097.73       6608.94       377.85 o                         
   6  16   4      18398.25      17451.42       619.40 o                         
   8  16   4       4338.86       3729.30       207.65 o                         
  10  16   4       8124.47       8562.69       325.86 o                         
  12  16   4      18322.00      16880.91       649.62 o                         
  14  16   4        691.72       1026.32       196.20 o                         
  16  16   4        139.64        127.33       176.06 o                         
   2  18   4      10555.31      10218.55       330.34 o                         
   4  18   4      23684.33      24804.86       742.17 o                         
   6  18   4        850.81       1037.96       168.40 o                         
   8  18   4      13053.28      12210.76       440.13 o                         
  10  18   4       2803.89       3262.43       299.34 o                         
  12  18   4      11598.50      10627.79       508.66 o                         
  14  18   4       2731.26       3134.94       271.82 o                         
  16  18   4        358.78        387.22       196.51 o                         
   0  20   4      22660.10      26508.28      1012.63 o                         
   2  20   4      17985.93      17617.18       459.08 o                         
   4  20   4      17115.60      17786.42       574.99 o                         
   6  20   4       3673.37       3627.99       218.35 o                         
   8  20   4       3515.28       3190.97       206.11 o                         
  10  20   4       1196.80       1309.54       216.77 o                         
  12  20   4       4367.12       4316.89       309.71 o                         
  14  20   4       3777.22       4112.65       407.54 o                         
  16  20   4        174.73         21.38       177.60 o                         
   2  22   4      16331.99      17827.89       533.80 o                         
   4  22   4       5117.38       5114.58       194.56 o                         
   6  22   4       9436.51       9095.76       333.05 o                         
   8  22   4        908.64       1053.48       229.08 o                         
  10  22   4       3927.03       3870.45       260.53 o                         
  12  22   4        538.94        384.37       141.40 o                         
  14  22   4       1327.56       1703.26       225.76 o                         
  16  22   4       2224.70       2501.44       286.50 o                         
   0  24   4     110917.23     115272.43      5167.32 o                         
   2  24   4      17663.95      19705.96       595.56 o                         
   4  24   4      13844.01      14298.20       457.85 o                         
   6  24   4      12437.71      12596.88       486.16 o                         
   8  24   4       1774.73       1828.94       133.28 o                         
  10  24   4       1629.03       1551.29       186.88 o                         
  12  24   4       6771.16       5981.17       323.98 o                         
  14  24   4       3651.09       3518.58       350.72 o                         
  16  24   4        225.29        441.06       417.84 o                         
   2  26   4       2092.85       2426.93       114.89 o                         
   4  26   4      10562.29      10623.50       747.10 o                         
   6  26   4      10491.10       9648.76       482.81 o                         
   8  26   4       2615.23       2771.45       204.17 o                         
  10  26   4       2987.91       2457.19       202.54 o                         
  12  26   4       2844.72       2972.51       267.38 o                         
  14  26   4       3143.47       3124.72       311.58 o                         
   0  28   4       7959.09       9327.17       784.47 o                         
   2  28   4       1428.92       1440.07       120.49 o                         
   4  28   4       8824.98       8906.32       276.72 o                         
   6  28   4        151.09         97.64        60.28 o                         
   8  28   4       3797.17       3814.32       190.69 o                         
  10  28   4       5592.58       5458.71       268.12 o                         
  12  28   4       8227.85       8921.02       522.56 o                         
  14  28   4        524.78        572.31       313.37 o                         
   2  30   4       2901.69       3024.55       162.71 o                         
   4  30   4        443.13        392.51        70.68 o                         
   6  30   4       8715.38       8147.57       334.26 o                         
   8  30   4       5765.93       5518.11       304.71 o                         
  10  30   4       5141.24       5239.05       265.74 o                         
  12  30   4       4483.32       4607.98       328.55 o                         
  14  30   4       1160.49       1024.87       202.19 o                         
   0  32   4      18162.49      18031.60      1735.21 o                         
   2  32   4       2562.32       3138.37       139.01 o                         
   4  32   4      22520.85      22486.90       629.72 o                         
   6  32   4      10543.94      10031.72       688.21 o                         
   8  32   4      10333.13       9900.48       411.49 o                         
  10  32   4       1075.79        944.44       139.06 o                         
  12  32   4       2805.06       2534.59       222.51 o                         
  14  32   4        183.59        201.81       141.42 o                         
   2  34   4       1134.21       1347.23       101.76 o                         
   4  34   4       1352.57       1338.54        98.35 o                         
   6  34   4       9617.65       9343.74       421.09 o                         
   8  34   4         84.83         79.04        79.28 o                         
  10  34   4       5956.43       5673.79       426.82 o                         
  12  34   4       2030.50       2217.24       203.80 o                         
  14  34   4        290.75        220.38       143.62 o                         
   0  36   4       8354.81       9558.67       462.97 o                         
   2  36   4       8335.97       8342.66       275.48 o                         
   4  36   4       5139.77       5460.56       199.37 o                         
   6  36   4       1827.54       1564.18       177.31 o                         
   8  36   4        202.85        224.42       108.09 o                         
  10  36   4        895.82        940.89       124.16 o                         
  12  36   4        269.00        317.28       132.86 o                         
  14  36   4        711.29       1013.93       259.19 o                         
   2  38   4       1125.25       1144.63        99.68 o                         
   4  38   4        398.74        373.92       101.16 o                         
   6  38   4       3664.19       3668.97       661.29 o                         
   8  38   4        140.03         42.12        96.73 o                         
  10  38   4       3086.96       2723.94       198.90 o                         
  12  38   4       2109.86       1976.46       252.05 o                         
  14  38   4        909.32        894.94       180.53 o                         
   0  40   4       4637.14       4721.66       496.13 o                         
   2  40   4         34.52          6.07        62.11 o                         
   4  40   4       4633.97       4206.78       204.22 o                         
   6  40   4       6504.89       6692.59       721.31 o                         
   8  40   4        140.81        113.96       105.40 o                         
  10  40   4       2055.85       1731.19       238.73 o                         
  12  40   4        533.69        519.17       185.48 o                         
   2  42   4       2414.03       2250.78       183.66 o                         
   4  42   4       1464.62       1533.66       176.40 o                         
   6  42   4       5576.98       5724.15       327.61 o                         
   8  42   4         48.64        -12.11       101.35 o                         
  10  42   4        261.79        327.90       162.53 o                         
  12  42   4       1060.60       1441.31       373.92 o                         
   0  44   4       7195.96       7474.16       940.15 o                         
   2  44   4         12.50        -46.49        85.54 o                         
   4  44   4       1506.52       1499.47       139.18 o                         
   6  44   4         54.23         81.63       113.47 o                         
   8  44   4       2266.91       2397.27       257.97 o                         
  10  44   4        427.61        609.07       200.19 o                         
  12  44   4        941.22       1076.09       242.67 o                         
   2  46   4       9279.36       9434.08       427.28 o                         
   4  46   4       6880.71       6964.53       532.91 o                         
   6  46   4       6800.87       6746.86       476.83 o                         
   8  46   4       1000.23       1293.24       231.94 o                         
  10  46   4        901.03        649.94       220.40 o                         
  12  46   4         19.74        -17.18       180.28 o                         
   0  48   4        121.87         57.21       132.30 o                         
   2  48   4       1510.50       1541.43       151.57 o                         
   4  48   4        976.90        783.86       159.84 o                         
   6  48   4        225.36        204.27       119.16 o                         
   8  48   4         25.82         78.99       162.59 o                         
  10  48   4        632.42        439.57       554.22 o                         
  12  48   4         10.36         50.68       200.25 o                         
   2  50   4         35.26         -1.87        71.68 o                         
   4  50   4        484.68        548.57       133.48 o                         
   6  50   4       3695.77       3500.86       433.95 o                         
   8  50   4        169.43        228.66       182.28 o                         
  10  50   4        687.51        397.40       388.43 o                         
   0  52   4       2824.12       3090.41       445.70 o                         
   2  52   4        334.04        279.83        80.78 o                         
   4  52   4        484.68        290.31       124.53 o                         
   6  52   4       1665.99       2049.19       415.97 o                         
   8  52   4       1804.77       1909.82       513.07 o                         
  10  52   4        690.36        704.25       214.76 o                         
   2  54   4       1020.94        939.96       232.70 o                         
   4  54   4       4885.21       5400.76       511.96 o                         
   6  54   4        426.39        506.31       238.76 o                         
   8  54   4        702.67        908.89       249.99 o                         
  10  54   4       2295.18       2999.53       559.13 o                         
   0  56   4       7776.80       8061.82       977.58 o                         
   2  56   4        871.00        787.32       290.03 o                         
   4  56   4       1856.38       1982.73       357.49 o                         
   6  56   4        800.83        605.84       239.46 o                         
   8  56   4        605.49        533.99       458.66 o                         
   2  58   4       3483.99       3526.36       397.52 o                         
   4  58   4       4615.70       4502.84       841.49 o                         
   6  58   4        692.78        645.48       269.24 o                         
   8  58   4        616.63        304.91       228.78 o                         
   0  60   4         86.25        162.43       344.51 o                         
   2  60   4       1767.79       1244.85       305.19 o                         
   4  60   4       1818.42       1918.06       326.55 o                         
   6  60   4       2110.01       1757.57       357.10 o                         
   2  62   4         74.09        178.85       270.30 o                         
   4  62   4       1149.85        957.89       399.50 o                         
   6  62   4        572.02        523.68       482.35 o                         
   0  64   4        317.54        297.26       361.79 o                         
   2  64   4       1920.77       1930.62       352.66 o                         
   4  64   4        202.99        177.95       432.57 o                         
   2  66   4       1480.44       1312.16       333.53 o                         
   1   1   5      23397.93      22632.96       889.64 o                         
   3   1   5      20228.67      23275.38      1110.09 o                         
   5   1   5      20594.57      19286.44       744.24 o                         
   7   1   5       9922.15      10685.58       459.93 o                         
   9   1   5       2594.61       3004.20       192.02 o                         
  11   1   5      13212.95      12307.35       486.77 o                         
  13   1   5       4781.23       4912.20       326.42 o                         
  15   1   5        232.92        378.22       186.77 o                         
   1   3   5      63681.81      73852.69      4247.78 o                         
   3   3   5      12814.34      13037.78       445.10 o                         
   5   3   5       6423.41       6520.49       442.74 o                         
   7   3   5      10070.31      10139.53       448.89 o                         
   9   3   5      22632.29      23077.85      1093.37 o                         
  11   3   5       2701.26       2780.19       230.37 o                         
  13   3   5       2153.70       2342.39       212.43 o                         
  15   3   5        580.81        811.94       207.92 o                         
   1   5   5       7853.58       8196.18       413.76 o                         
   3   5   5      28722.73      29722.51      1003.85 o                         
   5   5   5       1623.68       1835.42       144.27 o                         
   7   5   5      22006.04      22758.10       665.28 o                         
   9   5   5       3698.43       4118.82       216.87 o                         
  11   5   5       1487.62       1587.83       175.25 o                         
  13   5   5       7431.61       7293.51       354.12 o                         
  15   5   5        310.09        321.50       178.13 o                         
   1   7   5      55632.49      59342.79      1861.73 o                         
   3   7   5       8023.77       8331.59       306.88 o                         
   5   7   5      23048.34      22087.08       923.27 o                         
   7   7   5       7956.97       7570.59       283.01 o                         
   9   7   5       1171.70       1254.33       137.35 o                         
  11   7   5        270.01        268.63       119.93 o                         
  13   7   5       8832.25       8393.65       364.56 o                         
  15   7   5        689.76        854.39       254.33 o                         
   1   9   5      23968.81      23124.44       779.80 o                         
   3   9   5      13515.53      13849.05       456.28 o                         
   5   9   5      11887.60      11118.50       492.03 o                         
   7   9   5       2180.41       2391.34       156.41 o                         
   9   9   5       1998.69       2299.95       177.69 o                         
  11   9   5       5901.23       5031.36       290.98 o                         
  13   9   5       1232.64       1104.88       197.91 o                         
  15   9   5        857.08        823.73       214.47 o                         
   1  11   5     119689.91     116422.74      3309.31 o                         
   3  11   5       6896.80       7041.90       242.09 o                         
   5  11   5       1611.23       1675.53       175.52 o                         
   7  11   5        950.72       1012.90       111.12 o                         
   9  11   5       1669.64       1917.91       165.26 o                         
  11  11   5       1643.12       1431.91       188.67 o                         
  13  11   5       4050.67       3869.16       317.61 o                         
  15  11   5       1152.93       1290.29       234.99 o                         
   1  13   5       5064.36       5339.48       165.69 o                         
   3  13   5        484.61        327.74        84.82 o                         
   5  13   5       3894.01       3200.36       262.85 o                         
   7  13   5       5045.73       5108.87       273.36 o                         
   9  13   5        916.53        823.16       126.65 o                         
  11  13   5       1689.74       1607.62       207.05 o                         
  13  13   5        136.89        244.25       157.11 o                         
  15  13   5       1159.17       1368.33       265.72 o                         
   1  15   5      14948.87      16944.51       502.14 o                         
   3  15   5      20877.57      20583.27       712.40 o                         
   5  15   5       4382.32       4321.92       246.32 o                         
   7  15   5       3464.94       3351.13       293.85 o                         
   9  15   5       6443.26       6309.42       309.77 o                         
  11  15   5        865.23        825.19       158.22 o                         
  13  15   5       3153.46       3819.45       329.60 o                         
  15  15   5        623.59        591.26       201.00 o                         
   1  17   5      13542.49      13622.95       363.52 o                         
   3  17   5      13802.94      14543.08       533.89 o                         
   5  17   5       6763.88       6200.70       309.07 o                         
   7  17   5       2913.65       2887.83       258.66 o                         
   9  17   5       2372.42       2493.55       244.71 o                         
  11  17   5       2949.92       3145.48       243.10 o                         
  13  17   5       2798.64       2357.59       244.18 o                         
  15  17   5       1993.43       2581.10       332.38 o                         
   1  19   5      13889.45      13295.46       458.20 o                         
   3  19   5        772.75        801.51        89.11 o                         
   5  19   5        514.33        493.44        85.57 o                         
   7  19   5       3110.85       2828.45       228.72 o                         
   9  19   5       2290.06       2175.01       199.07 o                         
  11  19   5        630.20        524.21       155.00 o                         
  13  19   5       2445.83       2588.42       261.52 o                         
  15  19   5        513.89        392.19       204.52 o                         
   1  21   5       9827.73      10359.88       507.78 o                         
   3  21   5      18567.26      18467.71       529.30 o                         
   5  21   5       6782.55       6877.83       298.63 o                         
   7  21   5       8213.56       7283.85       277.65 o                         
   9  21   5       2105.33       2336.98       261.79 o                         
  11  21   5      10157.51       9467.79       436.08 o                         
  13  21   5       4704.40       4142.68       462.42 o                         
  15  21   5       1325.74       1916.74       418.81 o                         
   1  23   5      17280.30      17786.83       594.87 o                         
   3  23   5        839.58        942.65        93.91 o                         
   5  23   5        230.98        175.64        67.38 o                         
   7  23   5       2957.37       2766.21       174.06 o                         
   9  23   5       6902.85       6708.24       366.62 o                         
  11  23   5       3357.86       3243.24       381.14 o                         
  13  23   5       5445.96       5053.51       419.78 o                         
  15  23   5         20.90         73.69       305.20 o                         
   1  25   5      15607.15      15132.87       787.89 o                         
   3  25   5       3478.04       3538.75       162.21 o                         
   5  25   5      15477.95      13264.35       535.49 o                         
   7  25   5       4524.81       4264.84       216.46 o                         
   9  25   5          0.43        -20.95        76.35 o                         
  11  25   5       4841.29       4084.34       306.71 o                         
  13  25   5       8571.59       8963.88       704.59 o                         
  15  25   5        145.04        107.40       232.10 o                         
   1  27   5      11428.53      11081.17       375.69 o                         
   3  27   5        179.44        123.28        53.32 o                         
   5  27   5        996.01       1017.58       114.34 o                         
   7  27   5       5333.77       5227.69       404.58 o                         
   9  27   5       2903.57       2808.13       190.49 o                         
  11  27   5        263.95        248.72       111.07 o                         
  13  27   5       2655.05       2386.34       327.52 o                         
  15  27   5         44.37         19.79       224.62 o                         
   1  29   5      10249.41      10042.20       381.08 o                         
   3  29   5       4002.51       3978.04       163.72 o                         
   5  29   5       8868.25       8585.96       350.74 o                         
   7  29   5       1055.71        909.41       106.91 o                         
   9  29   5       2460.36       2345.27       193.89 o                         
  11  29   5        384.91        375.44       146.10 o                         
  13  29   5       4868.16       5218.93       493.37 o                         
   1  31   5      16956.38      18422.99       729.33 o                         
   3  31   5       3378.44       3520.60       165.91 o                         
   5  31   5        575.17        538.11        99.40 o                         
   7  31   5       1480.83       1256.03       193.50 o                         
   9  31   5       2700.98       2157.82       253.19 o                         
  11  31   5       3156.25       3375.86       284.31 o                         
  13  31   5        150.57        249.43       167.96 o                         
   1  33   5       4226.25       4356.78       192.84 o                         
   3  33   5       1541.90       1657.11       123.32 o                         
   5  33   5       3750.96       3498.86       211.76 o                         
   7  33   5       7664.88       7359.48       616.58 o                         
   9  33   5       5975.11       6117.71       416.19 o                         
  11  33   5       3117.26       3022.02       384.79 o                         
  13  33   5        863.05       1065.09       210.30 o                         
   1  35   5       4063.71       3883.94       266.11 o                         
   3  35   5       1060.56       1131.93        96.61 o                         
   5  35   5      14446.93      13574.10       677.89 o                         
   7  35   5        252.03        223.06       152.45 o                         
   9  35   5       1942.27       1405.85       175.94 o                         
  11  35   5        537.44        640.22       174.77 o                         
  13  35   5        122.03        140.62       147.25 o                         
   1  37   5       5247.45       5363.74       239.75 o                         
   3  37   5       1002.92       1021.71        95.75 o                         
   5  37   5       6009.41       5372.49       284.91 o                         
   7  37   5       3024.71       2421.78       267.96 o                         
   9  37   5      10614.85       8496.32       523.83 o                         
  11  37   5        694.71        534.88       163.62 o                         
  13  37   5        731.32        558.64       160.01 o                         
   1  39   5       2596.59       2562.84       170.34 o                         
   3  39   5       4681.26       4909.21       304.90 o                         
   5  39   5        431.61        404.34       114.50 o                         
   7  39   5       3382.79       3131.03       387.66 o                         
   9  39   5       2144.61       2367.53       443.13 o                         
  11  39   5        428.87        452.13       149.62 o                         
  13  39   5        150.03        -30.67       340.04 o                         
   1  41   5       2593.85       2713.80       248.20 o                         
   3  41   5       2056.21       2195.14       146.34 o                         
   5  41   5      10408.17       9567.60      1703.00 o                         
   7  41   5       5641.06       5492.38       405.42 o                         
   9  41   5       4813.79       5363.07       593.97 o                         
  11  41   5       1810.82       2499.11       523.25 o                         
   1  43   5       3582.64       3765.06       237.86 o                         
   3  43   5       5882.80       5471.40       330.21 o                         
   5  43   5        604.18        539.59       243.74 o                         
   7  43   5        270.13        320.32       117.82 o                         
   9  43   5       5893.15       5968.31       589.04 o                         
  11  43   5       1108.64       1141.17       234.75 o                         
   1  45   5       5807.78       5514.21       328.36 o                         
   3  45   5       4876.05       5263.09       261.88 o                         
   5  45   5       4889.20       5228.72       372.75 o                         
   7  45   5       1361.29       1606.24       403.33 o                         
   9  45   5        836.92        457.82       181.76 o                         
  11  45   5        102.79         40.59       176.85 o                         
   1  47   5        800.23        651.85       140.15 o                         
   3  47   5       3910.55       3554.07       263.80 o                         
   5  47   5        423.45        249.42       126.55 o                         
   7  47   5       2489.97       2680.46       421.33 o                         
   9  47   5        540.09        510.40       199.97 o                         
  11  47   5        445.08        606.45       217.82 o                         
   1  49   5       3402.08       3170.48       229.64 o                         
   3  49   5       3684.21       2945.40       360.16 o                         
   5  49   5        321.29        332.63       153.41 o                         
   7  49   5       2858.35       2758.59       307.81 o                         
   9  49   5        356.08        416.63       250.61 o                         
  11  49   5        129.16        324.62       229.18 o                         
   1  51   5       2370.36       1997.91       221.05 o                         
   3  51   5       7110.08       8323.36       902.13 o                         
   5  51   5        796.83        886.09       239.21 o                         
   7  51   5       1371.54       1139.46       250.79 o                         
   9  51   5        289.43        197.22       184.18 o                         
   1  53   5       2366.69       2823.99       472.17 o                         
   3  53   5        705.49        575.09       226.76 o                         
   5  53   5          0.49        -11.15       190.14 o                         
   7  53   5       1605.49       1043.83       354.10 o                         
   9  53   5        494.21        417.44       204.90 o                         
   1  55   5       2570.05       3436.09       390.82 o                         
   3  55   5        138.55         69.60       213.48 o                         
   5  55   5        767.59        617.77       249.87 o                         
   7  55   5       1736.98       2196.02       315.42 o                         
   9  55   5        941.91        925.27       242.72 o                         
   1  57   5        437.29        406.10       252.07 o                         
   3  57   5        483.40        660.25       267.42 o                         
   5  57   5       2425.24       3012.21       426.70 o                         
   7  57   5         60.86        -62.58       218.72 o                         
   1  59   5        145.52        144.92       233.50 o                         
   3  59   5       2989.80       2635.53       400.92 o                         
   5  59   5       1292.62       1135.06       282.16 o                         
   7  59   5        187.16        179.73       237.14 o                         
   1  61   5       2252.94       2803.93       346.09 o                         
   3  61   5        546.06        598.65       278.04 o                         
   5  61   5        109.25        136.43       267.63 o                         
   1  63   5       1955.26       2501.29       351.16 o                         
   3  63   5       1081.59       1135.63       320.55 o                         
   1  65   5       1092.31       1004.79       298.87 o                         
   2   0   6       5765.96       5700.18       364.98 o                         
   6   0   6      13713.07      12105.72      1019.31 o                         
  10   0   6        569.03        683.71       197.11 o                         
  14   0   6        524.83        606.47       285.63 o                         
   0   2   6      52744.38      60372.49      3957.32 o                         
   2   2   6       6773.12       6947.20       342.09 o                         
   4   2   6       1822.58       2030.66       146.47 o                         
   6   2   6       2400.67       2667.87       187.63 o                         
   8   2   6       1113.97       1031.86       140.86 o                         
  10   2   6        880.06       1111.62       152.76 o                         
  12   2   6        389.28        379.56       146.60 o                         
  14   2   6        655.08        425.91       188.49 o                         
   2   4   6       7045.96       6768.53       333.08 o                         
   4   4   6        632.04        688.15       100.57 o                         
   6   4   6       3146.76       3096.84       262.56 o                         
   8   4   6       3101.62       3244.63       219.68 o                         
  10   4   6         75.59         12.11        97.84 o                         
  12   4   6        277.91        125.77       125.06 o                         
  14   4   6        139.17         44.27       157.03 o                         
   0   6   6     106383.34      95299.51      6539.82 o                         
   2   6   6       2706.19       2427.76       123.40 o                         
   4   6   6       4866.29       4532.19       218.04 o                         
   6   6   6       9696.60       8922.48       365.45 o                         
   8   6   6        554.83        530.44       117.34 o                         
  10   6   6       1463.35       1672.77       221.44 o                         
  12   6   6       1959.08       1752.11       204.62 o                         
  14   6   6        154.56        171.71       178.83 o                         
   2   8   6       6158.25       6065.17       227.98 o                         
   4   8   6        877.80        825.15       103.70 o                         
   6   8   6        859.56       1052.81       130.90 o                         
   8   8   6       4439.81       4726.04       250.52 o                         
  10   8   6       2357.32       2516.76       474.06 o                         
  12   8   6       1663.36       1952.49       213.25 o                         
  14   8   6         49.03        100.01       166.99 o                         
   0  10   6      26275.02      24180.33      1584.32 o                         
   2  10   6      48078.90      47348.39      1550.72 o                         
   4  10   6      23789.61      22883.61       800.76 o                         
   6  10   6       5734.07       5307.00       255.94 o                         
   8  10   6       1479.28       1552.16       172.95 o                         
  10  10   6       6576.61       5974.47       344.15 o                         
  12  10   6       4079.01       4147.99       268.97 o                         
  14  10   6        216.01        283.53       181.54 o                         
   2  12   6       4584.68       4740.81       168.63 o                         
   4  12   6       5744.44       5612.07       248.76 o                         
   6  12   6       9097.89       8754.45       356.00 o                         
   8  12   6       4921.32       4489.13       263.86 o                         
  10  12   6       4098.36       4156.10       432.14 o                         
  12  12   6       2434.98       2428.06       280.36 o                         
  14  12   6       1004.58       1354.24       245.14 o                         
   0  14   6      10480.07       9677.85       389.72 o                         
   2  14   6       4909.25       4859.98       186.50 o                         
   4  14   6       7423.58       6416.04       261.12 o                         
   6  14   6      16705.96      14223.47       610.23 o                         
   8  14   6       4885.11       4968.21       281.50 o                         
  10  14   6       5418.48       5688.90       558.71 o                         
  12  14   6       7068.94       6605.23       379.70 o                         
  14  14   6       3021.14       3798.20       469.74 o                         
   2  16   6       2539.47       2580.03       111.90 o                         
   4  16   6       3423.74       3674.56       225.49 o                         
   6  16   6       7959.34       7736.62       452.23 o                         
   8  16   6       5361.81       5302.06       505.73 o                         
  10  16   6       2159.63       1667.58       199.83 o                         
  12  16   6       4149.70       4260.68       350.46 o                         
  14  16   6       6398.79       6912.14       629.91 o                         
   0  18   6      26686.71      27438.66      1045.64 o                         
   2  18   6       5707.59       5780.35       208.47 o                         
   4  18   6       8326.00       7877.18       320.00 o                         
   6  18   6       2410.20       2404.70       172.68 o                         
   8  18   6        530.47        537.45       154.16 o                         
  10  18   6        187.12        170.32       129.96 o                         
  12  18   6       9053.94       8722.45       774.21 o                         
  14  18   6        400.62        342.81       245.52 o                         
   2  20   6       2722.84       3019.99       147.59 o                         
   4  20   6       5585.76       5584.97       270.15 o                         
   6  20   6        621.84        542.63        84.27 o                         
   8  20   6        955.39        624.75       186.72 o                         
  10  20   6       3986.85       4185.55       372.75 o                         
  12  20   6       1227.36       1325.68       266.35 o                         
  14  20   6        928.17        787.09       270.58 o                         
   0  22   6      11170.81      12313.15       642.66 o                         
   2  22   6       4075.57       4553.60       197.21 o                         
   4  22   6       8016.11       7970.21       423.18 o                         
   6  22   6       3624.83       3682.75       195.93 o                         
   8  22   6      10057.08       9870.23       427.39 o                         
  10  22   6       4507.59       4409.13       438.68 o                         
  12  22   6       3767.91       3596.10       367.16 o                         
  14  22   6        323.51        316.71       251.05 o                         
   2  24   6       1646.83       1464.16       131.51 o                         
   4  24   6       3851.93       3572.07       220.30 o                         
   6  24   6       4111.26       3951.84       203.71 o                         
   8  24   6      12550.12      11176.91       768.93 o                         
  10  24   6       1685.57       1464.23       188.62 o                         
  12  24   6      12743.67      13809.47       919.54 o                         
  14  24   6         50.95        162.76       232.61 o                         
   0  26   6       9428.94       8837.34       980.48 o                         
   2  26   6       8884.47       8082.69       391.85 o                         
   4  26   6      12208.59      11804.53       465.14 o                         
   6  26   6       5850.23       5983.17       245.64 o                         
   8  26   6      10844.46       9646.84       587.07 o                         
  10  26   6       2981.37       2474.86       251.12 o                         
  12  26   6       1254.45       1140.75       262.38 o                         
  14  26   6       1771.40       1969.52       326.12 o                         
   2  28   6      15801.97      15151.19       678.91 o                         
   4  28   6        491.68        425.10        92.21 o                         
   6  28   6       4834.80       4887.70       343.16 o                         
   8  28   6       4183.09       3865.27       234.98 o                         
  10  28   6        137.79        -22.45        77.45 o                         
  12  28   6       1815.69       2055.17       300.94 o                         
  14  28   6       2411.30       3035.64       281.36 o                         
   0  30   6       5329.78       5588.99       310.80 o                         
   2  30   6      19576.95      19264.88       627.17 o                         
   4  30   6       3794.44       3748.99       204.19 o                         
   6  30   6       7159.00       7787.72       510.04 o                         
   8  30   6      13493.69      13913.27       642.31 o                         
  10  30   6       1820.09       1451.31       195.17 o                         
  12  30   6       5601.25       6829.99       597.75 o                         
  14  30   6       3896.73       4997.06       519.40 o                         
   2  32   6       5006.95       4900.48       200.23 o                         
   4  32   6      11627.96      11056.79       512.74 o                         
   6  32   6      15054.74      15493.26      1015.59 o                         
   8  32   6      22014.66      20680.90      1532.09 o                         
  10  32   6       5176.33       6160.33       447.87 o                         
  12  32   6        587.91        381.78       159.03 o                         
   0  34   6      30903.90      29940.03      1428.55 o                         
   2  34   6       1962.66       2145.04       188.36 o                         
   4  34   6      11773.05      12264.71       727.08 o                         
   6  34   6      12471.40      11788.43      1125.08 o                         
   8  34   6       1020.45        959.02       136.88 o                         
  10  34   6       2442.77       2641.00       404.86 o                         
  12  34   6        657.35        638.97       189.51 o                         
   2  36   6       1948.32       1825.10       159.25 o                         
   4  36   6       3832.94       4037.67       290.50 o                         
   6  36   6       1489.96       1272.21       185.96 o                         
   8  36   6       2377.68       1800.25       236.91 o                         
  10  36   6         42.59         74.79       111.20 o                         
  12  36   6       2355.57       2237.53       379.66 o                         
   0  38   6      20561.63      18168.62      1555.30 o                         
   2  38   6       9852.71      10123.24       621.45 o                         
   4  38   6       5526.82       5395.10       326.93 o                         
   6  38   6       1618.03       1542.96       170.45 o                         
   8  38   6       3328.33       2268.46       259.62 o                         
  10  38   6        865.56        923.46       249.12 o                         
  12  38   6       1690.92       2081.21       467.29 o                         
   2  40   6       1899.55       1910.36       208.65 o                         
   4  40   6       1576.61       1386.09       134.33 o                         
   6  40   6       3169.03       2740.43       265.45 o                         
   8  40   6       5281.88       4774.50       360.25 o                         
  10  40   6        173.87        180.83       163.50 o                         
  12  40   6       1545.18       1543.23       451.77 o                         
   0  42   6       1009.27       1002.13       170.31 o                         
   2  42   6      15504.44      15546.43       568.52 o                         
   4  42   6        151.94         86.77        78.01 o                         
   6  42   6       2695.80       2586.43       236.93 o                         
   8  42   6       1472.41       2037.06       258.52 o                         
  10  42   6       1628.65       1490.68       295.97 o                         
   2  44   6         51.78        -53.44        91.35 o                         
   4  44   6       1036.60       1084.74       132.26 o                         
   6  44   6       1762.96       1800.05       282.29 o                         
   8  44   6       4155.97       5436.49       458.47 o                         
  10  44   6       1207.64       1496.88       316.28 o                         
   0  46   6       6625.12       5522.53      1387.01 o                         
   2  46   6        460.25        447.56       111.89 o                         
   4  46   6        674.47        522.43       113.67 o                         
   6  46   6        957.81        870.18       264.57 o                         
   8  46   6       5634.27       6270.64       620.96 o                         
  10  46   6       1057.58       1256.52       237.52 o                         
   2  48   6       1751.99       1565.16       159.25 o                         
   4  48   6       2388.32       1698.34       205.26 o                         
   6  48   6        227.15        243.91       179.47 o                         
   8  48   6        638.57        638.26       336.60 o                         
  10  48   6       2426.89       3098.90       414.30 o                         
   0  50   6        727.75       1076.04       330.41 o                         
   2  50   6        781.70       1058.67       246.95 o                         
   4  50   6       5012.39       5501.02       893.72 o                         
   6  50   6       7236.54       9059.38       625.35 o                         
   8  50   6        865.06        684.80       237.94 o                         
   2  52   6        126.13        189.60       217.05 o                         
   4  52   6        690.53        423.43       376.78 o                         
   6  52   6       1475.38       1631.53       275.15 o                         
   8  52   6         41.08        167.96       192.29 o                         
   0  54   6        895.17        594.36       328.67 o                         
   2  54   6       1567.92       1803.41       426.60 o                         
   4  54   6       1136.90       1103.59       258.10 o                         
   6  54   6       1348.83       1667.77       847.29 o                         
   8  54   6        444.89        661.27       230.18 o                         
   2  56   6        406.69        430.93       306.93 o                         
   4  56   6       1496.44       1383.40       449.76 o                         
   6  56   6        478.96        581.33       238.73 o                         
   0  58   6        842.97        725.42       435.25 o                         
   2  58   6        397.18        265.90       259.04 o                         
   4  58   6         70.97         -4.87       221.28 o                         
   6  58   6       1171.06       1879.54       503.20 o                         
   2  60   6       1382.64       2019.33       388.28 o                         
   4  60   6       1421.71       1406.89       308.55 o                         
   0  62   6        221.75        318.30       370.79 o                         
   2  62   6        877.83       1046.93       401.61 o                         
   1   1   7       1497.39       1033.87       273.47 o                         
   3   1   7       6137.06       6089.07       330.56 o                         
   5   1   7      15793.23      13856.30       908.89 o                         
   7   1   7       1737.21       2022.20       161.34 o                         
   9   1   7       2977.58       2895.49       303.90 o                         
  11   1   7       3002.89       2761.19       229.29 o                         
  13   1   7       2918.11       3429.73       458.86 o                         
  15   1   7       1974.66       2855.26       725.42 o                         
   1   3   7       4946.76       5408.16       667.39 o                         
   3   3   7         18.53          6.04       103.89 o                         
   5   3   7       5195.01       5649.09       368.00 o                         
   7   3   7        373.18        312.56        91.46 o                         
   9   3   7        185.06        212.07       124.70 o                         
  11   3   7       3982.22       4144.08       366.03 o                         
  13   3   7       4149.66       5059.17       457.43 o                         
  15   3   7       2158.50       2357.38       373.53 o                         
   1   5   7      16459.02      16612.34      1328.97 o                         
   3   5   7        553.87        532.72       127.41 o                         
   5   5   7       1560.03       1770.78       158.30 o                         
   7   5   7       1738.22       1679.75       178.54 o                         
   9   5   7       5874.00       5447.16       344.27 o                         
  11   5   7       3454.80       3985.39       344.05 o                         
  13   5   7       4388.16       4735.32       347.57 o                         
  15   5   7        345.55        391.66       259.08 o                         
   1   7   7       7560.22       7468.78      1142.97 o                         
   3   7   7       2106.92       2336.24       187.49 o                         
   5   7   7       4749.97       5278.14       477.46 o                         
   7   7   7       9249.73       9005.02       690.62 o                         
   9   7   7       2776.63       3091.76       218.40 o                         
  11   7   7       4876.11       4960.82       517.66 o                         
  13   7   7        788.74        882.93       211.41 o                         
  15   7   7         23.55         75.42       232.86 o                         
   1   9   7       4209.29       4620.26       664.49 o                         
   3   9   7       9825.82       9051.03       318.79 o                         
   5   9   7       1533.11       1599.41       155.83 o                         
   7   9   7       5263.76       5040.95       309.42 o                         
   9   9   7       1272.10       1421.16       247.71 o                         
  11   9   7       2213.87       2058.74       257.17 o                         
  13   9   7       2737.96       2801.46       406.09 o                         
  15   9   7        566.58        525.90       281.89 o                         
   1  11   7       1787.92       1728.58       172.72 o                         
   3  11   7      11153.27      10551.66       366.31 o                         
   5  11   7       1111.41        990.11       125.48 o                         
   7  11   7       4604.72       4556.01       264.89 o                         
   9  11   7       1164.53       1273.53       224.66 o                         
  11  11   7       3820.42       3878.44       341.93 o                         
  13  11   7       3110.97       3820.92       381.86 o                         
   1  13   7        391.46        418.35       116.39 o                         
   3  13   7       1446.00       1414.78       131.86 o                         
   5  13   7       1298.97       1319.58       102.16 o                         
   7  13   7        496.09        532.94       140.70 o                         
   9  13   7       2508.28       2402.40       251.59 o                         
  11  13   7        293.00        217.76       162.73 o                         
  13  13   7       8773.74      10084.28      1450.55 o                         
   1  15   7      19031.23      18699.20       639.29 o                         
   3  15   7       9954.90       9757.30       441.88 o                         
   5  15   7      10806.20       9908.57       335.54 o                         
   7  15   7        454.41        260.45       121.41 o                         
   9  15   7        255.81        257.53       138.94 o                         
  11  15   7       9457.33       9162.76      1002.47 o                         
  13  15   7       1877.50       1733.46       312.15 o                         
   1  17   7       7424.77       7640.75       215.94 o                         
   3  17   7       2935.87       2775.86       145.21 o                         
   5  17   7       3310.89       3203.72       179.18 o                         
   7  17   7        284.65        276.68       108.73 o                         
   9  17   7       4397.32       4250.78       283.61 o                         
  11  17   7        897.76        812.51       178.38 o                         
  13  17   7        993.79        957.34       336.60 o                         
   1  19   7       1669.57       1836.20       117.99 o                         
   3  19   7       3835.97       3803.52       245.72 o                         
   5  19   7        734.86        797.61       124.91 o                         
   7  19   7       6733.15       6409.69       328.38 o                         
   9  19   7       2173.93       2074.72       207.82 o                         
  11  19   7        264.04        194.44       163.56 o                         
  13  19   7        546.81        432.07       284.40 o                         
   1  21   7       5521.35       5675.53       197.96 o                         
   3  21   7       4140.07       3569.45       315.68 o                         
   5  21   7      12319.44      11743.83       598.02 o                         
   7  21   7       4169.04       3485.58       314.79 o                         
   9  21   7        559.12        488.99       147.76 o                         
  11  21   7       3847.35       3776.23       571.69 o                         
  13  21   7       1094.60        848.48       281.33 o                         
   1  23   7       3251.78       3545.17       150.96 o                         
   3  23   7       2040.23       2184.64       150.74 o                         
   5  23   7       4548.69       4335.75       231.17 o                         
   7  23   7       8002.99       7355.63       390.63 o                         
   9  23   7       3447.75       3451.78       217.55 o                         
  11  23   7       5559.14       5704.14       713.81 o                         
  13  23   7       1109.68       1122.81       324.83 o                         
   1  25   7       1449.55       1457.67       112.78 o                         
   3  25   7       2894.63       3185.52       277.09 o                         
   5  25   7      10983.92      10421.86       546.11 o                         
   7  25   7       1096.16       1195.20       180.93 o                         
   9  25   7        872.26        766.56       123.88 o                         
  11  25   7        142.60         33.28       192.51 o                         
  13  25   7         39.20         55.29       239.16 o                         
   1  27   7       3314.97       3264.76       156.86 o                         
   3  27   7       4060.87       4146.67       404.22 o                         
   5  27   7      17769.57      17019.17       798.79 o                         
   7  27   7        654.55        749.30       110.00 o                         
   9  27   7         43.46          1.75        76.65 o                         
  11  27   7       4341.55       4276.51       713.81 o                         
  13  27   7       1485.13        798.81       276.64 o                         
   1  29   7        654.44        757.99       121.38 o                         
   3  29   7       1261.18       1138.10       175.91 o                         
   5  29   7       4677.05       4073.39       470.07 o                         
   7  29   7      11233.73      10161.55       752.96 o                         
   9  29   7        362.66        258.36        95.53 o                         
  11  29   7       4528.58       4290.26      1018.06 o                         
  13  29   7       2395.73       2706.01       439.33 o                         
   1  31   7       3271.10       3268.67       179.73 o                         
   3  31   7       3233.31       3197.06       204.80 o                         
   5  31   7       3187.41       2796.13       236.65 o                         
   7  31   7       5660.53       5747.37       441.21 o                         
   9  31   7       1165.02       1332.53       158.34 o                         
  11  31   7        835.48        747.56       178.93 o                         
  13  31   7       1545.05       1787.44       330.79 o                         
   1  33   7      14615.60      13722.35       520.54 o                         
   3  33   7       2281.05       2048.59       348.20 o                         
   5  33   7       1464.69       1084.14       152.17 o                         
   7  33   7       2483.07       2465.16       232.03 o                         
   9  33   7        505.68        528.09       128.04 o                         
  11  33   7       1428.59       2028.47       617.64 o                         
   1  35   7        711.89        615.16       504.89 o                         
   3  35   7       1828.10       1783.73       137.30 o                         
   5  35   7      17022.10      14720.89       925.31 o                         
   7  35   7       4417.31       4166.96       387.20 o                         
   9  35   7       1381.22       1008.23       365.61 o                         
  11  35   7       3130.77       3895.06       364.18 o                         
   1  37   7      24123.76      22555.23      1501.81 o                         
   3  37   7       4153.35       3887.79       378.53 o                         
   5  37   7       8778.09       7839.46       585.34 o                         
   7  37   7       1436.16       1499.33       181.14 o                         
   9  37   7       1864.73       2175.14       396.42 o                         
  11  37   7        863.89       1350.77       262.30 o                         
   1  39   7        209.12        182.64        89.55 o                         
   3  39   7       5170.27       4820.05       221.32 o                         
   5  39   7       3038.62       3444.21       442.19 o                         
   7  39   7       1815.28       1914.93       248.73 o                         
   9  39   7       3422.91       3959.17       551.55 o                         
  11  39   7        851.50       1469.04       493.99 o                         
   1  41   7       3261.01       3534.75       309.37 o                         
   3  41   7        289.01        321.33        88.11 o                         
   5  41   7       1244.50        767.10       136.73 o                         
   7  41   7       1018.02       1111.62       180.09 o                         
   9  41   7       6599.45       7758.53      1033.00 o                         
  11  41   7        712.66        972.67       257.99 o                         
   1  43   7       5368.62       4995.39       256.55 o                         
   3  43   7       6032.77       4685.18       260.56 o                         
   5  43   7        938.71       1007.14       227.00 o                         
   7  43   7        589.55        503.05       169.03 o                         
   9  43   7        399.59         94.03       364.12 o                         
   1  45   7       2911.98       3079.04       338.24 o                         
   3  45   7       3935.46       3328.60       201.12 o                         
   5  45   7       2072.09       1822.10       240.40 o                         
   7  45   7       2786.50       3145.56       318.22 o                         
   9  45   7       2299.95       2698.54       467.67 o                         
   1  47   7        691.77        502.54       131.28 o                         
   3  47   7        711.42        627.42       160.57 o                         
   5  47   7       2222.15       1919.66       353.98 o                         
   7  47   7        244.30        311.62       188.36 o                         
   9  47   7        988.95       1077.98       223.88 o                         
   1  49   7       1272.28       1240.71       253.95 o                         
   3  49   7         48.60         -6.51       120.35 o                         
   5  49   7       1032.04       1305.33       362.71 o                         
   7  49   7        395.40        285.87       247.63 o                         
   1  51   7        116.25         43.36       206.38 o                         
   3  51   7        924.43       1038.66       264.90 o                         
   5  51   7          3.79        -97.18       181.07 o                         
   7  51   7         44.40        -98.66       603.55 o                         
   1  53   7        714.22        908.65       262.03 o                         
   3  53   7       1751.37       1831.29       312.77 o                         
   5  53   7        288.78        211.23       204.75 o                         
   7  53   7       1002.10       1092.21       273.30 o                         
   1  55   7        871.15       1010.69       274.46 o                         
   3  55   7       3806.72       4604.50       625.64 o                         
   5  55   7        174.70        205.56       408.15 o                         
   1  57   7       1227.13       1406.71       299.20 o                         
   3  57   7        161.14        130.94       255.91 o                         
   1  59   7        449.12        483.23       284.21 o                         
   4   0   8       9044.89       8819.90       573.53 o                         
   8   0   8      10019.79       9965.67       896.39 o                         
  12   0   8       8252.80       9075.32       864.70 o                         
   2   2   8       4260.65       5831.81       783.46 o                         
   4   2   8       1451.81       1683.85       215.10 o                         
   6   2   8       4502.82       4320.87       320.75 o                         
   8   2   8       1058.85       1075.60       178.02 o                         
  10   2   8      10374.51       9937.74      1183.76 o                         
  12   2   8        701.40        901.53       210.32 o                         
  14   2   8       1192.01       1346.55       270.81 o                         
   2   4   8       1329.49       1079.10       186.11 o                         
   4   4   8       5342.98       4687.46       365.81 o                         
   6   4   8       4384.57       4553.99       251.31 o                         
   8   4   8       3569.05       3523.47       257.31 o                         
  10   4   8       4066.38       3545.13       284.81 o                         
  12   4   8        556.85        631.68       188.16 o                         
  14   4   8        222.20        143.90       184.90 o                         
   2   6   8       2900.05       3081.78       299.24 o                         
   4   6   8       5755.25       5353.48       355.96 o                         
   6   6   8       2439.91       2636.65       188.56 o                         
   8   6   8       4357.91       4513.62       543.55 o                         
  10   6   8       2551.12       2103.28       333.47 o                         
  12   6   8       2807.52       3397.82       391.85 o                         
  14   6   8       4112.72       5036.04       504.91 o                         
   0   8   8      64387.34      80229.31      5292.10 o                         
   2   8   8       2283.19       2012.77       193.37 o                         
   4   8   8      13153.99      12363.54       481.51 o                         
   6   8   8       1016.82       1075.45       148.14 o                         
   8   8   8        874.27       1024.03       199.81 o                         
  10   8   8       5922.95       4790.37       388.44 o                         
  12   8   8       7911.44       9388.70       887.92 o                         
  14   8   8        151.92        249.17       188.98 o                         
   2  10   8      11539.66      11672.12       992.38 o                         
   4  10   8       4852.95       4771.15       454.84 o                         
   6  10   8       3430.98       3623.46       321.14 o                         
   8  10   8       2836.48       3254.28       248.00 o                         
  10  10   8       1067.70        615.77       232.11 o                         
  12  10   8        261.87        293.86       229.89 o                         
   0  12   8      42390.15      36116.71      2454.83 o                         
   2  12   8       4976.68       4549.45       338.71 o                         
   4  12   8        107.53         94.11        88.79 o                         
   6  12   8       5214.71       4882.40       275.87 o                         
   8  12   8       3891.96       4024.28       389.21 o                         
  10  12   8       1068.43       1061.01       251.18 o                         
  12  12   8       2127.07       2735.90       445.01 o                         
   2  14   8       3965.89       3713.58       667.39 o                         
   4  14   8       3855.73       3511.18       196.46 o                         
   6  14   8      21758.39      17905.79       881.41 o                         
   8  14   8      14066.13      11866.74       897.68 o                         
  10  14   8        129.72        -44.61       196.38 o                         
  12  14   8       3998.31       4661.09       795.06 o                         
   0  16   8       2879.78       5129.60       789.26 o                         
   2  16   8      20116.59      19282.98       677.47 o                         
   4  16   8      10315.10      10175.84       471.83 o                         
   6  16   8       4627.54       4235.70       248.26 o                         
   8  16   8        399.47        316.28       132.66 o                         
  10  16   8       1343.39        970.15       244.22 o                         
  12  16   8       9192.43      10929.88      2036.69 o                         
   2  18   8       2927.60       3025.92       165.78 o                         
   4  18   8       4673.34       4464.36       203.03 o                         
   6  18   8      21682.30      19942.27       710.82 o                         
   8  18   8       8627.53       8464.86       420.46 o                         
  10  18   8      10102.50       8821.85       604.64 o                         
  12  18   8       1455.95       1648.16       441.06 o                         
   0  20   8       9274.04       9298.47       568.68 o                         
   2  20   8      22827.96      21753.62       660.17 o                         
   4  20   8       5513.85       5443.54       235.32 o                         
   6  20   8       1555.73       1620.67       124.61 o                         
   8  20   8       4509.90       4740.44       367.97 o                         
  10  20   8       1780.33       1392.41       233.72 o                         
  12  20   8       9187.45      10490.58      1636.26 o                         
   2  22   8        681.04        705.08       104.62 o                         
   4  22   8        552.21        509.28        88.50 o                         
   6  22   8        629.43        706.83       109.80 o                         
   8  22   8       2756.19       2656.61       186.23 o                         
  10  22   8      10263.41      10884.93       859.34 o                         
  12  22   8        950.15        665.56       272.17 o                         
   0  24   8        773.55        929.46       136.11 o                         
   2  24   8        948.31       1049.83        91.85 o                         
   4  24   8          0.63         40.79        93.39 o                         
   6  24   8       5194.91       4613.30       454.84 o                         
   8  24   8       1944.82       1904.21       203.05 o                         
  10  24   8       3845.43       3689.47       370.57 o                         
  12  24   8       1182.09       1374.40       221.14 o                         
   2  26   8       6439.67       6413.95       236.96 o                         
   4  26   8       5520.26       5808.42       382.80 o                         
   6  26   8       4081.36       3838.28       267.39 o                         
   8  26   8       2962.17       3130.62       215.28 o                         
  10  26   8        812.15       1021.94       167.91 o                         
  12  26   8        780.88        741.72       178.00 o                         
   0  28   8       7513.75       7460.36       342.79 o                         
   2  28   8       2466.32       2656.01       175.40 o                         
   4  28   8       2903.76       2938.58       264.49 o                         
   6  28   8         99.12        106.18        93.68 o                         
   8  28   8        488.64        511.22       112.33 o                         
  10  28   8       3255.99       4341.64       525.21 o                         
  12  28   8        384.65        223.02       151.01 o                         
   2  30   8       3095.28       2970.03       171.21 o                         
   4  30   8         13.02         42.30        82.36 o                         
   6  30   8        347.83        287.63        98.27 o                         
   8  30   8        581.10        626.17       129.46 o                         
  10  30   8       4468.00       5657.18       409.45 o                         
  12  30   8        702.27        992.38       458.47 o                         
   0  32   8        330.45        239.47       118.60 o                         
   2  32   8       5095.65       4656.73       230.39 o                         
   4  32   8       2455.49       2499.03       306.14 o                         
   6  32   8       4092.19       3612.62       342.69 o                         
   8  32   8       1336.18       1290.53       272.72 o                         
  10  32   8       2939.32       4111.22       353.06 o                         
   2  34   8        336.33        303.03        81.66 o                         
   4  34   8       1219.94       1324.09       294.31 o                         
   6  34   8        648.86        584.75       120.11 o                         
   8  34   8       3395.69       3923.32       350.23 o                         
  10  34   8       4126.13       5320.79       708.63 o                         
   0  36   8      20790.87      20001.47      1253.24 o                         
   2  36   8      13114.73      12922.11       484.02 o                         
   4  36   8       1980.95       1775.47       361.86 o                         
   6  36   8       3723.46       3805.06       336.25 o                         
   8  36   8        798.27        978.99       158.45 o                         
  10  36   8        702.20        764.43       204.16 o                         
   2  38   8       1369.51       1572.88       139.79 o                         
   4  38   8       6637.98       6384.58       605.62 o                         
   6  38   8         93.18        204.40       131.05 o                         
   8  38   8       1491.51       1603.40       221.73 o                         
  10  38   8        367.06        420.02       185.98 o                         
   0  40   8         49.48         35.41       120.61 o                         
   2  40   8       3999.95       4597.98       398.28 o                         
   4  40   8        425.58        254.36       121.20 o                         
   6  40   8        447.07        333.34       129.67 o                         
   8  40   8        173.95        210.74       155.87 o                         
   2  42   8       3605.18       3561.55       327.72 o                         
   4  42   8       1245.34        923.16       178.88 o                         
   6  42   8        386.93        266.15       129.65 o                         
   8  42   8       1175.34       1377.22       239.58 o                         
   0  44   8       2422.46       1584.27       420.74 o                         
   2  44   8       1475.11       1080.32       184.28 o                         
   4  44   8       1934.76       1579.40       246.52 o                         
   6  44   8         11.48         36.35       165.43 o                         
   8  44   8        422.14        485.40       197.21 o                         
   2  46   8       2972.97       2910.96       266.20 o                         
   4  46   8       2154.83       1749.63       251.29 o                         
   6  46   8       3268.72       3642.78       565.07 o                         
   8  46   8        642.08        626.88       213.33 o                         
   0  48   8       1410.19        899.03       334.82 o                         
   2  48   8        103.23         15.10       131.89 o                         
   4  48   8        312.86        175.39       197.43 o                         
   6  48   8       1841.82       1984.18       351.68 o                         
   2  50   8        817.23       1002.25       283.24 o                         
   4  50   8          7.16        -18.01       229.89 o                         
   6  50   8       2842.82       3436.30       564.49 o                         
   0  52   8       1883.55       2494.16       466.44 o                         
   2  52   8        279.25        352.99       252.76 o                         
   4  52   8       1081.30       1317.64       291.32 o                         
   2  54   8        369.56        446.70       277.90 o                         
   0  56   8         13.91         60.66       368.51 o                         
   3   1   9       2226.50       2144.64       428.11 o                         
   5   1   9       6651.67       6353.09       360.61 o                         
   7   1   9       3305.07       3396.75       352.21 o                         
   9   1   9       9389.92       8330.12      1294.82 o                         
  11   1   9        533.94        608.62       176.42 o                         
  13   1   9        988.03       1057.39       232.70 o                         
   3   3   9       1856.36       2108.84       252.21 o                         
   5   3   9       1066.87       1176.72       196.19 o                         
   7   3   9        431.22        506.90       210.41 o                         
   9   3   9        133.60         61.40       134.78 o                         
  11   3   9       3895.68       4299.98       407.34 o                         
  13   3   9        583.15        966.31       249.41 o                         
   3   5   9       3394.65       3255.68       250.61 o                         
   5   5   9       2479.58       2170.65       231.10 o                         
   7   5   9       2595.39       2756.05       295.39 o                         
   9   5   9       3629.72       3805.60       310.17 o                         
  11   5   9        348.45        338.81       214.68 o                         
   1   7   9      17503.62      20124.36      1578.52 o                         
   3   7   9       1233.99       1352.19       528.11 o                         
   5   7   9        596.70        466.19       171.64 o                         
   7   7   9       6041.93       5747.78       439.80 o                         
   9   7   9       1538.17       1402.55       236.80 o                         
  11   7   9      11092.39      11224.36      1347.77 o                         
   1   9   9      35026.16      39650.38      2779.82 o                         
   3   9   9      18640.54      18571.93       976.66 o                         
   5   9   9       2461.32       2602.03       309.01 o                         
   7   9   9      12975.70      12174.12       711.94 o                         
   9   9   9        137.49        179.70       136.39 o                         
  11   9   9        967.80        932.27       478.78 o                         
   1  11   9       2479.83       2066.65       858.61 o                         
   3  11   9       2831.79       2869.57       275.77 o                         
   5  11   9      13214.04      12673.73       595.73 o                         
   7  11   9      12586.08      12686.31       815.55 o                         
   9  11   9       1923.70       1848.39       278.85 o                         
  11  11   9        175.62         20.19       210.09 o                         
   3  13   9      22717.70      22452.71      1165.61 o                         
   5  13   9       7834.30       7382.00       339.12 o                         
   7  13   9       5036.97       5156.23       411.80 o                         
   9  13   9       2145.96       1984.42       243.06 o                         
  11  13   9        754.61       1061.34       289.77 o                         
   1  15   9      10830.32      10808.56      1349.28 o                         
   3  15   9       5645.20       5381.45       316.92 o                         
   5  15   9      12099.74      11888.22       483.83 o                         
   7  15   9      15604.82      14792.39       661.10 o                         
   9  15   9       5848.99       5945.48       639.27 o                         
  11  15   9        555.47        505.93       270.43 o                         
   1  17   9      16331.50      15783.43      1085.23 o                         
   3  17   9       1657.59       1781.64       266.96 o                         
   5  17   9       1616.03       2006.62       157.84 o                         
   7  17   9       4689.05       5150.49       474.94 o                         
   9  17   9         61.35        -24.12        83.10 o                         
  11  17   9        318.24        372.77       248.32 o                         
   1  19   9       7276.68       6673.30       510.70 o                         
   3  19   9       2595.06       2393.26       170.04 o                         
   5  19   9       5758.59       5785.96       451.49 o                         
   7  19   9       1120.86       1036.33       164.07 o                         
   9  19   9       3958.56       4678.79       294.98 o                         
  11  19   9        964.02        873.21       277.54 o                         
   1  21   9        821.83        671.84       356.91 o                         
   3  21   9        370.10        365.65        93.14 o                         
   5  21   9        907.98        986.29       187.47 o                         
   7  21   9       7008.44       7629.14       567.09 o                         
   9  21   9       3973.49       4552.21       438.45 o                         
  11  21   9       3199.87       4417.21       358.57 o                         
   1  23   9       1798.58       1418.37       159.15 o                         
   3  23   9       1330.01       1277.99       151.61 o                         
   5  23   9        572.52        551.44       100.97 o                         
   7  23   9       2046.23       1920.63       182.11 o                         
   9  23   9       1479.31       1948.35       179.13 o                         
  11  23   9        553.98        607.09       162.85 o                         
   1  25   9        232.29        197.53        70.68 o                         
   3  25   9        913.21       1007.51       127.74 o                         
   5  25   9        401.28        595.98       105.67 o                         
   7  25   9       2785.55       2792.17       253.50 o                         
   9  25   9        229.51        154.37       107.28 o                         
  11  25   9       2565.32       3056.61       497.39 o                         
   1  27   9       3214.64       3164.90       143.72 o                         
   3  27   9       6896.49       6620.44       362.19 o                         
   5  27   9        880.33        748.69       109.82 o                         
   7  27   9       1426.82       1337.34       142.86 o                         
   9  27   9       1692.60       2136.47       187.28 o                         
  11  27   9       3246.24       4375.79       534.85 o                         
   1  29   9       1832.30       1958.73       154.77 o                         
   3  29   9       3573.34       3364.62       236.74 o                         
   5  29   9       2203.48       2246.32       263.98 o                         
   7  29   9       7997.12       9764.83       957.63 o                         
   9  29   9        849.36       1083.33       165.53 o                         
   1  31   9       1212.11       1187.55        98.35 o                         
   3  31   9        961.86        851.99       127.43 o                         
   5  31   9       3168.45       3321.41       243.67 o                         
   7  31   9       2905.71       2620.73       300.71 o                         
   9  31   9        610.11        544.32       187.68 o                         
   1  33   9       1256.85       1266.06       104.78 o                         
   3  33   9        595.32        456.55       113.33 o                         
   5  33   9       1217.96       1197.12       149.64 o                         
   7  33   9       2103.88       1969.19       288.15 o                         
   9  33   9       2563.31       3235.11       477.86 o                         
   1  35   9       1009.32        915.63        95.99 o                         
   3  35   9        254.32        201.07       134.19 o                         
   5  35   9        173.85        137.18       103.31 o                         
   7  35   9       1342.22       1306.91       183.95 o                         
   9  35   9        185.67        244.16       161.99 o                         
   1  37   9       3307.42       3478.74       244.57 o                         
   3  37   9       5170.81       4921.18       279.94 o                         
   5  37   9        194.67        309.30       132.38 o                         
   7  37   9       1263.71       1201.39       218.63 o                         
   9  37   9        326.74        657.64       188.60 o                         
   1  39   9        425.22        410.79        90.65 o                         
   3  39   9        884.76        796.45       138.68 o                         
   5  39   9        157.18         86.33       140.09 o                         
   7  39   9        630.27        754.92       209.79 o                         
   1  41   9       1052.22        875.16       111.11 o                         
   3  41   9        221.19        240.05       139.52 o                         
   5  41   9       2376.21       2533.39       329.93 o                         
   7  41   9       2744.11       3926.49       369.55 o                         
   1  43   9        283.17        408.50       160.40 o                         
   3  43   9        424.77        393.00       159.43 o                         
   5  43   9        543.74        615.74       171.61 o                         
   7  43   9       1960.21       2341.42       405.63 o                         
   1  45   9       2346.99       1947.72       233.25 o                         
   3  45   9        103.70        -11.08       133.05 o                         
   5  45   9        511.09        490.13       218.26 o                         
   1  47   9        964.02        757.00       175.68 o                         
   3  47   9       1486.38       1890.05       606.45 o                         
   5  47   9       2310.70       2666.67       394.50 o                         
   1  49   9        140.79         81.25       333.52 o                         
   3  49   9        600.29        852.72       293.83 o                         
   1  51   9       1114.99       1131.66       737.03 o                         
   6   0  10       1923.22       2078.03       348.55 o                         
  10   0  10       6892.17       6033.43       692.59 o                         
   2   2  10       1470.33       2019.57       673.19 o                         
   4   2  10       3797.56       3923.20       285.82 o                         
   6   2  10        641.63        506.99       198.90 o                         
   8   2  10        389.90        274.87       226.04 o                         
  10   2  10        820.44        729.42       284.09 o                         
   2   4  10        429.82        290.17       522.30 o                         
   4   4  10       2546.15       2702.57       246.21 o                         
   6   4  10       4559.79       4567.78       511.32 o                         
   8   4  10        453.16        360.48       226.99 o                         
  10   4  10       1169.83        627.10       251.04 o                         
   2   6  10       1403.24       1189.69       574.53 o                         
   4   6  10        880.88       1130.66       356.91 o                         
   6   6  10       5088.07       5113.98       393.52 o                         
   8   6  10       9160.84       7433.39       450.31 o                         
  10   6  10       2392.70       2203.27       324.85 o                         
   4   8  10         99.93        166.52       160.51 o                         
   6   8  10       3151.34       2910.16       187.47 o                         
   8   8  10        956.16        515.64       212.67 o                         
  10   8  10       1313.90       1341.71       232.59 o                         
   4  10  10       2334.06       2213.03       266.28 o                         
   6  10  10        605.23        526.12        92.69 o                         
   8  10  10       2387.35       2545.18       314.87 o                         
  10  10  10        315.99        240.91       177.68 o                         
   2  12  10        302.21        175.81        92.85 o                         
   4  12  10        563.80        574.53       203.12 o                         
   6  12  10       2289.91       2146.29       418.74 o                         
   8  12  10        125.87        170.71       126.17 o                         
  10  12  10       6722.78       7456.06       949.14 o                         
   2  14  10       4301.15       3556.79       356.91 o                         
   4  14  10      12324.42      11493.06       725.29 o                         
   6  14  10        910.24        878.10       135.62 o                         
   8  14  10        545.15        460.87       109.11 o                         
  10  14  10       2433.67       2680.17       492.06 o                         
   2  16  10       4348.01       4020.96       310.64 o                         
   4  16  10       3189.83       2786.33       198.17 o                         
   6  16  10       4399.39       4383.64       321.66 o                         
   8  16  10       2947.19       3133.34       226.19 o                         
  10  16  10        325.19        436.75       229.23 o                         
   2  18  10       2904.11       2656.23       253.40 o                         
   4  18  10        648.58        569.46       105.53 o                         
   6  18  10        175.86        267.50        96.25 o                         
   8  18  10        682.10        456.06       210.44 o                         
  10  18  10        327.67        344.95       227.81 o                         
   2  20  10        294.86        204.01       128.40 o                         
   4  20  10       2490.39       2604.32       198.04 o                         
   6  20  10        862.29        787.34       216.11 o                         
   8  20  10       1279.86       1372.76       162.69 o                         
  10  20  10        619.70        709.07       255.07 o                         
   0  22  10       1196.05       1056.21       162.49 o                         
   2  22  10        355.29        410.98       145.43 o                         
   4  22  10       8914.69       8323.98       508.05 o                         
   6  22  10       1505.67       1593.54       165.17 o                         
   8  22  10       1428.10       1802.27       246.90 o                         
  10  22  10        966.42        917.19       278.35 o                         
   2  24  10         41.94         40.32       124.17 o                         
   4  24  10       8510.95       8028.54       620.29 o                         
   6  24  10        767.53        725.77       117.84 o                         
   8  24  10       1848.28       1936.95       211.11 o                         
   0  26  10        382.23        637.51       146.84 o                         
   2  26  10       3363.34       2653.92       339.50 o                         
   4  26  10          5.71          6.90        98.52 o                         
   6  26  10       2423.73       2368.46       264.64 o                         
   8  26  10       3664.71       4395.51       281.09 o                         
   2  28  10        606.94        603.14       115.75 o                         
   4  28  10         91.81         87.01       106.28 o                         
   6  28  10       1346.89       1547.07       194.75 o                         
   8  28  10       2267.88       3102.58       390.17 o                         
   0  30  10       1286.64       1295.04       171.20 o                         
   2  30  10       1993.83       2221.99       296.99 o                         
   4  30  10       1947.37       2241.82       165.21 o                         
   6  30  10        757.12        763.91       145.12 o                         
   8  30  10        265.27        249.21       122.77 o                         
   2  32  10       1081.36       1049.90       118.92 o                         
   4  32  10       1449.74       1592.44       160.87 o                         
   6  32  10       1399.71       1540.83       229.51 o                         
   8  32  10         24.50         62.22       134.63 o                         
   0  34  10       3969.24       4323.32       269.29 o                         
   2  34  10        177.93        156.19        83.31 o                         
   4  34  10         54.95        145.03       118.77 o                         
   6  34  10       5341.27       6077.89       549.07 o                         
   2  36  10       3853.68       3472.50       244.44 o                         
   4  36  10       2619.58       2977.60       271.13 o                         
   6  36  10        755.65        839.56       183.44 o                         
   0  38  10       5493.52       5045.12       408.32 o                         
   2  38  10       1356.81       1191.52       160.57 o                         
   4  38  10        702.43        704.02       170.69 o                         
   6  38  10       1316.38       1165.21       191.86 o                         
   2  40  10       1307.25       1580.23       174.18 o                         
   4  40  10        860.74       1311.51       198.29 o                         
   0  42  10       2241.99       1923.67       269.32 o                         
   2  42  10        687.84        388.17       127.08 o                         
   4  42  10        829.28        745.63       182.50 o                         
   2  44  10        608.11        636.24       189.12 o                         
   3   1  11       1668.58       1978.95       777.65 o                         
   5   1  11        302.08        -28.24       461.31 o                         
   7   1  11       7277.09       6690.71      1218.71 o                         
   9   1  11       1080.98        913.39       265.56 o                         
   3   3  11       2587.95       2437.42       771.85 o                         
   5   3  11       1566.09       1638.07       221.72 o                         
   7   3  11       1082.16        860.69       277.54 o                         
   9   3  11        486.43        238.44       228.34 o                         
   3   5  11       1126.59        748.64       644.17 o                         
   5   5  11       1210.21       1378.39       216.73 o                         
   7   5  11       1536.16       1635.86       326.31 o                         
   9   5  11        414.04        163.41       237.92 o                         
   3   7  11        276.63        127.67       603.55 o                         
   5   7  11       5533.15       5393.23       395.95 o                         
   7   7  11       1437.54       1365.33       152.40 o                         
   9   7  11       1057.07        775.60       249.15 o                         
   3   9  11       1145.48       1120.05       719.62 o                         
   5   9  11       6618.45       7182.50       984.37 o                         
   7   9  11        890.05        922.71       165.51 o                         
   9   9  11       1464.08       1122.61       269.52 o                         
   3  11  11       2727.55       2263.32       771.85 o                         
   5  11  11       2048.98       2045.48       405.52 o                         
   7  11  11       2657.72       2959.74       349.13 o                         
   9  11  11        187.50        123.49       114.57 o                         
   3  13  11        439.02        376.48       108.53 o                         
   5  13  11       3320.50       3181.28       536.52 o                         
   7  13  11        303.42        253.32       116.32 o                         
   9  13  11        333.33        467.52       180.19 o                         
   3  15  11       1737.66       1648.16       197.31 o                         
   5  15  11       1286.92       1201.30       708.01 o                         
   7  15  11        180.57        205.47       109.14 o                         
   3  17  11       1372.96       1429.52       362.71 o                         
   5  17  11        543.60        356.53       202.60 o                         
   7  17  11         25.07         52.45       103.83 o                         
   3  19  11       1907.14       1810.96       400.43 o                         
   5  19  11        594.40        562.93       226.33 o                         
   7  19  11       1948.33       2212.52       280.61 o                         
   1  21  11       3228.30       3067.53       322.09 o                         
   3  21  11       4300.34       4705.96       963.36 o                         
   5  21  11        348.47        304.96       121.57 o                         
   7  21  11        288.10        380.19       126.14 o                         
   1  23  11        560.91        458.33       125.40 o                         
   3  23  11        520.73        417.54       162.11 o                         
   5  23  11       2856.11       3002.54       297.21 o                         
   7  23  11         90.51         46.07       109.33 o                         
   1  25  11       2009.37       2686.96       806.67 o                         
   3  25  11       1492.59       1441.76       426.55 o                         
   5  25  11         34.27         96.43       124.28 o                         
   7  25  11         66.06         71.68       138.13 o                         
   1  27  11       1153.61       1206.62       190.40 o                         
   3  27  11        269.75        201.01       156.91 o                         
   5  27  11        501.36        456.52       149.41 o                         
   1  29  11       1377.79       1288.94       201.34 o                         
   3  29  11       1108.35       1285.36       231.59 o                         
   5  29  11         18.59         23.82       125.41 o                         
   1  31  11       2852.21       3351.87       302.24 o                         
   3  31  11       1373.67       1530.90       196.54 o                         
   5  31  11         39.67        414.29       274.14 o                         
   1  33  11        229.36        139.28       139.28 o                         
   3  33  11        327.80        454.96       129.37 o                         
   1  35  11        451.54        573.17       281.46 o                         
   3  35  11        315.87        406.24       276.90 o                         
   1  37  11        230.19        110.97       158.97 o                         
   4   2  12       2835.44       4015.35      1003.98 o                         
   6   2  12        407.12        503.39       547.27 o                         
   4   4  12       3636.50       4734.97      1044.61 o                         
   6   4  12        234.88        387.76       208.92 o                         
   4   6  12        380.40        858.90       777.65 o                         
   6   6  12         27.01        -79.62       154.89 o                         
   4   8  12       1531.93       1305.76       795.06 o                         
   6   8  12        963.55        819.82       550.30 o                         
   4  10  12        624.85        713.81       824.08 o                         
   6  10  12        629.96        567.51       516.37 o                         
   4  12  12       1735.76       1340.58       800.87 o                         
   6  12  12        209.91       -295.97       725.42 o                         
   4  14  12         59.34         36.62        97.71 o                         
   6  14  12        464.92        311.43       231.94 o                         
   4  16  12       1686.52       1838.97       208.56 o                         
   4  18  12        253.05        307.58       725.42 o                         
   2  20  12       1267.34        992.38       766.05 o                         
   2  22  12       1041.65        901.20       153.51 o                         
   4  22  12        383.25        354.59       158.96 o                         
   2  24  12        411.83        731.23       777.65 o                         
   2  26  12       2221.50       2090.14       228.96 o                         
                                                                                
