# Supplementary material for: High-throughput nanoscale crystallization of di­hydro­pyridine active pharmaceutical ingredients
Source: Acta Crystallogr B Struct Sci Cryst Eng Mater. 2023 Dec 21;80(Pt 1):4–12. doi: 10.1107/S2052520623010053 (PMC10848412; doi:10.1107/S2052520623010053)
Supplement: Supplementary file 8 [file b-80-00004-nimodipinesup8.hkl]

data_nimodipine                                                                 
_shelx_title ' nimodipine_auto_a.res in P2(1)/c'                                
_shelx_refln_list_code          4                                               
_shelx_F_calc_maximum      235.18                                               
_exptl_crystal_F_000       888.00                                               
_reflns_d_resolution_high  0.7904                                               
                                                                                
loop_                                                                           
 _space_group_symop_operation_xyz                                               
 'x, y, z'                                                                      
 '-x, y+1/2, -z+1/2'                                                            
 '-x, -y, -z'                                                                   
 'x, -y-1/2, z-1/2'                                                             
                                                                                
_cell_length_a    13.8103                                                       
_cell_length_b    10.7631                                                       
_cell_length_c    14.8187                                                       
_cell_angle_alpha  90.000                                                       
_cell_angle_beta  104.604                                                       
_cell_angle_gamma  90.000                                                       
                                                                                
_shelx_F_squared_multiplier     1.000                                           
                                                                                
loop_                                                                           
 _refln_index_h                                                                 
 _refln_index_k                                                                 
 _refln_index_l                                                                 
 _refln_F_squared_calc                                                          
 _refln_F_squared_meas                                                          
 _refln_F_squared_sigma                                                         
 _refln_observed_status                                                         
   1   0   0       2727.68       2330.13        68.15 o                         
   2   0   0       2324.95       2117.61        62.37 o                         
   3   0   0       2959.29       2919.24        86.09 o                         
   4   0   0      13337.28      12618.26       368.40 o                         
   5   0   0         71.15         76.88         3.87 o                         
   6   0   0        189.50        112.52         4.44 o                         
   7   0   0        133.83        130.73        11.31 o                         
   8   0   0         24.33         20.01         2.81 o                         
   9   0   0       2922.29       2980.80        54.69 o                         
  10   0   0        186.69        173.97         7.74 o                         
  11   0   0       1374.24       1458.19        26.88 o                         
  12   0   0       1092.03       1104.85        32.22 o                         
  13   0   0        510.34        547.00        28.38 o                         
  14   0   0        444.22        498.98        23.44 o                         
  15   0   0         10.11         13.33         2.39 o                         
  16   0   0         56.82         77.26         6.60 o                         
   1   1   0       1384.50       1183.73        24.80 o                         
   2   1   0       1343.43       1306.88        39.64 o                         
   3   1   0       3402.46       3068.57        91.27 o                         
   4   1   0        253.38        279.91        10.47 o                         
   5   1   0          3.71          6.67         1.06 o                         
   6   1   0        940.67        895.75        15.20 o                         
   7   1   0        541.03        582.78        10.79 o                         
   8   1   0        133.77        162.44         5.68 o                         
   9   1   0        125.81        126.48         5.10 o                         
  10   1   0         18.11         17.54         1.82 o                         
  11   1   0        150.93        133.57         5.98 o                         
  12   1   0         38.54         42.58         2.93 o                         
  13   1   0         16.20         17.49         2.66 o                         
  14   1   0          9.25          6.38         3.98 o                         
  15   1   0         16.43         18.36         1.81 o                         
  16   1   0          2.07          1.13         1.25 o                         
   0   2   0       4637.90       4530.45       133.41 o                         
   1   2   0        148.39        152.44         4.24 o                         
   2   2   0       1977.52       1870.73        39.56 o                         
   3   2   0         19.04         29.39         2.89 o                         
   4   2   0         19.65         25.63         2.94 o                         
   5   2   0        262.57        264.92        11.18 o                         
   6   2   0       3865.89       4279.55        91.33 o                         
   7   2   0       1597.32       1630.77        30.39 o                         
   8   2   0        439.80        422.82        10.91 o                         
   9   2   0         42.91         48.34         2.82 o                         
  10   2   0          1.68          0.66         1.24 o                         
  11   2   0        225.95        237.70         5.90 o                         
  12   2   0         12.64          6.97         1.65 o                         
  13   2   0         27.06         29.41         6.90 o                         
  14   2   0         13.02          4.51         2.39 o                         
  15   2   0         18.10         21.77         2.35 o                         
  16   2   0         51.65         57.59         3.00 o                         
   1   3   0      13873.08      12393.34       308.28 o                         
   2   3   0       4050.28       3675.86        76.17 o                         
   3   3   0          9.09          4.74         2.34 o                         
   4   3   0        332.21        290.49        12.38 o                         
   5   3   0       6422.88       6459.62       167.08 o                         
   6   3   0         27.76         43.13         5.02 o                         
   7   3   0         26.98         21.21         1.64 o                         
   8   3   0        186.57        175.84         5.80 o                         
   9   3   0        649.99        654.66        11.07 o                         
  10   3   0        363.77        340.67         7.72 o                         
  11   3   0        515.15        480.00         9.01 o                         
  12   3   0        270.04        244.76         7.94 o                         
  13   3   0         94.06         73.82         5.61 o                         
  14   3   0         72.39         78.66         3.61 o                         
  15   3   0         97.58         97.21         4.61 o                         
  16   3   0          0.09          2.02         1.85 o                         
   0   4   0       1462.19       1520.55        47.76 o                         
   1   4   0         32.19         54.05         4.08 o                         
   2   4   0         12.12         20.15         0.95 o                         
   3   4   0        746.39        758.13        16.49 o                         
   4   4   0          5.96         16.28         1.75 o                         
   5   4   0       5447.24       5696.27        98.37 o                         
   6   4   0          5.92          5.34         1.48 o                         
   7   4   0       2100.44       2011.78        32.96 o                         
   8   4   0        106.57         92.44         3.25 o                         
   9   4   0        340.28        331.10         6.48 o                         
  10   4   0        159.97        155.27         4.51 o                         
  11   4   0         27.81         26.58         2.56 o                         
  12   4   0         55.73         54.09         6.05 o                         
  13   4   0          0.31          2.55         2.20 o                         
  14   4   0         16.12         11.62         1.83 o                         
  15   4   0         30.39         27.35         5.48 o                         
   1   5   0       4471.93       4561.30        68.48 o                         
   2   5   0        985.62        920.19        15.82 o                         
   3   5   0        686.41        772.99        20.07 o                         
   4   5   0         10.52         12.38         2.51 o                         
   5   5   0         23.78         25.47         2.39 o                         
   6   5   0         24.28         24.44         1.82 o                         
   7   5   0       1302.19       1411.95        20.07 o                         
   8   5   0        172.87        175.65         4.78 o                         
   9   5   0          0.10          0.80         1.29 o                         
  10   5   0        462.15        447.26        10.88 o                         
  11   5   0         12.13          7.27         3.42 o                         
  12   5   0        135.75        129.22         5.44 o                         
  13   5   0         15.15         17.89         2.01 o                         
  14   5   0          5.28          4.80         3.27 o                         
  15   5   0         61.69         67.22         5.72 o                         
   0   6   0          1.39          2.16         2.34 o                         
   1   6   0        177.03        185.03         4.59 o                         
   2   6   0         16.57         12.89         1.94 o                         
   3   6   0        217.30        199.74         5.62 o                         
   4   6   0        477.65        487.83         9.17 o                         
   5   6   0        702.55        657.77        10.65 o                         
   6   6   0         28.21         23.63         1.59 o                         
   7   6   0        859.09        818.44        12.25 o                         
   8   6   0         86.02         78.01         6.14 o                         
   9   6   0          0.00          0.19         1.47 o                         
  10   6   0          7.71          6.05         1.68 o                         
  11   6   0         20.78         21.42         3.28 o                         
  12   6   0         20.96         17.65         2.35 o                         
  13   6   0          0.31         -0.87         2.73 o                         
  14   6   0         13.35         22.41         3.98 o                         
   1   7   0         81.68         73.73         3.10 o                         
   2   7   0        628.14        562.68        10.36 o                         
   3   7   0       1220.62       1240.35        17.82 o                         
   4   7   0         33.78         36.79         1.78 o                         
   5   7   0         98.61         97.00         3.14 o                         
   6   7   0          8.52         10.64         1.30 o                         
   7   7   0       1435.70       1383.15        20.44 o                         
   8   7   0        194.16        161.61         4.75 o                         
   9   7   0        212.63        218.58         7.09 o                         
  10   7   0          6.75          9.70         4.23 o                         
  11   7   0         12.72         17.91         3.90 o                         
  12   7   0        118.43        122.21         4.95 o                         
  13   7   0          3.78          2.44         1.80 o                         
   0   8   0       1120.11       1100.20        28.17 o                         
   1   8   0        977.12        944.09        17.56 o                         
   2   8   0          3.87          2.26         1.36 o                         
   3   8   0         20.86         17.45         1.65 o                         
   4   8   0        158.87        144.40         3.84 o                         
   5   8   0         48.21         49.66         2.49 o                         
   6   8   0         31.26         23.28         2.01 o                         
   7   8   0        254.05        241.53         6.05 o                         
   8   8   0        136.87        138.24         6.55 o                         
   9   8   0          2.56          0.31         1.60 o                         
  10   8   0         63.28         56.12         4.00 o                         
  11   8   0          1.21          2.39         1.70 o                         
  12   8   0          0.87          1.16         1.20 o                         
   1   9   0        811.45        782.69        16.64 o                         
   2   9   0        665.72        638.50        11.88 o                         
   3   9   0          5.12          5.11         1.67 o                         
   4   9   0        335.35        339.89         9.92 o                         
   5   9   0         69.27         79.09         3.60 o                         
   6   9   0         25.13         34.04         5.48 o                         
   7   9   0         68.32         66.96         5.40 o                         
   8   9   0        338.92        399.68        13.92 o                         
   9   9   0         24.79         19.06         3.15 o                         
  10   9   0         17.79         15.31         2.46 o                         
  11   9   0          5.04          4.04         1.64 o                         
   0  10   0         54.36         57.91         4.71 o                         
   1  10   0         57.47         42.98         3.40 o                         
   2  10   0        574.71        519.12        13.36 o                         
   3  10   0        214.91        248.36        10.74 o                         
   4  10   0        266.37        294.03        11.30 o                         
   5  10   0        116.21         98.44         6.15 o                         
   6  10   0         44.28         40.13         4.12 o                         
   7  10   0          8.89         11.83         4.14 o                         
   8  10   0        276.32        326.75        11.25 o                         
   9  10   0         56.96         70.47         4.39 o                         
  10  10   0        118.19        117.93         6.98 o                         
   1  11   0         36.11         30.89         3.53 o                         
   2  11   0         54.69         57.10         6.82 o                         
   3  11   0        129.64        129.39         7.99 o                         
   4  11   0          2.98         -0.51         2.26 o                         
   5  11   0          2.38          0.65         1.85 o                         
   6  11   0          0.66          1.15         2.03 o                         
   7  11   0         54.44         42.96         3.54 o                         
   8  11   0          1.31          1.97         1.51 o                         
   9  11   0          0.11          0.98         1.34 o                         
   0  12   0         56.27         81.89         6.54 o                         
   1  12   0         55.99         55.88         5.45 o                         
   2  12   0         64.69         78.46         6.54 o                         
   3  12   0         27.12         29.33         4.25 o                         
   4  12   0          4.40          6.54         2.84 o                         
   5  12   0         39.56         44.58         3.46 o                         
   6  12   0         53.33         57.97         3.32 o                         
   7  12   0        115.95        125.03        13.25 o                         
 -16   1   1         13.68         12.32         1.94 o                         
 -15   1   1         64.00         65.76         5.64 o                         
 -14   1   1         56.64         56.18         6.17 o                         
 -13   1   1          0.09          1.83         1.94 o                         
 -12   1   1         85.62         80.80         3.82 o                         
 -11   1   1          3.80          2.53         1.44 o                         
 -10   1   1         78.59         94.58         4.16 o                         
  -9   1   1          1.16          0.94         1.13 o                         
  -8   1   1          7.86          7.05         1.35 o                         
  -7   1   1       3330.15       3465.12        52.64 o                         
  -6   1   1       4331.82       4441.29        65.73 o                         
  -5   1   1       2961.07       2856.85        48.79 o                         
  -4   1   1       4586.78       4082.10        85.00 o                         
  -3   1   1        516.49        505.96        16.79 o                         
  -2   1   1        133.92        123.91         4.63 o                         
  -1   1   1        151.04        164.12         4.03 o                         
   0   1   1        234.27        204.28         3.01 o                         
   1   1   1      13649.20      12913.15       168.46 o                         
   2   1   1        326.19        302.32         7.46 o                         
   3   1   1       4756.40       4528.37        94.63 o                         
   4   1   1        601.95        583.93        13.13 o                         
   5   1   1        167.00        174.52         7.58 o                         
   6   1   1         19.08         23.23         1.77 o                         
   7   1   1        361.26        436.15        10.35 o                         
   8   1   1        128.78        126.26         4.70 o                         
   9   1   1         13.01         12.45         1.42 o                         
  10   1   1        608.34        599.14        10.32 o                         
  11   1   1         59.91         56.48         3.12 o                         
  12   1   1          3.57          3.94         1.73 o                         
  13   1   1          2.09          0.49         2.54 o                         
  14   1   1        137.68        155.67         7.73 o                         
  15   1   1         35.87         37.97         2.65 o                         
  16   1   1          2.89          4.38         2.59 o                         
 -16   2   1          1.24          3.28         1.44 o                         
 -15   2   1          8.94          9.50         1.86 o                         
 -14   2   1          0.74          1.47         3.11 o                         
 -13   2   1        249.95        241.58         9.23 o                         
 -12   2   1        139.94        109.93         4.57 o                         
 -11   2   1       1118.10       1123.78        16.59 o                         
 -10   2   1        486.85        466.62         9.01 o                         
  -9   2   1        377.90        376.03         7.87 o                         
  -8   2   1         31.13         32.25         2.14 o                         
  -7   2   1        125.57        113.84         4.17 o                         
  -6   2   1       2116.27       2079.49        46.09 o                         
  -5   2   1          1.11          0.98         1.74 o                         
  -4   2   1       2651.39       2509.80        52.92 o                         
  -3   2   1       6400.41       5779.04       119.37 o                         
  -2   2   1      12427.48      11428.82       334.82 o                         
  -1   2   1       4928.89       4708.77        79.93 o                         
   0   2   1       1623.13       1567.15        17.64 o                         
   1   2   1         55.47         56.09         1.49 o                         
   2   2   1       2572.03       2341.97        34.57 o                         
   3   2   1        714.76        704.47        23.39 o                         
   4   2   1        153.15        123.01        35.66 o                         
   5   2   1         50.65         37.24         3.49 o                         
   6   2   1         38.53         50.24         2.64 o                         
   7   2   1        761.41        841.28        12.44 o                         
   8   2   1         16.73         16.40         1.73 o                         
   9   2   1         26.61         22.94         1.69 o                         
  10   2   1        124.09        123.83         4.12 o                         
  11   2   1        196.48        192.27         8.18 o                         
  12   2   1        111.31        112.39         6.87 o                         
  13   2   1        118.42        121.34         6.18 o                         
  14   2   1         15.12         13.16         2.12 o                         
  15   2   1          0.08          2.21         1.21 o                         
  16   2   1         60.50         58.61         5.02 o                         
 -16   3   1         99.03        112.05         9.76 o                         
 -15   3   1          4.59          6.36         1.48 o                         
 -14   3   1          0.02          2.19         1.80 o                         
 -13   3   1        179.18        177.51         7.63 o                         
 -12   3   1         16.58         12.08         1.84 o                         
 -11   3   1        561.09        582.54        15.03 o                         
 -10   3   1        240.99        244.02         6.34 o                         
  -9   3   1        161.43        151.19         6.76 o                         
  -8   3   1        411.38        419.03         9.22 o                         
  -7   3   1        135.57        174.86         7.24 o                         
  -6   3   1         26.28         23.09         3.93 o                         
  -5   3   1        253.09        351.13        13.38 o                         
  -4   3   1       1065.16       1050.90        35.00 o                         
  -3   3   1        562.26        597.45        21.21 o                         
  -2   3   1       1701.29       1685.15        52.45 o                         
  -1   3   1       3771.12       3513.27        51.27 o                         
   0   3   1      11095.65      10238.95       149.98 o                         
   1   3   1      25977.22      25117.69       422.80 o                         
   2   3   1        335.11        312.51         6.95 o                         
   3   3   1         57.97         47.89         1.72 o                         
   4   3   1        205.75        189.91         6.15 o                         
   5   3   1       2139.47       2101.43        33.08 o                         
   6   3   1         76.06         69.57         6.16 o                         
   7   3   1        404.42        388.28         7.54 o                         
   8   3   1        149.76        122.62         3.67 o                         
   9   3   1        445.80        473.40         7.90 o                         
  10   3   1        222.57        247.85         5.51 o                         
  11   3   1         22.90         32.98         3.71 o                         
  12   3   1        470.83        426.36        19.06 o                         
  13   3   1         64.09         56.54         5.27 o                         
  14   3   1         58.52         56.84         3.27 o                         
  15   3   1         25.34         27.61         2.40 o                         
 -16   4   1         79.47         86.85         5.89 o                         
 -15   4   1          1.19          5.88         2.09 o                         
 -14   4   1          2.31          0.77         1.42 o                         
 -13   4   1         22.46         23.13         2.23 o                         
 -12   4   1         15.40         14.25         2.05 o                         
 -11   4   1        109.15         96.04         3.89 o                         
 -10   4   1         41.70         41.91         2.37 o                         
  -9   4   1         43.42         43.42         1.88 o                         
  -8   4   1         70.42        105.89         4.19 o                         
  -7   4   1        286.96        284.03         7.13 o                         
  -6   4   1        841.86        821.05        17.49 o                         
  -5   4   1          5.17          9.60         3.33 o                         
  -4   4   1        871.90        829.45        20.82 o                         
  -3   4   1         75.69         78.35         5.78 o                         
  -2   4   1       1208.78       1094.88        26.85 o                         
  -1   4   1       1289.91       1363.04        24.80 o                         
   0   4   1       2360.33       2195.81        33.27 o                         
   1   4   1       4726.81       4486.72        77.12 o                         
   2   4   1         42.20         29.43         1.26 o                         
   3   4   1        240.54        227.49         5.34 o                         
   4   4   1          5.70          1.27         1.25 o                         
   5   4   1        137.39        146.17         7.14 o                         
   6   4   1          6.16          6.29         2.89 o                         
   7   4   1          1.28          0.67         0.96 o                         
   8   4   1          1.08          1.39         0.98 o                         
   9   4   1        106.55        102.82         3.02 o                         
  10   4   1         34.21         37.93         3.60 o                         
  11   4   1         75.36         70.16         3.36 o                         
  12   4   1         59.24         68.92        13.38 o                         
  13   4   1        258.85        261.30        14.53 o                         
  14   4   1         12.14          7.78         1.79 o                         
  15   4   1         13.27         11.85         2.14 o                         
 -15   5   1         16.03         15.59         3.27 o                         
 -14   5   1         22.58         26.22         4.96 o                         
 -13   5   1         21.35         16.60         2.49 o                         
 -12   5   1         60.13         55.20         5.00 o                         
 -11   5   1         47.12         60.33         3.74 o                         
 -10   5   1        261.85        245.77         8.98 o                         
  -9   5   1         41.52         37.03         2.45 o                         
  -8   5   1        100.25        101.35         3.30 o                         
  -7   5   1         80.87         90.40         3.22 o                         
  -6   5   1        100.35        121.16         3.55 o                         
  -5   5   1         17.56          7.95         1.52 o                         
  -4   5   1         88.40        134.42         4.36 o                         
  -3   5   1       4033.68       4247.41        91.91 o                         
  -2   5   1       2635.85       2778.30        38.47 o                         
  -1   5   1       4975.18       5044.13        67.66 o                         
   0   5   1       2759.85       2928.81        36.21 o                         
   1   5   1         40.77         30.18         1.48 o                         
   2   5   1        809.94        651.00        31.24 o                         
   3   5   1        499.02        500.89        19.90 o                         
   4   5   1        242.31        247.97         8.81 o                         
   5   5   1         72.42         60.50         4.16 o                         
   6   5   1        259.89        284.51         8.18 o                         
   7   5   1          8.56         16.99         1.74 o                         
   8   5   1         43.37         44.46         3.04 o                         
   9   5   1        232.22        200.57         5.38 o                         
  10   5   1        431.68        425.33        10.51 o                         
  11   5   1        164.65        184.80         7.45 o                         
  12   5   1          0.82          3.72         2.38 o                         
  13   5   1        293.10        307.31         9.76 o                         
  14   5   1          8.62          6.87         2.19 o                         
  15   5   1         22.51         17.07         2.94 o                         
 -14   6   1          0.01         -0.60         2.34 o                         
 -13   6   1          0.03          0.26         1.88 o                         
 -12   6   1         26.88         20.92         2.99 o                         
 -11   6   1          5.46         -0.42         2.28 o                         
 -10   6   1        147.66        124.81         4.65 o                         
  -9   6   1         12.12          4.79         1.46 o                         
  -8   6   1       1672.02       1603.14        21.29 o                         
  -7   6   1         35.56         40.97         2.70 o                         
  -6   6   1         46.37         50.34         2.26 o                         
  -5   6   1        867.58        898.08        15.08 o                         
  -4   6   1        920.02        911.55        14.02 o                         
  -3   6   1        116.37         87.87         3.61 o                         
  -2   6   1        127.10        162.91         5.76 o                         
  -1   6   1        423.13        367.23         9.06 o                         
   0   6   1       3059.03       2929.33        45.09 o                         
   1   6   1        511.53        588.88        11.28 o                         
   2   6   1       2613.37       2906.55        52.75 o                         
   3   6   1        246.50        235.84         9.07 o                         
   4   6   1        802.05        816.90        12.35 o                         
   5   6   1        158.25        156.75         4.14 o                         
   6   6   1        458.50        421.79         7.40 o                         
   7   6   1       1163.06       1141.67        17.29 o                         
   8   6   1       1769.17       1770.10        25.20 o                         
   9   6   1         49.63         56.47         3.29 o                         
  10   6   1        195.21        190.79         6.61 o                         
  11   6   1         97.66         92.40         4.92 o                         
  12   6   1          4.19          3.05         1.91 o                         
  13   6   1          6.27          8.24         1.65 o                         
  14   6   1         28.53         41.82         4.63 o                         
 -13   7   1          9.44          7.29         1.98 o                         
 -12   7   1          0.34          0.60         1.50 o                         
 -11   7   1         93.70         95.65         5.12 o                         
 -10   7   1         40.10         20.59         3.43 o                         
  -9   7   1         15.63         14.73         1.64 o                         
  -8   7   1          5.46          7.25         1.58 o                         
  -7   7   1        175.79        181.59         4.42 o                         
  -6   7   1        175.76        164.46         4.27 o                         
  -5   7   1          4.33          2.50         1.14 o                         
  -4   7   1        222.83        228.74         4.93 o                         
  -3   7   1        606.07        623.90        11.39 o                         
  -2   7   1        786.86        834.52        14.00 o                         
  -1   7   1       1082.73       1057.66        16.84 o                         
   0   7   1          2.79          3.86         1.27 o                         
   1   7   1        545.91        628.48        15.08 o                         
   2   7   1          3.95          5.28         1.33 o                         
   3   7   1         84.99         78.99         2.93 o                         
   4   7   1         33.05         25.83         1.89 o                         
   5   7   1         78.51         71.91         2.67 o                         
   6   7   1         26.77         25.96         1.98 o                         
   7   7   1        521.10        551.72        11.31 o                         
   8   7   1         30.39         40.54         3.08 o                         
   9   7   1        454.97        441.27        11.39 o                         
  10   7   1        178.64        173.22         7.34 o                         
  11   7   1         73.42         63.72         3.88 o                         
  12   7   1        176.65        193.95         8.32 o                         
  13   7   1         79.54         88.85         4.81 o                         
 -12   8   1         48.55         52.23         5.21 o                         
 -11   8   1        101.53         96.71         7.96 o                         
 -10   8   1         20.92         25.64         3.50 o                         
  -9   8   1         88.14         96.88         6.35 o                         
  -8   8   1         79.72         78.26         4.67 o                         
  -7   8   1         12.95         12.03         1.77 o                         
  -6   8   1         84.40         84.96         3.14 o                         
  -5   8   1         27.24         29.75         1.94 o                         
  -4   8   1        202.00        198.31         4.38 o                         
  -3   8   1        179.61        183.05         4.47 o                         
  -2   8   1       1312.00       1333.29        21.23 o                         
  -1   8   1         29.99         34.54         2.76 o                         
   0   8   1       1078.66       1056.47        17.22 o                         
   1   8   1        201.85        183.10         5.10 o                         
   2   8   1       2853.50       2862.74        34.54 o                         
   3   8   1        141.61        123.62         4.18 o                         
   4   8   1        301.83        292.97         6.48 o                         
   5   8   1         37.02         50.33         2.61 o                         
   6   8   1         66.70         71.11         3.93 o                         
   7   8   1         32.71         40.21         2.54 o                         
   8   8   1       1051.39       1062.85        31.66 o                         
   9   8   1          0.08          4.49         1.92 o                         
  10   8   1          0.11          1.50         1.52 o                         
  11   8   1         98.64         90.07         3.66 o                         
  12   8   1        110.64        115.11         5.28 o                         
 -12   9   1          0.05          0.22         1.31 o                         
 -11   9   1         42.06         43.90         3.34 o                         
 -10   9   1        197.72        206.67         8.31 o                         
  -9   9   1          1.10         -0.76         3.16 o                         
  -8   9   1        371.04        415.86        22.03 o                         
  -7   9   1         86.20         88.92         6.23 o                         
  -6   9   1         63.88         71.31         3.69 o                         
  -5   9   1        357.41        358.00         8.22 o                         
  -4   9   1        420.82        434.99        11.73 o                         
  -3   9   1        195.02        228.29         8.68 o                         
  -2   9   1          0.32         -0.39         1.58 o                         
  -1   9   1        136.14        149.98         5.41 o                         
   0   9   1          9.21         12.92         3.06 o                         
   1   9   1        344.50        347.58         9.90 o                         
   2   9   1       1894.14       1972.86        32.81 o                         
   3   9   1       1294.78       1370.85        19.83 o                         
   4   9   1          9.06          9.18         1.57 o                         
   5   9   1          2.82          1.86         1.40 o                         
   6   9   1         25.57         34.08         3.35 o                         
   7   9   1         21.71         14.43         2.49 o                         
   8   9   1         67.28         80.77         6.02 o                         
   9   9   1         74.19         83.34         4.36 o                         
  10   9   1         57.09         61.37         3.39 o                         
  11   9   1          1.44          0.33         1.80 o                         
 -11  10   1         43.61         53.10         3.82 o                         
 -10  10   1          5.72          9.65         2.67 o                         
  -9  10   1         10.30          9.16         3.00 o                         
  -8  10   1         78.09         60.78         7.01 o                         
  -7  10   1          6.74         10.52         3.60 o                         
  -6  10   1         44.87         49.80         4.61 o                         
  -5  10   1         73.37         64.79         6.00 o                         
  -4  10   1         27.27         20.61         5.23 o                         
  -3  10   1        219.50        215.01         7.18 o                         
  -2  10   1         43.15         51.29         3.15 o                         
  -1  10   1        281.80        270.29         8.78 o                         
   0  10   1         13.75          6.37         2.36 o                         
   1  10   1         54.70         55.52         6.90 o                         
   2  10   1        664.50        585.64        18.34 o                         
   3  10   1         12.74          5.04         2.40 o                         
   4  10   1          6.15          5.14         2.54 o                         
   5  10   1         10.56          6.51         3.13 o                         
   6  10   1          1.79          1.53         3.22 o                         
   7  10   1          4.29          7.98         2.49 o                         
   8  10   1         27.62         26.59         3.21 o                         
   9  10   1          2.03          1.23         1.51 o                         
  10  10   1        150.38        155.93         7.96 o                         
 -10  11   1         10.57         16.47         2.02 o                         
  -9  11   1        293.90        325.46        10.80 o                         
  -8  11   1          2.68          2.54         1.67 o                         
  -7  11   1          2.54          1.36         1.85 o                         
  -6  11   1          6.49          3.86         2.00 o                         
  -5  11   1          4.53          1.62         1.88 o                         
  -4  11   1        286.85        319.06        10.39 o                         
  -3  11   1         72.58         72.47         4.71 o                         
  -2  11   1        140.07        150.83         5.75 o                         
  -1  11   1         91.16         78.35         4.86 o                         
   0  11   1         18.88         16.84         2.24 o                         
   1  11   1          5.58          5.85         1.79 o                         
   2  11   1        311.87        322.22        16.52 o                         
   3  11   1         32.06         34.96         3.55 o                         
   4  11   1         37.89         35.74         4.03 o                         
   5  11   1          6.22          5.40         2.70 o                         
   6  11   1          0.01         -1.65         1.82 o                         
   7  11   1        197.97        208.43        27.67 o                         
   8  11   1         95.12        116.99        11.69 o                         
   9  11   1        367.45        341.41        13.36 o                         
  -8  12   1          1.95          1.53         1.14 o                         
  -7  12   1         67.95         67.53         3.24 o                         
  -6  12   1         10.95         14.27         2.40 o                         
  -5  12   1          5.81          4.94         2.18 o                         
  -4  12   1         27.58         30.20         4.09 o                         
  -3  12   1          7.39          4.91         2.62 o                         
  -2  12   1          0.17          0.98         2.18 o                         
  -1  12   1        167.70        178.99         9.87 o                         
   0  12   1         24.59         26.93         3.93 o                         
   1  12   1          5.42          5.18         2.45 o                         
   2  12   1          3.99          8.40         2.89 o                         
   3  12   1         41.00         44.27         5.02 o                         
   4  12   1          5.79          3.49         2.40 o                         
   5  12   1          7.40          7.75         1.96 o                         
   6  12   1         33.45         27.23         2.27 o                         
   3  13   1         24.68         18.21         2.40 o                         
 -16   0   2          0.88          0.89         1.96 o                         
 -15   0   2          0.73          0.93         4.58 o                         
 -14   0   2        101.23         92.09         5.83 o                         
 -13   0   2        168.15        219.66        21.26 o                         
 -12   0   2        575.27        504.51        17.87 o                         
 -11   0   2         53.22         84.98         5.03 o                         
 -10   0   2        842.36        898.80        17.30 o                         
  -9   0   2         20.49         11.47         2.14 o                         
  -8   0   2        341.48        358.79        23.99 o                         
  -7   0   2       1036.97       1024.64        29.96 o                         
  -6   0   2       7028.06       6944.78       144.86 o                         
  -5   0   2       4280.34       3871.94       115.09 o                         
  -4   0   2       3356.48       3189.55        94.81 o                         
  -3   0   2       1012.84        857.95        26.61 o                         
  -2   0   2       4498.94       4471.68       131.67 o                         
  -1   0   2      15099.72      13592.07       396.48 o                         
   0   0   2       3065.45       3012.14        89.14 o                         
   1   0   2        375.46        485.95        16.08 o                         
   2   0   2      10230.95       9876.11       289.84 o                         
   3   0   2       2732.63       2386.79       104.63 o                         
   4   0   2       1471.86       1377.29        30.66 o                         
   5   0   2        406.23        394.95        10.66 o                         
   6   0   2         87.78         78.78         6.05 o                         
   7   0   2         56.99         36.39         3.49 o                         
   8   0   2        109.84        114.23         6.40 o                         
   9   0   2         15.91         20.60         2.95 o                         
  10   0   2        429.12        434.88        10.92 o                         
  11   0   2        309.60        294.96        18.76 o                         
  12   0   2          1.35          0.87         3.43 o                         
  13   0   2          0.28          5.15         4.09 o                         
  14   0   2        131.29        141.76         7.62 o                         
  15   0   2          3.07          5.94         3.27 o                         
 -16   1   2         21.60         27.08         2.44 o                         
 -15   1   2         15.26          7.05         3.84 o                         
 -14   1   2          1.84         -0.20         1.84 o                         
 -13   1   2          5.08          8.08         1.96 o                         
 -12   1   2         87.92        102.40         5.25 o                         
 -11   1   2        312.06        313.59         6.65 o                         
 -10   1   2        559.83        549.88        10.72 o                         
  -9   1   2         34.35         38.54         2.29 o                         
  -8   1   2        212.39        227.29        18.10 o                         
  -7   1   2         18.95         14.35         1.61 o                         
  -6   1   2       2664.47       2798.40        48.90 o                         
  -5   1   2       4213.56       4269.29        90.00 o                         
  -4   1   2       2542.14       2457.29        52.26 o                         
  -3   1   2         74.19         37.11         1.92 o                         
  -2   1   2       2007.39       1849.64        41.28 o                         
  -1   1   2       2249.46       2139.75        63.84 o                         
   0   1   2        616.50        540.58         9.94 o                         
   1   1   2      20058.73      19683.40       256.79 o                         
   2   1   2        982.41        829.15        10.87 o                         
   3   1   2        756.62        797.10        13.08 o                         
   4   1   2       5852.16       5792.01        76.71 o                         
   5   1   2        700.42        765.96        11.68 o                         
   6   1   2        873.69        879.93        22.09 o                         
   7   1   2        202.75        197.72         5.66 o                         
   8   1   2         55.03         35.49         2.41 o                         
   9   1   2         94.56         87.31         3.23 o                         
  10   1   2        637.70        656.55        12.00 o                         
  11   1   2        731.53        725.67        23.40 o                         
  12   1   2        163.13        185.30         9.05 o                         
  13   1   2          2.78          0.70         1.64 o                         
  14   1   2          5.62          6.42         1.65 o                         
  15   1   2         37.89         44.46         3.22 o                         
 -16   2   2          3.15         -0.36         1.59 o                         
 -15   2   2         81.77         87.23         4.83 o                         
 -14   2   2          2.86          3.27         3.33 o                         
 -13   2   2         23.58         25.16         2.89 o                         
 -12   2   2        230.07        238.96         6.75 o                         
 -11   2   2        315.64        351.89         8.64 o                         
 -10   2   2        305.39        359.44         8.25 o                         
  -9   2   2        377.34        415.42         8.64 o                         
  -8   2   2          1.31          0.19         1.03 o                         
  -7   2   2         87.44         81.18         3.58 o                         
  -6   2   2        809.47        839.01        14.26 o                         
  -5   2   2        397.39        374.65         8.15 o                         
  -4   2   2       2304.18       2332.73        40.73 o                         
  -3   2   2         78.42         77.47         2.20 o                         
  -2   2   2        644.19        609.20        13.91 o                         
  -1   2   2      21687.98      21244.91       357.72 o                         
   0   2   2      15016.44      14618.00       190.65 o                         
   1   2   2       5153.95       4942.12        65.21 o                         
   2   2   2         19.90         17.58         1.23 o                         
   3   2   2          1.57          5.46         0.99 o                         
   4   2   2          8.44          2.39         0.98 o                         
   5   2   2       2678.82       2608.51        36.15 o                         
   6   2   2         55.24         51.71         2.83 o                         
   7   2   2        245.26        257.27         7.01 o                         
   8   2   2        123.85        147.52         4.18 o                         
   9   2   2       2297.36       2220.88        29.46 o                         
  10   2   2       3348.25       3504.65        51.50 o                         
  11   2   2        662.99        621.48        20.99 o                         
  12   2   2        226.98        258.06         9.27 o                         
  13   2   2         17.63         13.07         2.02 o                         
  14   2   2        271.36        265.71         9.00 o                         
  15   2   2         36.64         30.06         2.52 o                         
 -16   3   2         10.40         17.13         2.97 o                         
 -15   3   2          5.05         10.42         2.24 o                         
 -14   3   2         93.33         78.18         4.76 o                         
 -13   3   2         55.49         46.37         3.81 o                         
 -12   3   2         21.98         13.76         1.87 o                         
 -11   3   2        235.39        240.69         6.20 o                         
 -10   3   2        997.23        968.57        18.88 o                         
  -9   3   2          3.93          3.38         1.09 o                         
  -8   3   2        522.79        536.78        12.84 o                         
  -7   3   2        525.55        493.29        10.18 o                         
  -6   3   2        500.37        467.96        18.97 o                         
  -5   3   2        392.20        440.47        10.05 o                         
  -4   3   2        799.53        784.98        19.06 o                         
  -3   3   2       4741.83       4480.05        94.82 o                         
  -2   3   2        133.69        124.04         3.57 o                         
  -1   3   2         14.97         10.16         0.74 o                         
   0   3   2       2884.58       2640.43        32.20 o                         
   1   3   2       6538.17       6592.96       112.50 o                         
   2   3   2         29.05         46.88         1.54 o                         
   3   3   2        198.18        170.56         3.67 o                         
   4   3   2       2089.74       2062.40        37.23 o                         
   5   3   2         41.38         31.90         1.78 o                         
   6   3   2          3.54          0.98         2.29 o                         
   7   3   2        661.88        718.83        12.51 o                         
   8   3   2          0.38          0.77         1.21 o                         
   9   3   2        271.01        246.17         7.49 o                         
  10   3   2       1009.98        995.19        24.98 o                         
  11   3   2       1227.70       1237.15        24.08 o                         
  12   3   2         86.57         90.08         5.99 o                         
  13   3   2         34.05         31.31         3.02 o                         
  14   3   2          0.21          0.17         1.34 o                         
  15   3   2          8.59          9.86         2.14 o                         
 -16   4   2         18.84         18.05         3.05 o                         
 -15   4   2         63.72         60.39         9.21 o                         
 -14   4   2          9.09          3.45         2.03 o                         
 -13   4   2         62.95         55.50         3.47 o                         
 -12   4   2         85.29         77.27         3.54 o                         
 -11   4   2        123.76        130.75         4.32 o                         
 -10   4   2         29.34         50.59         2.69 o                         
  -9   4   2         97.52         92.46         3.13 o                         
  -8   4   2        364.52        366.02        10.82 o                         
  -7   4   2        882.58        955.35        17.33 o                         
  -6   4   2       4837.23       5183.05        90.98 o                         
  -5   4   2         19.98         37.95         4.91 o                         
  -4   4   2       5901.30       6278.84       108.44 o                         
  -3   4   2       3907.28       4154.34        72.42 o                         
  -2   4   2        309.36        359.80         6.46 o                         
  -1   4   2        298.96        369.81         6.45 o                         
   0   4   2        480.81        433.24         7.67 o                         
   1   4   2       2443.69       2490.77        53.74 o                         
   2   4   2        233.24        223.87         8.42 o                         
   3   4   2       6562.10       6509.52       111.75 o                         
   4   4   2       1155.97       1224.25        28.36 o                         
   5   4   2        211.15        210.42         9.36 o                         
   6   4   2        221.43        158.78         4.09 o                         
   7   4   2        249.30        264.59         7.12 o                         
   8   4   2         56.84         57.64         3.66 o                         
   9   4   2          0.00          0.36         1.16 o                         
  10   4   2        212.08        192.59         6.11 o                         
  11   4   2        345.11        341.23        15.16 o                         
  12   4   2         17.01         20.14         3.73 o                         
  13   4   2         20.14         16.01         2.88 o                         
  14   4   2          3.27          7.24         1.82 o                         
  15   4   2         31.25         30.10         3.82 o                         
 -15   5   2          8.58          4.31         2.56 o                         
 -14   5   2         26.15         25.68         5.02 o                         
 -13   5   2          3.94          5.79         1.93 o                         
 -12   5   2         52.85         49.51         6.54 o                         
 -11   5   2        897.80        864.61        17.66 o                         
 -10   5   2        366.07        368.77         7.75 o                         
  -9   5   2          3.32          2.44         1.25 o                         
  -8   5   2          5.51          8.61         1.68 o                         
  -7   5   2        543.96        563.26        11.27 o                         
  -6   5   2        264.20        221.99         5.53 o                         
  -5   5   2          7.63         11.03         1.52 o                         
  -4   5   2        394.71        396.99         8.70 o                         
  -3   5   2        841.52        873.52        22.31 o                         
  -2   5   2       4456.30       4621.09        62.51 o                         
  -1   5   2       1668.32       1778.48        22.92 o                         
   0   5   2        112.63        115.13         3.38 o                         
   1   5   2         25.10         24.20         1.90 o                         
   2   5   2       4656.15       4722.07       107.60 o                         
   3   5   2        534.34        562.61        15.42 o                         
   4   5   2          2.29          5.99         1.63 o                         
   5   5   2        108.91        107.73         4.49 o                         
   6   5   2        367.88        390.71         8.22 o                         
   7   5   2        230.90        252.50         7.11 o                         
   8   5   2        115.35        113.73         4.95 o                         
   9   5   2        358.15        379.37         8.84 o                         
  10   5   2         33.53         23.06         2.28 o                         
  11   5   2        254.27        246.11        15.70 o                         
  12   5   2        103.51         94.78         5.32 o                         
  13   5   2         21.05         20.12         2.20 o                         
  14   5   2          0.86          1.09         2.51 o                         
  15   5   2         22.33         23.44         2.89 o                         
 -14   6   2         16.23         23.06         4.09 o                         
 -13   6   2         22.51         25.26         2.66 o                         
 -12   6   2          6.20          8.49         2.26 o                         
 -11   6   2         89.30         82.77        13.03 o                         
 -10   6   2         39.80         50.67         2.80 o                         
  -9   6   2        619.09        614.22         9.62 o                         
  -8   6   2       1328.22       1411.47        20.73 o                         
  -7   6   2         29.17         28.44         2.00 o                         
  -6   6   2         45.39         48.14         2.41 o                         
  -5   6   2        732.02        783.25        13.57 o                         
  -4   6   2        872.27        845.43        12.83 o                         
  -3   6   2          1.11          2.58         1.12 o                         
  -2   6   2         96.15         86.79         3.52 o                         
  -1   6   2         20.96         26.85         1.91 o                         
   0   6   2        369.27        335.58         8.65 o                         
   1   6   2       1643.88       1703.31        29.51 o                         
   2   6   2       1198.29       1250.87        30.36 o                         
   3   6   2          3.60          1.48         1.54 o                         
   4   6   2        599.23        669.37        15.79 o                         
   5   6   2          9.10          4.46         1.26 o                         
   6   6   2        534.46        543.08        15.87 o                         
   7   6   2         79.57         76.99         3.92 o                         
   8   6   2        606.47        644.82        23.21 o                         
   9   6   2        690.09        744.89        17.61 o                         
  10   6   2          2.38          1.75         2.08 o                         
  11   6   2         28.48         38.97         7.06 o                         
  12   6   2          3.40          2.27         2.46 o                         
  13   6   2          0.05         -0.86         1.70 o                         
  14   6   2         27.07         28.53         2.64 o                         
 -13   7   2         14.27          9.92         2.08 o                         
 -12   7   2          6.34          6.37         1.56 o                         
 -11   7   2         11.75          8.83         2.14 o                         
 -10   7   2         33.61         18.69         3.73 o                         
  -9   7   2        430.06        381.75         7.00 o                         
  -8   7   2        170.75        130.07         4.02 o                         
  -7   7   2        591.21        622.52         9.50 o                         
  -6   7   2         31.83         40.74         2.08 o                         
  -5   7   2        146.92        157.66         4.14 o                         
  -4   7   2        321.12        318.32         6.58 o                         
  -3   7   2          4.67          1.08         1.08 o                         
  -2   7   2         62.55         62.63         3.53 o                         
  -1   7   2        425.78        430.26        10.90 o                         
   0   7   2        464.47        496.63        12.16 o                         
   1   7   2       1089.86       1049.55        26.87 o                         
   2   7   2         10.77         18.89         1.82 o                         
   3   7   2        469.98        501.25         8.12 o                         
   4   7   2        351.94        326.34         6.77 o                         
   5   7   2          0.16         -0.15         1.59 o                         
   6   7   2        112.27        103.14         4.68 o                         
   7   7   2        222.05        213.50         9.50 o                         
   8   7   2        524.56        506.85        12.08 o                         
   9   7   2        482.60        449.04        15.37 o                         
  10   7   2          9.52         15.68         2.54 o                         
  11   7   2         40.61         38.53         3.05 o                         
  12   7   2          0.05          2.08         1.42 o                         
  13   7   2          4.91          4.57         2.45 o                         
 -12   8   2          0.57          2.26         1.52 o                         
 -11   8   2         13.16         14.40         2.09 o                         
 -10   8   2          0.27          0.41         2.12 o                         
  -9   8   2         90.54        132.02        13.63 o                         
  -8   8   2         89.17         85.52         4.28 o                         
  -7   8   2          3.25          4.08         1.51 o                         
  -6   8   2        131.01        121.65         3.84 o                         
  -5   8   2         35.77         22.80         2.27 o                         
  -4   8   2        964.58       1014.91        14.56 o                         
  -3   8   2        328.35        289.83         9.28 o                         
  -2   8   2         17.15         11.68         1.55 o                         
  -1   8   2         21.38         10.49         1.82 o                         
   0   8   2          0.00          2.44         1.79 o                         
   1   8   2        194.62        179.60         6.53 o                         
   2   8   2         26.70         18.30         1.88 o                         
   3   8   2       2335.37       2320.75        34.31 o                         
   4   8   2        495.08        442.52        13.61 o                         
   5   8   2         27.91         30.56         2.90 o                         
   6   8   2          9.65         12.90         2.12 o                         
   7   8   2        118.73        120.41         5.29 o                         
   8   8   2         82.75        101.04         6.20 o                         
   9   8   2        218.35        238.35         8.33 o                         
  10   8   2          0.91          1.72         1.48 o                         
  11   8   2         17.69         16.81         3.00 o                         
  12   8   2        183.98        176.07         8.83 o                         
 -12   9   2         59.60         62.10         4.20 o                         
 -11   9   2         28.54         33.53         4.03 o                         
 -10   9   2         15.20         11.56         2.47 o                         
  -9   9   2          1.28          0.76         3.16 o                         
  -8   9   2         31.66         35.53         3.18 o                         
  -7   9   2        473.87        510.96        13.88 o                         
  -6   9   2        274.19        278.54         8.03 o                         
  -5   9   2         98.67        103.68         3.48 o                         
  -4   9   2        573.97        563.11        11.99 o                         
  -3   9   2       2459.31       2493.91        41.07 o                         
  -2   9   2        547.49        521.85        13.61 o                         
  -1   9   2          9.23          7.37         1.87 o                         
   0   9   2         15.43         21.23         2.69 o                         
   1   9   2        201.05        196.54         6.19 o                         
   2   9   2        585.17        558.71        21.03 o                         
   3   9   2       1449.71       1476.88        37.12 o                         
   4   9   2         49.97         48.00         3.30 o                         
   5   9   2         78.40         73.90         4.94 o                         
   6   9   2        173.99        164.58         7.01 o                         
   7   9   2         35.66         31.60         3.24 o                         
   8   9   2          0.11          0.78         2.56 o                         
   9   9   2        134.95        136.93         4.71 o                         
  10   9   2          5.09          4.27         1.88 o                         
 -11  10   2          1.33          2.40         1.69 o                         
 -10  10   2         11.89         19.14         3.22 o                         
  -9  10   2          0.34         -2.67         2.89 o                         
  -8  10   2         46.10         38.00         5.40 o                         
  -7  10   2         37.67         40.07         4.85 o                         
  -6  10   2         98.10         97.76         8.89 o                         
  -5  10   2         23.33         22.57         4.96 o                         
  -4  10   2        100.76         70.22         7.69 o                         
  -3  10   2         16.25          8.01         1.92 o                         
  -2  10   2         70.98         67.04         3.60 o                         
  -1  10   2         25.40         17.86         2.53 o                         
   0  10   2          3.03          0.57         2.41 o                         
   1  10   2         20.88         14.14         2.30 o                         
   2  10   2        414.21        399.87         9.52 o                         
   3  10   2        108.24         76.78         5.56 o                         
   4  10   2         47.39         52.03         4.13 o                         
   5  10   2        185.24        215.87         9.12 o                         
   6  10   2          9.04         15.98         4.01 o                         
   7  10   2          0.49          0.14         1.65 o                         
   8  10   2          5.80          7.06         1.70 o                         
   9  10   2          2.08          4.83         1.67 o                         
  10  10   2          0.19         -0.65         1.64 o                         
 -10  11   2          0.11          1.09         1.25 o                         
  -9  11   2          5.09          2.45         1.69 o                         
  -8  11   2         30.46         30.84         9.57 o                         
  -7  11   2         58.84         73.99        10.14 o                         
  -6  11   2          8.48          6.78         2.20 o                         
  -5  11   2          1.08          0.61         1.83 o                         
  -4  11   2         23.00         22.92         2.42 o                         
  -3  11   2         39.95         50.94         3.27 o                         
  -2  11   2         11.00         10.49         1.92 o                         
  -1  11   2        308.06        308.44        10.05 o                         
   0  11   2         87.35         91.18         4.47 o                         
   1  11   2         40.16         37.23         3.53 o                         
   2  11   2         15.90         22.19         4.53 o                         
   3  11   2         77.54         58.36         4.24 o                         
   4  11   2         23.01         22.89         4.77 o                         
   5  11   2         13.79         16.49         3.90 o                         
   6  11   2        253.72        282.89        16.33 o                         
   7  11   2         62.94         69.58         5.56 o                         
   8  11   2         17.47         17.17         2.84 o                         
  -8  12   2         61.41         67.77         3.93 o                         
  -7  12   2         68.74         86.80         5.18 o                         
  -6  12   2         59.90         66.23         6.13 o                         
  -5  12   2          0.26          0.75         1.39 o                         
  -4  12   2          9.99         11.23         2.67 o                         
  -3  12   2          5.61          4.25         2.62 o                         
  -2  12   2         68.81         79.63         6.32 o                         
  -1  12   2         86.99         87.15         4.39 o                         
   0  12   2          0.50          0.53         3.05 o                         
   1  12   2        118.42        114.58        15.54 o                         
   2  12   2        140.56        132.13         5.81 o                         
   3  12   2         23.63         17.32         2.86 o                         
   4  12   2         16.65         13.85         3.05 o                         
   5  12   2          8.26          7.69         2.51 o                         
   6  12   2          0.00          0.65         1.74 o                         
 -16   1   3          9.72          3.49         2.89 o                         
 -15   1   3         76.02         67.79         4.24 o                         
 -14   1   3         13.57         17.73         2.38 o                         
 -13   1   3        152.71        136.67         4.98 o                         
 -12   1   3         17.40         14.68         2.26 o                         
 -11   1   3         12.22         10.52         1.59 o                         
 -10   1   3        338.19        341.75         6.62 o                         
  -9   1   3        319.95        299.59         7.34 o                         
  -8   1   3        576.41        646.66        11.19 o                         
  -7   1   3         27.42         18.82         1.48 o                         
  -6   1   3        116.33        127.64         7.14 o                         
  -5   1   3       2533.00       2578.92        55.38 o                         
  -4   1   3        330.11        313.93         6.86 o                         
  -3   1   3       1218.47       1109.08        24.61 o                         
  -2   1   3        109.41        106.48         5.81 o                         
  -1   1   3      18368.24      17722.34       298.68 o                         
   0   1   3         70.88         82.49         3.38 o                         
   1   1   3       3243.07       3093.06        46.42 o                         
   2   1   3         62.04         57.25         1.88 o                         
   3   1   3        213.45        240.55         6.02 o                         
   4   1   3       2401.65       2401.27        43.07 o                         
   5   1   3       3910.29       4054.99        46.49 o                         
   6   1   3        563.53        531.91        10.92 o                         
   7   1   3        816.70        814.10        15.56 o                         
   8   1   3          0.04         -0.93         1.16 o                         
   9   1   3         22.54         25.76         2.35 o                         
  10   1   3        193.62        185.84         5.90 o                         
  11   1   3        829.86        860.43        14.66 o                         
  12   1   3         13.39         15.61         3.29 o                         
  13   1   3          3.87          5.72         2.11 o                         
  14   1   3         12.83         13.42         1.81 o                         
  15   1   3         27.20         25.95         4.33 o                         
 -16   2   3          0.79          1.20         2.78 o                         
 -15   2   3          0.74         -0.61         1.93 o                         
 -14   2   3          8.24          1.24         1.97 o                         
 -13   2   3         19.53         15.64         2.31 o                         
 -12   2   3       1173.39       1226.95        23.93 o                         
 -11   2   3         25.25         19.21         2.10 o                         
 -10   2   3        388.92        416.86        10.64 o                         
  -9   2   3        190.13        180.67         4.21 o                         
  -8   2   3         67.28         44.25         2.14 o                         
  -7   2   3        645.87        704.42        13.13 o                         
  -6   2   3       2798.79       2832.74        60.90 o                         
  -5   2   3       4263.40       4278.99        85.45 o                         
  -4   2   3         26.24         49.28         1.87 o                         
  -3   2   3       2155.46       2012.74        35.34 o                         
  -2   2   3         49.08         47.32         1.98 o                         
  -1   2   3        839.64        791.63        12.70 o                         
   0   2   3       7708.23       7537.43       110.80 o                         
   1   2   3         30.53         40.04         2.47 o                         
   2   2   3         18.29         27.23         1.41 o                         
   3   2   3        733.06        806.21        15.91 o                         
   4   2   3       1949.12       1995.47        36.38 o                         
   5   2   3        657.68        642.67        11.78 o                         
   6   2   3         14.18         14.60         1.52 o                         
   7   2   3        301.46        298.41         6.80 o                         
   8   2   3        187.84        177.49         5.18 o                         
   9   2   3        731.64        735.22        15.40 o                         
  10   2   3        779.53        801.52        15.21 o                         
  11   2   3       1076.14       1104.20        18.40 o                         
  12   2   3        127.62        151.82         9.90 o                         
  13   2   3         18.10         18.23         2.13 o                         
  14   2   3          0.68          1.46         1.42 o                         
  15   2   3         22.98         25.84         4.09 o                         
 -16   3   3          5.13          5.08         1.44 o                         
 -15   3   3          0.01         -1.83         2.26 o                         
 -14   3   3         10.34          5.29         3.38 o                         
 -13   3   3         11.06          9.74         2.64 o                         
 -12   3   3        234.85        228.52         6.03 o                         
 -11   3   3         19.24         13.82         3.19 o                         
 -10   3   3         43.31         29.91         1.97 o                         
  -9   3   3          4.28          8.48         1.30 o                         
  -8   3   3         12.62         22.87         1.75 o                         
  -7   3   3        507.74        491.06        11.67 o                         
  -6   3   3          0.20          2.34         2.78 o                         
  -5   3   3       3204.96       3329.88        58.89 o                         
  -4   3   3        249.77        201.09         5.15 o                         
  -3   3   3        498.95        490.34        10.99 o                         
  -2   3   3        466.25        454.50         9.32 o                         
  -1   3   3         48.13         33.29         1.45 o                         
   0   3   3        168.27        215.23         4.36 o                         
   1   3   3        163.12        157.70         3.70 o                         
   2   3   3        318.34        302.70         6.15 o                         
   3   3   3         82.14         96.15         3.46 o                         
   4   3   3       4422.58       4581.39        69.15 o                         
   5   3   3        207.66        132.66         4.71 o                         
   6   3   3        120.65        112.09         3.60 o                         
   7   3   3        198.06        212.30         6.32 o                         
   8   3   3          3.77          6.17         1.23 o                         
   9   3   3        201.14        190.76         5.95 o                         
  10   3   3        727.61        712.69        13.96 o                         
  11   3   3        454.24        538.86        15.06 o                         
  12   3   3         26.22         18.31         2.22 o                         
  13   3   3          0.07          1.20         1.59 o                         
  14   3   3         21.60         26.29         2.89 o                         
  15   3   3          0.89          0.44         2.13 o                         
 -16   4   3          2.10          8.72         2.67 o                         
 -15   4   3         40.25         42.96         5.34 o                         
 -14   4   3        254.06        249.93        11.90 o                         
 -13   4   3          0.06          0.31         1.98 o                         
 -12   4   3         61.69         55.42         3.78 o                         
 -11   4   3         40.42         30.02         3.10 o                         
 -10   4   3          0.25          0.05         1.08 o                         
  -9   4   3         23.00         25.54         1.62 o                         
  -8   4   3        292.61        275.50         8.06 o                         
  -7   4   3        137.87        106.12         3.61 o                         
  -6   4   3       2184.61       2457.69        34.89 o                         
  -5   4   3        329.69        357.88        15.97 o                         
  -4   4   3          8.53          6.47         1.58 o                         
  -3   4   3        278.08        255.18         5.77 o                         
  -2   4   3       1637.67       1531.09        19.55 o                         
  -1   4   3        948.43        910.52        13.22 o                         
   0   4   3          2.21          2.14         0.65 o                         
   1   4   3          0.99          8.46         1.29 o                         
   2   4   3       3815.50       3946.89        83.59 o                         
   3   4   3         11.72          4.91         2.24 o                         
   4   4   3        109.09        107.26         3.53 o                         
   5   4   3        102.84        120.87         6.46 o                         
   6   4   3        306.32        289.92         7.84 o                         
   7   4   3         10.79         11.17         1.51 o                         
   8   4   3        243.26        254.55         7.06 o                         
   9   4   3         48.89         43.43         2.43 o                         
  10   4   3         41.72         40.35         2.60 o                         
  11   4   3         55.54         62.95         7.20 o                         
  12   4   3         21.30         23.66         4.39 o                         
  13   4   3          2.28          2.50         1.48 o                         
  14   4   3         19.13         22.23         3.41 o                         
 -15   5   3         14.30         17.07         3.65 o                         
 -14   5   3         91.98         69.51         7.36 o                         
 -13   5   3         57.67         58.23         7.14 o                         
 -12   5   3        125.07        103.10         8.89 o                         
 -11   5   3        116.74        116.20         6.08 o                         
 -10   5   3         58.14         45.32         2.26 o                         
  -9   5   3          6.94          5.57         1.35 o                         
  -8   5   3          9.11         11.82         1.54 o                         
  -7   5   3        230.75        261.68         6.23 o                         
  -6   5   3        169.33        192.39         7.78 o                         
  -5   5   3         44.74         60.54         2.62 o                         
  -4   5   3          5.46         10.79         1.75 o                         
  -3   5   3        270.21        271.52         7.54 o                         
  -2   5   3        119.67        163.53         6.75 o                         
  -1   5   3       1354.19       1470.46        23.99 o                         
   0   5   3       1426.12       1457.35        32.27 o                         
   1   5   3         26.42         22.54         3.60 o                         
   2   5   3        637.77        603.66        22.95 o                         
   3   5   3        334.04        340.81        15.27 o                         
   4   5   3        372.62        361.35        13.52 o                         
   5   5   3        421.05        430.09         9.71 o                         
   6   5   3        215.66        230.19         9.22 o                         
   7   5   3         49.96         43.75         3.04 o                         
   8   5   3        345.24        350.36        11.91 o                         
   9   5   3        651.30        671.58        16.88 o                         
  10   5   3        791.58        824.18        21.37 o                         
  11   5   3        706.55        753.58        25.47 o                         
  12   5   3         54.33         58.04         5.44 o                         
  13   5   3        326.48        317.04         8.88 o                         
  14   5   3         15.54         15.70         3.11 o                         
 -14   6   3          7.96         10.47         3.11 o                         
 -13   6   3         41.54         43.66         3.31 o                         
 -12   6   3          2.16          1.22         2.23 o                         
 -11   6   3         28.48         22.50         5.37 o                         
 -10   6   3         30.52         25.52         1.82 o                         
  -9   6   3         12.78          9.92         1.55 o                         
  -8   6   3       1508.78       1481.18        20.05 o                         
  -7   6   3        341.22        347.40         7.46 o                         
  -6   6   3        188.47        157.14         4.40 o                         
  -5   6   3         14.34         15.96         1.57 o                         
  -4   6   3        137.04        127.16         3.33 o                         
  -3   6   3        284.45        280.81        11.37 o                         
  -2   6   3         13.86         10.67         1.35 o                         
  -1   6   3         19.40         14.33         4.58 o                         
   0   6   3        132.85         93.11         5.02 o                         
   1   6   3        618.90        636.23        17.62 o                         
   2   6   3        351.20        338.47        15.81 o                         
   3   6   3         53.72         55.50         4.16 o                         
   4   6   3          1.00          0.41         1.44 o                         
   5   6   3          4.76          3.64         2.38 o                         
   6   6   3          0.37          3.61         2.30 o                         
   7   6   3         17.69         13.18         3.19 o                         
   8   6   3         32.71         43.47         4.52 o                         
   9   6   3         84.51         95.29         5.31 o                         
  10   6   3       1158.92       1194.08        40.67 o                         
  11   6   3         71.66         70.63         4.53 o                         
  12   6   3         79.14         93.50        11.37 o                         
  13   6   3         33.02         31.95         4.53 o                         
  14   6   3         26.32         26.39         3.22 o                         
 -13   7   3         33.55         36.15         3.30 o                         
 -12   7   3         35.46         37.03         2.52 o                         
 -11   7   3         97.47         78.47         4.58 o                         
 -10   7   3         92.25         92.81         5.08 o                         
  -9   7   3         95.75         89.86         3.17 o                         
  -8   7   3         81.74         83.26         3.81 o                         
  -7   7   3         90.37         87.49         3.04 o                         
  -6   7   3        352.00        341.90         7.28 o                         
  -5   7   3        118.76        140.45         3.93 o                         
  -4   7   3        137.78        148.50         3.94 o                         
  -3   7   3        287.96        322.48         6.19 o                         
  -2   7   3         46.99         44.55         2.56 o                         
  -1   7   3        181.94        181.07         5.76 o                         
   0   7   3         37.66         46.38         2.80 o                         
   1   7   3       1691.83       1681.20        34.79 o                         
   2   7   3         32.99         41.64         2.17 o                         
   3   7   3         85.30         93.71         3.56 o                         
   4   7   3         18.53         23.54         2.58 o                         
   5   7   3         52.12         58.33         5.30 o                         
   6   7   3        114.83        147.94         7.89 o                         
   7   7   3          6.47          5.57         2.74 o                         
   8   7   3         80.58         70.59         4.66 o                         
   9   7   3          3.36          3.61         2.40 o                         
  10   7   3         30.50         30.06         3.84 o                         
  11   7   3          1.54          1.82         2.62 o                         
  12   7   3          1.90          3.25         1.61 o                         
  13   7   3         62.94         52.45         4.36 o                         
 -12   8   3          4.51          4.61         1.61 o                         
 -11   8   3          2.82          3.17         1.59 o                         
 -10   8   3        197.02        189.84         8.80 o                         
  -9   8   3        498.62        470.60        12.97 o                         
  -8   8   3         10.12         11.58         2.44 o                         
  -7   8   3         45.38         38.97         3.04 o                         
  -6   8   3         97.03         84.93         3.47 o                         
  -5   8   3        158.51        130.79         4.89 o                         
  -4   8   3         17.05         15.76         2.54 o                         
  -3   8   3         41.40         35.93         2.80 o                         
  -2   8   3         23.20         10.00         1.73 o                         
  -1   8   3        222.04        254.27         6.65 o                         
   0   8   3        108.71        101.09         4.20 o                         
   1   8   3         35.27         32.04         3.35 o                         
   2   8   3        420.52        500.57        10.99 o                         
   3   8   3       1271.21       1404.27        29.10 o                         
   4   8   3        153.51        137.75         6.92 o                         
   5   8   3          2.27         -0.28         2.01 o                         
   6   8   3         86.40         77.58         3.80 o                         
   7   8   3        152.65        142.18         5.70 o                         
   8   8   3        384.57        380.05         9.82 o                         
   9   8   3          0.03         -0.30         2.25 o                         
  10   8   3        267.79        254.02         9.87 o                         
  11   8   3        113.49        106.80         6.79 o                         
  12   8   3         27.38         20.66         3.16 o                         
 -12   9   3          9.17          8.78         2.02 o                         
 -11   9   3          6.41          5.29         2.34 o                         
 -10   9   3          2.17          3.54         3.16 o                         
  -9   9   3          3.32          1.58         1.58 o                         
  -8   9   3          3.28          2.38         2.07 o                         
  -7   9   3          2.28          2.54         2.12 o                         
  -6   9   3          3.24          0.51         1.45 o                         
  -5   9   3          2.75          4.11         1.55 o                         
  -4   9   3        402.79        393.19         9.85 o                         
  -3   9   3        158.22        174.13         6.75 o                         
  -2   9   3        215.09        220.46         7.81 o                         
  -1   9   3         43.77         38.99         2.92 o                         
   0   9   3         35.35         39.57         3.90 o                         
   1   9   3          5.14          3.10         1.46 o                         
   2   9   3         91.74         80.57         4.63 o                         
   3   9   3          0.38          0.53         1.73 o                         
   4   9   3         65.57         68.93         3.95 o                         
   5   9   3        105.29        105.09         5.51 o                         
   6   9   3         22.82         16.56         4.56 o                         
   7   9   3        182.53        189.52         7.08 o                         
   8   9   3        159.65        169.59         6.59 o                         
   9   9   3        122.75        132.69         4.79 o                         
  10   9   3         37.88         29.80         3.22 o                         
  11   9   3          7.35          6.87         1.91 o                         
 -11  10   3          1.15          1.42         1.69 o                         
 -10  10   3          3.48         -0.82         2.24 o                         
  -9  10   3         41.20         36.69         4.74 o                         
  -8  10   3          0.04         -1.12         1.76 o                         
  -7  10   3          0.54          0.55         2.29 o                         
  -6  10   3          5.92          6.06         1.79 o                         
  -5  10   3         28.46         40.26         3.87 o                         
  -4  10   3         42.49         38.55         5.83 o                         
  -3  10   3        452.43        461.88        17.82 o                         
  -2  10   3         25.70         32.94         2.62 o                         
  -1  10   3        140.78        146.28         7.41 o                         
   0  10   3         88.59         88.60         4.74 o                         
   1  10   3         74.78         68.48         4.13 o                         
   2  10   3        142.18        140.61         6.00 o                         
   3  10   3          5.64          2.19         2.07 o                         
   4  10   3         26.71         21.39         4.13 o                         
   5  10   3         30.00         18.70         4.58 o                         
   6  10   3          0.02          0.05         1.61 o                         
   7  10   3          0.01          0.30         1.73 o                         
   8  10   3         16.05         11.31         1.79 o                         
   9  10   3         98.05         99.07         6.38 o                         
 -10  11   3          1.16          2.45         1.36 o                         
  -9  11   3        116.43        126.14        24.29 o                         
  -8  11   3          1.41          1.19         1.56 o                         
  -7  11   3         19.91         16.95         2.89 o                         
  -6  11   3         67.17         62.31         5.02 o                         
  -5  11   3         77.68         95.05         7.00 o                         
  -4  11   3         12.10         18.08         2.18 o                         
  -3  11   3         60.23         52.66         4.66 o                         
  -2  11   3         77.66         84.40         4.21 o                         
  -1  11   3         66.54         74.78         3.99 o                         
   0  11   3         88.56         92.01         4.35 o                         
   1  11   3        220.76        219.23        12.81 o                         
   2  11   3          9.82         10.41         2.52 o                         
   3  11   3        215.87        181.25         6.94 o                         
   4  11   3          9.93          7.26         1.78 o                         
   5  11   3          2.53          2.10         1.37 o                         
   6  11   3          8.73          5.78         1.85 o                         
   7  11   3          1.49          0.38         1.85 o                         
   8  11   3         24.89         25.08         2.84 o                         
  -8  12   3          0.04         -0.98         1.20 o                         
  -6  12   3         46.18         45.69         4.03 o                         
  -5  12   3         78.40         67.37         3.54 o                         
  -4  12   3         29.31         27.04         3.22 o                         
  -3  12   3        138.58        146.66         8.07 o                         
  -2  12   3         87.52        109.75         7.09 o                         
  -1  12   3         21.14         22.30         3.60 o                         
   0  12   3         28.71         37.19         5.15 o                         
   1  12   3          0.21          0.95         1.62 o                         
   2  12   3         67.99         69.24         4.01 o                         
   3  12   3         48.34         47.60         3.35 o                         
   4  12   3         55.33         58.28         3.98 o                         
   5  12   3          0.49         -1.36         1.80 o                         
 -17   0   4          0.02          0.44         1.96 o                         
 -16   0   4         27.52         23.10         4.28 o                         
 -15   0   4        517.33        557.26        18.76 o                         
 -14   0   4          3.40          0.06         3.56 o                         
 -13   0   4        372.07        388.39        12.57 o                         
 -12   0   4          4.38         21.33         3.49 o                         
 -11   0   4        553.83        526.40        12.04 o                         
 -10   0   4         19.29         11.95         1.83 o                         
  -9   0   4        263.66        238.19         7.70 o                         
  -8   0   4         30.87         20.90         2.34 o                         
  -7   0   4        826.84        953.52        32.33 o                         
  -6   0   4          2.95         -0.38         2.24 o                         
  -5   0   4        266.88        213.51         9.81 o                         
  -4   0   4       1990.89       1981.91        61.17 o                         
  -3   0   4        264.37        273.64        10.80 o                         
  -2   0   4        271.30        237.55         9.49 o                         
  -1   0   4      34962.48      34695.33      1011.75 o                         
   0   0   4      55309.70      54515.92      1587.99 o                         
   1   0   4       9641.76       9910.51       291.85 o                         
   2   0   4         15.39         21.55         2.28 o                         
   3   0   4        107.16         89.25         6.46 o                         
   4   0   4         38.91         23.51         1.96 o                         
   5   0   4       1146.29       1315.23        30.65 o                         
   6   0   4       4252.10       4038.83        72.38 o                         
   7   0   4         95.77        118.83         6.48 o                         
   8   0   4       1679.26       1802.98        44.05 o                         
   9   0   4        423.93        417.28        17.55 o                         
  10   0   4       2918.67       3024.70        44.59 o                         
  11   0   4        265.32        253.84         8.07 o                         
  12   0   4       1818.65       2050.28        69.57 o                         
  13   0   4         23.00         18.70         3.18 o                         
  14   0   4          8.30          8.81         2.47 o                         
  15   0   4         24.74         21.75         3.38 o                         
 -17   1   4          0.02          1.20         1.96 o                         
 -16   1   4          1.06         -4.20         4.20 o                         
 -15   1   4          0.13         -2.73         2.73 o                         
 -14   1   4         12.57          8.05         1.99 o                         
 -13   1   4        148.07        131.74         5.06 o                         
 -12   1   4        468.35        517.13        14.68 o                         
 -11   1   4        221.14        229.56         5.48 o                         
 -10   1   4        224.02        224.46         5.27 o                         
  -9   1   4        193.96        163.20         3.68 o                         
  -8   1   4         37.38         20.47         1.79 o                         
  -7   1   4       3598.71       4148.28       108.31 o                         
  -6   1   4        321.02        393.29        11.22 o                         
  -5   1   4         22.72         20.38         2.25 o                         
  -4   1   4          3.01          2.79         1.30 o                         
  -3   1   4        100.81         96.10         5.67 o                         
  -2   1   4         70.04         57.36         4.25 o                         
  -1   1   4       3227.90       3201.20        55.48 o                         
   0   1   4      10743.09      10566.50       219.48 o                         
   1   1   4          4.62          1.33         1.77 o                         
   2   1   4       2158.44       2292.73        31.70 o                         
   3   1   4        130.42        125.82         5.43 o                         
   4   1   4        571.49        486.79         8.57 o                         
   5   1   4        254.59        255.37         5.32 o                         
   6   1   4         44.62         43.71         2.13 o                         
   7   1   4        493.48        577.28        11.03 o                         
   8   1   4        112.48        107.96         4.25 o                         
   9   1   4          5.74          6.46         2.05 o                         
  10   1   4          2.05          3.15         1.94 o                         
  11   1   4         37.01         38.47         2.66 o                         
  12   1   4          2.59          3.00         1.64 o                         
  13   1   4         25.60         20.60         2.07 o                         
  14   1   4          7.04          8.55         1.53 o                         
  15   1   4          8.48          4.91         2.40 o                         
 -16   2   4          3.06          2.56         2.84 o                         
 -15   2   4         40.38         35.17         3.06 o                         
 -14   2   4        163.54        151.15         5.65 o                         
 -13   2   4        291.93        289.20         8.24 o                         
 -12   2   4        167.93        169.15         9.02 o                         
 -11   2   4        490.98        497.75        10.14 o                         
 -10   2   4          1.69          2.66         1.54 o                         
  -9   2   4         53.04         39.66         2.29 o                         
  -8   2   4         36.25         29.14         1.63 o                         
  -7   2   4       2381.62       2696.36        41.99 o                         
  -6   2   4         93.45         93.35         3.25 o                         
  -5   2   4          4.33          7.94         0.99 o                         
  -4   2   4         61.24         66.18         4.01 o                         
  -3   2   4       1443.29       1371.59        43.73 o                         
  -2   2   4        329.60        298.93         8.35 o                         
  -1   2   4       2726.48       2618.57        45.78 o                         
   0   2   4        479.21        503.83        10.29 o                         
   1   2   4        330.47        362.06         8.05 o                         
   2   2   4        795.03        664.43        10.50 o                         
   3   2   4        927.78       1007.82        19.69 o                         
   4   2   4        711.63        820.98        11.94 o                         
   5   2   4       2422.62       2500.84        32.34 o                         
   6   2   4        902.56        943.50        14.18 o                         
   7   2   4        632.62        650.40        11.03 o                         
   8   2   4        285.19        296.46         6.74 o                         
   9   2   4        288.58        304.54         8.69 o                         
  10   2   4        309.66        298.23         8.26 o                         
  11   2   4        440.95        446.01        10.25 o                         
  12   2   4         40.84         45.69         3.71 o                         
  13   2   4         19.89         21.95         2.35 o                         
  14   2   4         16.03         15.35         2.30 o                         
  15   2   4         34.14         40.51         4.20 o                         
 -16   3   4        238.64        261.48        12.76 o                         
 -15   3   4         13.32         11.56         2.30 o                         
 -14   3   4         72.68         70.16         5.86 o                         
 -13   3   4        104.61         81.41         4.77 o                         
 -12   3   4       1351.12       1399.49        23.61 o                         
 -11   3   4        560.57        539.85        12.77 o                         
 -10   3   4        132.69        114.05         3.44 o                         
  -9   3   4         64.95         69.41         2.74 o                         
  -8   3   4        264.74        246.07         4.52 o                         
  -7   3   4        195.07        210.00         5.16 o                         
  -6   3   4        381.24        456.83         8.44 o                         
  -5   3   4         12.39         15.27         3.00 o                         
  -4   3   4        260.83        182.43         4.67 o                         
  -3   3   4       1111.80       1102.72        28.16 o                         
  -2   3   4          6.13          5.11         1.69 o                         
  -1   3   4        616.61        664.29        11.30 o                         
   0   3   4        383.18        369.34         9.60 o                         
   1   3   4        114.08        127.10         3.94 o                         
   2   3   4        148.27        191.81         6.63 o                         
   3   3   4         45.53         45.14         2.72 o                         
   4   3   4        444.04        442.26         7.99 o                         
   5   3   4       2320.01       2329.49        30.40 o                         
   6   3   4          9.17         11.87         1.35 o                         
   7   3   4        826.73        832.66        10.87 o                         
   8   3   4         91.14         91.96         3.05 o                         
   9   3   4         85.13         93.35         3.62 o                         
  10   3   4          4.16          1.31         1.63 o                         
  11   3   4        165.86        178.75        10.11 o                         
  12   3   4        985.61        974.73        28.64 o                         
  13   3   4        216.48        227.66         7.70 o                         
  14   3   4         47.94         49.97         4.74 o                         
 -16   4   4         70.99         65.81         5.51 o                         
 -15   4   4          0.00         -2.34         2.94 o                         
 -14   4   4          3.41         -0.99         2.27 o                         
 -13   4   4         54.68         70.62         3.78 o                         
 -12   4   4         24.15         11.72         3.08 o                         
 -11   4   4          1.30          1.22         2.36 o                         
 -10   4   4         30.88         38.24         2.13 o                         
  -9   4   4        138.04        126.28         3.44 o                         
  -8   4   4       1383.22       1367.48        15.25 o                         
  -7   4   4         39.12         36.89         1.76 o                         
  -6   4   4       1321.63       1237.45        16.05 o                         
  -5   4   4        578.95        587.25        13.91 o                         
  -4   4   4       2734.61       2757.18        59.92 o                         
  -3   4   4         31.32         53.79         1.99 o                         
  -2   4   4         79.21         67.76         3.29 o                         
  -1   4   4       1767.18       1870.56        26.20 o                         
   0   4   4         41.58         26.26         1.77 o                         
   1   4   4         21.27         20.93         1.71 o                         
   2   4   4        251.00        229.81         9.76 o                         
   3   4   4       1024.00       1029.96        36.31 o                         
   4   4   4          0.89          0.62         1.31 o                         
   5   4   4        515.48        580.74         9.69 o                         
   6   4   4        837.16        937.74        14.72 o                         
   7   4   4        691.73        728.89        15.13 o                         
   8   4   4          4.01          3.07         1.30 o                         
   9   4   4         30.64         29.64         2.56 o                         
  10   4   4          9.33          9.88         2.58 o                         
  11   4   4        209.42        211.47        14.09 o                         
  12   4   4         29.41         25.97         2.54 o                         
  13   4   4          0.16          0.02         1.31 o                         
  14   4   4          1.34          0.93         1.54 o                         
 -15   5   4          6.98          6.00         2.73 o                         
 -14   5   4         51.36         61.83         6.92 o                         
 -13   5   4          0.01         -0.87         3.76 o                         
 -12   5   4        371.46        357.50        17.77 o                         
 -11   5   4         29.55         29.00         2.53 o                         
 -10   5   4         55.11         53.24         3.09 o                         
  -9   5   4         19.87         26.43         2.06 o                         
  -8   5   4         79.78         89.86         3.74 o                         
  -7   5   4        177.80        178.25         5.03 o                         
  -6   5   4          4.31          7.84         1.29 o                         
  -5   5   4       1659.03       1727.51        27.56 o                         
  -4   5   4        284.16        317.83         7.37 o                         
  -3   5   4        251.00        309.06         8.55 o                         
  -2   5   4        336.74        356.11         9.79 o                         
  -1   5   4        407.82        420.89        12.10 o                         
   0   5   4        955.74        923.05        31.05 o                         
   1   5   4         25.53         36.78         2.88 o                         
   2   5   4          9.27          5.45         2.51 o                         
   3   5   4        289.27        348.17        16.96 o                         
   4   5   4        858.58        858.76        23.43 o                         
   5   5   4        218.98        233.54         7.79 o                         
   6   5   4        198.47        200.42         7.48 o                         
   7   5   4          0.51          1.39         1.73 o                         
   8   5   4          2.63          1.30         1.65 o                         
   9   5   4        243.92        237.86         7.44 o                         
  10   5   4         41.38         50.49         6.22 o                         
  11   5   4        163.62        141.09         6.61 o                         
  12   5   4        121.70        121.35         4.67 o                         
  13   5   4          7.08          8.08         1.67 o                         
  14   5   4         68.53         62.97         5.02 o                         
 -14   6   4         14.96         14.99         2.56 o                         
 -13   6   4          5.48          4.58         3.65 o                         
 -12   6   4          3.88          3.70         2.86 o                         
 -11   6   4          1.42          0.85         2.10 o                         
 -10   6   4        363.37        388.96         8.85 o                         
  -9   6   4         31.88         30.75         3.26 o                         
  -8   6   4        335.53        312.42         7.05 o                         
  -7   6   4        261.87        230.18         5.68 o                         
  -6   6   4        194.53        207.53         4.84 o                         
  -5   6   4       1290.66       1287.30        18.62 o                         
  -4   6   4        146.35        167.71         4.29 o                         
  -3   6   4          1.13          1.14         1.02 o                         
  -2   6   4         59.96         63.36         3.84 o                         
  -1   6   4         24.79         27.05         2.52 o                         
   0   6   4         36.32         28.03         2.97 o                         
   1   6   4        455.26        513.89        21.07 o                         
   2   6   4        111.82         92.90         8.01 o                         
   3   6   4         37.76         46.62         3.99 o                         
   4   6   4        466.28        482.40        15.29 o                         
   5   6   4        289.27        292.04        11.22 o                         
   6   6   4         11.01          9.72         2.84 o                         
   7   6   4        310.78        318.00        10.16 o                         
   8   6   4        137.30        137.77         6.38 o                         
   9   6   4         46.93         55.08         4.06 o                         
  10   6   4          3.19          3.48         2.91 o                         
  11   6   4          0.27          1.05         1.79 o                         
  12   6   4         44.85         30.56         2.60 o                         
  13   6   4          8.37          4.88         2.45 o                         
 -13   7   4         43.08         48.31         5.56 o                         
 -12   7   4          1.61          0.62         1.54 o                         
 -11   7   4         68.75         59.79         4.93 o                         
 -10   7   4         20.45         21.64         4.01 o                         
  -9   7   4          7.90          6.23         1.49 o                         
  -8   7   4         36.25         30.84         3.64 o                         
  -7   7   4         12.81         24.50         2.12 o                         
  -6   7   4        211.89        236.38         5.95 o                         
  -5   7   4          1.43          0.86         1.28 o                         
  -4   7   4        178.02        185.75         6.06 o                         
  -3   7   4         98.58         85.81         3.65 o                         
  -2   7   4        220.34        198.61         5.61 o                         
  -1   7   4        731.63        735.09        13.28 o                         
   0   7   4         60.45         66.45         3.57 o                         
   1   7   4          8.68         11.00         2.07 o                         
   2   7   4         16.15         16.07         1.86 o                         
   3   7   4       2359.88       2443.89        36.08 o                         
   4   7   4        170.69        140.88         6.27 o                         
   5   7   4         64.52         63.08         4.38 o                         
   6   7   4        374.77        365.48        13.48 o                         
   7   7   4       2443.50       2496.40        60.30 o                         
   8   7   4        189.02        173.24        10.03 o                         
   9   7   4         38.61         34.11         3.24 o                         
  10   7   4         34.92         29.80         3.89 o                         
  11   7   4          2.99          0.29         1.73 o                         
  12   7   4        104.02        102.60         9.08 o                         
  13   7   4          0.96         -0.55         1.47 o                         
 -13   8   4          0.32         -0.82         1.31 o                         
 -12   8   4          0.01         -1.52         1.52 o                         
 -11   8   4         29.90         32.65         3.39 o                         
 -10   8   4          2.57          2.98         1.61 o                         
  -9   8   4          2.91          1.40         1.87 o                         
  -8   8   4        220.64        212.98         8.64 o                         
  -7   8   4        469.40        502.64        18.04 o                         
  -6   8   4          0.49          1.36         2.33 o                         
  -5   8   4       1041.74       1092.88        27.48 o                         
  -4   8   4         61.48         42.77         2.84 o                         
  -3   8   4        121.32        129.95         5.05 o                         
  -2   8   4         19.48         17.83         2.03 o                         
  -1   8   4         48.73         53.06         2.70 o                         
   0   8   4        676.18        684.58        16.55 o                         
   1   8   4        984.09       1064.78        23.19 o                         
   2   8   4         67.25         59.53         4.06 o                         
   3   8   4          0.12         -0.57         1.61 o                         
   4   8   4         87.34         89.16         5.04 o                         
   5   8   4         51.18         57.01         3.69 o                         
   6   8   4         30.79         35.64         3.88 o                         
   7   8   4          7.90         11.13         2.52 o                         
   8   8   4          4.41          4.69         1.71 o                         
   9   8   4          1.98          0.15         1.51 o                         
  10   8   4         26.61         27.78         2.70 o                         
  11   8   4         31.32         31.71         6.05 o                         
  12   8   4          0.22          1.14         1.42 o                         
 -12   9   4         12.52         11.12         2.18 o                         
 -11   9   4          0.20         -0.44         2.40 o                         
 -10   9   4          1.19         -1.20         2.45 o                         
  -9   9   4          1.01          0.38         1.92 o                         
  -8   9   4        166.56        169.17         6.80 o                         
  -7   9   4         45.83         42.80         9.35 o                         
  -6   9   4         45.97         29.72         2.89 o                         
  -5   9   4         97.01         60.99         3.79 o                         
  -4   9   4        139.90        130.87         5.38 o                         
  -3   9   4         83.01         68.03         6.94 o                         
  -2   9   4        291.65        264.64         7.63 o                         
  -1   9   4         66.73         73.28         5.65 o                         
   0   9   4         15.41         16.84         3.21 o                         
   1   9   4        386.15        367.57        13.41 o                         
   2   9   4        127.75        137.17         8.83 o                         
   3   9   4        133.52        120.45        19.30 o                         
   4   9   4         25.91         15.65         2.56 o                         
   5   9   4         20.97         25.97         3.05 o                         
   6   9   4         91.97         87.69         4.21 o                         
   7   9   4          8.11          4.12         2.24 o                         
   8   9   4          0.39          1.74         1.44 o                         
   9   9   4          2.03          0.72         1.47 o                         
  10   9   4          3.57          6.76         2.62 o                         
 -11  10   4          1.41          0.27         1.64 o                         
 -10  10   4         34.78         46.34         4.58 o                         
  -9  10   4         41.46         46.29         5.40 o                         
  -8  10   4          5.59          8.24         2.14 o                         
  -7  10   4         17.93         15.32         3.76 o                         
  -6  10   4         53.39         52.91         4.13 o                         
  -5  10   4         37.72         36.28         3.07 o                         
  -4  10   4         25.17         42.93        10.03 o                         
  -3  10   4          3.74          0.82         3.22 o                         
  -2  10   4          0.87          1.21         1.84 o                         
  -1  10   4         16.02         25.52         4.91 o                         
   0  10   4          1.07         -0.03         2.45 o                         
   1  10   4         28.96         27.32         5.56 o                         
   2  10   4        869.16        913.50        25.41 o                         
   3  10   4          1.91          3.76         1.85 o                         
   4  10   4        520.33        486.77        21.92 o                         
   5  10   4          0.56         -0.61         1.66 o                         
   6  10   4         29.10         38.18         2.62 o                         
   7  10   4        123.74        126.40         4.77 o                         
   8  10   4        177.00        183.19         6.85 o                         
   9  10   4         45.84         28.90         3.22 o                         
 -10  11   4          1.29          0.65         1.14 o                         
  -9  11   4         36.00         38.82         3.87 o                         
  -8  11   4         10.44          3.10         2.45 o                         
  -7  11   4          0.35          2.29         1.67 o                         
  -6  11   4        172.09        166.82         9.76 o                         
  -5  11   4         63.69         71.11         6.16 o                         
  -4  11   4         36.74         37.52         4.70 o                         
  -3  11   4         91.85         81.09         6.16 o                         
  -2  11   4        272.52        287.32        24.21 o                         
  -1  11   4         32.14         29.55         3.63 o                         
   0  11   4          5.95          4.25         2.81 o                         
   1  11   4          0.01         -0.65         2.62 o                         
   2  11   4          0.10          0.61         1.78 o                         
   3  11   4          4.07          5.09         2.05 o                         
   4  11   4         10.39          7.81         2.14 o                         
   5  11   4         21.83         22.21         2.65 o                         
   6  11   4         53.92         65.21         3.85 o                         
   7  11   4          8.79          6.49         2.02 o                         
  -7  12   4         41.45         43.24         3.49 o                         
  -6  12   4          1.41          2.78         1.69 o                         
  -5  12   4          3.38          0.71         1.64 o                         
  -4  12   4          2.58          6.05         2.18 o                         
  -3  12   4         53.76         74.26         5.51 o                         
  -2  12   4         47.38         58.72         5.13 o                         
  -1  12   4          6.97          5.67         2.67 o                         
   0  12   4          3.97          1.58         1.62 o                         
   1  12   4         39.62         34.62         2.93 o                         
   2  12   4         84.09         72.70         4.01 o                         
   3  12   4         37.63         32.77         2.68 o                         
   4  12   4          2.95          1.96         1.28 o                         
   5  12   4          8.02          8.56         1.85 o                         
 -17   1   5          0.15         -0.38         1.91 o                         
 -16   1   5        296.59        346.85         8.75 o                         
 -15   1   5        132.01        124.06         6.51 o                         
 -14   1   5          9.27          3.50         1.84 o                         
 -13   1   5         29.98         21.31         2.62 o                         
 -12   1   5         15.53         15.05         2.50 o                         
 -11   1   5         69.90         85.01         3.65 o                         
 -10   1   5          1.80          1.63         1.50 o                         
  -9   1   5         85.36         81.54         2.61 o                         
  -8   1   5        107.99        122.48         4.50 o                         
  -7   1   5         22.63         25.34         2.66 o                         
  -6   1   5       1292.08       1379.67        26.73 o                         
  -5   1   5          8.42          6.23         1.34 o                         
  -4   1   5         28.07         10.40         1.82 o                         
  -3   1   5        266.09        259.25        11.23 o                         
  -2   1   5        155.81        124.22         3.98 o                         
  -1   1   5        255.23        289.21         8.50 o                         
   0   1   5        192.90        207.49         6.84 o                         
   1   1   5        316.21        276.54         9.90 o                         
   2   1   5        316.14        364.62        10.83 o                         
   3   1   5       1666.03       1784.74        20.42 o                         
   4   1   5        943.97        999.92        20.12 o                         
   5   1   5       3180.72       3401.49        47.65 o                         
   6   1   5        376.58        414.40         6.45 o                         
   7   1   5        238.99        305.79         6.68 o                         
   8   1   5        182.32        189.16         4.59 o                         
   9   1   5        140.47        148.73         4.20 o                         
  10   1   5          5.80          4.85         1.52 o                         
  11   1   5        144.54        143.07         7.46 o                         
  12   1   5        124.87        132.06         6.38 o                         
  13   1   5         60.64         60.08         3.38 o                         
  14   1   5         42.66         49.83         8.97 o                         
 -16   2   5          4.90          8.15         1.99 o                         
 -15   2   5         29.87         22.15         2.60 o                         
 -14   2   5        260.25        230.26         6.96 o                         
 -13   2   5          1.10         -0.66         2.01 o                         
 -12   2   5        362.45        341.77        11.81 o                         
 -11   2   5         91.72         89.12         4.54 o                         
 -10   2   5         25.74         26.15         2.06 o                         
  -9   2   5        475.06        447.09         7.06 o                         
  -8   2   5          4.07         10.54         1.18 o                         
  -7   2   5         37.63         42.94         2.21 o                         
  -6   2   5        162.86        162.29         4.63 o                         
  -5   2   5        134.14        131.72         5.37 o                         
  -4   2   5       1019.46        969.01        33.04 o                         
  -3   2   5        726.65        741.22        25.79 o                         
  -2   2   5          2.60          7.52         1.34 o                         
  -1   2   5       1528.79       1495.71        27.38 o                         
   0   2   5         39.67         33.83         2.14 o                         
   1   2   5        166.65        199.20         5.59 o                         
   2   2   5        424.82        452.56        10.32 o                         
   3   2   5       1037.71       1052.39        20.54 o                         
   4   2   5       1007.40       1127.72        27.82 o                         
   5   2   5          0.04          1.55         0.87 o                         
   6   2   5        975.42       1116.18        13.51 o                         
   7   2   5        494.72        524.03         8.39 o                         
   8   2   5        200.36        192.90         4.69 o                         
   9   2   5        278.24        285.27         6.07 o                         
  10   2   5        246.23        254.53         6.86 o                         
  11   2   5         29.04         35.73         3.59 o                         
  12   2   5          4.60          4.79         1.66 o                         
  13   2   5         69.53         75.84         3.60 o                         
  14   2   5         47.15         42.96         5.29 o                         
 -16   3   5         63.77         70.01         5.94 o                         
 -15   3   5         12.87          7.22         2.00 o                         
 -14   3   5        230.07        213.75         8.21 o                         
 -13   3   5         87.55         57.91         4.16 o                         
 -12   3   5          1.06          2.03         1.76 o                         
 -11   3   5        437.85        443.36        11.33 o                         
 -10   3   5        465.13        453.88         7.49 o                         
  -9   3   5        311.04        316.94         5.37 o                         
  -8   3   5         83.99         68.03         2.31 o                         
  -7   3   5         28.42         34.42         1.92 o                         
  -6   3   5         14.34         14.82         2.13 o                         
  -5   3   5        443.61        445.04        10.61 o                         
  -4   3   5       1468.28       1434.80        26.65 o                         
  -3   3   5        136.88        112.51         3.35 o                         
  -2   3   5          0.17          3.57         1.03 o                         
  -1   3   5         53.51         55.77         2.28 o                         
   0   3   5        730.60        743.48        15.00 o                         
   1   3   5       1745.61       1654.17        30.62 o                         
   2   3   5          0.29         -0.61         1.52 o                         
   3   3   5        158.37        145.30         5.53 o                         
   4   3   5         29.20         49.87         2.49 o                         
   5   3   5         15.44         30.51         1.64 o                         
   6   3   5        122.67        118.96         3.53 o                         
   7   3   5         83.11         89.92         3.89 o                         
   8   3   5         62.56         44.96         2.75 o                         
   9   3   5         34.44         34.26         4.38 o                         
  10   3   5          3.40          5.08         1.97 o                         
  11   3   5        275.10        279.01         8.39 o                         
  12   3   5        115.90        123.64         5.76 o                         
  13   3   5         28.01         30.98         3.79 o                         
  14   3   5          0.04         -0.49         2.18 o                         
 -16   4   5          1.43          0.44         2.02 o                         
 -15   4   5         19.02         17.45         4.20 o                         
 -14   4   5         22.21         19.76         2.05 o                         
 -13   4   5        102.43        107.67         4.47 o                         
 -12   4   5         18.75         18.57         2.56 o                         
 -11   4   5          0.00         -1.80         1.95 o                         
 -10   4   5         32.60         21.39         1.71 o                         
  -9   4   5        293.95        269.54         4.92 o                         
  -8   4   5         89.20         88.50         2.70 o                         
  -7   4   5         27.31         27.96         1.51 o                         
  -6   4   5        283.02        290.09         6.45 o                         
  -5   4   5        502.31        486.62        10.16 o                         
  -4   4   5          2.32          2.28         0.99 o                         
  -3   4   5         68.20         85.99         2.95 o                         
  -2   4   5        515.49        534.69         9.93 o                         
  -1   4   5         43.02         42.41         1.88 o                         
   0   4   5         67.71         66.59         4.42 o                         
   1   4   5         31.34         39.33         2.44 o                         
   2   4   5         20.06          9.60         2.89 o                         
   3   4   5          2.48         10.80         2.35 o                         
   4   4   5        468.08        541.93        13.28 o                         
   5   4   5        377.86        376.53         9.09 o                         
   6   4   5          1.91          0.54         1.34 o                         
   7   4   5         13.80         15.48         2.24 o                         
   8   4   5         70.03         80.16         3.75 o                         
   9   4   5         74.29         61.23         4.61 o                         
  10   4   5         38.43         39.96         5.89 o                         
  11   4   5         41.21         41.64         3.68 o                         
  12   4   5         15.98         15.81         2.09 o                         
  13   4   5         49.42         41.56         3.45 o                         
  14   4   5          0.14          1.36         1.80 o                         
 -15   5   5         36.90         45.42         3.59 o                         
 -14   5   5        251.76        272.17        14.99 o                         
 -13   5   5          1.49          4.36         4.03 o                         
 -12   5   5        172.52        175.40        12.54 o                         
 -11   5   5          2.05          0.78         2.12 o                         
 -10   5   5        312.40        253.46        13.91 o                         
  -9   5   5        160.34        170.38         6.05 o                         
  -8   5   5        110.72        103.96         4.11 o                         
  -7   5   5         36.72         36.43         2.42 o                         
  -6   5   5         69.06         91.28         3.53 o                         
  -5   5   5        357.19        375.34         7.13 o                         
  -4   5   5         15.58         19.92         1.70 o                         
  -3   5   5        845.62        905.63        23.89 o                         
  -2   5   5        457.64        462.46        11.20 o                         
  -1   5   5         74.52         56.52         3.10 o                         
   0   5   5       1077.51       1192.09        29.42 o                         
   1   5   5         88.56         80.26         9.70 o                         
   2   5   5        113.44         92.22        11.37 o                         
   3   5   5         45.16         24.26         3.63 o                         
   4   5   5        193.76        186.92         9.71 o                         
   5   5   5         32.45         28.86         2.91 o                         
   6   5   5         11.42         15.12         2.48 o                         
   7   5   5          0.02          1.30         2.07 o                         
   8   5   5          6.68          2.99         2.64 o                         
   9   5   5        131.32        109.78         5.87 o                         
  10   5   5          0.82          0.60         1.95 o                         
  11   5   5          4.91          2.50         1.64 o                         
  12   5   5          2.52          3.66         1.44 o                         
  13   5   5         62.67         75.54         3.49 o                         
 -14   6   5         20.40         14.27         3.63 o                         
 -13   6   5        159.09        158.77        11.29 o                         
 -12   6   5         25.56         25.92         3.68 o                         
 -11   6   5         18.39         21.51         2.69 o                         
 -10   6   5         95.39         94.56         3.72 o                         
  -9   6   5       1784.69       1704.56        42.28 o                         
  -8   6   5        175.59        162.59         8.29 o                         
  -7   6   5         32.81         32.44         2.26 o                         
  -6   6   5          8.92          9.85         1.55 o                         
  -5   6   5        331.56        349.45         6.73 o                         
  -4   6   5         86.84         72.17         2.49 o                         
  -3   6   5         29.61         20.36         1.70 o                         
  -2   6   5        384.73        384.28         8.96 o                         
  -1   6   5          3.26          1.28         1.09 o                         
   0   6   5        383.46        409.60        10.73 o                         
   1   6   5        238.96        292.36        11.86 o                         
   2   6   5         58.01         51.08         4.13 o                         
   3   6   5        140.38        168.38         6.55 o                         
   4   6   5        582.69        559.44        17.29 o                         
   5   6   5         57.41         54.09         3.89 o                         
   6   6   5        597.58        603.03        15.50 o                         
   7   6   5        262.63        282.15         9.54 o                         
   8   6   5        183.08        167.94         6.06 o                         
   9   6   5        273.75        245.51        15.48 o                         
  10   6   5         41.16         36.96         3.49 o                         
  11   6   5        104.41        105.66         5.04 o                         
  12   6   5        105.83        106.45         5.70 o                         
  13   6   5         72.32         60.68         4.80 o                         
 -14   7   5         31.30         30.31         3.93 o                         
 -13   7   5          1.21          1.20         2.84 o                         
 -12   7   5          0.03          1.56         1.84 o                         
 -11   7   5        226.07        233.82         8.18 o                         
 -10   7   5          2.41          4.68         1.98 o                         
  -9   7   5          0.39          2.77         1.76 o                         
  -8   7   5         36.46         29.48         2.69 o                         
  -7   7   5         36.09         35.19         2.39 o                         
  -6   7   5         29.64         30.08         2.35 o                         
  -5   7   5          2.24          3.59         1.42 o                         
  -4   7   5          1.78          6.15         1.59 o                         
  -3   7   5         83.10         80.34         3.63 o                         
  -2   7   5        173.49        157.96         4.53 o                         
  -1   7   5          2.38          3.77         1.25 o                         
   0   7   5          9.60         19.50         1.75 o                         
   1   7   5          3.74          5.08         1.59 o                         
   2   7   5         13.86         14.59         2.00 o                         
   3   7   5         43.31         30.46         3.06 o                         
   4   7   5         77.29         78.55         4.75 o                         
   5   7   5         26.70         33.74         3.48 o                         
   6   7   5          9.93         17.67         2.92 o                         
   7   7   5        365.74        400.71        10.44 o                         
   8   7   5         29.55         20.63         2.90 o                         
   9   7   5        222.16        207.86         9.71 o                         
  10   7   5          4.94          7.55         2.14 o                         
  11   7   5         54.76         43.56         3.09 o                         
  12   7   5         85.22         81.10         5.04 o                         
 -13   8   5         93.12         91.70         4.28 o                         
 -12   8   5          3.90          3.54         1.73 o                         
 -11   8   5        170.74        183.36         6.48 o                         
 -10   8   5        152.47        127.40         5.71 o                         
  -9   8   5         16.26         15.30         3.49 o                         
  -8   8   5         86.65         88.86         5.74 o                         
  -7   8   5        158.69        173.57         5.62 o                         
  -6   8   5         13.56         13.05         3.02 o                         
  -5   8   5        331.12        382.46        14.47 o                         
  -4   8   5        107.38        102.86         4.92 o                         
  -3   8   5        683.81        708.59        13.56 o                         
  -2   8   5        119.02        122.65         5.22 o                         
  -1   8   5         28.16         40.18         3.68 o                         
   0   8   5        136.80        143.29         5.34 o                         
   1   8   5        286.36        265.35         8.09 o                         
   2   8   5       1249.54       1238.02        22.87 o                         
   3   8   5        345.01        340.10         9.04 o                         
   4   8   5         18.96          9.63         2.82 o                         
   5   8   5          1.29          2.46         1.80 o                         
   6   8   5         15.53         17.23         3.39 o                         
   7   8   5         84.90         75.90         4.09 o                         
   8   8   5         15.22          9.29         2.68 o                         
   9   8   5         58.99         72.14         7.09 o                         
  10   8   5        181.94        153.69         5.58 o                         
  11   8   5          0.51         -0.59         1.39 o                         
 -12   9   5          2.27          3.54         1.69 o                         
 -11   9   5          0.01          0.44         2.18 o                         
 -10   9   5          8.20         12.91         2.04 o                         
  -9   9   5         13.78         17.74         2.40 o                         
  -8   9   5          2.39          2.88         1.81 o                         
  -7   9   5         22.51         19.79         3.80 o                         
  -6   9   5         37.63         37.62         3.53 o                         
  -5   9   5         39.86         41.97         5.97 o                         
  -4   9   5        892.01        944.44        21.86 o                         
  -3   9   5         48.54         65.10         4.57 o                         
  -2   9   5         24.22         30.52         4.17 o                         
  -1   9   5        146.38        168.94        16.19 o                         
   0   9   5         13.30         10.70         3.13 o                         
   1   9   5         30.35         25.15         2.78 o                         
   2   9   5        522.35        526.47        17.03 o                         
   3   9   5        310.56        317.26         9.84 o                         
   4   9   5         26.76         36.40         3.32 o                         
   5   9   5        100.42        102.35         8.02 o                         
   6   9   5          0.73          0.33         2.13 o                         
   7   9   5        179.93        168.23         6.52 o                         
   8   9   5         83.80         72.48         3.87 o                         
   9   9   5         63.34         57.84         3.90 o                         
  10   9   5          4.70          2.07         1.85 o                         
 -11  10   5          2.60          2.40         1.64 o                         
 -10  10   5          0.10         -1.64         2.40 o                         
  -9  10   5         11.15          8.80         2.97 o                         
  -8  10   5          1.68         -0.27         1.81 o                         
  -7  10   5          8.63          3.60         2.07 o                         
  -6  10   5         23.11         26.97         4.72 o                         
  -5  10   5        303.29        284.17        10.89 o                         
  -4  10   5        473.37        448.16        27.21 o                         
  -3  10   5          1.15          1.64         3.00 o                         
  -2  10   5          2.95         12.27         3.98 o                         
  -1  10   5        168.24        179.81        12.59 o                         
   0  10   5        254.18        314.21        17.56 o                         
   1  10   5         57.77         57.96         7.31 o                         
   2  10   5         13.94         14.28         2.22 o                         
   3  10   5          4.40          4.96         3.16 o                         
   4  10   5        226.46        220.59        12.70 o                         
   5  10   5         13.96         13.97         2.64 o                         
   6  10   5         66.85         63.26         5.40 o                         
   7  10   5         14.95         16.29         4.99 o                         
   8  10   5         81.08         92.41         6.32 o                         
   9  10   5         21.63         21.75         2.45 o                         
 -10  11   5        128.32        129.49         5.83 o                         
  -9  11   5         15.42         23.93         3.05 o                         
  -8  11   5          0.99         -1.25         2.18 o                         
  -7  11   5          0.27         -0.03         1.40 o                         
  -6  11   5          5.08          5.58         1.77 o                         
  -5  11   5         32.98         34.70         2.60 o                         
  -4  11   5         32.61         35.38         2.67 o                         
  -3  11   5         43.75         53.56         3.49 o                         
  -2  11   5          8.14          7.96         3.49 o                         
  -1  11   5         58.86         67.64         4.64 o                         
   0  11   5          0.98          1.88         2.06 o                         
   1  11   5         45.93         46.16         3.87 o                         
   2  11   5         13.97         10.04         2.41 o                         
   3  11   5        114.11        111.60         5.75 o                         
   4  11   5          1.00          0.08         1.61 o                         
   5  11   5         48.46         52.05         3.51 o                         
   6  11   5          1.09         -0.66         1.25 o                         
  -7  12   5          0.11         -0.22         1.20 o                         
  -6  12   5          3.97          3.11         1.64 o                         
  -4  12   5         30.92         30.59         3.49 o                         
  -3  12   5          0.36          0.38         1.96 o                         
  -2  12   5          0.33         -0.38         2.34 o                         
  -1  12   5         59.90         74.15         5.72 o                         
   0  12   5          3.04         -1.69         2.34 o                         
   1  12   5         15.92         21.80         3.30 o                         
   2  12   5          5.11          3.13         1.44 o                         
   3  12   5          7.57          7.38         1.50 o                         
   4  12   5         53.64         55.94         4.20 o                         
 -16   0   6         13.08         21.42         3.31 o                         
 -15   0   6        392.66        451.04        16.05 o                         
 -14   0   6         69.57         70.54         6.51 o                         
 -13   0   6        216.67        191.45        14.01 o                         
 -12   0   6          1.88          1.00         2.59 o                         
 -11   0   6        494.69        504.23        11.03 o                         
 -10   0   6         12.49         17.09         2.82 o                         
  -9   0   6        463.63        553.61        14.32 o                         
  -8   0   6        108.42        101.27         5.84 o                         
  -7   0   6          4.57         13.02         2.66 o                         
  -6   0   6        552.07        468.77        20.45 o                         
  -5   0   6       1683.83       1572.94        36.61 o                         
  -4   0   6       3591.13       3852.14        83.15 o                         
  -3   0   6       2718.51       2629.19        80.09 o                         
  -2   0   6      22287.35      22665.57       664.07 o                         
  -1   0   6      19902.10      18856.93       553.28 o                         
   0   0   6       2476.93       2692.65        83.53 o                         
   1   0   6       1321.35       1350.89        31.73 o                         
   2   0   6       1369.97       1446.95        34.12 o                         
   3   0   6          1.57          0.60         2.62 o                         
   4   0   6       1111.85       1127.76        28.41 o                         
   5   0   6          1.64          0.09         1.21 o                         
   6   0   6        265.89        238.82         7.11 o                         
   7   0   6        287.38        300.87         7.58 o                         
   8   0   6        159.79        179.85         7.63 o                         
   9   0   6        114.76        122.61         8.13 o                         
  10   0   6         93.18        105.87         5.75 o                         
  11   0   6        443.98        497.25        15.92 o                         
  12   0   6          0.01          0.50         2.81 o                         
  13   0   6          0.41          0.93         1.88 o                         
  14   0   6         18.74         14.83         2.84 o                         
 -16   1   6         26.54         28.15         2.99 o                         
 -15   1   6         36.53         32.33         2.58 o                         
 -14   1   6          0.49          0.91         1.72 o                         
 -13   1   6          7.01          1.22         1.89 o                         
 -12   1   6         70.59         58.97         3.95 o                         
 -11   1   6        185.25        178.76         5.26 o                         
 -10   1   6        230.51        273.55         6.37 o                         
  -9   1   6         32.46         36.21         1.74 o                         
  -8   1   6       1054.88       1035.89        19.09 o                         
  -7   1   6        437.57        427.84        11.24 o                         
  -6   1   6       1766.79       1866.94        35.52 o                         
  -5   1   6        463.61        411.84        10.14 o                         
  -4   1   6        576.81        510.79        11.68 o                         
  -3   1   6        575.55        544.82        11.95 o                         
  -2   1   6       1286.10       1315.46        30.55 o                         
  -1   1   6       3859.62       3513.66        75.77 o                         
   0   1   6       3416.58       3699.05        79.82 o                         
   1   1   6       2149.04       2333.77        36.78 o                         
   2   1   6        197.51        186.30         5.21 o                         
   3   1   6       1493.20       1518.04        29.46 o                         
   4   1   6        313.61        359.92        11.45 o                         
   5   1   6         31.62         22.87         1.47 o                         
   6   1   6         19.30         23.38         1.95 o                         
   7   1   6        370.92        408.31         7.33 o                         
   8   1   6         12.88         12.43         1.55 o                         
   9   1   6        346.25        333.23         8.72 o                         
  10   1   6        996.34       1014.93        19.22 o                         
  11   1   6        104.18        108.37         3.95 o                         
  12   1   6          9.44          9.82         1.91 o                         
  13   1   6          0.38         -0.09         1.34 o                         
  14   1   6         20.80         22.35         3.54 o                         
 -16   2   6          0.03         -0.30         2.12 o                         
 -15   2   6          0.97          2.01         1.48 o                         
 -14   2   6         91.87         93.43         5.46 o                         
 -13   2   6         56.46         40.16         3.81 o                         
 -12   2   6         58.15         44.88         3.76 o                         
 -11   2   6          9.77         13.28         1.92 o                         
 -10   2   6          7.54         16.77         1.76 o                         
  -9   2   6         25.44         22.61         1.58 o                         
  -8   2   6        162.08        153.09         4.53 o                         
  -7   2   6         30.64         35.44         3.07 o                         
  -6   2   6        310.37        366.85         9.86 o                         
  -5   2   6        346.44        363.58        11.80 o                         
  -4   2   6          5.70         10.20         1.81 o                         
  -3   2   6        858.96       1089.71        21.27 o                         
  -2   2   6        141.44        175.15         6.92 o                         
  -1   2   6          5.77          9.38         6.68 o                         
   0   2   6        134.16        134.76         6.02 o                         
   1   2   6        345.86        349.87         6.78 o                         
   2   2   6        470.17        498.32        22.98 o                         
   3   2   6        251.01        242.56         6.90 o                         
   4   2   6        232.17        185.60         4.35 o                         
   5   2   6       1749.37       1744.24        20.75 o                         
   6   2   6         28.62         27.77         1.59 o                         
   7   2   6         17.72         12.61         1.50 o                         
   8   2   6         10.83         13.61         1.56 o                         
   9   2   6        853.21        826.45        20.49 o                         
  10   2   6        187.46        202.47         8.14 o                         
  11   2   6          0.48         -1.44         1.44 o                         
  12   2   6         11.58         10.55         2.13 o                         
  13   2   6         41.15         36.23         2.26 o                         
  14   2   6        138.05        135.59         7.91 o                         
 -15   3   6         21.00         20.94         1.97 o                         
 -14   3   6         24.65         31.21         2.60 o                         
 -13   3   6        357.55        368.34        10.33 o                         
 -12   3   6        113.67         96.22         5.74 o                         
 -11   3   6        771.37        807.96        16.91 o                         
 -10   3   6        524.35        546.89         8.50 o                         
  -9   3   6        149.34        157.85         3.63 o                         
  -8   3   6         25.75         13.33         1.97 o                         
  -7   3   6        234.22        217.39         5.44 o                         
  -6   3   6         74.78         89.37         3.71 o                         
  -5   3   6        114.64        117.84         3.86 o                         
  -4   3   6        118.29        115.13         3.38 o                         
  -3   3   6        285.81        303.80         6.04 o                         
  -2   3   6        209.24        190.90         5.99 o                         
  -1   3   6         46.40         52.08         3.95 o                         
   0   3   6         73.60         71.85         3.33 o                         
   1   3   6        142.35        133.72         4.13 o                         
   2   3   6        969.49        927.60        16.51 o                         
   3   3   6        435.86        409.48         8.05 o                         
   4   3   6        617.10        610.61        11.18 o                         
   5   3   6        333.25        319.50         7.37 o                         
   6   3   6        309.71        311.53         7.45 o                         
   7   3   6         26.05         21.78         2.23 o                         
   8   3   6         49.59         51.78         3.64 o                         
   9   3   6         15.12         16.33         2.49 o                         
  10   3   6         84.03         88.14         7.25 o                         
  11   3   6        141.43        157.54         6.85 o                         
  12   3   6        164.30        171.51         6.42 o                         
  13   3   6          3.63          0.26         1.68 o                         
 -15   4   6         50.91         53.60         4.11 o                         
 -14   4   6         22.55         17.25         1.88 o                         
 -13   4   6         19.50         13.67         2.61 o                         
 -12   4   6         44.71         50.46         3.65 o                         
 -11   4   6        497.55        472.91        10.33 o                         
 -10   4   6        161.73        190.04         4.20 o                         
  -9   4   6         34.39         46.24         1.92 o                         
  -8   4   6          0.11          0.81         0.94 o                         
  -7   4   6         17.94         19.65         1.56 o                         
  -6   4   6        494.86        485.08         7.91 o                         
  -5   4   6       1425.26       1490.49        20.51 o                         
  -4   4   6        529.73        616.53         9.56 o                         
  -3   4   6         50.70         66.55         2.76 o                         
  -2   4   6        377.45        424.33        12.27 o                         
  -1   4   6        332.97        415.12         8.66 o                         
   0   4   6        101.46        117.72         3.12 o                         
   1   4   6         22.49         26.00         1.73 o                         
   2   4   6        287.05        286.83         8.17 o                         
   3   4   6       1022.07       1006.52        18.51 o                         
   4   4   6        125.20        134.84         4.63 o                         
   5   4   6          4.26          2.27         1.51 o                         
   6   4   6       1240.74       1388.32        25.21 o                         
   7   4   6          3.44          2.70         2.58 o                         
   8   4   6          3.52          5.52         2.94 o                         
   9   4   6        133.30        129.49         6.59 o                         
  10   4   6        160.30        166.56         7.21 o                         
  11   4   6        137.46        130.08         5.99 o                         
  12   4   6         12.85         15.70         2.27 o                         
  13   4   6          0.27          0.34         1.29 o                         
 -15   5   6          6.57          9.70         3.05 o                         
 -14   5   6          3.94          6.32         3.54 o                         
 -13   5   6         50.42         45.01         4.34 o                         
 -12   5   6        216.90        196.22        13.74 o                         
 -11   5   6         26.54         36.09         5.78 o                         
 -10   5   6        239.98        249.80        11.60 o                         
  -9   5   6        382.35        413.11        10.26 o                         
  -8   5   6        151.36        157.41         5.05 o                         
  -7   5   6          2.93          0.51         1.29 o                         
  -6   5   6        226.21        241.10         8.36 o                         
  -5   5   6        265.05        269.57         6.45 o                         
  -4   5   6        177.61        191.48         6.89 o                         
  -3   5   6       1232.00       1278.54        18.71 o                         
  -2   5   6       1008.66       1026.91        16.57 o                         
  -1   5   6          3.00          2.05         1.26 o                         
   0   5   6        107.02        104.17         4.11 o                         
   1   5   6        273.08        255.30         7.91 o                         
   2   5   6        109.31        108.15         5.07 o                         
   3   5   6         43.58         33.84         2.98 o                         
   4   5   6        124.97        119.91         5.55 o                         
   5   5   6        149.49        142.23         6.79 o                         
   6   5   6         23.44         24.22         3.07 o                         
   7   5   6          7.06         10.01         3.32 o                         
   8   5   6        220.50        214.52        11.34 o                         
   9   5   6         22.83         20.01         4.53 o                         
  10   5   6         95.13        101.24         6.24 o                         
  11   5   6        226.36        235.33         7.54 o                         
  12   5   6         18.59         18.42         1.82 o                         
  13   5   6          1.95          0.98         1.64 o                         
 -14   6   6         27.03         40.02         5.07 o                         
 -13   6   6          0.79          3.00         3.38 o                         
 -12   6   6          4.82          9.55         2.76 o                         
 -11   6   6         32.69         28.64         3.63 o                         
 -10   6   6          0.06          0.51         2.04 o                         
  -9   6   6        753.31        783.64        19.88 o                         
  -8   6   6        175.97        197.07         5.77 o                         
  -7   6   6          2.40          4.71         1.44 o                         
  -6   6   6          4.01          6.63         1.49 o                         
  -5   6   6        460.31        438.77         8.41 o                         
  -4   6   6         58.30         60.81         2.73 o                         
  -3   6   6        515.56        542.16         8.34 o                         
  -2   6   6        256.78        279.96         6.01 o                         
  -1   6   6         65.62         68.97         2.64 o                         
   0   6   6        209.53        188.64         6.51 o                         
   1   6   6        680.59        716.16        12.89 o                         
   2   6   6        824.88        903.78        19.77 o                         
   3   6   6         23.31         19.75         2.01 o                         
   4   6   6        800.17        856.60        24.85 o                         
   5   6   6        105.27        118.76         5.85 o                         
   6   6   6         75.16         72.00         4.76 o                         
   7   6   6        115.86        107.81         8.12 o                         
   8   6   6         16.80         14.50         3.71 o                         
   9   6   6         83.56         91.83         5.62 o                         
  10   6   6        164.02        179.10         6.03 o                         
  11   6   6          9.51         10.43         2.33 o                         
  12   6   6          0.27         -0.87         1.54 o                         
 -14   7   6          0.05          0.82         1.96 o                         
 -13   7   6         52.39         42.09         5.23 o                         
 -12   7   6         69.25         56.85         3.52 o                         
 -11   7   6         66.21         76.16         4.54 o                         
 -10   7   6        102.48        104.76         6.89 o                         
  -9   7   6        290.55        271.25        15.99 o                         
  -8   7   6        335.40        319.16         9.30 o                         
  -7   7   6         30.01         27.10         2.58 o                         
  -6   7   6          1.04         -1.46         1.46 o                         
  -5   7   6         28.49         34.68         2.57 o                         
  -4   7   6         48.35         48.33         2.94 o                         
  -3   7   6         37.34         42.21         2.58 o                         
  -2   7   6        169.02        152.06         4.56 o                         
  -1   7   6         68.53         65.91         3.00 o                         
   0   7   6         44.58         52.03         3.16 o                         
   1   7   6          0.80          1.68         1.42 o                         
   2   7   6          0.02          0.43         1.62 o                         
   3   7   6         79.69         76.45         4.04 o                         
   4   7   6        103.77        102.33         7.07 o                         
   5   7   6         53.67         50.25         4.14 o                         
   6   7   6        112.50        118.08         9.18 o                         
   7   7   6          0.98         -1.04         3.87 o                         
   8   7   6        196.12        175.37         7.31 o                         
   9   7   6        128.07        101.06         5.71 o                         
  10   7   6          9.54          7.36         2.06 o                         
  11   7   6          1.03          1.40         1.71 o                         
  12   7   6          3.07          4.96         1.69 o                         
 -13   8   6         14.98         11.50         2.67 o                         
 -12   8   6        134.63        132.85         5.81 o                         
 -11   8   6         31.52         34.29         2.64 o                         
 -10   8   6        125.46        136.44         7.02 o                         
  -9   8   6         45.58         39.89         3.50 o                         
  -8   8   6         91.53         84.10         6.55 o                         
  -7   8   6        149.59        145.67         8.53 o                         
  -6   8   6         15.61         19.06         2.46 o                         
  -5   8   6         15.63         15.58         3.12 o                         
  -4   8   6        117.94         97.22         5.44 o                         
  -3   8   6          1.48          2.28         1.47 o                         
  -2   8   6        102.62         87.02         3.93 o                         
  -1   8   6        312.36        295.52         8.93 o                         
   0   8   6         20.55         12.64         1.79 o                         
   1   8   6         48.99         45.53         4.29 o                         
   2   8   6        572.30        595.56        17.25 o                         
   3   8   6        490.18        517.23        13.83 o                         
   4   8   6          1.06          0.31         1.72 o                         
   5   8   6         67.94         60.85         4.38 o                         
   6   8   6          0.35          0.30         1.93 o                         
   7   8   6          0.25         -0.02         2.37 o                         
   8   8   6        101.52        105.55         8.38 o                         
   9   8   6          3.33          2.62         1.60 o                         
  10   8   6          0.00          0.00         1.54 o                         
  11   8   6         98.37         85.49         5.18 o                         
 -12   9   6          5.68          7.25         1.69 o                         
 -11   9   6          3.97         -0.44         2.02 o                         
 -10   9   6          2.26          2.83         1.52 o                         
  -9   9   6         10.16         15.71         1.93 o                         
  -8   9   6        113.09        140.96         7.56 o                         
  -7   9   6         88.10         99.49         6.12 o                         
  -6   9   6         76.24         60.65         5.45 o                         
  -5   9   6          7.34          4.51         2.62 o                         
  -4   9   6       1948.51       1984.63        95.90 o                         
  -3   9   6        911.44        921.69        40.86 o                         
  -2   9   6        107.43        113.29         5.00 o                         
  -1   9   6          4.15          4.42         2.30 o                         
   0   9   6         16.24         17.16         2.71 o                         
   1   9   6          0.68         -2.86         2.86 o                         
   2   9   6        140.37        121.13         7.11 o                         
   3   9   6         21.68         20.86         3.30 o                         
   4   9   6         11.59         11.97         2.32 o                         
   5   9   6        724.39        741.69        21.73 o                         
   6   9   6         35.51         34.34         3.72 o                         
   7   9   6         96.84         97.51         4.11 o                         
   8   9   6          0.34          1.93         1.83 o                         
   9   9   6         80.85         80.11         9.49 o                         
  10   9   6          6.59          6.87         1.64 o                         
 -11  10   6          0.55          0.98         1.42 o                         
 -10  10   6         43.72         61.23         5.07 o                         
  -9  10   6         37.48         45.36         3.40 o                         
  -8  10   6         19.54         20.67         4.39 o                         
  -7  10   6         73.73         77.96         6.04 o                         
  -6  10   6         76.26         71.75         3.60 o                         
  -5  10   6         40.93         37.18         5.34 o                         
  -4  10   6          1.46          0.65         3.22 o                         
  -3  10   6         41.47         51.50         4.57 o                         
  -2  10   6         16.87         14.19         2.34 o                         
  -1  10   6          0.26         -1.54         2.03 o                         
   0  10   6         31.03         38.82         4.01 o                         
   1  10   6          0.89          1.46         2.09 o                         
   2  10   6        138.67        129.98         9.32 o                         
   3  10   6        271.74        261.81        13.74 o                         
   4  10   6          3.00          2.81         1.92 o                         
   5  10   6          2.30          0.82         1.71 o                         
   6  10   6         71.66         78.86         4.72 o                         
   7  10   6          9.57          9.92         2.94 o                         
   8  10   6         14.90         15.92         2.84 o                         
  -9  11   6          1.25          3.98         1.64 o                         
  -8  11   6          2.78          1.53         1.91 o                         
  -7  11   6         17.37         16.23         2.12 o                         
  -6  11   6          5.29          9.84         2.02 o                         
  -5  11   6         82.65         85.98         5.64 o                         
  -4  11   6          5.51          4.51         1.49 o                         
  -3  11   6         14.00         20.42         2.73 o                         
  -2  11   6        113.27        121.09         8.56 o                         
  -1  11   6         81.07         71.31         6.65 o                         
   0  11   6          0.08          4.66         2.92 o                         
   1  11   6          3.61          9.81         2.78 o                         
   2  11   6          3.42          1.86         1.64 o                         
   3  11   6         30.37         33.51         3.01 o                         
   4  11   6          7.31          9.01         1.84 o                         
   5  11   6         33.40         28.74         2.37 o                         
   6  11   6         17.88         23.06         2.89 o                         
  -6  12   6         27.61         26.12         2.62 o                         
  -4  12   6         12.82         16.03         2.56 o                         
  -3  12   6          0.75         -0.65         1.74 o                         
  -2  12   6         16.00         32.28         3.54 o                         
  -1  12   6          5.83          0.71         2.02 o                         
   0  12   6          0.06          0.76         2.02 o                         
   1  12   6          0.25          2.89         1.96 o                         
   2  12   6          1.43          2.02         1.74 o                         
   3  12   6          0.09          0.27         1.53 o                         
 -16   1   7         52.06         60.95         3.27 o                         
 -15   1   7         27.43         36.20         2.60 o                         
 -14   1   7         38.30         30.70         3.45 o                         
 -13   1   7          2.93          2.94         3.09 o                         
 -12   1   7         73.35         71.18         3.18 o                         
 -11   1   7        492.78        473.30         9.29 o                         
 -10   1   7         27.78         32.32         2.37 o                         
  -9   1   7          5.93          4.44         1.46 o                         
  -8   1   7         42.70         43.36         3.29 o                         
  -7   1   7        921.86       1052.79        19.25 o                         
  -6   1   7       1897.72       2043.21        33.53 o                         
  -5   1   7        757.84        880.16        18.84 o                         
  -4   1   7        268.32        349.07        11.57 o                         
  -3   1   7        872.01       1030.87        25.73 o                         
  -2   1   7       6649.52       6984.23       104.68 o                         
  -1   1   7       2819.55       2931.77        45.77 o                         
   0   1   7        826.56        912.63        23.19 o                         
   1   1   7         82.06         70.33         4.55 o                         
   2   1   7        189.25        173.32         5.41 o                         
   3   1   7         13.68         29.16         1.80 o                         
   4   1   7        747.25        805.25        12.78 o                         
   5   1   7          4.16         12.67         1.47 o                         
   6   1   7         65.29         70.18         3.19 o                         
   7   1   7         11.29         10.80         1.48 o                         
   8   1   7        162.14        142.09         5.66 o                         
   9   1   7         30.74         29.48         2.47 o                         
  10   1   7        172.73        175.24         6.00 o                         
  11   1   7         70.57         66.47         4.57 o                         
  12   1   7         61.96         64.52         3.28 o                         
  13   1   7          7.83          8.10         2.02 o                         
 -16   2   7          0.58         -1.51         1.98 o                         
 -15   2   7         66.21         78.31         3.49 o                         
 -14   2   7          4.44          6.13         2.21 o                         
 -13   2   7        601.14        602.75        20.37 o                         
 -12   2   7        461.84        471.73        10.97 o                         
 -11   2   7        455.67        431.58         8.76 o                         
 -10   2   7         12.14          8.46         1.37 o                         
  -9   2   7          2.32          3.84         1.27 o                         
  -8   2   7         42.76         45.93         3.35 o                         
  -7   2   7       1645.75       1514.37        27.76 o                         
  -6   2   7        796.61        804.96        17.94 o                         
  -5   2   7       1546.01       1568.77        30.68 o                         
  -4   2   7        113.68        119.59         4.85 o                         
  -3   2   7        902.96        958.98        24.27 o                         
  -2   2   7        846.75        844.15        15.40 o                         
  -1   2   7         81.45         66.19         3.47 o                         
   0   2   7        361.44        375.23        11.72 o                         
   1   2   7       1048.22       1161.12        23.27 o                         
   2   2   7        491.90        614.11        11.06 o                         
   3   2   7         58.12         85.16         3.75 o                         
   4   2   7        294.73        290.53         6.22 o                         
   5   2   7        194.78        209.21         5.89 o                         
   6   2   7        131.63        165.77         4.11 o                         
   7   2   7         56.83         68.71         3.18 o                         
   8   2   7         18.00         18.62         3.03 o                         
   9   2   7        108.10        107.60         4.50 o                         
  10   2   7        557.15        593.00        11.93 o                         
  11   2   7         53.09         49.82         2.54 o                         
  12   2   7          0.46          1.83         1.26 o                         
  13   2   7         31.98         32.04         2.69 o                         
 -16   3   7         18.19         22.87         2.60 o                         
 -15   3   7          0.06          0.14         1.30 o                         
 -14   3   7          9.73          9.89         1.78 o                         
 -13   3   7         67.06         62.19         3.59 o                         
 -12   3   7        298.00        329.71         9.77 o                         
 -11   3   7         55.09         51.26         3.12 o                         
 -10   3   7        213.42        207.53         4.86 o                         
  -9   3   7         10.16         12.33         1.36 o                         
  -8   3   7        159.57        153.85         4.33 o                         
  -7   3   7        107.71        100.36         5.01 o                         
  -6   3   7         75.11         72.67         3.61 o                         
  -5   3   7        118.16        122.26         3.36 o                         
  -4   3   7         34.02         25.29         3.52 o                         
  -3   3   7        515.10        534.72        12.43 o                         
  -2   3   7        190.39        199.33         6.27 o                         
  -1   3   7         52.05         36.29         2.69 o                         
   0   3   7       1903.52       1865.14        35.14 o                         
   1   3   7        105.40        121.81         4.72 o                         
   2   3   7         11.46         12.70         1.26 o                         
   3   3   7        174.48        183.90         4.58 o                         
   4   3   7        518.11        583.40        10.15 o                         
   5   3   7         25.93         18.27         1.86 o                         
   6   3   7         63.32         82.84         5.10 o                         
   7   3   7         20.53         20.43         2.58 o                         
   8   3   7          0.78          2.15         2.68 o                         
   9   3   7          7.15          7.93         2.53 o                         
  10   3   7         22.48         21.09         2.95 o                         
  11   3   7          2.44         -0.13         1.59 o                         
  12   3   7         55.47         57.40         3.93 o                         
  13   3   7          4.03          2.32         3.82 o                         
 -15   4   7         22.76         28.58         2.99 o                         
 -14   4   7         18.30         19.86         2.25 o                         
 -13   4   7         38.70         34.97         3.38 o                         
 -12   4   7         60.47         53.34         3.67 o                         
 -11   4   7         48.56         49.35         2.72 o                         
 -10   4   7        224.88        244.96         5.17 o                         
  -9   4   7         43.90         34.72         1.89 o                         
  -8   4   7        163.11        146.50         3.74 o                         
  -7   4   7        854.74        953.72        14.82 o                         
  -6   4   7        345.87        410.52         7.56 o                         
  -5   4   7        344.87        353.46         7.14 o                         
  -4   4   7        728.67        766.34        10.87 o                         
  -3   4   7        282.17        256.01         5.49 o                         
  -2   4   7        652.67        654.57        11.50 o                         
  -1   4   7         14.19         23.59         1.65 o                         
   0   4   7        181.07        201.75         4.37 o                         
   1   4   7        107.90        132.66         3.11 o                         
   2   4   7        232.49        249.01         7.35 o                         
   3   4   7          1.01          0.89         1.47 o                         
   4   4   7        375.10        433.88        14.07 o                         
   5   4   7          2.48          4.17         2.05 o                         
   6   4   7          8.90          1.75         2.87 o                         
   7   4   7        219.27        218.67        11.06 o                         
   8   4   7          0.01          0.65         2.15 o                         
   9   4   7         24.18         20.17         4.85 o                         
  10   4   7          3.20         -0.07         1.89 o                         
  11   4   7         47.66         43.38         2.83 o                         
  12   4   7          6.23          9.50         2.11 o                         
 -15   5   7         12.29         17.23         3.43 o                         
 -14   5   7         49.38         48.80         6.11 o                         
 -13   5   7         13.17         17.87         4.47 o                         
 -12   5   7         56.11         65.04         8.01 o                         
 -11   5   7        211.33        222.61        13.52 o                         
 -10   5   7        193.64        172.45         7.22 o                         
  -9   5   7          1.75          1.60         1.80 o                         
  -8   5   7         48.20         55.95         4.96 o                         
  -7   5   7         18.88         14.62         1.83 o                         
  -6   5   7        158.25        138.45         4.64 o                         
  -5   5   7        500.25        505.72        12.12 o                         
  -4   5   7         35.08         30.08         2.03 o                         
  -3   5   7        173.65        173.65         6.56 o                         
  -2   5   7        930.90        912.87        14.08 o                         
  -1   5   7          0.66          2.02         1.09 o                         
   0   5   7          0.03          1.07         1.21 o                         
   1   5   7         16.96         10.70         1.62 o                         
   2   5   7         64.80         57.25         2.74 o                         
   3   5   7        154.86        153.53         5.60 o                         
   4   5   7         28.72         32.77         3.31 o                         
   5   5   7          4.25          4.09         3.12 o                         
   6   5   7          6.10          2.22         2.86 o                         
   7   5   7          3.19          8.04         3.12 o                         
   8   5   7          0.22         -0.82         3.00 o                         
   9   5   7          0.81          3.21         1.99 o                         
  10   5   7          4.82          5.76         2.05 o                         
  11   5   7         39.29         47.53         2.82 o                         
  12   5   7         38.31         31.82         2.77 o                         
 -15   6   7          5.39          8.56         2.24 o                         
 -14   6   7          0.01          1.09         2.56 o                         
 -13   6   7         18.23         17.60         2.88 o                         
 -12   6   7        247.46        232.68        10.29 o                         
 -11   6   7         26.96         28.68         3.09 o                         
 -10   6   7        668.32        694.46        28.21 o                         
  -9   6   7        134.15        153.59         6.12 o                         
  -8   6   7        441.57        476.19        17.30 o                         
  -7   6   7          0.03          1.52         1.57 o                         
  -6   6   7         41.85         36.32         2.41 o                         
  -5   6   7        395.84        384.27         7.39 o                         
  -4   6   7         76.33         75.83         3.03 o                         
  -3   6   7         32.64         35.56         2.09 o                         
  -2   6   7          0.64         -0.89         1.16 o                         
  -1   6   7        332.67        330.01         6.49 o                         
   0   6   7         77.93         68.33         2.95 o                         
   1   6   7        122.07        119.59         4.82 o                         
   2   6   7         85.76         81.93         4.06 o                         
   3   6   7        183.07        186.40         8.17 o                         
   4   6   7         12.41         10.38         2.57 o                         
   5   6   7        141.98        134.10         8.98 o                         
   6   6   7          9.35          4.50         2.26 o                         
   7   6   7         81.20         70.28         8.72 o                         
   8   6   7         26.76         32.99         2.94 o                         
   9   6   7         35.80         37.70         3.11 o                         
  10   6   7        116.42        122.36         6.33 o                         
  11   6   7         26.65         31.66         5.18 o                         
  12   6   7         29.74         24.92         2.67 o                         
 -14   7   7         24.89         24.97         3.38 o                         
 -13   7   7          2.06          2.29         2.56 o                         
 -12   7   7          0.58          0.61         1.51 o                         
 -11   7   7          8.47          8.64         2.04 o                         
 -10   7   7        148.73        164.23         6.83 o                         
  -9   7   7          6.05          1.14         3.65 o                         
  -8   7   7        235.65        237.17        12.37 o                         
  -7   7   7        111.67        108.41         6.64 o                         
  -6   7   7        135.28        128.26         5.22 o                         
  -5   7   7        312.74        313.23         8.93 o                         
  -4   7   7         39.67         37.83         2.72 o                         
  -3   7   7        118.20        136.72         5.95 o                         
  -2   7   7         96.42         90.98         3.58 o                         
  -1   7   7         84.70         86.31         3.82 o                         
   0   7   7         46.77         44.51         2.82 o                         
   1   7   7          0.28          1.00         1.66 o                         
   2   7   7          9.80          7.60         1.93 o                         
   3   7   7        150.41        139.12        10.30 o                         
   4   7   7         22.17         17.15         3.56 o                         
   5   7   7         14.48          9.68         3.39 o                         
   6   7   7        343.85        384.38        21.10 o                         
   7   7   7        149.65        131.63        13.38 o                         
   8   7   7         36.38         36.28         2.86 o                         
   9   7   7         15.74         20.77         2.52 o                         
  10   7   7         82.94         82.65        11.56 o                         
  11   7   7          1.28          1.64         1.85 o                         
 -12   8   7         69.53         78.07         4.21 o                         
 -11   8   7          7.83          4.53         1.43 o                         
 -10   8   7         31.56         30.01         2.89 o                         
  -9   8   7        119.15        110.79         6.90 o                         
  -8   8   7         10.97          4.47         4.36 o                         
  -7   8   7         72.69         86.97         5.02 o                         
  -6   8   7         16.34         14.59         2.52 o                         
  -5   8   7          0.56          0.40         1.70 o                         
  -4   8   7        577.91        544.92        14.83 o                         
  -3   8   7        219.03        236.15         9.90 o                         
  -2   8   7        153.39        146.58         5.70 o                         
  -1   8   7         94.13         83.62         4.35 o                         
   0   8   7         96.63         93.52         4.52 o                         
   1   8   7        583.23        576.09        12.99 o                         
   2   8   7          1.38          0.91         1.64 o                         
   3   8   7        242.79        219.91        12.07 o                         
   4   8   7          0.79          0.86         2.44 o                         
   5   8   7          3.13          2.15         2.10 o                         
   6   8   7        113.97        118.84        15.67 o                         
   7   8   7         14.10         16.98         2.49 o                         
   8   8   7          3.14          4.41         1.83 o                         
   9   8   7        108.75        124.35         5.84 o                         
  10   8   7          7.60          4.47         2.07 o                         
 -12   9   7         55.93         50.76         3.43 o                         
 -11   9   7         76.69         74.37         5.62 o                         
 -10   9   7          0.38          0.67         1.17 o                         
  -9   9   7          1.25          2.33         1.44 o                         
  -8   9   7          8.30          6.34         2.45 o                         
  -7   9   7         13.53         10.76         2.24 o                         
  -6   9   7        182.17        184.10         8.78 o                         
  -5   9   7         12.62         18.61         3.66 o                         
  -4   9   7         56.60         61.47         5.65 o                         
  -3   9   7         16.41         20.15         2.89 o                         
  -2   9   7        217.20        237.03         8.49 o                         
  -1   9   7          5.63          1.68         1.91 o                         
   0   9   7         26.17         28.44         4.32 o                         
   1   9   7         30.43         17.28         4.91 o                         
   2   9   7          9.77         10.06         2.22 o                         
   3   9   7         26.86         21.46         4.47 o                         
   4   9   7         13.47          9.96         2.39 o                         
   5   9   7         47.85         52.27         4.52 o                         
   6   9   7          0.22          2.38         1.56 o                         
   7   9   7         20.76         22.20         3.84 o                         
   8   9   7          0.63          1.03         1.45 o                         
   9   9   7         18.21         23.28         2.89 o                         
 -11  10   7          1.62          0.22         1.04 o                         
 -10  10   7        102.50         99.45         6.22 o                         
  -9  10   7         56.22         64.83         3.89 o                         
  -8  10   7         19.97         18.38         2.69 o                         
  -7  10   7         23.02         26.33         2.65 o                         
  -6  10   7          0.13          0.55         1.45 o                         
  -5  10   7         73.04         50.90         4.29 o                         
  -4  10   7          2.49          2.51         2.67 o                         
  -3  10   7        246.80        246.71        13.74 o                         
  -2  10   7         12.57         14.83         2.95 o                         
  -1  10   7          3.18          7.58         2.84 o                         
   0  10   7         26.93         23.66         4.03 o                         
   1  10   7         42.16         36.15         4.74 o                         
   2  10   7          7.98         10.41         2.46 o                         
   3  10   7         65.10         71.00         4.99 o                         
   4  10   7          0.06         -0.28         1.51 o                         
   5  10   7          0.35          1.18         1.48 o                         
   6  10   7         81.94         80.80         6.49 o                         
   7  10   7         15.36         20.99         3.22 o                         
  -9  11   7         64.29         75.29         4.47 o                         
  -8  11   7          2.64         -0.33         1.74 o                         
  -7  11   7          4.83          4.93         1.43 o                         
  -6  11   7         35.27         35.73         5.04 o                         
  -5  11   7          0.05         -0.09         1.26 o                         
  -4  11   7        105.41        100.12         5.12 o                         
  -3  11   7         43.10         43.18         4.91 o                         
  -2  11   7          9.71          9.21         3.16 o                         
  -1  11   7         27.98         23.01         3.98 o                         
   0  11   7        193.29        205.71        11.23 o                         
   1  11   7         24.41         33.21         2.89 o                         
   2  11   7         17.59         19.19         3.11 o                         
   3  11   7         13.75         14.52         3.84 o                         
   4  11   7         22.73         20.88         3.43 o                         
   5  11   7         10.07         10.25         2.34 o                         
  -3  12   7         18.54         25.30         2.89 o                         
  -2  12   7         23.35         27.10         3.11 o                         
  -1  12   7          0.71          0.33         1.80 o                         
   0  12   7          6.29          7.69         2.18 o                         
   1  12   7          0.25          1.14         1.53 o                         
 -17   0   8         87.46         93.78         6.22 o                         
 -16   0   8         83.75         85.54         7.63 o                         
 -15   0   8         22.50         27.16         3.80 o                         
 -14   0   8         72.32         80.96         9.16 o                         
 -13   0   8          2.03         -1.14         4.03 o                         
 -12   0   8         55.14         50.31         4.78 o                         
 -11   0   8        308.45        291.15        10.32 o                         
 -10   0   8       1317.10       1319.35        28.74 o                         
  -9   0   8       2405.74       2457.07        62.60 o                         
  -8   0   8          0.95          0.01         2.26 o                         
  -7   0   8       1387.24       1495.83        37.04 o                         
  -6   0   8        983.88       1038.11        27.06 o                         
  -5   0   8       1230.72       1391.71        34.58 o                         
  -4   0   8       2087.49       2184.74        50.64 o                         
  -3   0   8         16.80         15.14         3.35 o                         
  -2   0   8        132.18        119.82        11.34 o                         
  -1   0   8       1936.26       1979.46        45.84 o                         
   0   0   8        887.14       1020.76        26.27 o                         
   1   0   8       3185.34       3418.08        76.04 o                         
   2   0   8        498.10        513.43        15.32 o                         
   3   0   8         69.26         60.77         4.11 o                         
   4   0   8        237.92        269.98         8.83 o                         
   5   0   8          9.81         10.54         2.19 o                         
   6   0   8         18.01         29.52         4.49 o                         
   7   0   8         96.22         70.67         6.56 o                         
   8   0   8        192.37        205.60         7.84 o                         
   9   0   8         49.40         39.45         4.13 o                         
  10   0   8         31.56         42.09         3.47 o                         
  11   0   8         50.57         50.46         4.18 o                         
  12   0   8         65.31         58.77         6.05 o                         
 -16   1   8          0.01         -1.82         2.67 o                         
 -15   1   8          4.32          4.59         1.80 o                         
 -14   1   8         39.83         39.71         3.58 o                         
 -13   1   8        232.53        224.85         8.81 o                         
 -12   1   8          1.57         -2.30         2.30 o                         
 -11   1   8          0.42          2.59         2.01 o                         
 -10   1   8         94.35        102.28         3.92 o                         
  -9   1   8         30.09         23.06         2.17 o                         
  -8   1   8         22.77         14.36         2.09 o                         
  -7   1   8       1346.60       1406.25        25.71 o                         
  -6   1   8        368.21        409.77         9.63 o                         
  -5   1   8          7.25          9.70         1.44 o                         
  -4   1   8       1205.05       1256.74        22.15 o                         
  -3   1   8        590.16        590.49        12.07 o                         
  -2   1   8        188.87        190.92         5.63 o                         
  -1   1   8       6348.48       6305.86        95.53 o                         
   0   1   8       2455.22       2663.79        42.57 o                         
   1   1   8        264.60        197.45         6.26 o                         
   2   1   8        121.60        101.46         3.20 o                         
   3   1   8         29.83         29.03         1.90 o                         
   4   1   8        337.84        342.23         6.58 o                         
   5   1   8        190.51        175.91         5.25 o                         
   6   1   8         45.06         43.02         3.08 o                         
   7   1   8          0.97          0.56         1.51 o                         
   8   1   8        841.23        865.73        15.83 o                         
   9   1   8        127.23        123.01         5.09 o                         
  10   1   8        146.93        154.35         4.96 o                         
  11   1   8          3.84          9.80         1.79 o                         
  12   1   8         54.05         55.03         8.75 o                         
 -16   2   8          2.54         -2.09         2.09 o                         
 -15   2   8          0.05         -0.54         1.30 o                         
 -14   2   8         18.32         18.01         2.26 o                         
 -13   2   8         34.10         30.86         3.27 o                         
 -12   2   8          7.20          4.77         1.83 o                         
 -11   2   8         88.78         88.91         4.98 o                         
 -10   2   8       1883.27       1901.79        22.29 o                         
  -9   2   8        724.54        724.06        12.60 o                         
  -8   2   8        155.45        156.01         6.74 o                         
  -7   2   8        202.48        202.60         7.16 o                         
  -6   2   8        141.56        147.69         5.26 o                         
  -5   2   8         52.64         50.66         2.29 o                         
  -4   2   8        711.71        857.92        12.21 o                         
  -3   2   8        301.46        287.97         7.30 o                         
  -2   2   8        659.64        721.90        15.55 o                         
  -1   2   8        339.98        338.88         8.10 o                         
   0   2   8         39.36         39.42         2.09 o                         
   1   2   8        160.88        182.16         4.14 o                         
   2   2   8         80.10         78.53         2.62 o                         
   3   2   8        211.30        233.35         5.44 o                         
   4   2   8         35.69         43.78         2.27 o                         
   5   2   8        289.52        292.26         6.25 o                         
   6   2   8         81.43         90.55         3.41 o                         
   7   2   8         29.70         24.64         3.19 o                         
   8   2   8        448.25        459.88        10.30 o                         
   9   2   8         13.31          8.65         2.52 o                         
  10   2   8          4.27          3.24         1.42 o                         
  11   2   8          0.08          2.37         1.23 o                         
  12   2   8         11.72         11.34         3.49 o                         
 -16   3   8          6.22         10.97         3.65 o                         
 -15   3   8          1.09         -0.34         1.21 o                         
 -14   3   8         32.15         34.30         2.52 o                         
 -13   3   8         32.34         31.82         3.51 o                         
 -12   3   8        572.24        552.68        37.78 o                         
 -11   3   8        945.92        925.50        13.50 o                         
 -10   3   8        123.27        114.14         3.50 o                         
  -9   3   8        833.24        841.22        12.82 o                         
  -8   3   8        384.07        366.57         8.72 o                         
  -7   3   8        123.75        131.03         7.08 o                         
  -6   3   8        395.07        369.27         7.52 o                         
  -5   3   8        458.06        426.82         6.92 o                         
  -4   3   8       1965.26       2030.18        23.65 o                         
  -3   3   8        333.98        341.35         6.19 o                         
  -2   3   8          0.51          0.29         0.99 o                         
  -1   3   8        687.60        661.96         9.35 o                         
   0   3   8         56.24         61.98         2.26 o                         
   1   3   8         70.80         75.93         2.27 o                         
   2   3   8        746.02        758.45         9.56 o                         
   3   3   8         70.25         81.27         3.58 o                         
   4   3   8        769.54        836.78        14.89 o                         
   5   3   8         31.63         22.91         1.85 o                         
   6   3   8         70.47         71.13         5.41 o                         
   7   3   8         82.20         67.85         6.21 o                         
   8   3   8          1.97          4.88         2.37 o                         
   9   3   8          4.59          7.51         2.33 o                         
  10   3   8         86.76         82.15         4.80 o                         
  11   3   8         35.19         32.89         2.09 o                         
  12   3   8         27.76         18.91         2.26 o                         
 -15   4   8         47.33         50.36         5.13 o                         
 -14   4   8          0.48          1.07         1.25 o                         
 -13   4   8         83.14         82.94         3.76 o                         
 -12   4   8         96.14         90.94         5.45 o                         
 -11   4   8         32.90         34.34         2.29 o                         
 -10   4   8        252.75        266.44         6.58 o                         
  -9   4   8        435.29        384.38         6.74 o                         
  -8   4   8          0.89         -0.59         1.25 o                         
  -7   4   8        307.22        317.41         6.60 o                         
  -6   4   8       1024.64       1012.03        14.29 o                         
  -5   4   8       1753.72       1741.01        20.85 o                         
  -4   4   8       1880.35       1972.61        25.53 o                         
  -3   4   8          7.59          4.73         1.11 o                         
  -2   4   8        471.75        519.96         8.41 o                         
  -1   4   8        178.48        201.33         4.23 o                         
   0   4   8         29.89         23.82         1.47 o                         
   1   4   8         15.05         18.63         1.37 o                         
   2   4   8        754.93        712.15        12.11 o                         
   3   4   8          3.14          1.73         1.30 o                         
   4   4   8          0.42          0.04         1.50 o                         
   5   4   8         47.77         30.28         4.51 o                         
   6   4   8         94.70        105.95         7.61 o                         
   7   4   8         27.37         25.01         3.40 o                         
   8   4   8         95.27         78.57         8.18 o                         
   9   4   8         87.36         88.63         6.06 o                         
  10   4   8          9.98          7.15         1.80 o                         
  11   4   8        224.77        233.20         6.55 o                         
  12   4   8        121.27         84.24         5.07 o                         
 -15   5   8          0.05         -1.31         2.02 o                         
 -14   5   8         24.56         26.77         4.47 o                         
 -13   5   8        179.83        201.34         9.02 o                         
 -12   5   8        420.64        425.59        19.41 o                         
 -10   5   8         53.57         41.00         5.83 o                         
  -9   5   8         46.51         38.34         3.14 o                         
  -8   5   8        285.21        309.56        10.38 o                         
  -7   5   8         11.91         15.44         1.87 o                         
  -6   5   8        464.05        437.00         9.44 o                         
  -5   5   8        201.45        184.94         5.44 o                         
  -4   5   8         82.53         76.21         3.49 o                         
  -3   5   8       1252.93       1245.66        26.38 o                         
  -2   5   8         73.74         73.00         3.49 o                         
  -1   5   8         29.12         26.77         1.93 o                         
   0   5   8        596.57        597.61        10.76 o                         
   1   5   8         75.48         78.91         3.64 o                         
   2   5   8         52.18         44.09         3.73 o                         
   3   5   8          0.22         -0.26         2.10 o                         
   4   5   8        479.46        495.73        12.10 o                         
   5   5   8          0.81         -0.64         2.29 o                         
   6   5   8          0.92          3.14         2.36 o                         
   7   5   8          0.43         -3.00         4.03 o                         
   8   5   8          1.69         -0.24         1.71 o                         
   9   5   8         32.58         30.45         2.68 o                         
  10   5   8         56.86         63.88         3.25 o                         
  11   5   8          0.62          0.89         1.50 o                         
 -14   6   8         29.11         39.96         4.74 o                         
 -13   6   8          7.20         11.14         2.36 o                         
 -12   6   8         52.45         52.23         6.71 o                         
 -11   6   8        332.23        356.02        15.08 o                         
 -10   6   8        188.10        223.54        15.70 o                         
  -9   6   8         23.04         27.41         5.75 o                         
  -8   6   8        644.90        595.48        14.12 o                         
  -7   6   8        541.90        520.24        10.91 o                         
  -6   6   8         31.63         18.14         2.33 o                         
  -5   6   8        457.03        468.05         9.19 o                         
  -4   6   8          0.00          3.06         1.32 o                         
  -3   6   8         24.66         25.89         1.95 o                         
  -2   6   8         24.68         27.95         2.84 o                         
  -1   6   8          0.07         -1.19         1.25 o                         
   0   6   8        629.24        682.66        14.80 o                         
   1   6   8         86.93         90.83         5.35 o                         
   2   6   8         71.19         62.08         5.52 o                         
   3   6   8         15.43          7.96         3.04 o                         
   4   6   8         32.64         44.24         5.18 o                         
   5   6   8          5.94          6.30         3.04 o                         
   6   6   8        417.54        418.83        22.14 o                         
   7   6   8         22.33         11.67         2.55 o                         
   8   6   8         21.91         32.39         4.16 o                         
   9   6   8          0.01         -0.81         1.40 o                         
  10   6   8          1.47          2.44         2.09 o                         
  11   6   8         22.88         19.52         2.62 o                         
 -13   7   8          1.26         -1.04         2.56 o                         
 -12   7   8        152.83        145.26         5.46 o                         
 -11   7   8         45.82         44.72         3.29 o                         
 -10   7   8         13.02          4.92         2.34 o                         
  -9   7   8        193.95        184.77        14.34 o                         
  -8   7   8        422.11        440.63        16.24 o                         
  -7   7   8         66.77         70.49         3.59 o                         
  -6   7   8         74.12         67.81         4.58 o                         
  -5   7   8          1.53         -1.49         1.50 o                         
  -4   7   8        144.11        128.95         4.55 o                         
  -3   7   8        381.09        371.87         8.34 o                         
  -2   7   8        148.96        125.75         4.26 o                         
  -1   7   8         12.98         15.11         2.08 o                         
   0   7   8        283.77        299.76        10.23 o                         
   1   7   8        407.58        400.12        12.15 o                         
   2   7   8        364.50        394.71        16.33 o                         
   3   7   8         13.02         10.13         4.42 o                         
   4   7   8          2.39          3.00         2.65 o                         
   5   7   8         92.88         93.40         9.87 o                         
   6   7   8        995.59       1056.59        29.18 o                         
   7   7   8        509.72        501.73        17.22 o                         
   8   7   8         50.19         60.08         3.50 o                         
   9   7   8          0.00         -0.35         1.49 o                         
  10   7   8          1.19         -0.18         1.29 o                         
 -12   8   8         24.78         26.29         2.46 o                         
 -11   8   8        131.04        139.86         4.60 o                         
 -10   8   8          1.88          2.26         1.66 o                         
  -9   8   8          4.47          6.86         2.50 o                         
  -8   8   8         90.30         91.25         6.42 o                         
  -7   8   8         67.72         58.46         5.58 o                         
  -6   8   8         47.64         43.69         4.06 o                         
  -5   8   8         69.40         75.70         5.76 o                         
  -4   8   8        106.09        105.05         4.88 o                         
  -3   8   8          2.18          2.43         1.57 o                         
  -2   8   8          2.51          0.74         1.49 o                         
  -1   8   8         92.19         91.06         3.98 o                         
   0   8   8        145.41        160.86         5.92 o                         
   1   8   8       1135.01       1212.36        26.57 o                         
   2   8   8        226.94        250.43         9.01 o                         
   3   8   8         14.50         23.39         5.40 o                         
   4   8   8          7.72          7.84         2.29 o                         
   5   8   8         98.55        100.74         6.34 o                         
   6   8   8        142.76        147.56         6.13 o                         
   7   8   8        260.40        269.70         8.16 o                         
   8   8   8          2.08          1.10         1.83 o                         
   9   8   8          2.16          1.47         1.42 o                         
 -11   9   8         48.88         52.40         4.47 o                         
 -10   9   8          1.23          1.40         1.29 o                         
  -9   9   8         45.51         44.92         3.25 o                         
  -8   9   8        104.49        114.64         6.38 o                         
  -7   9   8          9.73         14.94         3.12 o                         
  -6   9   8         65.68         56.83         4.73 o                         
  -5   9   8        529.14        513.83        14.14 o                         
  -4   9   8        188.56        192.09         7.55 o                         
  -3   9   8          1.16         -0.04         2.36 o                         
  -2   9   8        151.78        148.82         8.78 o                         
  -1   9   8         25.29         27.56         2.60 o                         
   0   9   8         81.08         72.94         3.78 o                         
   1   9   8        208.18        197.43        10.80 o                         
   2   9   8         16.08         12.33         3.38 o                         
   3   9   8         36.09         35.33         5.67 o                         
   4   9   8         69.09         68.91         5.12 o                         
   5   9   8          0.48         -0.97         2.09 o                         
   6   9   8          0.93          0.69         1.89 o                         
   7   9   8          0.02          0.52         1.57 o                         
   8   9   8          7.21          8.78         2.24 o                         
 -10  10   8         62.87         65.70         4.58 o                         
  -9  10   8        160.96        184.51         8.31 o                         
  -8  10   8        171.68        191.27         7.34 o                         
  -7  10   8         14.02         11.32         2.34 o                         
  -6  10   8         60.62         64.79         4.85 o                         
  -5  10   8         75.64         90.27         5.29 o                         
  -4  10   8         20.03         14.41         2.62 o                         
  -3  10   8        104.11         80.14         5.22 o                         
  -2  10   8        160.98        160.66        18.35 o                         
  -1  10   8        181.56        175.34        10.96 o                         
   0  10   8         78.12         85.16         8.29 o                         
   1  10   8         75.98         92.58         6.19 o                         
   2  10   8         24.24         21.79         2.89 o                         
   3  10   8         27.70         33.42         5.07 o                         
   4  10   8          4.97          5.56         3.33 o                         
   5  10   8          0.48          0.93         2.34 o                         
   6  10   8         10.63         19.36         3.05 o                         
   7  10   8         44.41         34.68         3.05 o                         
  -8  11   8          0.47          0.55         1.47 o                         
  -7  11   8          4.59          7.23         1.44 o                         
  -6  11   8         17.63         18.51         2.10 o                         
  -5  11   8          9.66         10.77         1.69 o                         
  -4  11   8          5.97          5.46         1.38 o                         
  -3  11   8        204.57        231.93        11.23 o                         
  -2  11   8         49.03         52.50         5.13 o                         
  -1  11   8          2.13          3.11         2.56 o                         
   0  11   8          4.05          4.42         2.51 o                         
   1  11   8         46.76         44.93         4.63 o                         
   2  11   8         18.78         14.07         2.84 o                         
  -2  12   8         10.10          8.18         1.85 o                         
 -16   1   9         98.74        117.37         5.90 o                         
 -15   1   9         10.38          8.97         1.94 o                         
 -14   1   9         23.87         24.88         2.78 o                         
 -13   1   9          0.84          0.77         1.72 o                         
 -12   1   9         15.64         13.89         2.13 o                         
 -11   1   9        632.12        686.45        12.02 o                         
 -10   1   9        478.75        470.32        10.92 o                         
  -9   1   9        852.95        851.16        20.55 o                         
  -8   1   9         11.79         16.10         3.26 o                         
  -7   1   9         48.70         42.08         2.55 o                         
  -6   1   9       2459.70       2544.72        37.65 o                         
  -5   1   9        166.29        140.09         4.68 o                         
  -4   1   9         16.60         18.90         1.78 o                         
  -3   1   9         50.91         80.90         3.09 o                         
  -2   1   9       1089.66       1084.29        16.10 o                         
  -1   1   9          3.51          1.37         1.33 o                         
   0   1   9          0.99          0.93         1.29 o                         
   1   1   9          1.31         -0.10         1.24 o                         
   2   1   9        111.87        106.52         3.25 o                         
   3   1   9        144.13        138.23         4.96 o                         
   4   1   9        538.53        524.01         9.08 o                         
   5   1   9         39.12         37.62         2.44 o                         
   6   1   9         23.43         12.57         1.88 o                         
   7   1   9         39.77         43.48         3.03 o                         
   8   1   9        265.48        230.18        25.92 o                         
   9   1   9        201.86        189.73         5.64 o                         
  10   1   9         44.41         51.79         3.22 o                         
  11   1   9         28.63         25.55         3.05 o                         
 -16   2   9         42.03         50.06         3.54 o                         
 -15   2   9        108.11        114.44         4.07 o                         
 -14   2   9         81.22         71.21         3.53 o                         
 -13   2   9          3.35          3.94         1.87 o                         
 -12   2   9        141.29        142.24         6.28 o                         
 -11   2   9        509.58        520.05         9.94 o                         
 -10   2   9        431.03        448.35        10.34 o                         
  -9   2   9        116.46        124.56         5.04 o                         
  -8   2   9         14.80         25.01         2.45 o                         
  -7   2   9        458.56        447.70        10.71 o                         
  -6   2   9        138.71        133.47         4.87 o                         
  -5   2   9         84.16         79.27         3.20 o                         
  -4   2   9        161.24        153.63         4.38 o                         
  -3   2   9        112.81        115.32         3.72 o                         
  -2   2   9       1035.22       1149.78        17.03 o                         
  -1   2   9          0.61          0.25         1.14 o                         
   0   2   9        119.05        130.12         3.67 o                         
   1   2   9         14.10          4.81         1.23 o                         
   2   2   9         37.95         36.03         1.91 o                         
   3   2   9          5.48          2.38         1.45 o                         
   4   2   9          2.38         -0.17         1.16 o                         
   5   2   9          6.39          5.25         1.29 o                         
   6   2   9        294.73        305.41         7.85 o                         
   7   2   9          1.39         -0.06         1.42 o                         
   8   2   9        132.74        140.13        10.28 o                         
   9   2   9        413.61        412.89        11.87 o                         
  10   2   9         48.04         45.85         5.03 o                         
  11   2   9          0.71         -1.31         3.05 o                         
 -15   3   9          3.18          2.20         1.48 o                         
 -14   3   9         17.15         14.10         1.77 o                         
 -13   3   9         33.37         30.46         2.65 o                         
 -12   3   9         91.46         97.42         5.04 o                         
 -11   3   9         97.91         89.89         4.07 o                         
 -10   3   9        329.38        317.79         5.83 o                         
  -9   3   9       1270.92       1292.09        15.38 o                         
  -8   3   9         17.34         18.78         2.16 o                         
  -7   3   9        233.80        208.65         8.03 o                         
  -6   3   9         66.68         63.73         3.02 o                         
  -5   3   9         46.24         41.46         2.04 o                         
  -4   3   9        817.46        847.85        12.52 o                         
  -3   3   9        580.55        594.79         9.51 o                         
  -2   3   9         61.88         54.30         2.29 o                         
  -1   3   9        241.18        272.43         5.29 o                         
   0   3   9        244.11        240.67         4.95 o                         
   1   3   9         86.14         89.53         2.75 o                         
   2   3   9         88.01         80.05         2.45 o                         
   3   3   9        114.90        107.79         3.58 o                         
   4   3   9          7.42          4.86         1.44 o                         
   5   3   9        204.26        219.89         8.21 o                         
   6   3   9         19.36         13.72         3.49 o                         
   7   3   9          0.39          0.66         2.17 o                         
   8   3   9        319.79        303.12        10.13 o                         
   9   3   9         17.93         17.23         2.20 o                         
  10   3   9          1.80         -0.20         1.19 o                         
  11   3   9         23.79         33.44         4.03 o                         
 -15   4   9         27.14         27.19         2.55 o                         
 -14   4   9          2.05          2.61         1.61 o                         
 -13   4   9          6.47          3.17         1.46 o                         
 -12   4   9          3.68          2.24         1.75 o                         
 -11   4   9        169.06        166.24         6.35 o                         
 -10   4   9        566.41        571.46         7.72 o                         
  -9   4   9          0.92          1.00         1.21 o                         
  -8   4   9        125.65        137.28         3.59 o                         
  -7   4   9        285.23        271.31         6.58 o                         
  -6   4   9          0.42         -0.21         1.56 o                         
  -5   4   9        414.59        425.78         7.75 o                         
  -4   4   9        116.61         91.83         3.13 o                         
  -3   4   9        630.99        607.11         9.12 o                         
  -2   4   9        558.69        532.90         8.30 o                         
  -1   4   9        174.08        176.51         4.14 o                         
   0   4   9        290.01        290.31         5.05 o                         
   1   4   9          5.16          4.32         1.07 o                         
   2   4   9          4.70          2.69         1.51 o                         
   3   4   9          0.15         -0.22         1.62 o                         
   4   4   9         50.21         46.26         2.85 o                         
   5   4   9         85.69         82.44         5.40 o                         
   6   4   9         16.20         19.31         3.34 o                         
   7   4   9          0.60          0.93         3.60 o                         
   8   4   9          4.25          2.24         1.89 o                         
   9   4   9         15.47         13.51         2.00 o                         
  10   4   9          1.43          1.18         1.09 o                         
  11   4   9         14.40         12.21         2.18 o                         
 -15   5   9          5.44          2.94         2.02 o                         
 -14   5   9        125.50        150.48         9.49 o                         
 -13   5   9          0.15         -1.11         1.98 o                         
 -12   5   9        346.68        351.83        16.57 o                         
 -11   5   9        266.75        281.00        15.05 o                         
 -10   5   9       1031.90       1060.17        39.47 o                         
  -9   5   9       1879.63       1904.29        33.37 o                         
  -8   5   9         44.86         36.88         3.17 o                         
  -7   5   9        262.09        270.71        10.01 o                         
  -6   5   9        324.63        328.71         8.51 o                         
  -5   5   9        107.63         98.84         4.60 o                         
  -4   5   9          3.02          4.54         1.49 o                         
  -3   5   9        127.02        131.43         4.41 o                         
  -2   5   9        420.41        423.92         8.69 o                         
  -1   5   9         68.62         79.69         3.49 o                         
   0   5   9         13.74          9.75         1.65 o                         
   1   5   9        614.20        596.15        12.13 o                         
   2   5   9        730.32        692.06        14.67 o                         
   3   5   9         18.43         27.30         7.80 o                         
   4   5   9         76.11         70.09         6.13 o                         
   5   5   9         51.50         53.95         4.19 o                         
   6   5   9         55.78         69.79         8.29 o                         
   7   5   9          1.63          0.22         2.10 o                         
   8   5   9         21.52         22.95         2.44 o                         
   9   5   9         42.68         43.80         3.17 o                         
  10   5   9         21.44         16.72         2.30 o                         
 -14   6   9          0.00          1.80         2.13 o                         
 -13   6   9         61.01         61.11        10.50 o                         
 -12   6   9         41.01         33.48         5.45 o                         
 -11   6   9          0.27          0.54         1.68 o                         
 -10   6   9         38.55         45.16         6.95 o                         
  -9   6   9       1572.14       1676.42        62.05 o                         
  -8   6   9        232.54        238.67         9.28 o                         
  -7   6   9         23.24         21.42         2.20 o                         
  -6   6   9          8.10          3.51         1.43 o                         
  -5   6   9        138.68        138.08         4.65 o                         
  -4   6   9         38.35         38.62         2.57 o                         
  -3   6   9        237.08        238.94         6.39 o                         
  -2   6   9         39.23         50.38         2.68 o                         
  -1   6   9        127.30        119.17         4.80 o                         
   0   6   9        171.45        181.39         6.57 o                         
   1   6   9         25.31         25.80         3.27 o                         
   2   6   9         33.20         27.38         3.30 o                         
   3   6   9        129.30        111.43         7.50 o                         
   4   6   9          0.75         -2.09         2.86 o                         
   5   6   9         78.63         79.87         8.72 o                         
   6   6   9         32.82         23.40         3.71 o                         
   7   6   9        124.68        118.31         8.93 o                         
   8   6   9        274.27        264.28         8.21 o                         
   9   6   9        101.43         98.53         4.34 o                         
  10   6   9          0.11         -0.01         1.27 o                         
 -13   7   9          9.86         12.54         3.00 o                         
 -12   7   9         54.77         51.91         3.08 o                         
 -11   7   9         68.36         75.28         4.03 o                         
 -10   7   9         19.90         23.17         2.77 o                         
  -9   7   9         44.12         36.44         4.32 o                         
  -8   7   9         58.71         60.52         5.65 o                         
  -7   7   9         19.58         18.81         2.56 o                         
  -6   7   9         84.58         89.96         5.49 o                         
  -5   7   9         35.28         28.59         3.17 o                         
  -4   7   9         10.70         10.28         1.95 o                         
  -3   7   9         72.49         78.04         3.97 o                         
  -2   7   9          0.05          2.50         1.86 o                         
  -1   7   9         54.76         53.57         4.42 o                         
   0   7   9         34.25         32.44         3.51 o                         
   1   7   9         43.04         52.91         4.29 o                         
   2   7   9        168.24        127.50        10.17 o                         
   3   7   9         43.22         49.26         7.93 o                         
   4   7   9          1.08          2.78         3.82 o                         
   5   7   9          6.07          4.79         2.82 o                         
   6   7   9          0.85          1.61         2.23 o                         
   7   7   9         65.08         59.17         3.27 o                         
   8   7   9         20.62         21.40         2.26 o                         
   9   7   9          4.04          4.24         1.64 o                         
 -12   8   9        163.67        143.61        11.97 o                         
 -11   8   9        161.82        179.60         5.07 o                         
 -10   8   9        135.97        142.18         5.61 o                         
  -9   8   9        124.52        104.85        12.46 o                         
  -8   8   9        151.31        158.34         6.56 o                         
  -7   8   9        110.91        118.09         5.60 o                         
  -6   8   9          0.00          0.52         1.78 o                         
  -5   8   9        111.91        118.60         7.61 o                         
  -4   8   9         27.08         27.37         4.31 o                         
  -3   8   9        209.68        196.15         9.21 o                         
  -2   8   9        482.52        480.83        11.84 o                         
  -1   8   9        124.76        115.82         6.15 o                         
   0   8   9        255.70        286.67        12.36 o                         
   1   8   9        642.50        660.44        20.61 o                         
   2   8   9        707.55        717.38        17.53 o                         
   3   8   9         13.90         17.30         3.47 o                         
   4   8   9         37.62         43.02         6.11 o                         
   5   8   9         17.06         22.03         3.37 o                         
   6   8   9          3.21          4.43         1.47 o                         
   7   8   9         45.98         34.56         3.21 o                         
   8   8   9         26.37         20.41         2.51 o                         
 -11   9   9          1.39          2.56         1.58 o                         
 -10   9   9          1.28          1.76         1.24 o                         
  -9   9   9          0.93          0.23         1.50 o                         
  -8   9   9        148.37        148.34         5.83 o                         
  -7   9   9         72.71         67.96         5.05 o                         
  -6   9   9        159.77        178.79        11.86 o                         
  -5   9   9        142.45        165.47         7.71 o                         
  -4   9   9          1.14          3.05         2.62 o                         
  -3   9   9        281.65        265.49         8.72 o                         
  -2   9   9         17.05         12.41         2.69 o                         
  -1   9   9        463.45        552.89        17.64 o                         
   0   9   9          1.62          3.00         3.05 o                         
   1   9   9          0.88          1.47         3.05 o                         
   2   9   9          0.05         -0.71         2.23 o                         
   3   9   9         78.20         82.95        15.18 o                         
   4   9   9          1.72          1.85         2.14 o                         
   5   9   9         11.60          8.57         2.24 o                         
   6   9   9         74.63         62.23         3.77 o                         
   7   9   9         32.93         30.86         3.38 o                         
 -10  10   9        138.22        127.03         6.05 o                         
  -9  10   9         10.87          9.17         1.64 o                         
  -8  10   9         44.52         37.95         2.97 o                         
  -7  10   9          0.04          0.00         1.71 o                         
  -6  10   9         13.19         14.86         1.94 o                         
  -5  10   9        138.36        137.91         6.22 o                         
  -4  10   9        159.95        150.90         9.98 o                         
  -3  10   9         66.97         66.96         5.53 o                         
  -2  10   9        216.82        226.81        11.99 o                         
  -1  10   9         51.09         46.40         5.34 o                         
   0  10   9         61.90         54.63         5.78 o                         
   1  10   9         18.40         21.54         4.42 o                         
   2  10   9          5.00          8.23         3.49 o                         
   3  10   9          0.43         -0.55         2.84 o                         
   4  10   9          7.77          7.58         2.78 o                         
   5  10   9         18.77         28.68         3.43 o                         
   6  10   9         88.82         81.89         4.74 o                         
  -7  11   9          0.10          0.27         1.31 o                         
  -6  11   9         22.48         26.60         2.12 o                         
  -5  11   9          2.29          2.37         1.31 o                         
  -4  11   9         31.06         34.59         2.52 o                         
  -3  11   9         33.54         32.77         3.49 o                         
  -2  11   9          2.70          4.14         2.24 o                         
  -1  11   9         47.58         47.38         4.31 o                         
   0  11   9         15.08         12.70         2.67 o                         
   1  11   9         89.99         76.77         5.23 o                         
   2  11   9         16.96         13.58         2.40 o                         
 -16   0  10        175.31        211.60        11.18 o                         
 -15   0  10          8.93          5.43         2.34 o                         
 -14   0  10        150.97        154.26         8.43 o                         
 -13   0  10        423.17        410.90        15.69 o                         
 -12   0  10         15.59         17.37         4.09 o                         
 -11   0  10         21.31         16.43         3.41 o                         
 -10   0  10       2317.49       2552.87        90.61 o                         
  -9   0  10          0.80          1.61         2.64 o                         
  -8   0  10        127.45         77.89         6.46 o                         
  -7   0  10         33.86         29.96         3.41 o                         
  -6   0  10          8.53          3.73         2.73 o                         
  -5   0  10         68.90         46.93         3.78 o                         
  -4   0  10         56.93         85.49         5.44 o                         
  -3   0  10       3296.31       3299.23        52.64 o                         
  -2   0  10       2142.52       2169.21        36.19 o                         
  -1   0  10       3486.84       3758.16        68.42 o                         
   0   0  10       1159.21       1169.81        24.98 o                         
   1   0  10       1863.64       1707.67        42.85 o                         
   2   0  10         30.86         21.74         2.85 o                         
   3   0  10          4.54          4.52         2.08 o                         
   4   0  10         13.07         11.46         2.39 o                         
   5   0  10        267.90        282.42        17.94 o                         
   6   0  10         94.11         93.40         6.49 o                         
   7   0  10          9.14          7.69         3.60 o                         
   8   0  10        301.69        317.13        12.48 o                         
   9   0  10        262.45        244.51        10.15 o                         
  10   0  10        315.08        258.87        13.90 o                         
 -16   1  10          0.31         -0.95         1.70 o                         
 -15   1  10         58.30         55.62         3.25 o                         
 -14   1  10         60.16         62.00         3.83 o                         
 -13   1  10         19.61         16.84         2.99 o                         
 -12   1  10         76.41         66.11         4.44 o                         
 -11   1  10        406.23        423.95         9.63 o                         
 -10   1  10         29.15         28.39         3.28 o                         
  -9   1  10        417.23        429.87        11.53 o                         
  -8   1  10          5.65          2.53         2.17 o                         
  -7   1  10        217.77        225.15         7.69 o                         
  -6   1  10          1.75          5.52         1.58 o                         
  -5   1  10          0.00         -0.64         1.51 o                         
  -4   1  10          2.60          5.71         1.54 o                         
  -3   1  10        127.90        110.85         3.95 o                         
  -2   1  10       3717.08       3579.93        46.47 o                         
  -1   1  10        223.39        183.74         5.01 o                         
   0   1  10        776.02        886.07        14.26 o                         
   1   1  10        220.61        235.87         5.89 o                         
   2   1  10        635.22        622.92        10.50 o                         
   3   1  10         12.99         15.38         2.62 o                         
   4   1  10        145.73        126.08         3.70 o                         
   5   1  10         28.13         30.45         3.48 o                         
   6   1  10         72.69         77.94         4.67 o                         
   7   1  10         77.50         85.49         5.01 o                         
   8   1  10        115.64        119.56         5.00 o                         
   9   1  10        523.96        532.53        14.05 o                         
  10   1  10         24.76         19.54         2.94 o                         
 -16   2  10         74.90         92.08         6.79 o                         
 -15   2  10         42.70         49.64         3.03 o                         
 -14   2  10          0.52         -0.09         1.38 o                         
 -13   2  10        145.25        148.13         6.04 o                         
 -12   2  10          0.12         -1.20         1.72 o                         
 -11   2  10         30.62         23.20         2.48 o                         
 -10   2  10       1340.39       1384.47        17.48 o                         
  -9   2  10          6.29          5.30         1.86 o                         
  -8   2  10        327.32        331.60         7.73 o                         
  -7   2  10        277.85        294.12         7.83 o                         
  -6   2  10        293.54        312.27         7.91 o                         
  -5   2  10        110.26        138.73         4.44 o                         
  -4   2  10         67.60         75.05         3.26 o                         
  -3   2  10        227.28        288.49         6.04 o                         
  -2   2  10         48.62         53.91         3.14 o                         
  -1   2  10        793.10        823.65        12.47 o                         
   0   2  10          2.87          7.96         1.40 o                         
   1   2  10        378.93        409.26         7.76 o                         
   2   2  10        116.58        105.19         3.79 o                         
   3   2  10       1663.79       1706.31        27.06 o                         
   4   2  10        597.36        584.17        11.01 o                         
   5   2  10        197.25        191.06         6.78 o                         
   6   2  10        162.90        162.83         6.54 o                         
   7   2  10         79.60         58.83         4.17 o                         
   8   2  10          0.03          2.71         2.74 o                         
   9   2  10         90.96         96.77         6.18 o                         
  10   2  10        180.59        162.26         7.28 o                         
 -15   3  10          3.46          1.50         1.41 o                         
 -14   3  10         14.69         14.75         1.71 o                         
 -13   3  10         58.00         63.51         4.76 o                         
 -12   3  10        130.34        126.54         4.54 o                         
 -11   3  10         31.08         37.70         3.38 o                         
 -10   3  10        433.85        463.06         7.21 o                         
  -9   3  10       1433.26       1535.77        21.41 o                         
  -8   3  10       1824.53       1844.91        29.30 o                         
  -7   3  10          0.00         -1.43         1.43 o                         
  -6   3  10         81.60         68.08         3.52 o                         
  -5   3  10        117.40        114.60         3.71 o                         
  -4   3  10        180.85        192.58         4.84 o                         
  -3   3  10         54.94         48.95         2.45 o                         
  -2   3  10         12.34          4.78         1.19 o                         
  -1   3  10        342.99        377.19         6.81 o                         
   0   3  10        129.03        118.89         3.56 o                         
   1   3  10         18.08         23.16         1.68 o                         
   2   3  10         13.00         12.58         1.91 o                         
   3   3  10        937.06        983.46        17.56 o                         
   4   3  10          0.17          1.86         1.61 o                         
   5   3  10          5.39          2.24         2.07 o                         
   6   3  10         96.43         94.28         5.70 o                         
   7   3  10        349.36        328.37         9.21 o                         
   8   3  10         21.72         26.30         3.66 o                         
   9   3  10          0.02         -0.12         1.26 o                         
  10   3  10         52.69         49.66         5.37 o                         
 -15   4  10         17.16         11.67         2.62 o                         
 -14   4  10          4.61          4.79         1.51 o                         
 -13   4  10         47.21         43.39         2.88 o                         
 -12   4  10         22.33         19.91         2.42 o                         
 -11   4  10        339.48        353.64         7.19 o                         
 -10   4  10        343.64        350.56         6.86 o                         
  -9   4  10        356.61        346.85         6.45 o                         
  -8   4  10         45.96         51.08         2.54 o                         
  -7   4  10         36.38         48.38         3.23 o                         
  -6   4  10        113.29        121.23         5.09 o                         
  -5   4  10        319.57        285.25         6.19 o                         
  -4   4  10         69.97         76.29         3.69 o                         
  -3   4  10        157.80        173.52         4.85 o                         
  -2   4  10        970.84       1024.45        13.89 o                         
  -1   4  10         81.51         60.16         2.38 o                         
   0   4  10          1.99          3.88         1.04 o                         
   1   4  10        450.01        464.51         8.57 o                         
   2   4  10          0.42          0.26         1.48 o                         
   3   4  10         13.52          5.26         2.18 o                         
   4   4  10        309.42        311.95         8.10 o                         
   5   4  10        538.71        569.58        13.44 o                         
   6   4  10         11.70          9.91         2.97 o                         
   7   4  10        136.58        116.62         5.89 o                         
   8   4  10         40.42         49.84         3.45 o                         
   9   4  10          1.82          4.46         1.47 o                         
  10   4  10        146.83        149.17         8.01 o                         
 -14   5  10          2.83          8.72         2.89 o                         
 -13   5  10          0.52         -0.24         2.02 o                         
 -12   5  10         38.53         47.54         6.38 o                         
 -11   5  10         21.69         21.21         4.14 o                         
 -10   5  10        448.49        484.38        15.99 o                         
  -9   5  10         29.14         25.83         3.69 o                         
  -8   5  10        375.20        385.03        10.42 o                         
  -7   5  10        163.73        162.78         7.45 o                         
  -6   5  10        214.24        194.99         8.33 o                         
  -5   5  10         85.16        100.55         8.44 o                         
  -4   5  10         12.41         10.98         1.89 o                         
  -3   5  10          0.42         -0.23         1.46 o                         
  -2   5  10        136.75        135.51         5.10 o                         
  -1   5  10        298.99        312.08         7.44 o                         
   0   5  10         57.04         68.41         3.34 o                         
   1   5  10        301.40        310.26         8.06 o                         
   2   5  10         50.28         40.36         3.30 o                         
   3   5  10        216.57        211.19        13.61 o                         
   4   5  10          0.18         -1.29         2.14 o                         
   5   5  10          0.96          2.21         2.27 o                         
   6   5  10          2.61          3.75         2.47 o                         
   7   5  10         99.51        113.76         5.41 o                         
   8   5  10          0.42          0.71         1.53 o                         
   9   5  10          1.55         -0.65         1.52 o                         
 -14   6  10         36.79         49.23         4.42 o                         
 -13   6  10          1.70          1.64         2.34 o                         
 -12   6  10         63.75         66.19         6.87 o                         
 -11   6  10         13.49         15.06         2.23 o                         
 -10   6  10         16.48         14.35         3.41 o                         
  -9   6  10          0.02          3.39         2.30 o                         
  -8   6  10        188.53        191.19        15.27 o                         
  -7   6  10        426.89        471.53        11.44 o                         
  -6   6  10          0.09         -0.43         1.41 o                         
  -5   6  10          6.75          5.54         1.67 o                         
  -4   6  10          4.01          4.79         1.64 o                         
  -3   6  10        184.39        191.97         7.61 o                         
  -2   6  10        161.14        163.02         5.19 o                         
  -1   6  10         10.02         10.77         2.14 o                         
   0   6  10         96.33         86.41         4.54 o                         
   1   6  10        254.76        253.37         9.30 o                         
   2   6  10          0.31          0.29         2.01 o                         
   3   6  10         14.61         17.64         3.43 o                         
   4   6  10         23.60         19.85         4.96 o                         
   5   6  10         16.29         17.83         5.13 o                         
   6   6  10          1.91          4.79         2.62 o                         
   7   6  10         87.74         91.18         4.49 o                         
   8   6  10          1.40          0.65         1.53 o                         
   9   6  10         12.12          6.57         1.51 o                         
 -13   7  10          5.54          3.87         2.07 o                         
 -12   7  10         67.32         53.53         3.37 o                         
 -11   7  10          9.65         12.93         1.86 o                         
 -10   7  10        139.00        151.45         7.44 o                         
  -9   7  10        129.32        110.16        10.66 o                         
  -8   7  10          4.12          1.04         3.82 o                         
  -7   7  10         84.34        100.55         5.15 o                         
  -6   7  10         72.07         66.94         8.56 o                         
  -5   7  10        101.09         91.42         4.56 o                         
  -4   7  10        332.51        378.69         9.86 o                         
  -3   7  10         57.01         50.39         3.21 o                         
  -2   7  10         72.79         71.73         4.97 o                         
  -1   7  10        167.85        175.83         7.59 o                         
   0   7  10        385.54        427.58        12.74 o                         
   1   7  10         24.59         23.72         3.91 o                         
   2   7  10          6.14          5.21         2.58 o                         
   3   7  10        174.52        185.19        15.24 o                         
   4   7  10         13.25          1.74         3.82 o                         
   5   7  10        114.31        113.20         6.66 o                         
   6   7  10        176.34        147.01         7.05 o                         
   7   7  10          1.80          0.33         1.93 o                         
   8   7  10        126.77        115.95         4.96 o                         
 -11   8  10         16.88         12.98         1.61 o                         
 -10   8  10         88.67         95.08         4.26 o                         
  -9   8  10        221.33        224.11         9.70 o                         
  -8   8  10          2.15          3.69         1.75 o                         
  -7   8  10        211.34        222.17        10.66 o                         
  -6   8  10          2.38          2.46         1.81 o                         
  -5   8  10         13.64          9.25         2.14 o                         
  -4   8  10         55.14         54.17         3.37 o                         
  -3   8  10          3.01          3.47         1.80 o                         
  -2   8  10        291.59        321.92        12.70 o                         
  -1   8  10        211.81        221.92         8.42 o                         
   0   8  10         34.26         39.79         3.65 o                         
   1   8  10        212.64        231.18        10.10 o                         
   2   8  10        214.28        237.18        14.45 o                         
   3   8  10          6.80          6.41         2.77 o                         
   4   8  10          0.96          0.40         2.39 o                         
   5   8  10         85.63        104.03         5.76 o                         
   6   8  10         47.28         50.55         3.95 o                         
   7   8  10         20.00         25.05         2.94 o                         
 -10   9  10          9.05          7.01         1.50 o                         
  -9   9  10        116.12        120.38         6.22 o                         
  -8   9  10         14.34         12.01         1.90 o                         
  -7   9  10          5.74          6.31         2.62 o                         
  -6   9  10          2.18          3.00         2.08 o                         
  -5   9  10         24.31         24.96         3.39 o                         
  -4   9  10        201.11        205.25         7.11 o                         
  -3   9  10        105.40        112.19         6.40 o                         
  -2   9  10        187.16        179.98         6.69 o                         
  -1   9  10         74.44         68.86         4.08 o                         
   0   9  10        160.24        160.31         6.40 o                         
   1   9  10         39.79         38.74         3.88 o                         
   2   9  10         51.12         52.80         4.28 o                         
   3   9  10          0.27          0.33         1.93 o                         
   4   9  10        101.41        105.48         5.32 o                         
   5   9  10         83.66         82.04         9.76 o                         
   6   9  10         81.44         84.67         5.23 o                         
  -9  10  10          1.89         -1.36         1.36 o                         
  -8  10  10         89.96         92.75         4.16 o                         
  -7  10  10         11.99          9.95         1.85 o                         
  -6  10  10          7.92          5.77         2.78 o                         
  -5  10  10         16.38         17.19         2.24 o                         
  -4  10  10        145.78        152.17        15.73 o                         
  -3  10  10        107.83        104.44         6.02 o                         
  -2  10  10         86.21         83.36         6.22 o                         
  -1  10  10          0.37         -1.31         2.78 o                         
   0  10  10        211.19        221.57        10.90 o                         
   1  10  10          2.83          3.54         2.24 o                         
   2  10  10         99.56         90.23         5.89 o                         
   3  10  10        154.71        136.41         6.98 o                         
  -3  11  10          1.62          2.36         2.54 o                         
  -2  11  10        180.92        197.69         8.45 o                         
 -16   1  11         33.77         28.69         2.41 o                         
 -15   1  11        263.74        316.80        10.99 o                         
 -14   1  11         18.47         16.06         2.24 o                         
 -13   1  11         11.24         13.54         1.94 o                         
 -12   1  11         36.57         44.70         4.34 o                         
 -11   1  11         74.95         75.15         4.77 o                         
 -10   1  11        770.25        797.55        14.47 o                         
  -9   1  11        533.80        541.71        18.97 o                         
  -8   1  11         52.19         52.62         3.44 o                         
  -7   1  11        259.75        296.14         7.20 o                         
  -6   1  11        285.15        312.35         8.12 o                         
  -5   1  11         64.65         66.25         3.23 o                         
  -4   1  11         75.27         80.89         3.22 o                         
  -3   1  11         10.44         10.41         1.66 o                         
  -2   1  11        949.03       1068.12        15.56 o                         
  -1   1  11         34.12         44.92         2.77 o                         
   0   1  11        508.34        550.29         9.64 o                         
   1   1  11        831.94        839.90        18.70 o                         
   2   1  11        167.50        191.30         4.84 o                         
   3   1  11        221.50        206.39         6.27 o                         
   4   1  11        132.97        127.37        15.51 o                         
   5   1  11        217.44        210.05         6.44 o                         
   6   1  11        126.98        133.85         5.46 o                         
   7   1  11        156.74        146.37         5.86 o                         
   8   1  11        206.64        187.11         8.16 o                         
   9   1  11          7.01          9.92         3.16 o                         
 -15   2  11         71.14         82.87         6.35 o                         
 -14   2  11         73.06         67.05         2.99 o                         
 -13   2  11        178.74        189.55         4.85 o                         
 -12   2  11        326.35        334.78         9.63 o                         
 -11   2  11         19.00          9.61         2.97 o                         
 -10   2  11         12.48         12.78         2.26 o                         
  -9   2  11          4.18         -0.77         2.50 o                         
  -8   2  11         30.16         25.37         3.09 o                         
  -7   2  11         42.33         46.79         3.17 o                         
  -6   2  11        328.10        330.27         7.58 o                         
  -5   2  11          2.20          2.68         1.30 o                         
  -4   2  11          4.85          9.07         1.40 o                         
  -3   2  11          2.06          3.47         1.15 o                         
  -2   2  11          9.30          9.15         1.52 o                         
  -1   2  11          0.17          0.30         1.46 o                         
   0   2  11        719.83        757.72        12.30 o                         
   1   2  11        592.66        652.30        10.24 o                         
   2   2  11         12.66         10.71         2.12 o                         
   3   2  11        387.04        363.96         8.59 o                         
   4   2  11         30.38         35.68         3.34 o                         
   5   2  11        394.49        420.17         9.73 o                         
   6   2  11         17.21         21.04         2.39 o                         
   7   2  11          6.44          4.86         2.12 o                         
   8   2  11          0.14         -0.71         2.89 o                         
   9   2  11          0.47          2.36         1.73 o                         
 -15   3  11          9.28          8.14         1.86 o                         
 -14   3  11         15.09         18.07         2.17 o                         
 -13   3  11        363.13        361.08         9.08 o                         
 -12   3  11         34.70         40.45         2.62 o                         
 -11   3  11          0.35          0.28         1.41 o                         
 -10   3  11         37.62         38.87         3.06 o                         
  -9   3  11        712.08        736.28        13.48 o                         
  -8   3  11         14.95         11.86         3.01 o                         
  -7   3  11          2.18          0.50         1.76 o                         
  -6   3  11          0.01          1.31         1.51 o                         
  -5   3  11          8.74          4.83         1.37 o                         
  -4   3  11        324.47        325.34         6.89 o                         
  -3   3  11        407.71        405.57         7.89 o                         
  -2   3  11        384.92        416.96         7.53 o                         
  -1   3  11          0.11          0.20         1.25 o                         
   0   3  11       2258.14       2233.46        27.01 o                         
   1   3  11        129.96        134.69         3.76 o                         
   2   3  11        555.13        577.20        11.91 o                         
   3   3  11         28.83         22.90         3.79 o                         
   4   3  11         65.09         68.04         4.10 o                         
   5   3  11        160.86        158.60        12.38 o                         
   6   3  11         12.82          7.36         2.87 o                         
   7   3  11          5.13         10.65         2.70 o                         
   8   3  11          0.13          1.80         2.59 o                         
   9   3  11         39.44         40.02         4.63 o                         
 -14   4  11          0.04          0.66         1.38 o                         
 -13   4  11          2.75          3.28         1.56 o                         
 -12   4  11         80.34         81.70         4.53 o                         
 -11   4  11         66.57         52.66         3.32 o                         
 -10   4  11          3.35          2.82         1.56 o                         
  -9   4  11          0.38          0.16         2.05 o                         
  -8   4  11        105.60         91.18         4.18 o                         
  -7   4  11        282.66        268.73         9.62 o                         
  -6   4  11        246.16        221.88         7.34 o                         
  -5   4  11          0.05          1.80         1.23 o                         
  -4   4  11         65.06         64.45         3.29 o                         
  -3   4  11          9.49          7.77         1.49 o                         
  -2   4  11         21.99         19.42         1.80 o                         
  -1   4  11         16.83         21.35         1.79 o                         
   0   4  11        212.78        204.79         4.97 o                         
   1   4  11        145.73        166.39         6.44 o                         
   2   4  11         74.39         81.83         4.00 o                         
   3   4  11         50.02         45.49         3.48 o                         
   4   4  11         24.75         29.50         4.22 o                         
   5   4  11          1.49          3.05         2.50 o                         
   6   4  11         32.87         38.14         4.30 o                         
   7   4  11          4.09          4.27         2.09 o                         
   8   4  11          5.73          3.15         1.86 o                         
   9   4  11         18.00         22.03         3.11 o                         
 -14   5  11         33.97         40.13         4.09 o                         
 -13   5  11          4.90          5.67         1.98 o                         
 -12   5  11          4.24          1.53         2.89 o                         
 -11   5  11          3.79          6.43         2.78 o                         
 -10   5  11         76.69         92.22         5.83 o                         
  -9   5  11          4.71          1.36         2.78 o                         
  -8   5  11         45.07         36.69         4.60 o                         
  -7   5  11          2.58         -1.09         2.73 o                         
  -6   5  11        163.35        156.07         7.47 o                         
  -5   5  11         31.33         30.53         3.74 o                         
  -4   5  11         20.90         21.53         4.41 o                         
  -3   5  11         51.78         57.72         4.41 o                         
  -2   5  11        245.95        228.76         6.90 o                         
  -1   5  11         61.39         67.20         3.39 o                         
   0   5  11        517.43        566.12        12.26 o                         
   1   5  11         81.23         74.17         3.83 o                         
   2   5  11        224.24        218.04        10.34 o                         
   3   5  11        141.25        156.49         6.88 o                         
   4   5  11         74.57         75.37         5.70 o                         
   5   5  11         26.08         35.03         5.18 o                         
   6   5  11          3.06          0.34         2.06 o                         
   7   5  11         71.88         69.44         5.81 o                         
   8   5  11          4.76          5.51         2.84 o                         
 -13   6  11         24.61         22.95         3.54 o                         
 -12   6  11          3.90          0.65         2.29 o                         
 -11   6  11         36.14         37.37         4.17 o                         
 -10   6  11          2.98          2.53         1.93 o                         
  -9   6  11          3.22          4.34         1.85 o                         
  -8   6  11        541.20        547.25        14.99 o                         
  -7   6  11        291.01        294.32        12.51 o                         
  -6   6  11         53.06         50.69         4.92 o                         
  -5   6  11         77.10         80.58         4.70 o                         
  -4   6  11         19.32         14.89         2.74 o                         
  -3   6  11         26.48         18.13         2.66 o                         
  -2   6  11        210.62        212.96         7.40 o                         
  -1   6  11         16.00         17.91         2.79 o                         
   0   6  11        238.63        246.61        11.77 o                         
   1   6  11        947.84        971.64        22.38 o                         
   2   6  11         85.41         85.75         4.87 o                         
   3   6  11         97.45         95.41         9.11 o                         
   4   6  11         21.00         27.04         5.83 o                         
   5   6  11        176.06        181.82        13.22 o                         
   6   6  11         45.27         51.32         4.13 o                         
   7   6  11         62.57         61.04         3.19 o                         
   8   6  11         82.90         67.50         5.34 o                         
 -12   7  11          0.92          0.44         1.02 o                         
 -11   7  11         64.30         55.38         3.97 o                         
 -10   7  11        105.48        109.04         5.84 o                         
  -9   7  11         18.41         24.86         3.14 o                         
  -8   7  11        312.28        292.26         9.21 o                         
  -7   7  11          8.62         11.12         4.31 o                         
  -6   7  11          5.46          2.77         4.39 o                         
  -5   7  11          4.41          1.72         3.13 o                         
  -4   7  11         22.11         19.84         3.54 o                         
  -3   7  11         84.84         82.82         9.81 o                         
  -2   7  11         79.33         73.54         6.05 o                         
  -1   7  11          5.08          6.92         3.04 o                         
   0   7  11        500.48        515.62        17.23 o                         
   1   7  11        191.85        212.22         9.69 o                         
   2   7  11        176.79        181.07        12.98 o                         
   3   7  11        195.45        210.69         9.43 o                         
   4   7  11          0.24          1.78         2.41 o                         
   5   7  11         30.34         27.90         3.27 o                         
   6   7  11          2.96          4.09         2.92 o                         
   7   7  11          9.16          6.31         2.34 o                         
 -11   8  11         37.46         36.18         3.38 o                         
 -10   8  11        111.45        113.46        11.23 o                         
  -9   8  11         12.77         10.35         2.11 o                         
  -8   8  11        303.23        339.48         9.39 o                         
  -7   8  11          0.02         -2.12         2.12 o                         
  -6   8  11         40.25         45.57         3.96 o                         
  -5   8  11         20.51         18.20         2.74 o                         
  -4   8  11        181.96        149.47         6.92 o                         
  -3   8  11        143.31        144.33        13.44 o                         
  -2   8  11         80.29         81.61         5.39 o                         
  -1   8  11        284.92        269.51        33.67 o                         
   0   8  11         37.33         35.18         4.37 o                         
   1   8  11        874.63        915.81        20.30 o                         
   2   8  11         47.50         58.16         4.72 o                         
   3   8  11         99.14        116.43         9.73 o                         
   4   8  11          0.16         -0.03         1.95 o                         
   5   8  11        199.24        181.08         6.91 o                         
   6   8  11         20.53         24.99         2.18 o                         
 -10   9  11          0.06         -1.25         1.31 o                         
  -9   9  11         90.41         92.88         8.21 o                         
  -8   9  11         81.28         81.27        10.44 o                         
  -7   9  11         88.52         98.44         5.06 o                         
  -6   9  11         47.90         43.94         5.02 o                         
  -5   9  11         14.46         15.60         2.36 o                         
  -4   9  11        146.23        155.47        14.86 o                         
  -3   9  11          7.89          9.78         4.93 o                         
  -2   9  11         56.71         48.19         3.24 o                         
  -1   9  11        239.78        252.40         7.59 o                         
   0   9  11          0.08         -1.26         1.65 o                         
   1   9  11          4.66          1.87         1.47 o                         
   2   9  11        189.89        208.17        16.63 o                         
   3   9  11         18.90         22.21         2.54 o                         
   4   9  11         36.31         41.97         5.34 o                         
  -8  10  11         43.42         35.60         3.00 o                         
  -7  10  11          8.14          9.49         1.52 o                         
  -6  10  11         27.29         22.17         2.16 o                         
  -5  10  11          0.79          1.25         1.31 o                         
  -4  10  11          3.18          4.72         1.53 o                         
  -3  10  11         11.18         11.23         2.29 o                         
  -2  10  11         34.53         41.05         3.60 o                         
  -1  10  11          9.57         11.18         2.18 o                         
   0  10  11         42.27         40.35         3.38 o                         
 -15   0  12         83.82         86.03         6.87 o                         
 -14   0  12          1.84         -0.10         1.90 o                         
 -13   0  12          0.53          2.25         2.03 o                         
 -12   0  12         22.35         17.62         3.58 o                         
 -11   0  12          8.95          5.14         2.72 o                         
 -10   0  12        118.71        115.57         8.05 o                         
  -9   0  12        404.28        453.08        16.94 o                         
  -8   0  12       1004.66       1071.13        43.29 o                         
  -7   0  12         32.58         35.53         5.56 o                         
  -6   0  12          1.63          6.33         2.19 o                         
  -5   0  12         12.69          9.15         3.29 o                         
  -4   0  12        183.36        188.63         7.98 o                         
  -3   0  12        380.16        381.98        10.13 o                         
  -2   0  12         86.91         71.82         5.02 o                         
  -1   0  12       1195.19       1219.59        29.71 o                         
   0   0  12        352.60        337.16        11.18 o                         
   1   0  12       5625.86       5785.98        90.53 o                         
   2   0  12        889.11        872.72        35.44 o                         
   3   0  12       1189.98       1241.43        33.28 o                         
   4   0  12         89.83         72.43         5.83 o                         
   5   0  12          0.78          0.05         2.30 o                         
   6   0  12         16.29          8.53         2.89 o                         
   7   0  12         47.33         52.48         4.58 o                         
   8   0  12         24.89         29.05         2.96 o                         
 -15   1  12          3.10          4.70         4.33 o                         
 -14   1  12         34.83         35.93         2.58 o                         
 -13   1  12         99.91        105.56         3.88 o                         
 -12   1  12         45.87         43.10         3.55 o                         
 -11   1  12          2.05          0.49         1.52 o                         
 -10   1  12         14.32         13.19         3.32 o                         
  -9   1  12        169.59        196.00        11.59 o                         
  -8   1  12        112.50        111.70         6.15 o                         
  -7   1  12         46.50         39.14         3.25 o                         
  -6   1  12         97.92         99.70         4.54 o                         
  -5   1  12         96.42         91.41         3.86 o                         
  -4   1  12          6.36          1.56         1.48 o                         
  -3   1  12        156.35        144.72         6.98 o                         
  -2   1  12          0.13         -1.06         1.54 o                         
  -1   1  12       1085.47       1198.84        16.23 o                         
   0   1  12        945.91        997.05        15.15 o                         
   1   1  12         11.16         12.16         1.78 o                         
   2   1  12        296.30        308.97        10.18 o                         
   3   1  12         44.34         49.56         3.15 o                         
   4   1  12         40.59         36.77         3.73 o                         
   5   1  12          0.04         -0.60         1.45 o                         
   6   1  12         62.50         65.85         4.39 o                         
   7   1  12        352.50        344.70         8.92 o                         
   8   1  12        288.04        266.41        13.41 o                         
 -15   2  12          1.16          1.38         1.44 o                         
 -14   2  12          6.08          8.33         2.52 o                         
 -13   2  12          1.25          0.69         1.22 o                         
 -12   2  12         16.09         14.57         1.89 o                         
 -11   2  12          8.72         11.71         1.84 o                         
 -10   2  12         97.49         84.48         4.75 o                         
  -9   2  12         83.47         81.79         7.03 o                         
  -8   2  12         11.01          9.83         1.97 o                         
  -7   2  12        703.76        657.95        22.83 o                         
  -6   2  12          0.90          1.42         1.37 o                         
  -5   2  12          6.64          3.84         1.47 o                         
  -4   2  12          1.82         -0.10         1.27 o                         
  -3   2  12          0.16         -1.22         1.22 o                         
  -2   2  12         14.56         17.12         1.66 o                         
  -1   2  12         89.69         89.10         3.60 o                         
   0   2  12        695.20        693.60        11.69 o                         
   1   2  12        344.26        334.18         7.76 o                         
   2   2  12         19.67         26.20         2.49 o                         
   3   2  12         79.95         78.82         4.25 o                         
   4   2  12         48.36         34.88         4.44 o                         
   5   2  12          0.05         -0.92         2.28 o                         
   6   2  12         13.75          9.71         2.15 o                         
   7   2  12         23.77         25.19         4.47 o                         
   8   2  12          1.29          1.42         2.13 o                         
 -14   3  12         91.16        108.91         4.93 o                         
 -13   3  12        144.27        162.20         4.67 o                         
 -12   3  12         10.74         11.05         1.63 o                         
 -11   3  12        239.39        246.59         6.87 o                         
 -10   3  12         26.77         26.20         2.18 o                         
  -9   3  12          0.66         -0.74         1.94 o                         
  -8   3  12         22.68         18.56         3.72 o                         
  -7   3  12         84.53         83.88         4.13 o                         
  -6   3  12          7.88          4.14         2.10 o                         
  -5   3  12         64.87         67.72         3.67 o                         
  -4   3  12         84.97         83.32         3.47 o                         
  -3   3  12          0.02         -1.54         1.54 o                         
  -2   3  12        766.79        724.94        11.15 o                         
  -1   3  12         98.14         96.69         3.48 o                         
   0   3  12        197.11        174.60         5.45 o                         
   1   3  12        826.02        824.16        17.47 o                         
   2   3  12        441.74        460.89        10.31 o                         
   3   3  12          1.61          1.96         1.74 o                         
   4   3  12         27.73         29.46         3.24 o                         
   5   3  12         27.37         22.17         2.96 o                         
   6   3  12         34.57         24.42         2.69 o                         
   7   3  12          0.03         -0.60         1.75 o                         
   8   3  12         11.09          9.11         2.73 o                         
 -13   4  12        110.34        120.77         6.11 o                         
 -12   4  12        177.43        170.49         6.21 o                         
 -11   4  12         33.03         25.76         2.48 o                         
 -10   4  12        271.72        283.20         7.40 o                         
  -9   4  12         10.74          7.42         2.28 o                         
  -8   4  12         29.26         24.94         2.63 o                         
  -7   4  12          4.93          5.49         2.37 o                         
  -6   4  12         89.61         96.01         4.79 o                         
  -5   4  12        612.11        595.38        14.29 o                         
  -4   4  12        559.49        542.19        13.37 o                         
  -3   4  12         28.74         24.16         2.48 o                         
  -2   4  12        270.66        277.04         6.97 o                         
  -1   4  12         18.09         15.71         1.95 o                         
   0   4  12        177.68        171.00         7.04 o                         
   1   4  12          2.01          3.25         2.62 o                         
   2   4  12        200.61        228.17        15.43 o                         
   3   4  12          3.89          5.62         3.38 o                         
   4   4  12        264.47        278.45        11.64 o                         
   5   4  12        106.40        115.01         6.84 o                         
   6   4  12          8.51          7.36         2.34 o                         
   7   4  12         15.70         16.42         4.96 o                         
 -13   5  12         18.67         18.65         3.33 o                         
 -12   5  12         60.45         67.55         6.65 o                         
 -11   5  12         29.67         27.75         4.91 o                         
 -10   5  12         67.21         65.39         4.53 o                         
  -9   5  12        208.84        212.54         9.20 o                         
  -8   5  12          3.24          7.86         2.87 o                         
  -7   5  12         44.00         43.19         5.26 o                         
  -6   5  12        464.07        489.32        18.28 o                         
  -5   5  12          1.71          1.97         1.96 o                         
  -4   5  12          8.98          7.50         2.72 o                         
  -3   5  12         70.08         78.50         5.38 o                         
  -2   5  12          0.16         -0.03         1.97 o                         
  -1   5  12        238.61        255.95         8.26 o                         
   0   5  12         71.88         86.10         6.79 o                         
   1   5  12         45.72         45.58         7.03 o                         
   2   5  12        421.86        386.39        19.90 o                         
   3   5  12         13.86         18.72         6.82 o                         
   4   5  12         72.65         68.23         5.36 o                         
   5   5  12         49.72         53.03         4.45 o                         
   6   5  12         10.18         13.26         2.47 o                         
   7   5  12         21.61         20.61         3.54 o                         
 -11   6  12        150.40        151.59         6.29 o                         
 -10   6  12        132.17        130.91         8.04 o                         
  -9   6  12         19.44         13.98         2.16 o                         
  -8   6  12         89.91         90.28         5.30 o                         
  -7   6  12         28.10         22.06         3.06 o                         
  -6   6  12         25.72         20.09         3.00 o                         
  -5   6  12         65.55         63.03         5.59 o                         
  -4   6  12         18.54         17.23         5.18 o                         
  -3   6  12         26.21         26.50         5.94 o                         
  -2   6  12         11.69         14.50         5.07 o                         
  -1   6  12         73.11         78.71         4.91 o                         
   0   6  12        465.38        484.20        22.19 o                         
   1   6  12          7.40          8.45         4.47 o                         
   2   6  12        239.06        243.72         8.31 o                         
   3   6  12        252.45        242.30         8.05 o                         
   4   6  12        107.32        115.30         6.33 o                         
   5   6  12        116.01        116.17         5.84 o                         
   6   6  12          2.01          3.11         2.84 o                         
   7   6  12         20.20         16.47         3.00 o                         
 -11   7  12          1.30          2.56         1.74 o                         
 -10   7  12         77.06         67.26         4.40 o                         
  -9   7  12         28.39         31.82         2.51 o                         
  -8   7  12        158.98        135.58         8.83 o                         
  -7   7  12        381.91        365.21        13.14 o                         
  -6   7  12        152.70        142.46        10.41 o                         
  -5   7  12          1.64          3.05         3.05 o                         
  -4   7  12         54.31         59.65         7.47 o                         
  -3   7  12         22.84         33.12         4.41 o                         
  -2   7  12         95.87         88.27         9.05 o                         
  -1   7  12        161.78        169.13        12.32 o                         
   0   7  12        423.44        487.93        19.69 o                         
   1   7  12         80.65         81.96         4.61 o                         
   2   7  12        174.40        181.41         8.35 o                         
   3   7  12         59.95         46.95         5.10 o                         
   4   7  12         59.35         54.64         6.68 o                         
   5   7  12         45.04         54.66         3.52 o                         
   6   7  12         82.61         77.15         5.56 o                         
 -10   8  12          4.12          5.18         2.07 o                         
  -9   8  12          0.01          0.41         1.36 o                         
  -8   8  12          1.39          1.86         1.56 o                         
  -7   8  12         10.04          7.88         1.73 o                         
  -6   8  12          0.77         -1.59         1.78 o                         
  -5   8  12          3.36          2.75         1.83 o                         
  -4   8  12          4.72          0.87         3.38 o                         
  -3   8  12          4.39          8.16         2.71 o                         
  -2   8  12         28.79         29.16         3.87 o                         
  -1   8  12         95.73         99.63         6.19 o                         
   0   8  12        219.98        245.52        10.30 o                         
   1   8  12        407.55        441.15        16.19 o                         
   2   8  12        146.95        164.60         9.38 o                         
   3   8  12          6.70          4.72         3.11 o                         
   4   8  12          1.96          2.08         1.52 o                         
  -9   9  12         19.19         13.36         2.07 o                         
  -8   9  12         20.21         20.79         1.99 o                         
  -7   9  12        137.14        139.66         5.92 o                         
  -6   9  12        147.58        139.41         7.91 o                         
  -5   9  12        147.83        167.76        10.41 o                         
  -4   9  12         18.51          9.65         3.60 o                         
  -3   9  12         51.97         67.39         6.76 o                         
  -2   9  12          8.20          5.56         3.22 o                         
  -1   9  12         13.65         15.10         3.38 o                         
   0   9  12          4.48          3.27         2.51 o                         
   1   9  12         31.95         22.46         3.60 o                         
   2   9  12         35.95         32.66         3.76 o                         
  -6  10  12         22.05         16.36         2.07 o                         
  -5  10  12        121.71         90.56         5.02 o                         
  -4  10  12         12.24         14.50         2.34 o                         
 -15   1  13         33.04         28.88         3.41 o                         
 -13   1  13         18.23         20.37         1.81 o                         
 -12   1  13          7.55          4.85         1.72 o                         
 -11   1  13        171.32        170.75         6.45 o                         
 -10   1  13         62.87         62.34         6.15 o                         
  -9   1  13          4.20          4.13         2.82 o                         
  -8   1  13          0.54          0.09         2.51 o                         
  -7   1  13          3.60          0.87         1.52 o                         
  -6   1  13        831.51        814.37        15.81 o                         
  -5   1  13         49.16         23.51         4.14 o                         
  -4   1  13          8.31          4.98         2.10 o                         
  -3   1  13        172.89        193.94         5.70 o                         
  -2   1  13        170.80        165.07         5.25 o                         
  -1   1  13         48.95         46.18         2.88 o                         
   0   1  13         35.05         32.57         2.44 o                         
   1   1  13        875.99        907.44        14.17 o                         
   2   1  13          1.26          2.22         1.86 o                         
   3   1  13          8.17          6.52         2.27 o                         
   4   1  13         22.69         22.14         2.97 o                         
   5   1  13         28.73         21.35         2.29 o                         
   6   1  13          0.84          1.56         1.59 o                         
   7   1  13         12.93          8.93         2.06 o                         
 -14   2  13         21.35         18.28         2.49 o                         
 -13   2  13         10.47          5.97         1.61 o                         
 -12   2  13         36.18         39.92         2.47 o                         
 -11   2  13          6.53          6.85         1.49 o                         
 -10   2  13         66.24         70.49         4.78 o                         
  -9   2  13          0.01         -2.51         2.96 o                         
  -8   2  13          0.34          1.09         2.54 o                         
  -7   2  13          4.64          3.06         2.03 o                         
  -6   2  13         33.48         28.21         2.34 o                         
  -5   2  13        383.88        377.31         8.56 o                         
  -4   2  13          5.09          2.52         1.64 o                         
  -3   2  13        519.69        506.46        10.16 o                         
  -2   2  13        410.67        413.47         9.23 o                         
  -1   2  13        224.32        235.85         5.49 o                         
   0   2  13         22.40         30.71         1.89 o                         
   1   2  13         86.17         90.15         5.93 o                         
   2   2  13        109.83        110.60         7.28 o                         
   3   2  13          3.40          2.68         2.09 o                         
   4   2  13          2.30          2.22         1.95 o                         
   5   2  13          0.15          1.18         1.77 o                         
   6   2  13         31.55         33.87         2.81 o                         
   7   2  13         25.57         26.49         2.81 o                         
 -14   3  13         32.34         22.68         2.89 o                         
 -13   3  13          0.06         -0.93         1.43 o                         
 -12   3  13         52.28         53.57         2.55 o                         
 -11   3  13          0.13          0.44         1.20 o                         
 -10   3  13          0.05         -1.73         1.73 o                         
  -9   3  13         70.57         65.81         4.12 o                         
  -8   3  13         11.11         14.31         4.09 o                         
  -7   3  13         25.59         26.81         4.08 o                         
  -6   3  13        398.68        376.90        12.06 o                         
  -5   3  13        146.65        146.38         5.47 o                         
  -4   3  13         24.10         21.14         2.26 o                         
  -3   3  13        156.25        149.34         4.64 o                         
  -2   3  13         35.40         27.76         2.09 o                         
  -1   3  13          0.01          0.12         1.32 o                         
   0   3  13         58.50         63.09         3.63 o                         
   1   3  13        560.27        606.06        28.35 o                         
   2   3  13         12.71          9.52         2.17 o                         
   3   3  13          0.35         -1.45         2.08 o                         
   4   3  13        110.04        108.66         5.35 o                         
   5   3  13         27.29         24.69         2.60 o                         
   6   3  13          3.12          0.60         2.24 o                         
   7   3  13         15.04         12.59         3.11 o                         
 -13   4  13         14.04         13.09         2.78 o                         
 -12   4  13         29.44         29.04         3.10 o                         
 -11   4  13          1.30         -1.30         1.30 o                         
 -10   4  13          9.37         10.38         1.50 o                         
  -9   4  13         87.94         95.70         3.69 o                         
  -8   4  13          3.02          4.43         1.83 o                         
  -7   4  13        141.19        154.04         8.64 o                         
  -6   4  13         65.05         45.66         4.59 o                         
  -5   4  13         87.72         74.72         4.32 o                         
  -4   4  13         84.80         72.27         3.88 o                         
  -3   4  13         87.48         87.59         4.88 o                         
  -2   4  13        120.58        108.08         4.58 o                         
  -1   4  13         84.56         70.64         4.19 o                         
   0   4  13          3.31          4.09         3.60 o                         
   1   4  13         96.13         80.01         6.01 o                         
   2   4  13        109.80        135.32        12.73 o                         
   3   4  13         33.14         52.68         4.87 o                         
   4   4  13          1.22         -1.01         2.25 o                         
   5   4  13          2.67          2.56         1.57 o                         
   6   4  13         21.39         23.10         2.62 o                         
   7   4  13          0.96          2.07         2.18 o                         
 -11   5  13         20.05         19.19         3.87 o                         
 -10   5  13        241.20        262.44        10.41 o                         
  -9   5  13        394.23        396.97        11.25 o                         
  -8   5  13          7.78          7.06         1.67 o                         
  -7   5  13          1.37          1.65         3.03 o                         
  -6   5  13          0.01          1.67         2.02 o                         
  -5   5  13        112.88         94.81        10.14 o                         
  -4   5  13         50.31         50.92         7.96 o                         
  -3   5  13         61.07         60.74         8.34 o                         
  -2   5  13        321.66        310.65        18.32 o                         
  -1   5  13        225.05        214.71        15.10 o                         
   0   5  13        507.11        535.87        18.02 o                         
   1   5  13        584.47        613.80        27.64 o                         
   2   5  13         13.71         12.61         3.10 o                         
   3   5  13        151.52        149.00         7.60 o                         
   4   5  13          0.35         -0.92         1.97 o                         
   5   5  13          0.09         -1.37         1.82 o                         
   6   5  13          1.78          1.25         2.07 o                         
 -12   6  13          8.55          9.43         2.40 o                         
 -11   6  13         33.19         22.46         2.84 o                         
 -10   6  13         26.62         27.58         3.46 o                         
  -9   6  13        122.28        128.78         4.97 o                         
  -8   6  13          4.50          4.16         1.47 o                         
  -7   6  13         36.24         35.54         3.28 o                         
  -6   6  13         31.08         30.88         3.82 o                         
  -5   6  13         64.83         56.16         7.69 o                         
  -4   6  13          2.70         11.91         3.31 o                         
  -3   6  13        234.76        232.65         8.73 o                         
  -2   6  13         28.23         25.57         3.82 o                         
  -1   6  13         34.93         39.96         6.65 o                         
   0   6  13         78.41         72.65         5.71 o                         
   1   6  13         92.25         90.75         5.83 o                         
   2   6  13          0.42          1.32         1.96 o                         
   3   6  13        263.82        291.91        15.43 o                         
   4   6  13          0.76          2.94         3.43 o                         
   5   6  13         16.27         20.01         3.65 o                         
 -10   7  13        118.91         97.10         6.22 o                         
  -9   7  13          1.14          1.52         1.27 o                         
  -8   7  13         36.88         31.43         2.41 o                         
  -7   7  13          4.21          3.07         1.45 o                         
  -6   7  13         59.28         44.49         6.11 o                         
  -5   7  13          5.28          4.25         3.33 o                         
  -4   7  13         28.97         23.99         5.51 o                         
  -3   7  13         50.27         44.21         4.52 o                         
  -2   7  13         25.39         26.71         3.70 o                         
  -1   7  13         16.82         14.61         3.15 o                         
   0   7  13        136.66        133.54        21.29 o                         
   1   7  13         29.92         28.46         5.13 o                         
   2   7  13          3.77          5.13         1.92 o                         
   3   7  13         16.77         14.78         3.93 o                         
   4   7  13         42.83         43.67         4.74 o                         
  -9   8  13         24.96         20.50         2.89 o                         
  -8   8  13         75.15         65.86         4.74 o                         
  -7   8  13          6.03          6.34         1.67 o                         
  -6   8  13         30.66         27.86         4.31 o                         
  -5   8  13          0.79          0.65         3.05 o                         
  -4   8  13         13.11         10.41         3.60 o                         
  -3   8  13          0.55          6.22         3.27 o                         
  -2   8  13         44.16         50.87         6.05 o                         
  -1   8  13          0.05         -1.46         1.94 o                         
   0   8  13         22.17         20.37         2.75 o                         
   1   8  13         52.84         60.90         5.78 o                         
   2   8  13         21.92         22.95         3.76 o                         
   3   8  13        330.04        317.31        13.14 o                         
  -7   9  13        132.86        127.03         6.60 o                         
  -6   9  13         19.76         13.37         1.62 o                         
  -5   9  13          9.32         11.94         2.40 o                         
 -14   0  14          4.98          6.00         2.67 o                         
 -13   0  14          0.07         -0.43         2.40 o                         
 -12   0  14         32.21         52.48         3.73 o                         
 -11   0  14        121.13        135.57         6.86 o                         
 -10   0  14          0.06         -0.93         3.38 o                         
  -9   0  14        323.57        331.49        18.97 o                         
  -8   0  14        104.10        130.04         7.68 o                         
  -7   0  14          3.12          5.40         4.09 o                         
  -6   0  14        195.19        178.01         9.64 o                         
  -5   0  14        110.11        107.79        20.72 o                         
  -4   0  14         88.20         65.48         9.05 o                         
  -3   0  14        591.32        559.87        37.73 o                         
  -2   0  14        183.79        182.55         9.96 o                         
  -1   0  14         93.69         98.92         7.23 o                         
   0   0  14        116.26        131.34        12.10 o                         
   1   0  14          0.03          0.93         3.43 o                         
   2   0  14          5.26          1.50         2.78 o                         
   3   0  14        317.98        318.66        19.74 o                         
   4   0  14         13.66         14.97         3.12 o                         
   5   0  14          0.60          3.98         3.27 o                         
   6   0  14          0.74          1.58         2.29 o                         
 -14   1  14         22.81         19.48         2.29 o                         
 -13   1  14         32.38         40.35         3.01 o                         
 -12   1  14         18.16         17.16         1.75 o                         
 -11   1  14         56.23         50.09         2.53 o                         
 -10   1  14          8.50          6.25         2.03 o                         
  -9   1  14          0.72         -0.98         2.33 o                         
  -8   1  14          0.97          0.36         2.13 o                         
  -7   1  14         18.54         32.65         4.47 o                         
  -6   1  14          0.06          1.09         2.56 o                         
  -5   1  14          0.94          1.46         3.34 o                         
  -4   1  14          2.71          1.01         2.12 o                         
  -3   1  14        528.28        499.70        11.17 o                         
  -2   1  14        354.62        374.65         9.31 o                         
  -1   1  14        100.30         91.55         4.38 o                         
   0   1  14          0.02          1.39         2.12 o                         
   1   1  14         21.43         24.86         3.12 o                         
   2   1  14         69.63         55.60         3.21 o                         
   3   1  14          5.13          3.76         1.34 o                         
   4   1  14          6.19          6.41         1.50 o                         
   5   1  14          5.42          4.09         2.15 o                         
   6   1  14         53.64         53.56         4.17 o                         
 -14   2  14          1.01          0.93         1.53 o                         
 -13   2  14          1.06          0.01         1.68 o                         
 -12   2  14        141.10        142.40         3.71 o                         
 -11   2  14         66.35         60.81         2.62 o                         
 -10   2  14         73.98         65.01         3.40 o                         
  -9   2  14          5.41          1.21         2.18 o                         
  -8   2  14          4.08          6.00         2.91 o                         
  -7   2  14         85.95        100.54         5.73 o                         
  -6   2  14         12.57          5.21         3.13 o                         
  -5   2  14        352.56        353.26        11.67 o                         
  -4   2  14         12.35          0.50         3.17 o                         
  -3   2  14        255.81        264.02         9.76 o                         
  -2   2  14        124.01        141.47        11.11 o                         
  -1   2  14          3.09          3.32         2.17 o                         
   0   2  14        167.32        164.33        14.61 o                         
   1   2  14          9.54          9.01         1.61 o                         
   2   2  14        570.82        585.68        11.69 o                         
   3   2  14        102.81        103.43         4.58 o                         
   4   2  14        185.08        187.26         5.94 o                         
   5   2  14         65.83         72.32         3.89 o                         
   6   2  14         20.03         13.47         3.16 o                         
 -13   3  14        149.18        133.32         5.22 o                         
 -12   3  14         23.85         20.89         2.01 o                         
 -11   3  14         87.75         92.07         2.99 o                         
 -10   3  14        185.05        184.10         4.63 o                         
  -9   3  14          0.90         -0.69         1.36 o                         
  -8   3  14         40.10         43.27         4.05 o                         
  -7   3  14          0.22          1.09         2.15 o                         
  -6   3  14         11.60          7.74         2.26 o                         
  -5   3  14         12.75          9.03         3.52 o                         
  -4   3  14          1.67         -0.44         3.02 o                         
  -3   3  14         61.56         51.23         5.12 o                         
  -2   3  14        101.16         89.58         6.78 o                         
  -1   3  14         62.28         63.37         3.86 o                         
   0   3  14        165.98        151.38         6.66 o                         
   1   3  14        162.56        161.49         5.91 o                         
   2   3  14        424.43        464.90        13.26 o                         
   3   3  14         32.59         41.52         3.50 o                         
   4   3  14         62.83         77.92         4.12 o                         
   5   3  14          2.98          0.16         2.43 o                         
   6   3  14          0.24          1.80         2.13 o                         
 -11   4  14         10.15         10.37         1.53 o                         
 -10   4  14          0.14          0.26         0.97 o                         
  -9   4  14         28.34         25.94         1.68 o                         
  -8   4  14          3.74          1.98         1.21 o                         
  -7   4  14         36.84         24.40         2.43 o                         
  -6   4  14        104.72         92.58         4.59 o                         
  -5   4  14        319.98        323.31        10.42 o                         
  -4   4  14          3.17         -2.75         3.07 o                         
  -3   4  14        510.24        508.12        10.85 o                         
  -2   4  14        212.97        205.81         7.32 o                         
  -1   4  14         33.61         33.00         2.93 o                         
   0   4  14         48.04         43.07         3.60 o                         
   1   4  14         96.00        101.07         3.99 o                         
   2   4  14          0.50          1.67         1.80 o                         
   3   4  14          0.84          0.41         1.70 o                         
   4   4  14         75.24         82.87         3.47 o                         
   5   4  14        102.30        100.04         6.32 o                         
   6   4  14          3.61          7.41         2.51 o                         
 -10   5  14        167.28        160.62        10.03 o                         
  -9   5  14         47.80         49.17         3.40 o                         
  -8   5  14        116.55        107.82         5.11 o                         
  -7   5  14          9.64         12.75         3.60 o                         
  -6   5  14        107.53        111.04         7.13 o                         
  -5   5  14          4.97          1.91         3.60 o                         
  -4   5  14         84.92         77.80         8.51 o                         
  -3   5  14         12.32         13.99         3.14 o                         
  -2   5  14         24.84         18.42         4.47 o                         
  -1   5  14         75.43         81.96         5.97 o                         
   0   5  14         50.43         56.38         6.89 o                         
   1   5  14         14.93         21.63         2.72 o                         
   2   5  14        109.79        101.70         4.79 o                         
   3   5  14         11.16         11.47         1.91 o                         
   4   5  14         79.06         89.58         7.63 o                         
   5   5  14          4.82          6.22         2.24 o                         
  -9   6  14         10.97         14.28         2.94 o                         
  -8   6  14         22.34         20.22         2.40 o                         
  -7   6  14         20.62         16.83         2.12 o                         
  -6   6  14          2.63          3.22         2.35 o                         
  -5   6  14         78.79         80.54         5.82 o                         
  -4   6  14        145.86        154.14         8.09 o                         
  -3   6  14          9.83          3.43         2.51 o                         
  -2   6  14          5.20          5.49         2.59 o                         
  -1   6  14          2.52          3.90         2.62 o                         
   0   6  14          0.10         -0.28         1.65 o                         
   1   6  14          4.31          1.04         1.57 o                         
   2   6  14         13.70         13.64         2.34 o                         
   3   6  14         17.67         14.72         3.27 o                         
   4   6  14         13.76         13.25         2.73 o                         
  -8   7  14          1.73          1.25         2.13 o                         
  -7   7  14         13.12         10.01         1.84 o                         
  -6   7  14         20.17         15.65         3.82 o                         
  -5   7  14          8.34         14.39         3.93 o                         
  -4   7  14        207.06        211.65        12.70 o                         
  -3   7  14         51.83         59.16         6.49 o                         
  -2   7  14          7.01          5.24         2.25 o                         
  -1   7  14         55.84         54.20         4.08 o                         
   0   7  14        124.01        117.46        14.42 o                         
   1   7  14         24.91         22.90         3.87 o                         
   2   7  14          0.92         -2.51         2.51 o                         
  -8   8  14          1.61         -0.27         1.42 o                         
  -6   8  14          0.20          0.50         1.16 o                         
  -5   8  14         42.12         46.78         4.96 o                         
  -4   8  14          8.61          5.07         2.78 o                         
  -3   8  14          0.18         -0.49         2.18 o                         
  -2   8  14         21.19         21.86         3.49 o                         
 -12   1  15          8.20          5.10         1.50 o                         
 -11   1  15          0.91          1.21         1.08 o                         
 -10   1  15          7.19          5.17         1.47 o                         
  -9   1  15          0.64         -1.31         1.72 o                         
  -8   1  15         23.64         13.91         2.46 o                         
  -7   1  15         52.61         38.00         3.01 o                         
  -6   1  15         62.20         72.33         4.12 o                         
  -5   1  15        299.39        264.32         8.21 o                         
  -4   1  15         77.11         65.68         4.78 o                         
  -3   1  15         14.27         10.24         2.30 o                         
  -2   1  15         64.91         75.95         4.67 o                         
  -1   1  15         16.70         16.12         2.02 o                         
   0   1  15        184.05        168.96         5.45 o                         
   1   1  15          6.93          6.62         1.66 o                         
   2   1  15          1.93          3.63         1.44 o                         
   3   1  15         33.63         29.53         2.15 o                         
   4   1  15        140.27        165.48         5.97 o                         
   5   1  15         11.30          6.22         2.62 o                         
 -13   2  15          7.53          3.38         1.74 o                         
 -12   2  15         15.92         17.84         2.16 o                         
 -11   2  15         62.42         58.83         2.28 o                         
 -10   2  15          1.19          1.10         1.23 o                         
  -9   2  15         14.44         15.89         1.72 o                         
  -8   2  15         19.03         20.70         3.31 o                         
  -7   2  15          0.22          0.45         1.68 o                         
  -6   2  15         15.51         11.05         1.98 o                         
  -5   2  15          6.01          4.27         2.25 o                         
  -4   2  15         29.18         30.90         3.48 o                         
  -3   2  15         11.99          7.29         2.00 o                         
  -2   2  15         85.73         91.85         4.61 o                         
  -1   2  15         84.64         70.53         4.70 o                         
   0   2  15        158.68        165.36         6.69 o                         
   1   2  15         76.94         66.88         3.64 o                         
   2   2  15         22.03         22.79         2.23 o                         
   3   2  15        115.41        131.29         6.84 o                         
   4   2  15          5.12          6.00         2.10 o                         
   5   2  15         74.42         92.52         6.49 o                         
 -11   3  15        222.68        234.26         5.31 o                         
 -10   3  15         14.36         11.18         1.28 o                         
  -9   3  15          0.03          0.34         1.14 o                         
  -8   3  15          0.75          1.10         1.36 o                         
  -7   3  15          5.33          4.48         1.94 o                         
  -6   3  15         13.82         11.21         2.06 o                         
  -5   3  15         11.61          9.71         2.11 o                         
  -4   3  15         42.98         43.28         3.29 o                         
  -3   3  15         55.00         57.22         3.67 o                         
  -2   3  15          4.08          4.45         1.43 o                         
  -1   3  15         20.32         20.79         2.69 o                         
   0   3  15         73.84         70.86         3.66 o                         
   1   3  15          0.42         -0.09         1.28 o                         
   2   3  15         21.46         28.61         2.67 o                         
   3   3  15          8.68          7.68         1.69 o                         
   4   3  15          4.38          3.00         2.56 o                         
   5   3  15         46.47         52.07         4.58 o                         
 -10   4  15          6.19          5.31         1.41 o                         
  -9   4  15         11.82         11.57         1.61 o                         
  -8   4  15          0.21         -0.01         1.21 o                         
  -7   4  15         38.39         39.11         2.47 o                         
  -6   4  15         21.16         18.71         2.54 o                         
  -5   4  15         23.12         19.88         2.41 o                         
  -4   4  15          0.09          0.10         2.28 o                         
  -3   4  15         93.52         92.41         4.96 o                         
  -2   4  15         22.89         27.07         2.85 o                         
  -1   4  15         10.41         12.06         2.24 o                         
   0   4  15         48.65         45.84         2.89 o                         
   1   4  15          3.83          5.62         1.83 o                         
   2   4  15          2.92          2.74         1.50 o                         
   3   4  15         68.44         58.11         4.01 o                         
   4   4  15         10.88          5.34         2.34 o                         
  -9   5  15         74.06         83.27         4.56 o                         
  -8   5  15          4.93          4.51         2.10 o                         
  -7   5  15        117.21        122.10         6.64 o                         
  -6   5  15         58.87         54.28         4.66 o                         
  -5   5  15          4.37          3.18         2.35 o                         
  -4   5  15          0.63          0.79         2.23 o                         
  -3   5  15         16.79         17.33         6.60 o                         
  -2   5  15          0.42          2.20         3.03 o                         
  -1   5  15         38.86         34.04         7.71 o                         
   0   5  15         67.21         68.53         3.17 o                         
   1   5  15          0.27         -0.25         1.38 o                         
   2   5  15          4.01          1.16         1.61 o                         
   3   5  15         27.90         27.86         3.49 o                         
  -8   6  15         16.08         13.47         2.78 o                         
  -7   6  15         75.45         76.71         6.49 o                         
  -6   6  15          0.28          0.60         2.62 o                         
  -5   6  15         11.74          8.67         3.65 o                         
  -4   6  15          1.64          0.71         2.89 o                         
  -3   6  15          0.42         -0.65         2.94 o                         
  -2   6  15         35.54         32.11         4.80 o                         
  -1   6  15         98.82        101.65         5.42 o                         
   0   6  15         88.14         76.33         6.65 o                         
   1   6  15         76.00         81.84         6.32 o                         
   2   6  15         17.40          9.76         2.62 o                         
  -7   7  15          5.71          1.09         1.80 o                         
  -6   7  15         12.65         21.32         3.54 o                         
  -5   7  15          1.64          1.47         2.34 o                         
  -4   7  15          1.99          1.04         2.29 o                         
  -3   7  15          5.77          8.34         2.78 o                         
  -2   7  15         18.01         23.77         3.65 o                         
  -1   7  15          1.19         -1.42         1.69 o                         
 -12   0  16        180.52        204.56        10.03 o                         
 -11   0  16         88.17         75.17         3.54 o                         
 -10   0  16          0.23          2.73         1.38 o                         
  -9   0  16         12.12         11.80         4.93 o                         
  -8   0  16          9.35          6.82         3.49 o                         
  -7   0  16          0.71          2.22         2.00 o                         
  -6   0  16         26.77         27.66         3.79 o                         
  -5   0  16         18.69         12.34         3.06 o                         
  -4   0  16        160.26        156.29         8.31 o                         
  -3   0  16         13.53         13.73         3.23 o                         
  -2   0  16        323.20        357.20        10.65 o                         
  -1   0  16         95.69         92.12         4.81 o                         
   0   0  16          0.00         -0.20         1.71 o                         
   1   0  16        274.71        267.40         8.26 o                         
   2   0  16          7.33          6.15         1.59 o                         
   3   0  16         21.00         24.97         4.03 o                         
 -12   1  16          0.67          0.17         1.29 o                         
 -11   1  16         13.73         13.85         1.56 o                         
 -10   1  16          2.11          1.06         1.01 o                         
  -9   1  16          3.96          3.53         1.43 o                         
  -8   1  16         23.12         29.63         3.55 o                         
  -7   1  16          0.01         -0.33         1.48 o                         
  -6   1  16          5.55          4.75         1.64 o                         
  -5   1  16          0.00         -1.35         1.79 o                         
  -4   1  16         28.66         21.47         2.51 o                         
  -3   1  16         88.61         84.08         3.71 o                         
  -2   1  16         65.16         60.87         3.71 o                         
  -1   1  16        127.22        123.16         5.86 o                         
   0   1  16        134.56        141.86         4.51 o                         
   1   1  16         18.30         12.43         1.60 o                         
   2   1  16          1.80          1.53         1.38 o                         
   3   1  16          0.08         -2.51         2.51 o                         
   4   1  16          0.90          0.38         1.80 o                         
 -11   2  16         19.45         13.86         1.47 o                         
 -10   2  16        152.37        167.16         6.04 o                         
  -9   2  16          0.41         -0.21         1.27 o                         
  -8   2  16        137.31        143.44         4.15 o                         
  -7   2  16        188.62        184.51        11.99 o                         
  -6   2  16          0.00         -0.99         1.32 o                         
  -5   2  16          3.46          1.83         1.82 o                         
  -4   2  16        109.34        117.31         4.38 o                         
  -3   2  16         39.40         45.37         3.80 o                         
  -2   2  16          3.80          3.74         1.69 o                         
  -1   2  16         72.26         72.80         4.19 o                         
   0   2  16         75.21         65.57         3.35 o                         
   1   2  16         63.63         54.06         3.34 o                         
   2   2  16         39.86         30.68         2.59 o                         
   3   2  16         20.81         26.12         3.82 o                         
 -10   3  16          5.47          5.29         1.12 o                         
  -9   3  16        205.85        216.83         5.38 o                         
  -8   3  16          7.03          5.91         1.18 o                         
  -7   3  16         17.46         14.42         1.85 o                         
  -6   3  16          0.29         -0.54         1.23 o                         
  -5   3  16         82.94         82.65         3.83 o                         
  -4   3  16          9.39          9.91         1.84 o                         
  -3   3  16        135.91        143.88         7.35 o                         
  -2   3  16          3.11          0.25         1.60 o                         
  -1   3  16         13.28         11.96         1.78 o                         
   0   3  16          3.83          1.34         1.50 o                         
   1   3  16         27.83         28.47         3.00 o                         
   2   3  16          2.04          2.40         2.40 o                         
   3   3  16          0.76          3.54         2.13 o                         
  -9   4  16          7.37         10.58         1.80 o                         
  -8   4  16         14.90         18.12         2.52 o                         
  -7   4  16          1.69          3.43         1.51 o                         
  -6   4  16         14.23         10.00         2.15 o                         
  -5   4  16        122.43        133.97         6.86 o                         
  -4   4  16         42.82         41.37         3.91 o                         
  -3   4  16          0.95          0.96         1.69 o                         
  -2   4  16         10.73         10.63         3.76 o                         
  -1   4  16          2.55          1.04         1.45 o                         
   0   4  16         30.71         28.99         2.83 o                         
   1   4  16          0.52          0.44         2.13 o                         
   2   4  16         14.37         14.78         2.78 o                         
  -8   5  16          4.84          2.67         2.07 o                         
  -7   5  16          0.87          0.53         2.07 o                         
  -6   5  16         59.39         54.01         4.06 o                         
  -5   5  16          0.62         -1.28         1.28 o                         
  -4   5  16         16.89          7.52         2.09 o                         
  -3   5  16         14.51         20.72         4.14 o                         
  -2   5  16          0.75         -1.09         2.40 o                         
  -1   5  16          6.48          9.81         2.73 o                         
  -7   6  16          9.18         12.16         2.45 o                         
  -6   6  16         21.90         17.45         3.11 o                         
  -5   6  16         15.42         15.54         3.22 o                         
  -4   6  16         24.13         29.71         4.03 o                         
  -3   6  16          0.14          0.87         2.07 o                         
  -2   6  16         16.31         18.32         3.00 o                         
  -5   7  16         11.60         13.03         2.07 o                         
  -4   7  16          0.13          3.33         1.58 o                         
 -10   1  17        114.20         94.99         4.74 o                         
  -9   1  17         14.07         18.19         1.41 o                         
  -8   1  17         30.92         25.08         3.15 o                         
  -7   1  17          2.17          1.52         1.16 o                         
  -6   1  17         90.48         81.12         3.18 o                         
  -5   1  17          0.51          0.33         1.40 o                         
  -4   1  17         48.55         38.59         2.35 o                         
  -3   1  17         76.09         91.16         3.73 o                         
  -2   1  17        157.88        191.23         6.49 o                         
  -1   1  17         29.19         32.96         2.63 o                         
   0   1  17          3.40          4.35         1.69 o                         
   1   1  17          3.49          1.03         1.25 o                         
 -10   2  17          0.03         -0.64         1.36 o                         
  -9   2  17          3.05          3.02         0.88 o                         
  -8   2  17          0.09          1.24         1.14 o                         
  -7   2  17          0.93         -0.48         1.27 o                         
  -6   2  17          6.18          5.26         1.32 o                         
  -5   2  17         29.14         40.82         3.34 o                         
  -4   2  17         93.20         85.69         4.20 o                         
  -3   2  17        148.15        160.24         7.22 o                         
  -2   2  17         77.27         75.32         3.36 o                         
  -1   2  17          3.68          1.87         1.32 o                         
   0   2  17         27.40         18.05         3.33 o                         
   1   2  17          0.94          2.78         2.07 o                         
  -8   3  17          0.49         -0.69         1.04 o                         
  -7   3  17          2.69          0.93         1.18 o                         
  -6   3  17        115.76        110.35         6.03 o                         
  -5   3  17          0.27         -0.04         1.44 o                         
  -4   3  17        125.79        128.31         5.68 o                         
  -3   3  17          0.67          2.40         3.54 o                         
  -2   3  17         54.37         52.71         3.74 o                         
  -1   3  17         13.51         16.42         4.01 o                         
   0   3  17          6.66          5.62         2.18 o                         
  -8   4  17         25.40         24.26         2.78 o                         
  -7   4  17         17.30         17.11         2.12 o                         
  -6   4  17          7.06          5.70         1.70 o                         
  -5   4  17          0.00         -1.16         1.40 o                         
  -4   4  17          0.60         -0.02         1.36 o                         
  -3   4  17          3.37          5.73         1.69 o                         
  -2   4  17         77.68         71.31         3.93 o                         
  -1   4  17          0.70         -0.38         2.02 o                         
  -7   5  17          0.96          0.55         1.25 o                         
  -6   5  17          1.41         -0.33         1.64 o                         
  -5   5  17          0.00          0.38         1.85 o                         
  -4   5  17         44.16         38.76         3.93 o                         
  -3   5  17          2.77          1.04         1.64 o                         
  -8   0  18         36.45         28.71         2.27 o                         
  -7   0  18         11.46         23.03         3.13 o                         
  -6   0  18         54.04         50.16         4.74 o                         
  -5   0  18         50.12         51.63         3.31 o                         
  -4   0  18         74.84         76.82         5.94 o                         
  -3   0  18         83.85        104.24         7.03 o                         
  -2   0  18         88.11        105.94         6.92 o                         
  -8   1  18          2.09         -0.44         2.59 o                         
  -7   1  18         24.26         23.20         2.24 o                         
  -6   1  18          0.46          2.12         1.37 o                         
  -5   1  18          4.26          3.50         1.10 o                         
  -4   1  18          1.60          1.95         1.49 o                         
  -3   1  18         38.79         22.89         1.98 o                         
  -2   1  18        190.82        164.07         6.02 o                         
  -7   2  18         44.73         49.52         2.37 o                         
  -6   2  18          8.55          9.89         1.44 o                         
  -5   2  18         35.51         23.44         3.49 o                         
  -4   2  18          8.14          5.51         1.61 o                         
  -3   2  18          5.17          1.69         2.92 o                         
  -2   2  18          2.80          1.47         1.74 o                         
  -6   3  18          5.10          2.24         1.80 o                         
  -5   3  18          1.44          1.74         1.74 o                         
  -4   3  18          4.64          5.78         2.07 o                         
  -3   3  18         11.62         12.16         2.24 o                         
                                                                                
