# Supplementary material for: High-throughput nanoscale crystallization of di­hydro­pyridine active pharmaceutical ingredients
Source: Acta Crystallogr B Struct Sci Cryst Eng Mater. 2023 Dec 21;80(Pt 1):4–12. doi: 10.1107/S2052520623010053 (PMC10848412; doi:10.1107/S2052520623010053)
Supplement: Supplementary file 9 [file b-80-00004-nimodipine-dmsosup9.hkl]

data_nimodipine-dmso                                                            
_shelx_title ' jpm_009_p3_a7_0m_a.res in P-1'                                   
_shelx_refln_list_code          4                                               
_shelx_F_calc_maximum      112.45                                               
_exptl_crystal_F_000       528.00                                               
_reflns_d_resolution_high  0.8395                                               
                                                                                
loop_                                                                           
 _space_group_symop_operation_xyz                                               
 'x, y, z'                                                                      
 '-x, -y, -z'                                                                   
                                                                                
_cell_length_a     9.5050                                                       
_cell_length_b    11.8650                                                       
_cell_length_c    12.7533                                                       
_cell_angle_alpha  63.606                                                       
_cell_angle_beta   77.493                                                       
_cell_angle_gamma  89.029                                                       
                                                                                
_shelx_F_squared_multiplier     1.000                                           
                                                                                
loop_                                                                           
 _refln_index_h                                                                 
 _refln_index_k                                                                 
 _refln_index_l                                                                 
 _refln_F_squared_calc                                                          
 _refln_F_squared_meas                                                          
 _refln_F_squared_sigma                                                         
 _refln_observed_status                                                         
   1   0   0        934.60        748.54        16.68 o                         
   2   0   0         17.68         89.63         2.71 o                         
   3   0   0        182.52        145.60         5.04 o                         
   4   0   0        138.53        130.64         4.71 o                         
   5   0   0        227.38        214.76         5.23 o                         
   6   0   0         14.30         11.72         0.98 o                         
   7   0   0          5.77          9.64         1.05 o                         
   8   0   0          8.22          8.21         0.57 o                         
   9   0   0         58.40         66.13         1.65 o                         
  10   0   0          1.15          0.19         0.29 o                         
 -11   1   0         59.24         59.67         2.76 o                         
 -10   1   0        117.54        116.65         3.75 o                         
  -9   1   0          4.97          6.68         0.54 o                         
  -8   1   0          6.14          5.79         0.53 o                         
  -7   1   0        142.43        151.62         4.75 o                         
  -6   1   0         84.65         78.12         2.83 o                         
  -5   1   0        189.29        218.29         6.67 o                         
  -4   1   0        280.89        300.20         7.92 o                         
  -3   1   0       3249.57       2908.13        64.37 o                         
  -2   1   0       9519.64       8642.58       232.59 o                         
  -1   1   0       3444.41       3476.92        94.00 o                         
   0   1   0       3076.46       2882.82        63.31 o                         
   1   1   0        170.62         93.81         4.39 o                         
   3   1   0         73.85        100.74         6.00 o                         
   4   1   0        536.10        530.64        24.40 o                         
   5   1   0         25.84         20.47         1.30 o                         
   6   1   0         16.43         15.36         1.40 o                         
   7   1   0         71.32         76.51         3.32 o                         
   8   1   0          0.05         -0.10         0.25 o                         
   9   1   0          2.76          3.79         0.38 o                         
  10   1   0         20.04         17.62         2.03 o                         
 -11   2   0          0.34          1.03         0.58 o                         
 -10   2   0         63.80         67.62         2.49 o                         
  -9   2   0        280.59        303.49         6.49 o                         
  -8   2   0         24.37         16.70         0.98 o                         
  -7   2   0        102.48        106.24         4.59 o                         
  -6   2   0        585.64        604.07        11.57 o                         
  -5   2   0        162.57        182.46        12.12 o                         
  -4   2   0         52.98         81.42         4.07 o                         
  -3   2   0        112.30        138.36         8.54 o                         
  -2   2   0        455.93        476.47        14.85 o                         
  -1   2   0       5367.87       4983.54       109.81 o                         
   0   2   0         46.55         13.36         1.13 o                         
   1   2   0        246.94        301.45        11.19 o                         
   2   2   0       1047.94       1015.47        40.97 o                         
   3   2   0          3.61          3.51         0.53 o                         
   4   2   0       1850.62       2053.63        56.74 o                         
   5   2   0        115.34        129.94         5.36 o                         
   6   2   0         74.90         81.65         3.26 o                         
   7   2   0        132.70        132.67         3.40 o                         
   8   2   0          2.08          2.04         0.39 o                         
   9   2   0         98.16        104.75         2.64 o                         
  10   2   0         12.23         13.16         0.88 o                         
 -10   3   0         13.53         10.65         0.85 o                         
  -9   3   0         23.15         25.31         1.42 o                         
  -8   3   0        869.07        906.93        16.76 o                         
  -7   3   0         17.69         12.82         1.47 o                         
  -6   3   0         23.43         27.85         1.18 o                         
  -5   3   0         18.90         27.83         1.57 o                         
  -4   3   0        151.74        178.51        10.31 o                         
  -3   3   0        997.61        909.10        55.62 o                         
  -2   3   0        294.93        326.73        11.47 o                         
  -1   3   0       2635.63       2287.71        51.44 o                         
   0   3   0       3484.17       3560.74       111.13 o                         
   1   3   0         20.63         10.28         1.10 o                         
   2   3   0         14.45         22.74         2.42 o                         
   3   3   0       1599.46       1688.54        38.06 o                         
   4   3   0        326.63        442.00        14.36 o                         
   5   3   0        150.15        166.64         8.77 o                         
   6   3   0         17.27         23.85         1.62 o                         
   7   3   0         39.24         35.44         1.29 o                         
   8   3   0         32.32         32.12         1.15 o                         
   9   3   0        118.80        116.46         2.32 o                         
  10   3   0         90.71         91.71         2.30 o                         
 -10   4   0        215.03        249.56         7.53 o                         
  -9   4   0         39.96         36.91         1.71 o                         
  -8   4   0         13.22         12.58         0.92 o                         
  -7   4   0          2.66          3.38         0.38 o                         
  -6   4   0        216.78        232.88         5.15 o                         
  -5   4   0          0.75          2.54         0.76 o                         
  -4   4   0        148.69        163.15         5.30 o                         
  -3   4   0        100.04         72.65         4.26 o                         
  -2   4   0         79.80         83.66         3.00 o                         
  -1   4   0        764.56        654.15        35.42 o                         
   0   4   0          0.89          4.95         0.94 o                         
   1   4   0       1338.42       1211.28        34.44 o                         
   2   4   0        366.49        379.22        11.14 o                         
   3   4   0       2267.64       2393.21        53.73 o                         
   4   4   0         71.70         93.42         5.31 o                         
   5   4   0         65.98         83.08         3.24 o                         
   6   4   0         30.11         30.21         1.83 o                         
   7   4   0        562.00        569.81         9.03 o                         
   8   4   0          0.79          2.14         0.47 o                         
   9   4   0          6.29          8.29         0.53 o                         
  10   4   0         59.56         57.51         1.81 o                         
 -10   5   0          2.80          2.07         0.44 o                         
  -9   5   0          6.18          3.79         0.61 o                         
  -8   5   0          6.33          1.87         0.33 o                         
  -7   5   0          0.43          0.26         0.27 o                         
  -6   5   0        590.21        584.40        12.32 o                         
  -5   5   0          0.87          0.94         0.36 o                         
  -4   5   0        569.02        546.21        14.49 o                         
  -3   5   0        383.24        439.44        14.43 o                         
  -2   5   0        172.55        175.62         4.54 o                         
  -1   5   0          2.72          1.55         0.87 o                         
   0   5   0        207.53        197.93         7.69 o                         
   1   5   0        117.33        108.35        13.50 o                         
   2   5   0         20.04         23.14         2.11 o                         
   3   5   0        167.38        184.74         8.89 o                         
   4   5   0         77.69         73.56         4.04 o                         
   5   5   0         10.36         10.76         1.03 o                         
   6   5   0        444.97        434.39         8.06 o                         
   7   5   0         25.57         23.53         1.78 o                         
   8   5   0          2.74          1.80         0.43 o                         
   9   5   0         12.19         10.67         0.60 o                         
 -10   6   0          3.06          1.27         0.46 o                         
  -9   6   0          5.31          6.91         0.72 o                         
  -8   6   0         95.95        111.37         2.24 o                         
  -7   6   0         27.66         28.08         0.91 o                         
  -6   6   0         12.25         14.61         0.70 o                         
  -5   6   0         52.09         55.65         2.21 o                         
  -4   6   0        291.77        297.78         8.15 o                         
  -3   6   0        407.34        433.70        18.23 o                         
  -2   6   0        232.85        308.15         7.52 o                         
  -1   6   0        131.42        137.40         6.36 o                         
   0   6   0         49.03         32.62         2.65 o                         
   1   6   0        148.66        138.86         9.52 o                         
   2   6   0        243.16        185.71         9.23 o                         
   3   6   0        241.80        220.45         6.17 o                         
   4   6   0          3.29          4.21         0.83 o                         
   5   6   0         55.27         60.00         2.17 o                         
   6   6   0         59.82         56.18         1.47 o                         
   7   6   0        222.57        196.77         3.58 o                         
   8   6   0        127.57        128.04         2.61 o                         
   9   6   0          5.31          3.68         0.31 o                         
  -9   7   0         42.76         51.21         1.45 o                         
  -8   7   0         88.45         86.79         2.23 o                         
  -7   7   0         44.08         52.20         1.56 o                         
  -6   7   0         65.94         55.19         1.46 o                         
  -5   7   0          5.43          8.02         0.85 o                         
  -4   7   0         11.61          9.00         2.25 o                         
  -3   7   0         72.14         69.31         2.67 o                         
  -2   7   0        131.10        106.36         3.20 o                         
  -1   7   0         86.34         74.00         2.45 o                         
   0   7   0         46.68         53.29         1.94 o                         
   1   7   0          3.85          6.77         1.76 o                         
   2   7   0        478.32        449.58        15.52 o                         
   3   7   0          1.15          1.73         0.58 o                         
   4   7   0        186.54        175.45         3.78 o                         
   5   7   0        205.84        224.53         4.01 o                         
   6   7   0          0.44          1.71         0.34 o                         
   7   7   0         11.46          7.90         0.74 o                         
   8   7   0          7.16          6.82         0.41 o                         
  -9   8   0          0.06          0.05         0.22 o                         
  -8   8   0         10.96          5.91         0.45 o                         
  -7   8   0          0.88          0.58         0.29 o                         
  -6   8   0        493.67        492.47         7.42 o                         
  -5   8   0         23.50         33.99         1.78 o                         
  -4   8   0          1.02          1.30         0.36 o                         
  -3   8   0          8.71          7.38         0.95 o                         
  -2   8   0          1.32          1.54         0.78 o                         
  -1   8   0        162.36        135.46         9.44 o                         
   0   8   0        324.12        333.39         9.95 o                         
   1   8   0          3.48          4.62         0.92 o                         
   2   8   0         34.17         41.06         1.87 o                         
   3   8   0         79.70         98.97         4.50 o                         
   4   8   0         43.17         44.67         1.70 o                         
   5   8   0         41.48         34.31         1.12 o                         
   6   8   0        361.83        345.13         6.05 o                         
   7   8   0          3.38          4.29         0.37 o                         
  -8   9   0          2.75          1.89         0.28 o                         
  -7   9   0          3.81          3.32         0.35 o                         
  -6   9   0          9.45          3.59         0.85 o                         
  -5   9   0        189.19        178.23         3.50 o                         
  -4   9   0          0.04         -0.33         0.54 o                         
  -3   9   0        108.54        116.93         2.80 o                         
  -2   9   0          0.21          2.10         0.48 o                         
  -1   9   0        491.96        523.68        12.45 o                         
   0   9   0        613.23        638.75        11.85 o                         
   1   9   0        110.15         98.01         3.26 o                         
   2   9   0          1.60          2.28         0.46 o                         
   3   9   0        190.83        197.64         7.68 o                         
   4   9   0        262.79        257.60         5.95 o                         
   5   9   0          2.34          2.38         0.47 o                         
   6   9   0          0.65          1.01         0.31 o                         
   7   9   0          5.06          4.81         0.48 o                         
  -7  10   0         37.37         32.19         1.08 o                         
  -6  10   0          1.89          1.90         0.32 o                         
  -5  10   0         18.28         19.39         0.80 o                         
  -4  10   0          3.98          3.05         0.43 o                         
  -3  10   0        344.21        353.56         6.92 o                         
  -2  10   0          1.77          1.49         0.36 o                         
  -1  10   0        130.71        131.42         3.13 o                         
   0  10   0          0.12          1.41         0.44 o                         
   1  10   0         52.72         51.80         1.85 o                         
   2  10   0          0.07          1.53         0.42 o                         
   3  10   0         18.33         19.10         1.13 o                         
   4  10   0          0.49          1.24         0.33 o                         
   5  10   0         17.48         17.33         0.86 o                         
  -6  11   0         28.69         27.12         0.97 o                         
  -5  11   0         17.17         15.01         0.96 o                         
  -4  11   0          8.83          8.88         0.86 o                         
  -3  11   0         68.68         62.16         1.72 o                         
  -2  11   0        197.30        207.50         5.48 o                         
  -1  11   0         46.57         45.24         1.48 o                         
   0  11   0         16.38         21.99         1.11 o                         
   1  11   0        138.73        137.87         3.49 o                         
   2  11   0          0.02          0.28         0.28 o                         
   3  11   0        205.64        229.36         8.09 o                         
   4  11   0         76.17         80.80         4.75 o                         
  -4  12   0         25.01         26.75         1.02 o                         
  -3  12   0          2.56          1.19         0.34 o                         
  -2  12   0          0.58          0.12         0.35 o                         
  -1  12   0         11.14          7.89         0.66 o                         
   0  12   0         53.84         60.36         1.77 o                         
   1  12   0        250.00        242.27         8.66 o                         
   2  12   0         14.38         14.04         0.88 o                         
   0 -12   1        207.68        245.01         5.28 o                         
   1 -12   1         52.21         54.78         1.46 o                         
   2 -12   1          0.01          0.46         0.35 o                         
   3 -12   1          4.30          1.89         0.42 o                         
  -3 -11   1         76.30         78.60         3.46 o                         
  -2 -11   1         58.82         77.89         3.28 o                         
  -1 -11   1         10.34         14.72         0.87 o                         
   0 -11   1          9.68         12.33         0.80 o                         
   1 -11   1          2.18          0.87         0.36 o                         
   2 -11   1          1.04          1.67         0.43 o                         
   3 -11   1         16.56         14.17         0.95 o                         
   4 -11   1         12.19         19.07         0.97 o                         
   5 -11   1          2.36          0.74         0.24 o                         
  -5 -10   1         11.56         11.09         0.69 o                         
  -4 -10   1          9.74          7.01         0.55 o                         
  -3 -10   1         85.68         84.46         2.23 o                         
  -2 -10   1         24.56         22.42         1.12 o                         
  -1 -10   1        420.14        446.46         9.71 o                         
   0 -10   1        347.03        339.31         7.53 o                         
   1 -10   1        245.20        279.96         5.70 o                         
   2 -10   1         40.12         38.69         1.26 o                         
   3 -10   1         26.29         30.92         1.39 o                         
   4 -10   1          0.58          1.80         0.36 o                         
   5 -10   1          4.56          3.51         0.37 o                         
   6 -10   1         29.26         27.99         0.86 o                         
   7 -10   1          0.11          0.43         0.28 o                         
  -6  -9   1          0.07          0.46         0.21 o                         
  -5  -9   1         22.07         22.09         1.19 o                         
  -4  -9   1         68.72         79.74         2.09 o                         
  -3  -9   1         79.09         95.41         2.46 o                         
  -2  -9   1        383.88        408.38         8.88 o                         
  -1  -9   1         34.10         33.67         1.63 o                         
   0  -9   1        149.77        159.81         3.63 o                         
   1  -9   1        572.20        550.07        14.24 o                         
   2  -9   1        123.43        115.52         2.53 o                         
   3  -9   1        224.49        247.31         5.96 o                         
   4  -9   1         49.99         61.83         1.81 o                         
   5  -9   1          1.15          1.06         0.35 o                         
   6  -9   1         19.70         17.26         0.86 o                         
   7  -9   1         28.19         24.41         1.14 o                         
   8  -9   1          1.98          2.82         0.35 o                         
  -7  -8   1          1.80          1.73         0.24 o                         
  -6  -8   1          0.36          1.00         0.25 o                         
  -5  -8   1         11.92         12.26         0.94 o                         
  -4  -8   1         30.64         36.97         1.68 o                         
  -3  -8   1        189.61        164.26         3.72 o                         
  -2  -8   1         16.59         15.36         0.90 o                         
  -1  -8   1          7.56         13.31         0.90 o                         
   0  -8   1          7.94          4.46         0.54 o                         
   1  -8   1        122.44        110.24         3.19 o                         
   2  -8   1        106.67        109.15         2.51 o                         
   3  -8   1         48.36         57.25         2.02 o                         
   4  -8   1          0.51          0.79         0.32 o                         
   5  -8   1        213.71        226.34         5.44 o                         
   6  -8   1          1.03          0.07         0.27 o                         
   7  -8   1          0.91          1.03         0.26 o                         
   8  -8   1          2.50          2.63         0.33 o                         
   9  -8   1          0.04          0.35         0.46 o                         
  -8  -7   1          5.28          5.76         0.42 o                         
  -7  -7   1          2.90          2.97         0.42 o                         
  -6  -7   1         42.20         43.26         1.32 o                         
  -5  -7   1          0.03          0.92         0.30 o                         
  -4  -7   1         15.33         16.10         0.91 o                         
  -3  -7   1          6.55          9.05         1.06 o                         
  -2  -7   1          1.06          0.92         0.46 o                         
  -1  -7   1        171.94        149.54         5.01 o                         
   0  -7   1        254.99        260.52         7.00 o                         
   1  -7   1          0.47          3.57         0.98 o                         
   2  -7   1          0.35          0.81         0.44 o                         
   3  -7   1         11.18         10.00         0.96 o                         
   4  -7   1         11.06          8.35         1.03 o                         
   5  -7   1         85.44         91.90         2.25 o                         
   6  -7   1         56.02         56.17         1.30 o                         
   7  -7   1         11.74         14.02         0.73 o                         
   8  -7   1         40.29         39.96         1.09 o                         
   9  -7   1         58.24         49.20         1.50 o                         
  -8  -6   1         10.49         13.87         0.66 o                         
  -7  -6   1         44.84         42.13         1.23 o                         
  -6  -6   1         71.54         66.60         1.62 o                         
  -5  -6   1        132.25        154.58         3.81 o                         
  -4  -6   1          4.57          4.72         0.72 o                         
  -3  -6   1        140.66        168.22         6.29 o                         
  -2  -6   1        235.82        252.61         8.57 o                         
  -1  -6   1         75.07         61.01         2.97 o                         
   0  -6   1        134.04        129.85         4.55 o                         
   1  -6   1        595.43        568.95        21.06 o                         
   2  -6   1        404.26        416.08        11.35 o                         
   3  -6   1        364.61        375.09         8.77 o                         
   4  -6   1        456.74        491.28        11.58 o                         
   5  -6   1         16.78         14.44         1.14 o                         
   6  -6   1         88.26         88.05         2.49 o                         
   7  -6   1        241.45        249.99         4.38 o                         
   8  -6   1         43.37         41.73         1.48 o                         
   9  -6   1          5.26          9.99         0.63 o                         
  10  -6   1         28.99         27.29         1.30 o                         
  -9  -5   1         69.91         74.11         1.57 o                         
  -8  -5   1         34.55         39.83         1.16 o                         
  -7  -5   1        143.80        155.39         2.96 o                         
  -6  -5   1         37.07         34.69         1.10 o                         
  -5  -5   1         11.96         17.89         1.25 o                         
  -4  -5   1          6.30         12.89         1.09 o                         
  -3  -5   1        115.05        130.35         4.20 o                         
  -2  -5   1        178.18        193.60         7.04 o                         
  -1  -5   1        119.01        156.91        13.10 o                         
   0  -5   1        527.61        602.88        27.06 o                         
   1  -5   1        558.94        529.57        11.55 o                         
   2  -5   1        460.29        463.81        10.71 o                         
   3  -5   1         58.14         63.11         3.62 o                         
   4  -5   1         97.34        118.70         7.08 o                         
   5  -5   1          0.06          1.02         0.55 o                         
   6  -5   1          4.61          7.93         0.86 o                         
   7  -5   1          1.16          0.80         0.26 o                         
   8  -5   1          2.75          2.15         0.37 o                         
   9  -5   1         47.21         41.90         1.64 o                         
  10  -5   1          0.87          0.81         0.36 o                         
  -9  -4   1          0.16          1.25         0.27 o                         
  -8  -4   1        221.19        221.65         4.05 o                         
  -7  -4   1         54.76         53.47         1.87 o                         
  -6  -4   1         19.17         20.05         1.07 o                         
  -5  -4   1         10.31          6.90         0.81 o                         
  -4  -4   1         31.57         16.91         1.28 o                         
  -3  -4   1       1512.28       1643.35        46.16 o                         
  -2  -4   1         64.25         86.69        10.16 o                         
  -1  -4   1        501.06        575.87        17.75 o                         
   0  -4   1        113.74        143.20         5.98 o                         
   1  -4   1        183.38        193.44         7.35 o                         
   2  -4   1         32.96         34.32         2.05 o                         
   3  -4   1        382.93        314.43         7.27 o                         
   4  -4   1         43.15         68.87         2.97 o                         
   5  -4   1        761.28        698.54        18.03 o                         
   6  -4   1        131.37        127.42         3.35 o                         
   7  -4   1        448.75        491.18         8.00 o                         
   8  -4   1         14.99         14.14         1.05 o                         
   9  -4   1         23.33         21.63         1.86 o                         
  10  -4   1          5.82          7.14         0.65 o                         
 -10  -3   1          4.37          4.88         0.53 o                         
  -9  -3   1          2.78          4.34         0.40 o                         
  -8  -3   1          0.17          0.36         0.25 o                         
  -7  -3   1         41.70         47.36         1.46 o                         
  -6  -3   1         31.90         47.33         3.78 o                         
  -5  -3   1        573.88        618.15        18.57 o                         
  -4  -3   1         43.71         47.62         2.80 o                         
  -3  -3   1       1129.48       1306.04        36.75 o                         
  -2  -3   1         55.21         59.31         4.39 o                         
  -1  -3   1       1508.02       1463.54        40.92 o                         
   0  -3   1       1067.89       1116.24        67.74 o                         
   1  -3   1        231.75        291.14         9.58 o                         
   2  -3   1        121.25        123.99         4.85 o                         
   3  -3   1         89.60         96.82         4.85 o                         
   4  -3   1         27.98         29.02         2.71 o                         
   5  -3   1        238.48        188.19         7.02 o                         
   6  -3   1         11.69          8.91         0.80 o                         
   7  -3   1         40.44         44.69         2.44 o                         
   8  -3   1          9.02         10.08         0.89 o                         
   9  -3   1         78.37         72.59         2.33 o                         
  10  -3   1         73.12         75.05         2.38 o                         
 -10  -2   1         68.11         60.10         2.16 o                         
  -9  -2   1          9.49          9.12         0.78 o                         
  -8  -2   1        100.50        107.52         2.27 o                         
  -7  -2   1        178.59        196.04         3.90 o                         
  -6  -2   1         22.54         30.41         1.97 o                         
  -5  -2   1         41.49         34.11         2.38 o                         
  -4  -2   1        178.82        250.62        18.58 o                         
  -3  -2   1         14.58         39.22         7.16 o                         
  -2  -2   1        525.87        511.21        21.58 o                         
  -1  -2   1       6819.97       6794.23       389.80 o                         
   0  -2   1       4358.45       4402.60       197.84 o                         
   1  -2   1         24.54         25.59         1.67 o                         
   2  -2   1        620.97        642.34        18.74 o                         
   3  -2   1        871.33        758.55       112.69 o                         
   4  -2   1        321.36        370.62        12.86 o                         
   5  -2   1        627.37        628.51        15.96 o                         
   6  -2   1         25.50         25.59         1.28 o                         
   7  -2   1         55.20         70.97         2.77 o                         
   8  -2   1        234.36        237.74         5.22 o                         
   9  -2   1        184.47        187.93         5.73 o                         
  10  -2   1         53.57         49.08         2.41 o                         
  11  -2   1         29.19         27.62         1.26 o                         
 -10  -1   1          6.56          7.48         0.69 o                         
  -9  -1   1        406.36        434.06         9.27 o                         
  -8  -1   1          2.98          5.46         0.57 o                         
  -7  -1   1          0.73          2.80         0.52 o                         
  -6  -1   1        147.40        155.58         5.43 o                         
  -5  -1   1          1.02          3.13         0.85 o                         
  -4  -1   1         11.34         20.07         1.58 o                         
  -3  -1   1       2288.68       2220.89        60.66 o                         
  -2  -1   1       1113.67       1132.72        44.55 o                         
  -1  -1   1        721.17        693.43        52.45 o                         
   0  -1   1          2.72          5.42         0.81 o                         
   1  -1   1         38.51         28.44         1.45 o                         
   2  -1   1         25.14         20.89         1.62 o                         
   3  -1   1         98.14         45.01         2.54 o                         
   4  -1   1       2871.17       2690.49        52.07 o                         
   5  -1   1         43.78         54.90         4.46 o                         
   6  -1   1          1.27          1.49         0.71 o                         
   7  -1   1         40.10         50.25         2.19 o                         
   8  -1   1         43.53         46.45         1.63 o                         
   9  -1   1        645.61        677.91        14.01 o                         
  10  -1   1          1.24          1.71         0.42 o                         
  11  -1   1         49.69         50.09         1.88 o                         
 -10   0   1         18.54         21.58         1.18 o                         
  -9   0   1        568.33        564.33        10.37 o                         
  -8   0   1        149.55        155.28         3.16 o                         
  -7   0   1        131.83        139.66         5.16 o                         
  -6   0   1        143.13        141.25         4.99 o                         
  -5   0   1        416.13        401.56        13.60 o                         
  -4   0   1        603.11        546.17        13.17 o                         
  -3   0   1        340.75        292.55         7.48 o                         
  -1   0   1       1928.68       1911.52        73.27 o                         
   0   0   1        401.41        437.14        25.74 o                         
   1   0   1          2.24          4.43         1.10 o                         
   2   0   1       3076.05       2853.96        65.61 o                         
   3   0   1         50.06         81.86         3.06 o                         
   4   0   1          0.94         17.47         1.03 o                         
   5   0   1          2.00          3.68         1.04 o                         
   6   0   1        386.28        422.25        19.61 o                         
   7   0   1        513.22        524.22        13.12 o                         
   8   0   1         11.73         11.02         0.66 o                         
   9   0   1         74.16         79.88         1.90 o                         
  10   0   1          6.72          9.13         0.65 o                         
  11   0   1         99.16         81.03         2.61 o                         
 -10   1   1         43.87         44.16         1.42 o                         
  -9   1   1        433.91        445.13         9.27 o                         
  -8   1   1         31.80         31.76         1.12 o                         
  -7   1   1         49.63         55.39         3.23 o                         
  -6   1   1          0.69          1.00         0.46 o                         
  -5   1   1        922.50        897.74        22.43 o                         
  -4   1   1         28.78         27.36         1.19 o                         
  -3   1   1        978.77       1019.43        23.98 o                         
  -2   1   1         17.50         12.63         1.15 o                         
  -1   1   1          2.39          4.80         0.40 o                         
   0   1   1       1404.98       1262.96        27.94 o                         
   1   1   1        617.05        585.87        13.28 o                         
   2   1   1       1219.63       1236.33        45.18 o                         
   3   1   1        574.85        607.42        14.39 o                         
   4   1   1        500.34        492.61        14.40 o                         
   5   1   1         16.58         23.07         1.31 o                         
   6   1   1         44.45         41.50         3.18 o                         
   7   1   1         77.24         87.33         5.83 o                         
   8   1   1          6.68         11.45         0.70 o                         
   9   1   1         10.61         12.70         0.77 o                         
  10   1   1         15.62         17.88         1.14 o                         
  11   1   1          8.58          5.08         0.81 o                         
 -10   2   1        119.72        111.55         7.33 o                         
  -9   2   1        232.85        229.01         6.00 o                         
  -8   2   1          2.27          2.84         0.65 o                         
  -7   2   1         19.63         15.31         1.25 o                         
  -6   2   1          7.48         15.76         1.30 o                         
  -5   2   1        112.04         68.27         3.44 o                         
  -4   2   1          0.29          3.11         0.77 o                         
  -3   2   1        239.61        247.78         9.10 o                         
  -2   2   1       1907.55       1939.43        53.93 o                         
  -1   2   1       5892.82       5358.36       144.13 o                         
   0   2   1        393.42        481.25        34.28 o                         
   1   2   1         32.06         33.04         2.19 o                         
   2   2   1       1208.61       1290.58        50.66 o                         
   3   2   1        137.13        166.40         7.23 o                         
   4   2   1          4.77          2.74         0.57 o                         
   5   2   1         37.50         54.26         4.67 o                         
   6   2   1         37.37         42.03         1.90 o                         
   7   2   1         99.17        109.48         5.89 o                         
   8   2   1          4.57          1.33         0.35 o                         
   9   2   1         60.40         58.28         1.54 o                         
  10   2   1          6.78          4.60         0.49 o                         
 -10   3   1         60.67         60.39         5.19 o                         
  -9   3   1         25.94         20.50         1.60 o                         
  -8   3   1         14.12         17.71         0.96 o                         
  -7   3   1        174.32        161.43         4.98 o                         
  -6   3   1        755.86        740.13        16.06 o                         
  -5   3   1        221.43        232.37         5.84 o                         
  -4   3   1          0.02          1.34         0.50 o                         
  -3   3   1        230.87        273.03        10.25 o                         
  -2   3   1       1589.18       1502.93        43.00 o                         
  -1   3   1       1980.10       1707.26        38.63 o                         
   0   3   1        354.44        359.09        12.84 o                         
   1   3   1        796.70        816.50        23.06 o                         
   2   3   1          2.88         10.16         1.73 o                         
   3   3   1        677.08        720.91        16.92 o                         
   4   3   1         41.57         47.62         2.07 o                         
   5   3   1        171.31        209.67         6.47 o                         
   6   3   1         78.33         95.58         3.08 o                         
   7   3   1          0.14          0.44         0.42 o                         
   8   3   1         17.43         25.99         1.11 o                         
   9   3   1          9.37         11.41         0.77 o                         
  10   3   1          0.79          1.03         0.33 o                         
 -10   4   1         15.14         10.68         0.85 o                         
  -9   4   1          5.54          9.75         1.14 o                         
  -8   4   1          5.70          6.80         0.85 o                         
  -7   4   1        264.75        254.43         4.95 o                         
  -6   4   1         25.84         29.11         1.52 o                         
  -5   4   1        315.95        301.41        13.36 o                         
  -4   4   1        142.30        128.05         5.09 o                         
  -3   4   1       1589.04       1655.79        39.17 o                         
  -2   4   1        722.90        818.08        46.28 o                         
  -1   4   1        159.85        200.21        15.04 o                         
   0   4   1        427.99        360.92         9.61 o                         
   1   4   1         79.82        124.80         4.85 o                         
   2   4   1         45.25         63.59         2.23 o                         
   3   4   1        450.82        445.04        12.12 o                         
   4   4   1         12.37         16.04         1.39 o                         
   5   4   1          4.14          4.73         0.63 o                         
   6   4   1          9.74         15.07         1.12 o                         
   7   4   1          4.85          2.92         0.49 o                         
   8   4   1         25.68         25.11         0.92 o                         
   9   4   1         90.95         97.12         2.06 o                         
  10   4   1          7.30          7.57         0.52 o                         
 -10   5   1          9.17          9.64         0.73 o                         
  -9   5   1         64.15         59.77         2.26 o                         
  -8   5   1          6.49          5.08         0.53 o                         
  -7   5   1         37.36         41.13         1.13 o                         
  -6   5   1        253.30        229.90         5.45 o                         
  -5   5   1          5.34          4.77         0.50 o                         
  -4   5   1         18.08         23.66         3.35 o                         
  -3   5   1         38.02         35.89         3.69 o                         
  -2   5   1       1900.57       1992.07        35.28 o                         
  -1   5   1        350.86        369.14         8.68 o                         
   0   5   1        876.90        826.53        24.50 o                         
   1   5   1        932.88        996.56        29.74 o                         
   2   5   1          1.39          4.45         0.66 o                         
   3   5   1        129.64        130.57         4.36 o                         
   4   5   1        271.46        287.33         8.03 o                         
   5   5   1         66.70         85.18         3.82 o                         
   6   5   1          0.22          0.72         0.32 o                         
   7   5   1          9.26         13.55         0.80 o                         
   8   5   1          3.49          2.43         0.37 o                         
   9   5   1         26.74         30.67         0.98 o                         
  10   5   1         25.14         26.53         0.90 o                         
 -10   6   1          3.11          3.40         0.44 o                         
  -9   6   1         24.69         29.64         1.27 o                         
  -8   6   1         86.48         67.51         1.78 o                         
  -7   6   1        202.09        213.82         4.25 o                         
  -6   6   1          7.31          5.70         0.42 o                         
  -5   6   1         37.71         35.58         1.37 o                         
  -4   6   1       1164.20       1254.68        26.66 o                         
  -3   6   1          6.22         13.58         1.96 o                         
  -2   6   1        576.66        681.36        21.33 o                         
  -1   6   1        160.77        167.62         4.46 o                         
   0   6   1          8.96          5.37         1.28 o                         
   1   6   1         38.66         22.73         1.96 o                         
   2   6   1       1836.36       1886.29        42.79 o                         
   3   6   1        509.57        549.15        13.78 o                         
   4   6   1        170.56        192.12         8.20 o                         
   5   6   1         39.15         33.99         1.92 o                         
   6   6   1         22.19         20.23         1.43 o                         
   7   6   1          0.27          1.04         0.32 o                         
   8   6   1         13.03         10.57         0.62 o                         
   9   6   1          7.31          6.66         0.41 o                         
  -9   7   1         28.93         27.57         1.09 o                         
  -8   7   1         58.91         56.08         1.44 o                         
  -7   7   1         15.46         18.77         0.77 o                         
  -6   7   1         66.39         63.87         1.52 o                         
  -5   7   1         16.44         15.02         1.42 o                         
  -4   7   1         39.23         40.01         2.51 o                         
  -3   7   1         24.39         21.29         1.68 o                         
  -2   7   1          0.51         11.16         1.29 o                         
  -1   7   1         27.83         28.27         2.20 o                         
   0   7   1        103.02         98.09         3.68 o                         
   1   7   1         50.24         41.69         2.45 o                         
   2   7   1        434.72        492.38        10.67 o                         
   3   7   1        813.06        832.51        19.97 o                         
   4   7   1        214.01        255.65         8.18 o                         
   5   7   1         40.42         40.33         1.35 o                         
   6   7   1          5.40          6.13         0.84 o                         
   7   7   1         48.53         44.91         1.32 o                         
   8   7   1          0.18          0.22         0.21 o                         
   9   7   1         13.48         14.02         0.67 o                         
  -9   8   1         15.88         15.32         0.62 o                         
  -8   8   1         67.01         71.95         2.07 o                         
  -7   8   1         13.91         11.25         0.64 o                         
  -6   8   1         13.41         17.64         1.01 o                         
  -5   8   1         33.61         36.19         1.69 o                         
  -4   8   1          9.52          7.03         0.60 o                         
  -3   8   1        175.96        191.05         5.52 o                         
  -2   8   1        602.36        643.37        15.47 o                         
  -1   8   1        242.62        244.24         6.89 o                         
   0   8   1          0.09          2.31         2.54 o                         
   1   8   1         76.18         67.71         3.29 o                         
   2   8   1        251.29        232.18         9.92 o                         
   3   8   1        176.80        164.78         4.15 o                         
   4   8   1        251.31        251.06         5.21 o                         
   5   8   1         19.42         27.20         1.14 o                         
   6   8   1          1.55          0.72         0.30 o                         
   7   8   1          9.70          9.67         0.59 o                         
   8   8   1         23.64         23.12         0.69 o                         
  -8   9   1          1.26          1.15         0.28 o                         
  -7   9   1          0.96          0.32         0.22 o                         
  -6   9   1         84.31         92.88         2.35 o                         
  -5   9   1          7.73          6.04         0.52 o                         
  -4   9   1          9.50         11.58         1.15 o                         
  -3   9   1          0.21          1.42         0.40 o                         
  -2   9   1         69.69         74.64         2.58 o                         
  -1   9   1         54.03         56.91         1.78 o                         
   0   9   1        193.89        195.58         5.18 o                         
   1   9   1       2463.89       2530.00       124.84 o                         
   2   9   1       1025.30        958.53        24.50 o                         
   3   9   1          0.68          1.13         0.40 o                         
   4   9   1        205.98        211.56         5.08 o                         
   5   9   1         45.57         44.52         1.38 o                         
   6   9   1         67.45         68.47         1.65 o                         
   7   9   1          4.60          3.24         0.31 o                         
  -7  10   1          0.69          0.61         0.28 o                         
  -6  10   1         16.81         18.14         0.81 o                         
  -5  10   1         68.31         59.86         1.83 o                         
  -4  10   1         74.40         78.05         2.49 o                         
  -3  10   1         11.24          8.89         0.80 o                         
  -2  10   1          1.06         -0.07         0.43 o                         
  -1  10   1        300.35        315.18         6.32 o                         
   0  10   1         34.85         37.84         2.72 o                         
   1  10   1        336.19        373.26        10.11 o                         
   2  10   1         26.59         24.05         1.51 o                         
   3  10   1        209.20        214.27         5.07 o                         
   4  10   1         78.26         77.51         2.32 o                         
   5  10   1          0.32          1.42         0.36 o                         
   6  10   1          4.34          6.75         0.57 o                         
  -6  11   1         12.73         13.55         0.68 o                         
  -5  11   1          0.10          0.57         0.33 o                         
  -4  11   1          0.82          0.77         0.32 o                         
  -3  11   1          3.31          4.86         0.49 o                         
  -2  11   1          1.50          2.35         0.63 o                         
  -1  11   1         27.67         35.71         1.42 o                         
   0  11   1        223.28        224.17         5.32 o                         
   1  11   1          4.94          8.43         1.18 o                         
   2  11   1          3.16          4.43         0.53 o                         
   3  11   1         15.79         17.55         1.07 o                         
   4  11   1         49.02         51.30         2.86 o                         
   5  11   1         31.67         36.35         1.07 o                         
  -5  12   1         10.01         13.46         0.92 o                         
  -4  12   1         29.49         34.40         1.07 o                         
  -3  12   1         18.27         15.56         1.03 o                         
  -2  12   1         17.63         18.31         1.20 o                         
  -1  12   1         27.53         25.96         1.12 o                         
   0  12   1         13.62         12.96         0.82 o                         
   1  12   1          0.68          0.59         0.34 o                         
   2  12   1        146.48        145.49         3.96 o                         
   3  12   1         83.91         83.46         2.57 o                         
  -1  13   1          0.93          0.78         0.53 o                         
   0  13   1          0.00          0.23         0.69 o                         
  -2 -11   2         18.00         21.48         1.13 o                         
  -1 -11   2         26.86         35.99         1.38 o                         
   0 -11   2         16.63         22.36         1.11 o                         
   1 -11   2          2.96          5.55         0.62 o                         
   2 -11   2          0.03          0.23         0.25 o                         
   3 -11   2         23.06         19.82         0.67 o                         
   4 -11   2         53.34         57.41         1.34 o                         
  -4 -10   2         39.62         33.02         1.10 o                         
  -3 -10   2          5.78          4.91         0.50 o                         
  -2 -10   2          5.66          9.17         0.97 o                         
  -1 -10   2          2.33          4.71         0.59 o                         
   0 -10   2          0.62          0.97         0.39 o                         
   1 -10   2         37.68         49.93         1.59 o                         
   2 -10   2         29.43         37.87         1.35 o                         
   3 -10   2        167.40        190.47         3.36 o                         
   4 -10   2        130.79        123.75         3.12 o                         
   5 -10   2        253.93        261.61         4.89 o                         
   6 -10   2         12.16         10.78         0.63 o                         
  -5  -9   2          0.85          0.86         0.24 o                         
  -4  -9   2         59.48         65.42         1.62 o                         
  -3  -9   2          0.43          0.63         0.29 o                         
  -2  -9   2        156.32        139.54         3.62 o                         
  -1  -9   2         81.20         70.96         2.26 o                         
   0  -9   2         12.95         15.51         0.90 o                         
   1  -9   2        147.85        144.14         3.38 o                         
   2  -9   2         27.20         40.87         1.26 o                         
   3  -9   2        325.00        360.78         9.80 o                         
   4  -9   2          0.50          1.56         0.31 o                         
   5  -9   2          2.15          2.11         0.39 o                         
   6  -9   2         47.60         51.46         1.30 o                         
   7  -9   2          0.77          1.20         0.28 o                         
  -6  -8   2          3.40          1.44         0.27 o                         
  -5  -8   2         53.27         55.76         1.59 o                         
  -4  -8   2         98.70         89.71         2.14 o                         
  -3  -8   2         59.55         55.45         1.67 o                         
  -2  -8   2         46.82         41.55         1.35 o                         
  -1  -8   2          9.38          7.94         0.76 o                         
   0  -8   2         69.41         74.22         2.08 o                         
   1  -8   2          0.43          0.55         0.34 o                         
   2  -8   2        202.74        219.79         4.20 o                         
   3  -8   2          6.62          4.10         0.43 o                         
   4  -8   2         92.69         91.46         1.99 o                         
   5  -8   2          2.02          1.56         0.48 o                         
   6  -8   2          1.37          1.48         0.33 o                         
   7  -8   2         26.51         31.31         0.98 o                         
   8  -8   2        133.02        140.42         3.52 o                         
  -7  -7   2         18.04         17.43         0.62 o                         
  -6  -7   2         30.98         25.68         0.81 o                         
  -5  -7   2         46.93         37.08         1.21 o                         
  -4  -7   2          5.51          6.33         1.18 o                         
  -3  -7   2        351.78        359.81         7.11 o                         
  -2  -7   2         22.08         20.30         1.00 o                         
  -1  -7   2         27.06         23.38         1.44 o                         
   0  -7   2        565.65        516.30        12.90 o                         
   1  -7   2          8.66          3.69         0.62 o                         
   2  -7   2         87.02        100.62         3.56 o                         
   3  -7   2         78.90         75.52         2.99 o                         
   4  -7   2         62.44         65.53         1.59 o                         
   5  -7   2         35.62         37.77         1.57 o                         
   6  -7   2         17.70         21.60         0.87 o                         
   7  -7   2         55.26         55.32         1.48 o                         
   8  -7   2          0.21          0.49         0.24 o                         
   9  -7   2         12.59         12.76         0.68 o                         
  -8  -6   2        105.48         93.98         2.28 o                         
  -7  -6   2          0.07          0.41         0.20 o                         
  -6  -6   2         68.40         70.85         1.61 o                         
  -5  -6   2        407.63        345.50         6.54 o                         
  -4  -6   2        147.82        128.22         3.12 o                         
  -3  -6   2        290.82        283.42        11.89 o                         
  -2  -6   2         85.61         87.90         4.73 o                         
  -1  -6   2         14.10         13.73         1.00 o                         
   0  -6   2         97.14        114.80         3.38 o                         
   1  -6   2        238.80        241.49         6.74 o                         
   2  -6   2          9.65          7.77         1.04 o                         
   3  -6   2         36.12         46.05         2.45 o                         
   4  -6   2        261.96        302.12         7.56 o                         
   5  -6   2          8.78          8.51         0.79 o                         
   6  -6   2         84.28        103.08         2.00 o                         
   7  -6   2         19.28         16.12         0.90 o                         
   8  -6   2          1.06          0.84         0.24 o                         
   9  -6   2          0.00          0.14         0.27 o                         
  10  -6   2         54.01         50.89         2.65 o                         
  -8  -5   2         66.20         66.99         1.58 o                         
  -7  -5   2          4.75          6.49         0.71 o                         
  -6  -5   2        116.08        112.73         2.67 o                         
  -5  -5   2          0.62          2.45         0.36 o                         
  -4  -5   2         63.70         64.18         2.83 o                         
  -3  -5   2          0.19          0.83         0.40 o                         
  -2  -5   2        377.50        437.11        21.47 o                         
  -1  -5   2        517.69        529.03        13.69 o                         
   0  -5   2        163.89        188.16         8.22 o                         
   1  -5   2        296.89        358.63        10.02 o                         
   2  -5   2        134.24        143.74         4.18 o                         
   3  -5   2          2.35          6.08         0.98 o                         
   4  -5   2          0.49          3.35         0.55 o                         
   5  -5   2         14.37         10.80         0.99 o                         
   6  -5   2          8.16          5.73         0.53 o                         
   7  -5   2         43.61         41.24         1.06 o                         
   8  -5   2          0.09          0.52         0.33 o                         
   9  -5   2          2.72          6.13         0.67 o                         
  10  -5   2         11.08         17.40         1.56 o                         
  -9  -4   2         74.93         69.55         1.77 o                         
  -8  -4   2        223.79        236.10         4.28 o                         
  -7  -4   2          4.87          4.24         0.42 o                         
  -6  -4   2          3.02          7.77         0.60 o                         
  -5  -4   2        142.58        131.33         5.31 o                         
  -4  -4   2         93.06         98.23         4.56 o                         
  -3  -4   2        787.44        777.21        23.23 o                         
  -2  -4   2         47.25         48.82         2.56 o                         
  -1  -4   2       2784.17       3067.85        85.14 o                         
   0  -4   2          6.17         15.93         1.97 o                         
   1  -4   2        975.61       1039.54        31.14 o                         
   2  -4   2          1.88          1.12         0.50 o                         
   3  -4   2        367.91        334.93         8.08 o                         
   4  -4   2        789.02        706.06        21.75 o                         
   5  -4   2         71.37         78.10         4.17 o                         
   6  -4   2         30.20         24.17         1.13 o                         
   7  -4   2         17.78         21.33         0.80 o                         
   8  -4   2        195.26        221.95         4.43 o                         
   9  -4   2         14.35         12.56         1.49 o                         
  10  -4   2         18.91         21.72         1.16 o                         
  -9  -3   2          4.53          4.16         0.42 o                         
  -8  -3   2          0.18          0.56         0.30 o                         
  -7  -3   2         24.60         26.77         1.00 o                         
  -6  -3   2        217.20        199.73         4.09 o                         
  -5  -3   2         22.71         30.07         1.59 o                         
  -4  -3   2        387.90        415.95        26.83 o                         
  -3  -3   2         85.90         98.98         6.29 o                         
  -2  -3   2       1579.63       1854.56        43.13 o                         
  -1  -3   2       1446.94       1513.31        42.83 o                         
   0  -3   2         41.18         41.78         5.94 o                         
   1  -3   2        444.64        348.42        11.68 o                         
   2  -3   2       3496.28       3286.84        84.61 o                         
   3  -3   2          1.82          2.45         0.65 o                         
   4  -3   2        135.57        177.35         5.72 o                         
   5  -3   2        389.85        412.01        13.10 o                         
   6  -3   2         14.77         13.34         0.84 o                         
   7  -3   2          1.31          0.93         0.50 o                         
   8  -3   2         14.00         14.68         1.13 o                         
   9  -3   2        251.30        293.83         7.80 o                         
  10  -3   2        121.76        122.01         3.56 o                         
  11  -3   2          0.34          0.58         0.24 o                         
 -10  -2   2         11.31          9.95         0.69 o                         
  -9  -2   2          4.61          2.74         0.49 o                         
  -8  -2   2        100.72         97.50         2.18 o                         
  -7  -2   2         18.08         21.08         0.96 o                         
  -6  -2   2          8.69         13.87         2.31 o                         
  -5  -2   2         14.69         16.66         1.25 o                         
  -4  -2   2         26.84         44.05         6.58 o                         
  -3  -2   2        107.27        102.12         4.15 o                         
  -2  -2   2       6995.74       7609.52       205.09 o                         
  -1  -2   2       4819.80       4824.44       225.83 o                         
   0  -2   2        310.64        300.78        27.06 o                         
   1  -2   2       1019.27       1026.24        29.50 o                         
   2  -2   2         94.20        131.17         5.23 o                         
   3  -2   2          3.59          0.46         1.27 o                         
   4  -2   2         49.41         68.48         2.90 o                         
   5  -2   2        109.68         97.22         4.48 o                         
   6  -2   2        228.07        196.74         4.83 o                         
   7  -2   2        337.64        314.95         8.27 o                         
   8  -2   2        235.10        270.03         6.46 o                         
   9  -2   2         12.34         17.47         1.08 o                         
  10  -2   2         59.77         47.02         1.77 o                         
  11  -2   2         61.97         67.42         3.50 o                         
 -10  -1   2          5.03          3.84         0.49 o                         
  -9  -1   2        128.00        131.50         4.33 o                         
  -8  -1   2          7.21          7.08         0.59 o                         
  -7  -1   2        193.01        185.88         5.89 o                         
  -6  -1   2          0.59          1.50         0.58 o                         
  -5  -1   2        242.69        200.52        12.81 o                         
  -4  -1   2         24.29         20.77         2.19 o                         
  -3  -1   2        520.68        557.01        13.30 o                         
  -2  -1   2       1158.35       1164.05        32.52 o                         
  -1  -1   2        534.65        568.93        27.99 o                         
   1  -1   2       4941.34       4741.40       179.90 o                         
   3  -1   2       3130.98       2880.03        64.81 o                         
   4  -1   2        832.16        703.32        20.67 o                         
   5  -1   2       1621.35       1524.10        30.68 o                         
   6  -1   2         48.08         51.52         2.77 o                         
   7  -1   2          1.98          3.92         0.69 o                         
   8  -1   2         59.39         51.07         1.71 o                         
   9  -1   2         97.80         99.33         2.68 o                         
  10  -1   2         23.92         23.10         1.16 o                         
  11  -1   2         11.61         12.25         0.95 o                         
 -10   0   2        218.45        202.41         6.04 o                         
  -9   0   2         90.42         94.59         2.98 o                         
  -8   0   2          3.01          2.57         0.47 o                         
  -7   0   2        104.79        109.01         2.92 o                         
  -6   0   2        421.37        417.46        12.63 o                         
  -5   0   2        131.68        144.49        13.56 o                         
  -4   0   2          4.21          0.83         0.46 o                         
  -3   0   2        234.00        290.64        10.79 o                         
  -2   0   2       5128.69       5010.91       135.16 o                         
  -1   0   2       1247.42       1080.63        29.99 o                         
   0   0   2          1.45          8.70         1.21 o                         
   1   0   2          2.66          8.50         0.96 o                         
   3   0   2       5083.91       4978.41       135.03 o                         
   4   0   2        679.72        653.73        12.17 o                         
   5   0   2        409.90        390.05         8.87 o                         
   6   0   2         13.79          6.35         2.08 o                         
   7   0   2         13.74         15.57         1.42 o                         
   8   0   2         12.06          8.33         0.78 o                         
   9   0   2          0.83          1.28         0.40 o                         
  10   0   2          0.08          0.39         0.31 o                         
  11   0   2          4.69          4.05         0.57 o                         
 -10   1   2        250.68        240.68         7.21 o                         
  -9   1   2        186.48        193.42         4.56 o                         
  -8   1   2          1.65          1.13         0.67 o                         
  -7   1   2          4.54          6.02         0.62 o                         
  -6   1   2        109.36        119.37         4.02 o                         
  -5   1   2          9.72          6.58         1.29 o                         
  -4   1   2         47.22         43.87         1.80 o                         
  -3   1   2        449.45        451.89        11.11 o                         
  -2   1   2        255.60        191.30         6.24 o                         
  -1   1   2       1360.53       1093.84        30.23 o                         
   0   1   2       1711.23       1582.02        43.24 o                         
   1   1   2        628.46        641.33        37.79 o                         
   2   1   2         19.27         17.03         1.07 o                         
   3   1   2       1238.13       1226.02        28.05 o                         
   4   1   2          8.97         27.34         1.51 o                         
   5   1   2         81.62         93.32         2.55 o                         
   6   1   2        536.44        549.71        13.93 o                         
   7   1   2        322.12        343.24         9.11 o                         
   8   1   2         10.75         13.26         0.70 o                         
   9   1   2         25.19         28.29         1.00 o                         
  10   1   2          8.48         10.37         0.59 o                         
  11   1   2         68.05         65.18         2.47 o                         
 -10   2   2         32.77         31.67         1.94 o                         
  -9   2   2         15.08         18.73         0.98 o                         
  -8   2   2         17.82         21.28         1.01 o                         
  -7   2   2          0.06          0.58         0.30 o                         
  -6   2   2        135.54        126.68        14.60 o                         
  -5   2   2         59.05         57.50         2.00 o                         
  -4   2   2       1005.17       1000.04        20.77 o                         
  -3   2   2         69.10         64.32         2.72 o                         
  -2   2   2        189.98        132.14         9.35 o                         
  -1   2   2       1250.83        990.81        27.56 o                         
   0   2   2        932.94        920.05        38.72 o                         
   1   2   2       3731.80       3469.19        76.53 o                         
   2   2   2          2.85         18.02         1.11 o                         
   3   2   2       1129.60       1060.24        24.36 o                         
   4   2   2          5.59          8.18         0.71 o                         
   5   2   2       1093.57       1069.39        19.41 o                         
   6   2   2       1036.82       1107.86        27.63 o                         
   7   2   2          0.69          3.12         0.68 o                         
   8   2   2         44.46         47.28         1.58 o                         
   9   2   2         63.75         64.97         1.64 o                         
  10   2   2         89.81         86.19         2.04 o                         
  11   2   2         99.76        101.79         3.32 o                         
 -10   3   2         31.92         36.27         1.90 o                         
  -9   3   2        192.42        180.61         5.54 o                         
  -8   3   2        165.98        156.93         5.13 o                         
  -7   3   2          5.08          7.05         0.64 o                         
  -6   3   2        990.29        906.49        16.93 o                         
  -5   3   2         59.01         69.40         2.31 o                         
  -4   3   2        684.90        647.62        17.60 o                         
  -3   3   2        206.26        167.93         4.59 o                         
  -2   3   2        812.61        883.94        26.32 o                         
  -1   3   2         17.37         10.74         2.48 o                         
   0   3   2          3.25          8.03         0.85 o                         
   1   3   2      12645.08      11334.32       248.30 o                         
   2   3   2       2303.58       2345.52       101.34 o                         
   3   3   2         70.95         62.34         2.17 o                         
   4   3   2         14.23         15.01         1.93 o                         
   5   3   2       2286.85       2314.22        45.49 o                         
   6   3   2       1155.10       1324.73        26.80 o                         
   7   3   2        691.34        683.72        20.03 o                         
   8   3   2         68.41         71.15         1.54 o                         
   9   3   2         67.78         75.58         1.87 o                         
  10   3   2          2.87          3.26         0.45 o                         
 -10   4   2          0.99          1.18         0.36 o                         
  -9   4   2        157.28        153.66         5.73 o                         
  -8   4   2        105.99        102.54         2.64 o                         
  -7   4   2         46.91         47.57         1.64 o                         
  -6   4   2         91.32         77.21         2.05 o                         
  -5   4   2        598.65        619.74        13.59 o                         
  -4   4   2        459.87        472.26         9.69 o                         
  -3   4   2        132.56        145.90         4.34 o                         
  -2   4   2        805.15        694.30        21.87 o                         
  -1   4   2          8.04         17.09         1.09 o                         
   0   4   2         24.63         29.17         1.36 o                         
   1   4   2        880.82        883.29        32.13 o                         
   2   4   2        931.37        939.63        18.72 o                         
   3   4   2        479.40        388.48         9.75 o                         
   4   4   2         16.85         11.79         1.77 o                         
   5   4   2        834.19        914.57        21.35 o                         
   6   4   2         33.22         43.77         1.93 o                         
   7   4   2          7.83          8.65         1.01 o                         
   8   4   2          3.34          2.56         0.52 o                         
   9   4   2         34.59         33.40         1.13 o                         
  10   4   2          9.39          8.23         0.59 o                         
 -10   5   2          1.42          0.18         0.28 o                         
  -9   5   2          8.86          9.71         0.69 o                         
  -8   5   2         27.94         31.05         1.34 o                         
  -7   5   2        112.56        120.50         2.47 o                         
  -6   5   2          0.89          1.57         0.44 o                         
  -5   5   2         45.29         48.89         1.48 o                         
  -4   5   2        570.58        510.18        12.54 o                         
  -3   5   2        569.18        534.25        10.70 o                         
  -2   5   2          0.31          1.16         0.74 o                         
  -1   5   2        629.88        665.76        14.28 o                         
   0   5   2         21.62          8.29         1.90 o                         
   1   5   2        353.09        362.93         8.32 o                         
   2   5   2        135.14        124.61         3.92 o                         
   3   5   2         23.62         38.05         1.87 o                         
   4   5   2        140.84        154.08         4.44 o                         
   5   5   2         19.47         22.50         1.17 o                         
   6   5   2         41.47         46.57         2.48 o                         
   7   5   2        124.81        122.99         2.77 o                         
   8   5   2        370.86        377.70         6.29 o                         
   9   5   2          2.14          1.62         0.35 o                         
  10   5   2         25.60         25.76         0.76 o                         
 -10   6   2          7.52          8.54         0.92 o                         
  -9   6   2         15.74         22.13         0.96 o                         
  -8   6   2          4.80          5.13         0.52 o                         
  -7   6   2         18.51         26.89         0.92 o                         
  -6   6   2          1.80          1.28         0.30 o                         
  -5   6   2          9.55          5.74         0.76 o                         
  -4   6   2          8.71          5.99         1.27 o                         
  -3   6   2        210.58        180.01         6.41 o                         
  -2   6   2        389.42        404.47         9.50 o                         
  -1   6   2        735.40        769.48        12.18 o                         
   0   6   2       1050.04        968.08        18.02 o                         
   1   6   2          4.95          7.12         0.95 o                         
   2   6   2        405.23        435.13        12.60 o                         
   3   6   2        246.83        220.26         6.38 o                         
   4   6   2        111.87        110.75         3.00 o                         
   5   6   2         15.27         12.58         1.04 o                         
   6   6   2         76.87         95.17         2.29 o                         
   7   6   2         40.04         36.74         1.47 o                         
   8   6   2         18.69         17.65         0.78 o                         
   9   6   2         17.81         17.56         0.73 o                         
  -9   7   2          8.23         11.37         0.99 o                         
  -8   7   2         12.40          8.54         0.68 o                         
  -7   7   2          0.00          0.24         0.35 o                         
  -6   7   2        182.73        162.40         3.03 o                         
  -5   7   2        304.37        316.57         5.30 o                         
  -4   7   2         34.52         40.10         2.02 o                         
  -3   7   2         77.66        100.00         3.17 o                         
  -2   7   2          3.49          5.56         0.98 o                         
  -1   7   2       1211.22       1135.37        20.88 o                         
   0   7   2         28.80         12.82         1.34 o                         
   1   7   2         45.71         43.12         1.77 o                         
   2   7   2        360.89        349.04         9.30 o                         
   3   7   2          3.00          9.61         0.77 o                         
   4   7   2        147.10        156.46         4.62 o                         
   5   7   2          6.53          4.22         0.59 o                         
   6   7   2         26.17         17.11         0.89 o                         
   7   7   2         87.84         90.37         2.21 o                         
   8   7   2          0.12          0.17         0.24 o                         
   9   7   2          2.25          3.11         0.28 o                         
  -9   8   2         21.09         16.80         1.05 o                         
  -8   8   2          3.55          2.75         0.37 o                         
  -7   8   2         57.48         48.99         1.28 o                         
  -6   8   2          1.46          1.36         0.32 o                         
  -5   8   2        211.99        197.44         3.56 o                         
  -4   8   2         61.03         66.62         2.03 o                         
  -3   8   2        200.52        194.46         6.28 o                         
  -2   8   2          3.83          1.71         0.57 o                         
  -1   8   2        502.66        484.70        10.84 o                         
   0   8   2        101.89         93.43         2.67 o                         
   1   8   2         40.25         38.51         3.42 o                         
   2   8   2        360.52        334.39         9.46 o                         
   3   8   2          1.37          3.88         0.59 o                         
   4   8   2        130.04        133.64         3.02 o                         
   5   8   2         91.96        100.68         2.40 o                         
   6   8   2         69.04         71.12         1.87 o                         
   7   8   2         10.41         10.97         0.63 o                         
   8   8   2        110.65        107.79         2.18 o                         
  -8   9   2         49.09         40.47         1.18 o                         
  -7   9   2        140.86        124.24         2.44 o                         
  -6   9   2          2.83          2.27         0.34 o                         
  -5   9   2          9.92         17.13         0.94 o                         
  -4   9   2         94.18         87.20         3.10 o                         
  -3   9   2        513.81        519.62        11.05 o                         
  -2   9   2        175.67        160.76         4.12 o                         
  -1   9   2         13.53         16.02         2.60 o                         
   0   9   2         38.53         37.08         1.86 o                         
   1   9   2        608.44        639.98        25.50 o                         
   2   9   2        155.74        161.49         4.61 o                         
   3   9   2         48.42         58.86         2.04 o                         
   4   9   2         16.18         13.62         1.17 o                         
   5   9   2         81.56         84.02         4.79 o                         
   6   9   2         47.49         50.05         1.65 o                         
   7   9   2         14.79         12.34         0.61 o                         
  -7  10   2         34.82         27.36         0.83 o                         
  -6  10   2          4.11          4.02         0.40 o                         
  -5  10   2          4.09          1.32         0.40 o                         
  -4  10   2        115.94        112.37         2.80 o                         
  -3  10   2         70.38         60.94         3.25 o                         
  -2  10   2          9.09          9.67         0.73 o                         
  -1  10   2        250.33        255.44         5.92 o                         
   0  10   2        141.56        153.59         5.95 o                         
   1  10   2         31.43         32.94         1.42 o                         
   2  10   2         61.05         54.63         2.40 o                         
   3  10   2         31.94         35.35         1.57 o                         
   4  10   2         31.82         32.56         2.17 o                         
   5  10   2          7.98          4.04         0.46 o                         
   6  10   2          1.27          0.61         0.26 o                         
   7  10   2         17.35         17.98         0.76 o                         
  -6  11   2          3.00          2.18         0.32 o                         
  -5  11   2          1.47          3.76         0.42 o                         
  -4  11   2          0.65          0.97         0.31 o                         
  -3  11   2          0.59          3.98         0.53 o                         
  -2  11   2         12.56          9.56         0.73 o                         
  -1  11   2        317.03        310.44         6.95 o                         
   0  11   2        657.00        693.07        14.19 o                         
   1  11   2        189.72        198.25         5.63 o                         
   2  11   2          3.21          2.64         0.53 o                         
   3  11   2         15.95         14.71         0.88 o                         
   4  11   2          0.03         -0.03         0.30 o                         
   5  11   2          2.25          1.15         0.32 o                         
  -5  12   2        150.01        139.93         9.35 o                         
  -4  12   2          3.97          1.78         0.32 o                         
  -3  12   2         22.21         19.92         1.42 o                         
  -2  12   2        166.38        175.22         6.40 o                         
  -1  12   2         34.06         31.87         1.55 o                         
   0  12   2        121.45        118.29         3.03 o                         
   1  12   2         56.36         68.48         2.02 o                         
   2  12   2        162.36        160.61         4.85 o                         
   3  12   2          1.94          1.34         0.40 o                         
   4  12   2          5.33          3.92         0.49 o                         
  -3  13   2          8.28          5.42         1.38 o                         
  -2  13   2         51.40         50.87         2.58 o                         
  -1  13   2          0.53          0.38         0.47 o                         
   0  13   2         72.49         74.94         2.32 o                         
   1  13   2          0.10          0.25         0.35 o                         
   2  13   2         12.96         12.81         1.62 o                         
   0 -11   3         11.01          7.92         0.83 o                         
   1 -11   3         34.88         35.72         1.13 o                         
   2 -11   3          0.52          1.00         0.28 o                         
   3 -11   3          6.68          5.99         0.60 o                         
  -3 -10   3          8.47          7.73         0.56 o                         
  -2 -10   3         99.43        115.53         3.21 o                         
  -1 -10   3         36.10         41.24         1.53 o                         
   0 -10   3          3.91          2.19         0.47 o                         
   1 -10   3         12.82         14.69         0.88 o                         
   2 -10   3        172.10        168.60         3.30 o                         
   3 -10   3        554.44        578.22         8.89 o                         
   4 -10   3         15.19         14.68         0.61 o                         
   5 -10   3          8.71          7.05         0.48 o                         
  -4  -9   3         13.30         10.77         0.54 o                         
  -3  -9   3          5.85          5.01         0.44 o                         
  -2  -9   3          3.07          2.90         0.46 o                         
  -1  -9   3         98.43         89.27         3.47 o                         
   0  -9   3        117.69        128.36         3.40 o                         
   1  -9   3         44.32         55.40         1.72 o                         
   2  -9   3          0.81          1.18         0.32 o                         
   3  -9   3        102.19        103.85         3.16 o                         
   4  -9   3          0.70          0.28         0.24 o                         
   5  -9   3         46.62         56.24         1.28 o                         
   6  -9   3         29.51         34.06         1.01 o                         
   7  -9   3          0.03         -0.17         0.17 o                         
  -5  -8   3          7.82          6.32         0.53 o                         
  -4  -8   3         30.22         25.91         0.92 o                         
  -3  -8   3          3.83          4.37         0.56 o                         
  -2  -8   3          2.23          1.64         0.35 o                         
  -1  -8   3         11.83         13.30         0.94 o                         
   0  -8   3        334.70        334.00         6.86 o                         
   1  -8   3         14.05         12.35         0.87 o                         
   2  -8   3        134.04        135.87         2.86 o                         
   3  -8   3          0.79          1.29         0.41 o                         
   4  -8   3        129.24        134.17         2.62 o                         
   5  -8   3          2.47          1.97         0.32 o                         
   6  -8   3          1.67          1.45         0.31 o                         
   7  -8   3          0.94          0.62         0.26 o                         
   8  -8   3          8.82         10.52         0.60 o                         
  -6  -7   3          3.45          2.52         0.34 o                         
  -5  -7   3         63.04         61.04         1.55 o                         
  -4  -7   3         13.44         15.73         1.20 o                         
  -3  -7   3         22.57         14.12         1.14 o                         
  -2  -7   3          0.53          0.64         0.29 o                         
  -1  -7   3          1.63          1.95         0.42 o                         
   0  -7   3         11.89          7.72         0.74 o                         
   1  -7   3        318.51        288.77         5.85 o                         
   2  -7   3         98.41         97.61         2.58 o                         
   3  -7   3         15.31         20.45         0.89 o                         
   4  -7   3        128.70        130.43         2.50 o                         
   5  -7   3          8.09          7.21         0.59 o                         
   6  -7   3         40.39         38.27         1.13 o                         
   7  -7   3         56.18         53.92         1.36 o                         
   8  -7   3         29.04         31.01         1.10 o                         
   9  -7   3        127.63        156.16         4.07 o                         
  -7  -6   3         81.69         82.42         2.26 o                         
  -6  -6   3        100.71        109.57         2.12 o                         
  -5  -6   3         18.49         25.30         0.81 o                         
  -4  -6   3          7.99         12.73         0.74 o                         
  -3  -6   3         37.24         27.01         1.14 o                         
  -2  -6   3          5.85         10.03         0.91 o                         
  -1  -6   3        717.87        716.34        22.65 o                         
   0  -6   3        179.70        154.36         9.17 o                         
   1  -6   3        172.54        193.51         5.16 o                         
   2  -6   3        121.48         92.11         3.01 o                         
   3  -6   3        120.72        109.30         4.03 o                         
   4  -6   3          3.64          4.04         0.70 o                         
   5  -6   3        205.33        185.44         3.53 o                         
   6  -6   3        290.16        307.78         5.04 o                         
   7  -6   3          6.13          9.02         0.51 o                         
   8  -6   3          2.16          1.76         0.29 o                         
   9  -6   3         28.36         18.79         0.75 o                         
  -8  -5   3         72.38         66.88         1.71 o                         
  -7  -5   3          0.02          1.28         0.30 o                         
  -6  -5   3         29.21         28.77         0.84 o                         
  -5  -5   3         22.26         18.43         0.90 o                         
  -4  -5   3         39.61         35.26         1.88 o                         
  -3  -5   3         72.70         52.86         3.00 o                         
  -2  -5   3          1.23          9.12         1.15 o                         
  -1  -5   3         16.03         16.61         1.27 o                         
   0  -5   3          1.79          2.86         1.14 o                         
   1  -5   3         10.36         19.89         1.58 o                         
   2  -5   3         27.89         30.91         2.19 o                         
   3  -5   3          0.27          1.36         0.53 o                         
   4  -5   3          0.74          1.71         0.46 o                         
   5  -5   3          5.78          5.85         0.79 o                         
   6  -5   3         12.88         10.92         0.60 o                         
   7  -5   3         81.88         94.63         2.03 o                         
   8  -5   3         70.85         72.90         1.71 o                         
   9  -5   3          1.80          1.77         0.34 o                         
  10  -5   3          7.05          4.95         0.55 o                         
  -8  -4   3         22.63         18.00         0.94 o                         
  -7  -4   3         46.47         47.76         1.29 o                         
  -6  -4   3        197.31        189.82         3.36 o                         
  -5  -4   3         51.48         50.99         1.72 o                         
  -4  -4   3        226.57        240.96         7.74 o                         
  -3  -4   3          9.71         17.11         1.10 o                         
  -2  -4   3        450.94        482.98        14.98 o                         
  -1  -4   3        842.97        804.66        19.68 o                         
   0  -4   3        322.47        367.79        10.09 o                         
   1  -4   3          4.58          8.84         1.64 o                         
   2  -4   3        200.53        153.50         5.35 o                         
   3  -4   3        572.40        598.46        13.34 o                         
   4  -4   3          2.58          5.93         0.97 o                         
   5  -4   3         38.26         54.68         2.10 o                         
   6  -4   3        156.78        156.98         4.02 o                         
   7  -4   3        692.24        678.97        10.00 o                         
   8  -4   3          6.83          9.71         0.66 o                         
   9  -4   3         44.31         55.18         1.93 o                         
  10  -4   3         89.52         85.69         2.58 o                         
  -9  -3   3         20.16         17.94         1.08 o                         
  -8  -3   3          0.41          0.45         0.26 o                         
  -7  -3   3          3.16          3.17         0.37 o                         
  -6  -3   3        190.00        186.70         3.22 o                         
  -5  -3   3         13.72         16.75         1.32 o                         
  -4  -3   3        224.13        240.65         7.00 o                         
  -3  -3   3         33.82         17.89         2.08 o                         
  -2  -3   3        733.95        662.48        25.70 o                         
  -1  -3   3         69.09         99.72         7.16 o                         
   0  -3   3        305.72        283.43        10.37 o                         
   1  -3   3         52.65         68.08         3.90 o                         
   2  -3   3       1090.02       1119.16        33.28 o                         
   3  -3   3         38.64         52.88         2.08 o                         
   4  -3   3         11.14         10.94         1.01 o                         
   5  -3   3         51.29         39.33         3.00 o                         
   6  -3   3        267.11        265.04         6.02 o                         
   7  -3   3        182.66        203.18         4.82 o                         
   8  -3   3        570.53        575.99        12.49 o                         
   9  -3   3         14.19         11.27         1.45 o                         
  10  -3   3         22.54         16.74         0.96 o                         
  -9  -2   3          0.92          0.94         0.30 o                         
  -8  -2   3         14.25         12.37         0.72 o                         
  -7  -2   3        123.12        132.79         3.85 o                         
  -6  -2   3         53.04         37.46         1.76 o                         
  -5  -2   3          0.43          0.90         0.47 o                         
  -4  -2   3         54.13         65.79         5.14 o                         
  -3  -2   3       2980.82       2967.20        81.46 o                         
  -2  -2   3          2.06          5.13         0.84 o                         
  -1  -2   3          4.84         13.13         1.55 o                         
   0  -2   3        635.07        551.95        17.21 o                         
   1  -2   3        344.76        328.84        11.09 o                         
   2  -2   3        389.80        366.83        17.89 o                         
   3  -2   3          0.15          2.05         0.72 o                         
   4  -2   3        886.18        872.88        23.86 o                         
   5  -2   3         35.29         44.37         4.31 o                         
   6  -2   3        343.45        367.01         7.49 o                         
   7  -2   3         38.71         29.52         1.53 o                         
   8  -2   3         14.04         14.63         1.30 o                         
   9  -2   3        203.97        195.84         4.98 o                         
  10  -2   3          0.07          0.21         0.31 o                         
  11  -2   3         17.38         19.08         0.90 o                         
  -9  -1   3          4.08          3.70         0.57 o                         
  -8  -1   3         96.12         94.95         2.31 o                         
  -7  -1   3       1294.70       1279.51        19.07 o                         
  -6  -1   3          9.44          8.12         0.83 o                         
  -5  -1   3        150.02        152.92         4.63 o                         
  -4  -1   3        168.46        159.37        10.79 o                         
  -3  -1   3         39.90         53.24         2.24 o                         
  -2  -1   3       3770.02       3593.58        79.84 o                         
  -1  -1   3       5906.71       5578.95       151.07 o                         
   0  -1   3         53.27         29.31         2.54 o                         
   1  -1   3        545.25        575.84        21.98 o                         
   2  -1   3        109.30         87.73         5.19 o                         
   3  -1   3       4700.89       4660.76       127.43 o                         
   4  -1   3       1882.58       1947.96        44.98 o                         
   5  -1   3         98.25        107.72         3.39 o                         
   6  -1   3        382.85        358.20         7.35 o                         
   7  -1   3        528.57        552.92        13.86 o                         
   8  -1   3        111.85        152.45         4.09 o                         
   9  -1   3          8.27         11.90         1.27 o                         
  10  -1   3         12.47         12.44         0.83 o                         
  11  -1   3         42.97         38.99         2.25 o                         
  -9   0   3          1.97          0.49         0.36 o                         
  -8   0   3        349.74        337.34         7.58 o                         
  -7   0   3        292.48        289.18         7.03 o                         
  -6   0   3        341.63        340.81        10.55 o                         
  -5   0   3        164.75        163.22         7.62 o                         
  -4   0   3        244.04        255.14         7.18 o                         
  -3   0   3       1411.56       1322.87        30.48 o                         
  -2   0   3        274.86        271.16         7.04 o                         
  -1   0   3        326.97        397.99        34.27 o                         
   0   0   3       9880.57       9246.27       351.15 o                         
   1   0   3        173.80        132.51         5.13 o                         
   2   0   3        941.07       1070.47        32.37 o                         
   3   0   3        135.77        169.50        11.23 o                         
   4   0   3        407.54        432.79        11.66 o                         
   5   0   3         77.68         61.47         2.34 o                         
   6   0   3         69.99         57.06         4.17 o                         
   7   0   3          0.82          3.71         0.68 o                         
   8   0   3          2.10          1.88         0.41 o                         
   9   0   3          0.68          0.49         0.34 o                         
  10   0   3          3.26          2.52         0.42 o                         
  11   0   3          0.09          0.51         0.26 o                         
 -10   1   3          9.84          6.85         0.64 o                         
  -9   1   3         21.31         14.75         1.15 o                         
  -8   1   3        216.70        233.55         4.34 o                         
  -7   1   3        160.15        169.14         3.34 o                         
  -6   1   3        151.22        162.59         5.68 o                         
  -5   1   3          9.91         12.88         2.14 o                         
  -4   1   3        302.88        309.28        10.48 o                         
  -3   1   3       1818.57       1749.58        39.56 o                         
  -2   1   3       1562.44       1343.10        53.37 o                         
  -1   1   3       1251.69       1189.02        33.28 o                         
   0   1   3       2421.89       2122.73        58.25 o                         
   1   1   3        128.01        179.55         6.23 o                         
   2   1   3       2014.13       2008.23        92.78 o                         
   3   1   3         35.55         52.23         4.33 o                         
   4   1   3        597.57        638.45        18.29 o                         
   5   1   3          5.75         14.60         1.06 o                         
   6   1   3        259.82        285.90         8.14 o                         
   7   1   3          0.04          0.90         0.51 o                         
   8   1   3          6.29          6.69         0.65 o                         
   9   1   3        270.65        277.80         5.09 o                         
  10   1   3         23.34         22.85         1.12 o                         
  11   1   3          1.59          1.98         0.34 o                         
 -10   2   3          1.92          2.23         0.44 o                         
  -9   2   3         24.55         24.33         0.88 o                         
  -8   2   3          0.87          0.91         0.29 o                         
  -7   2   3        406.87        382.26         8.77 o                         
  -6   2   3        152.08        174.53         5.96 o                         
  -5   2   3          3.48          2.00         0.54 o                         
  -4   2   3        105.04        136.94         4.80 o                         
  -3   2   3        269.60        267.85         6.17 o                         
  -2   2   3       1493.51       1219.42        44.53 o                         
  -1   2   3        274.77        258.16         8.27 o                         
   0   2   3       1652.18       1351.37        37.49 o                         
   1   2   3       1370.09       1447.46        68.20 o                         
   2   2   3        252.27        245.00         6.56 o                         
   3   2   3        384.61        371.60         8.14 o                         
   4   2   3        976.31       1017.69        16.74 o                         
   5   2   3        139.93        129.71         5.68 o                         
   6   2   3         37.04         44.63         2.05 o                         
   7   2   3          1.74          2.15         0.58 o                         
   8   2   3          6.67          5.01         0.66 o                         
   9   2   3         13.41         15.96         0.73 o                         
  10   2   3          3.33          2.55         0.45 o                         
  11   2   3         31.18         26.16         1.04 o                         
 -10   3   3          0.91          1.11         0.28 o                         
  -9   3   3         17.44         13.55         0.67 o                         
  -8   3   3         38.44         34.83         1.11 o                         
  -7   3   3         17.18         14.46         0.78 o                         
  -6   3   3         77.37         78.40         3.43 o                         
  -5   3   3        170.10        148.07         3.97 o                         
  -4   3   3       2315.41       2346.81        41.60 o                         
  -3   3   3       1325.48       1412.60        66.95 o                         
  -2   3   3        840.33        788.19        15.98 o                         
  -1   3   3        144.16        154.65         5.43 o                         
   0   3   3       3091.46       3085.83        84.04 o                         
   1   3   3        374.84        313.00         7.99 o                         
   2   3   3         24.98         24.35         1.75 o                         
   3   3   3        291.07        313.36         7.08 o                         
   4   3   3         49.39         64.43         4.76 o                         
   5   3   3        473.24        509.66        10.06 o                         
   6   3   3          0.02          5.36         0.95 o                         
   7   3   3         42.52         49.33         3.69 o                         
   8   3   3         51.31         51.41         1.47 o                         
   9   3   3          8.12          7.98         0.50 o                         
  10   3   3         27.02         24.75         0.88 o                         
  11   3   3         14.57         12.12         1.41 o                         
 -10   4   3         12.62         10.85         1.04 o                         
  -9   4   3         82.20         90.32         2.35 o                         
  -8   4   3          7.69          7.92         0.63 o                         
  -7   4   3          5.28          7.35         0.66 o                         
  -6   4   3          1.98          7.12         0.99 o                         
  -5   4   3         21.60         32.50         1.59 o                         
  -4   4   3        269.68        330.92         8.44 o                         
  -3   4   3       1629.70       1760.31        40.06 o                         
  -2   4   3        216.83        200.82         5.90 o                         
  -1   4   3        654.24        590.73        14.35 o                         
   0   4   3        329.54        337.53         8.68 o                         
   1   4   3       1625.74       1731.63        46.59 o                         
   2   4   3        818.80        810.72        16.47 o                         
   3   4   3         46.50         67.34         2.34 o                         
   4   4   3        150.06        137.89         4.85 o                         
   5   4   3          9.66         12.48         1.13 o                         
   6   4   3          1.49          2.79         0.52 o                         
   7   4   3         14.52         12.02         1.01 o                         
   8   4   3         42.79         45.30         1.28 o                         
   9   4   3         56.12         50.25         1.34 o                         
  10   4   3          0.20          0.53         0.33 o                         
 -10   5   3         19.39         18.23         1.50 o                         
  -9   5   3         10.83         17.23         0.93 o                         
  -8   5   3         15.07         12.18         0.82 o                         
  -7   5   3        111.41        113.07         2.33 o                         
  -6   5   3        297.60        293.15         5.58 o                         
  -5   5   3        134.85        147.35         3.64 o                         
  -4   5   3        749.67        755.67        14.85 o                         
  -3   5   3        130.14        132.86         3.51 o                         
  -2   5   3        126.76        113.64         3.86 o                         
  -1   5   3         20.24         19.62         1.07 o                         
   0   5   3       2071.17       2275.43        39.64 o                         
   1   5   3        507.97        476.17        10.29 o                         
   2   5   3       4685.19       4704.31        90.41 o                         
   3   5   3        759.63        805.36        16.93 o                         
   4   5   3        250.09        277.67         6.92 o                         
   5   5   3         63.96         58.19         2.06 o                         
   6   5   3          1.16          1.54         0.46 o                         
   7   5   3         33.80         31.46         1.65 o                         
   8   5   3          2.64          2.83         0.43 o                         
   9   5   3          4.10          5.47         0.43 o                         
  10   5   3         12.20         13.29         0.69 o                         
  -9   6   3         66.35         70.07         1.90 o                         
  -8   6   3          0.98          0.65         0.37 o                         
  -7   6   3          1.55          2.97         0.51 o                         
  -6   6   3         49.48         42.92         1.16 o                         
  -5   6   3        547.67        542.44         9.68 o                         
  -4   6   3        102.01         93.99         3.85 o                         
  -3   6   3          0.57          0.62         0.65 o                         
  -2   6   3         11.27          8.89         0.81 o                         
  -1   6   3        118.41         95.18         3.83 o                         
   0   6   3       1142.30       1320.96        40.41 o                         
   1   6   3          0.62          2.09         0.45 o                         
   2   6   3         67.03         29.59         1.65 o                         
   3   6   3        727.10        750.07        16.26 o                         
   4   6   3         69.05         75.93         2.85 o                         
   5   6   3          1.01          2.14         0.59 o                         
   6   6   3         95.17        100.70         2.82 o                         
   7   6   3         36.87         44.93         1.43 o                         
   8   6   3          2.25          1.33         0.42 o                         
   9   6   3         16.08         17.83         0.74 o                         
  10   6   3         24.54         19.16         0.87 o                         
  -9   7   3         22.44         18.89         0.84 o                         
  -8   7   3         16.50         23.76         0.99 o                         
  -7   7   3        248.39        250.85         4.94 o                         
  -6   7   3         35.47         33.76         1.48 o                         
  -5   7   3          2.71          4.68         0.42 o                         
  -4   7   3         61.80         65.28         1.98 o                         
  -3   7   3        251.99        232.98         7.21 o                         
  -2   7   3        323.53        334.17         7.45 o                         
  -1   7   3        816.49        799.30        12.85 o                         
   0   7   3        323.11        306.08         5.63 o                         
   1   7   3        515.22        511.41         9.50 o                         
   2   7   3        126.34        136.20         9.80 o                         
   3   7   3         11.88         12.75         1.51 o                         
   4   7   3        123.59        133.34         3.51 o                         
   5   7   3        205.93        227.94         4.13 o                         
   6   7   3         53.25         68.46         2.94 o                         
   7   7   3          3.37          2.58         0.42 o                         
   8   7   3         17.96         18.67         0.78 o                         
   9   7   3         15.87         12.56         0.57 o                         
  -9   8   3         16.14         18.55         0.88 o                         
  -8   8   3        116.58        114.76         2.74 o                         
  -7   8   3        111.32         98.81         2.31 o                         
  -6   8   3        244.84        264.83         4.59 o                         
  -5   8   3         71.41         67.90         1.60 o                         
  -4   8   3        107.46        112.35         2.27 o                         
  -3   8   3         47.94         55.53         2.28 o                         
  -2   8   3          1.52          2.36         1.27 o                         
  -1   8   3         13.04         11.75         1.27 o                         
   0   8   3         63.18         78.67         2.62 o                         
   1   8   3       1630.81       1626.54        32.44 o                         
   2   8   3        601.18        619.18        11.97 o                         
   3   8   3         53.70         58.94         2.21 o                         
   4   8   3        822.69        813.97        16.50 o                         
   5   8   3        141.35        140.11         3.04 o                         
   6   8   3        316.92        329.23         6.06 o                         
   7   8   3         21.31         19.05         1.00 o                         
   8   8   3         74.90         75.59         1.74 o                         
   9   8   3         73.72         63.00         4.62 o                         
  -8   9   3        199.50        209.28         4.46 o                         
  -7   9   3         52.58         48.28         1.34 o                         
  -6   9   3         11.43         13.29         0.69 o                         
  -5   9   3         43.89         38.88         1.14 o                         
  -4   9   3          4.00          2.06         0.38 o                         
  -3   9   3          6.83         10.45         0.76 o                         
  -2   9   3        234.11        213.60         6.38 o                         
  -1   9   3         47.63         53.11         2.08 o                         
   0   9   3         74.94         67.69         2.68 o                         
   1   9   3          3.86          6.18         1.59 o                         
   2   9   3          1.09          6.21         1.38 o                         
   3   9   3       2411.88       2427.61        38.77 o                         
   4   9   3        564.12        543.26         9.36 o                         
   5   9   3        132.05        126.89         2.81 o                         
   6   9   3          2.71          3.24         0.50 o                         
   7   9   3         68.15         70.57         1.65 o                         
   8   9   3         13.95         12.20         0.61 o                         
  -7  10   3          3.50          7.35         0.60 o                         
  -6  10   3         14.22          9.41         0.81 o                         
  -5  10   3          3.54          4.11         0.44 o                         
  -4  10   3         76.02         65.79         1.93 o                         
  -3  10   3        176.63        174.73         3.99 o                         
  -2  10   3        316.85        335.53         6.64 o                         
  -1  10   3         47.66         49.13         1.62 o                         
   0  10   3         70.82         78.19         2.80 o                         
   1  10   3        114.31        107.23         6.48 o                         
   2  10   3         32.92         30.01         1.39 o                         
   3  10   3         10.21         14.98         1.78 o                         
   4  10   3          6.91          8.20         0.84 o                         
   5  10   3         20.29         21.28         1.00 o                         
   6  10   3          0.17          0.11         0.27 o                         
   7  10   3          0.08          1.20         0.27 o                         
  -6  11   3          5.14          2.21         0.33 o                         
  -5  11   3          0.87          2.06         0.39 o                         
  -4  11   3         53.04         51.34         1.46 o                         
  -3  11   3         61.64         61.97         1.86 o                         
  -2  11   3          3.54          5.31         0.55 o                         
  -1  11   3        153.53        167.99         4.20 o                         
   0  11   3         44.35         44.59         2.67 o                         
   1  11   3          5.98          7.50         0.90 o                         
   2  11   3        177.09        189.84         5.28 o                         
   3  11   3         28.97         31.59         1.70 o                         
   4  11   3        175.32        166.70         4.06 o                         
   5  11   3          0.02          0.15         0.30 o                         
   6  11   3         24.47         28.99         1.61 o                         
  -5  12   3        212.76        242.83        14.25 o                         
  -4  12   3        166.51        181.36         3.69 o                         
  -3  12   3         47.95         54.80         2.04 o                         
  -2  12   3         23.11         22.26         0.99 o                         
  -1  12   3          0.58          0.57         0.57 o                         
   0  12   3          0.15          0.36         0.45 o                         
   1  12   3         95.16         79.88         3.42 o                         
   2  12   3         44.75         55.38         2.00 o                         
   3  12   3          9.85          8.08         0.91 o                         
   4  12   3         72.20         79.22         2.14 o                         
   5  12   3          5.35          4.18         1.10 o                         
  -3  13   3         96.29        115.75        10.56 o                         
  -2  13   3          0.27          1.15         0.57 o                         
  -1  13   3          3.47          5.27         0.82 o                         
   0  13   3          0.62          0.00         0.64 o                         
   1  13   3          3.59          3.88         0.72 o                         
   2  13   3          0.30          0.20         0.40 o                         
   3  13   3          2.01          1.73         0.81 o                         
  -1 -10   4         35.48         34.39         3.06 o                         
   0 -10   4         15.38         12.77         0.72 o                         
   1 -10   4          6.03          5.08         0.45 o                         
   2 -10   4         50.73         51.46         1.43 o                         
   3 -10   4          0.35          0.45         0.25 o                         
   4 -10   4         32.73         37.07         0.84 o                         
  -3  -9   4          9.62         11.64         0.80 o                         
  -2  -9   4         65.91         74.28         3.11 o                         
  -1  -9   4         19.95         19.33         0.96 o                         
   0  -9   4          4.71          5.06         0.57 o                         
   1  -9   4         65.08         60.00         1.74 o                         
   2  -9   4          0.51          0.96         0.37 o                         
   3  -9   4          0.31          1.11         0.27 o                         
   4  -9   4          0.39          0.63         0.25 o                         
   5  -9   4         11.20         12.25         0.53 o                         
   6  -9   4         33.53         36.63         1.03 o                         
  -5  -8   4          7.83          9.77         0.54 o                         
  -4  -8   4          2.33          0.77         0.27 o                         
  -3  -8   4         12.61          9.94         0.87 o                         
  -2  -8   4          9.60         12.52         1.20 o                         
  -1  -8   4         16.73         13.03         0.88 o                         
   0  -8   4          1.23          0.65         0.35 o                         
   1  -8   4        128.25        121.79         2.95 o                         
   2  -8   4        123.78        134.02         2.81 o                         
   3  -8   4          1.93          2.16         0.32 o                         
   4  -8   4        184.27        204.91         3.65 o                         
   5  -8   4          0.29          0.19         0.25 o                         
   6  -8   4         29.82         24.42         0.79 o                         
   7  -8   4         11.95         13.92         0.80 o                         
  -6  -7   4          2.06          1.46         0.35 o                         
  -5  -7   4          0.60          0.02         0.21 o                         
  -4  -7   4         95.06         93.11         2.06 o                         
  -3  -7   4        442.83        397.82         6.96 o                         
  -2  -7   4          3.38          1.97         0.37 o                         
  -1  -7   4         12.25         11.96         0.87 o                         
   0  -7   4         99.93        105.32         2.65 o                         
   1  -7   4         17.62         17.88         0.93 o                         
   2  -7   4        191.76        214.13         4.11 o                         
   3  -7   4         45.96         48.71         1.39 o                         
   4  -7   4          0.47          3.65         0.72 o                         
   5  -7   4         83.75         91.42         1.97 o                         
   6  -7   4         33.21         36.73         0.99 o                         
   7  -7   4         16.18         17.43         0.75 o                         
   8  -7   4         41.87         48.92         1.39 o                         
  -7  -6   4          0.64          1.38         0.32 o                         
  -6  -6   4         76.16         71.53         1.57 o                         
  -5  -6   4         24.97         23.71         1.57 o                         
  -4  -6   4        121.55        123.46         4.94 o                         
  -3  -6   4          5.85          1.27         0.35 o                         
  -2  -6   4         68.53         72.28         1.83 o                         
  -1  -6   4        232.03        211.10         5.14 o                         
   0  -6   4        126.86        138.54         5.04 o                         
   1  -6   4         78.17         88.67         4.80 o                         
   2  -6   4         54.99         70.54         3.02 o                         
   3  -6   4        113.45         93.17         2.12 o                         
   4  -6   4          1.25          0.55         0.24 o                         
   5  -6   4          5.52          6.10         0.47 o                         
   6  -6   4         35.16         37.57         0.98 o                         
   7  -6   4          0.18          0.16         0.29 o                         
   8  -6   4         38.93         42.57         1.09 o                         
   9  -6   4          1.75          2.19         0.29 o                         
  -7  -5   4         45.88         48.25         1.38 o                         
  -6  -5   4         30.53         33.77         1.07 o                         
  -5  -5   4         23.96         19.69         1.32 o                         
  -4  -5   4        245.73        222.22         3.92 o                         
  -3  -5   4         37.08         42.96         1.88 o                         
  -2  -5   4         29.52         34.28         2.31 o                         
  -1  -5   4        500.37        478.32        12.02 o                         
   0  -5   4        196.47        204.34         5.41 o                         
   1  -5   4         81.68         75.49         3.44 o                         
   2  -5   4          0.87          0.66         0.47 o                         
   3  -5   4        244.91        248.21         6.28 o                         
   4  -5   4          1.14          0.36         0.37 o                         
   5  -5   4         67.76         61.36         1.91 o                         
   6  -5   4          6.05          8.86         0.51 o                         
   7  -5   4         52.86         62.88         1.38 o                         
   8  -5   4          1.39          1.12         0.30 o                         
   9  -5   4         24.10         23.25         1.25 o                         
  10  -5   4          1.29          0.35         0.41 o                         
  -8  -4   4         30.86         26.73         0.89 o                         
  -7  -4   4         11.63         13.92         0.74 o                         
  -6  -4   4        153.47        161.06         3.06 o                         
  -5  -4   4         69.43         58.87         1.37 o                         
  -4  -4   4         14.82         15.12         0.67 o                         
  -3  -4   4         21.47         22.74         1.85 o                         
  -2  -4   4         24.58         22.64         1.32 o                         
  -1  -4   4        330.52        387.68        15.18 o                         
   0  -4   4        251.95        245.31         7.47 o                         
   1  -4   4       1560.32       1579.18        37.34 o                         
   2  -4   4        469.17        502.83        11.56 o                         
   3  -4   4         46.49         58.68         3.37 o                         
   4  -4   4         23.29         17.89         1.11 o                         
   5  -4   4        685.96        668.49        15.42 o                         
   6  -4   4         12.83         12.11         0.56 o                         
   7  -4   4        197.68        220.24         3.50 o                         
   8  -4   4         44.56         49.36         1.31 o                         
   9  -4   4         24.66         28.89         1.04 o                         
  10  -4   4          0.57          1.79         0.36 o                         
  -8  -3   4         46.16         40.60         1.30 o                         
  -7  -3   4          0.27          2.05         0.38 o                         
  -6  -3   4          7.77          7.59         0.68 o                         
  -5  -3   4         40.65         31.90         1.06 o                         
  -4  -3   4         38.87         54.92         5.82 o                         
  -3  -3   4         87.30         84.40         2.91 o                         
  -2  -3   4       1716.32       1724.65        39.25 o                         
  -1  -3   4        407.64        375.05        18.08 o                         
   0  -3   4          5.62          5.89         0.96 o                         
   1  -3   4        156.29        150.78         6.10 o                         
   2  -3   4        465.72        516.95        18.96 o                         
   3  -3   4         58.57         52.22         2.22 o                         
   4  -3   4       1205.63       1155.57        24.14 o                         
   5  -3   4         29.01         29.81         1.43 o                         
   6  -3   4        221.10        243.97         5.67 o                         
   7  -3   4        382.83        372.24         5.51 o                         
   8  -3   4          4.32          5.40         0.45 o                         
   9  -3   4          0.38          0.87         0.53 o                         
  10  -3   4          2.77          1.09         0.38 o                         
  -9  -2   4          2.50          1.66         0.38 o                         
  -8  -2   4          0.25          0.17         0.24 o                         
  -7  -2   4        149.04        141.12         4.26 o                         
  -6  -2   4        116.40        123.08         2.99 o                         
  -5  -2   4        425.68        435.08         7.55 o                         
  -4  -2   4        798.44        799.67        19.18 o                         
  -3  -2   4        185.50        240.21         8.61 o                         
  -2  -2   4         63.84         61.96         3.05 o                         
  -1  -2   4        637.78        688.95        21.48 o                         
   0  -2   4       1353.88       1393.85        40.48 o                         
   1  -2   4          5.95          8.34         1.58 o                         
   2  -2   4         27.73         26.04         1.92 o                         
   3  -2   4       1216.45       1097.25        26.41 o                         
   4  -2   4         62.87         79.36         4.44 o                         
   5  -2   4         94.08         84.19         3.47 o                         
   6  -2   4         48.31         45.95         1.60 o                         
   7  -2   4        582.87        547.11        18.47 o                         
   8  -2   4        222.55        221.01         5.54 o                         
   9  -2   4          0.15         -0.16         0.33 o                         
  10  -2   4          3.64          3.54         0.50 o                         
  11  -2   4         63.70         57.74         1.79 o                         
  -9  -1   4         10.76         14.20         0.85 o                         
  -8  -1   4         10.84          7.53         0.83 o                         
  -7  -1   4        363.62        399.06         6.98 o                         
  -6  -1   4         26.40         31.44         1.35 o                         
  -5  -1   4          6.71         12.08         1.40 o                         
  -4  -1   4         14.32          8.19         2.19 o                         
  -3  -1   4       2080.41       2214.23        72.55 o                         
  -2  -1   4       1034.15       1000.79        23.54 o                         
  -1  -1   4        106.46        112.81         5.09 o                         
   0  -1   4       1501.43       1338.93        38.53 o                         
   1  -1   4        292.61        375.93        12.64 o                         
   2  -1   4       1611.61       1509.39        68.70 o                         
   3  -1   4       2537.89       2387.76        84.64 o                         
   4  -1   4       3201.18       3260.49        90.93 o                         
   5  -1   4       3397.88       3211.40        62.93 o                         
   6  -1   4        190.44        161.36         4.33 o                         
   7  -1   4         85.21         86.68         2.94 o                         
   8  -1   4         38.12         34.49         1.38 o                         
   9  -1   4         11.62         10.23         0.85 o                         
  10  -1   4          2.14          1.15         0.37 o                         
  11  -1   4          0.06          0.38         0.35 o                         
  -9   0   4         77.33         76.62         3.69 o                         
  -8   0   4          9.39          7.39         0.64 o                         
  -7   0   4         66.07         59.56         1.89 o                         
  -6   0   4         63.73         70.30         1.58 o                         
  -5   0   4        609.90        575.09        16.82 o                         
  -4   0   4        360.68        342.03         7.54 o                         
  -3   0   4         28.39         43.75         2.70 o                         
  -2   0   4          0.24          1.09         0.46 o                         
  -1   0   4        193.10        247.75        16.91 o                         
   0   0   4        494.29        493.71        15.45 o                         
   1   0   4        111.56         96.32         4.90 o                         
   2   0   4        499.03        406.72        13.29 o                         
   3   0   4        208.19        136.86         7.39 o                         
   4   0   4       3667.57       3761.56       134.84 o                         
   5   0   4          9.02          8.64         0.84 o                         
   6   0   4         33.92         40.47         3.15 o                         
   7   0   4        332.25        343.64         9.19 o                         
   8   0   4        136.43        134.53         3.02 o                         
   9   0   4          2.59          2.81         0.51 o                         
  10   0   4         34.51         35.76         1.46 o                         
  11   0   4         11.40         12.08         0.88 o                         
  -9   1   4          1.71          1.69         0.47 o                         
  -8   1   4         44.18         41.48         1.98 o                         
  -7   1   4         65.53         59.01         1.75 o                         
  -6   1   4         31.43         32.35         1.50 o                         
  -5   1   4        181.56        187.61         8.83 o                         
  -4   1   4          0.18          2.94         0.61 o                         
  -3   1   4         28.93         45.11         1.82 o                         
  -2   1   4         76.12         84.04         2.95 o                         
  -1   1   4         10.83         17.33         3.29 o                         
   0   1   4       2552.48       2502.50        69.02 o                         
   1   1   4        271.26        202.33         7.31 o                         
   2   1   4        122.02        155.81        12.35 o                         
   3   1   4       3494.47       3638.74       100.06 o                         
   4   1   4        164.32        277.40         6.56 o                         
   5   1   4       1752.21       1873.12        36.82 o                         
   6   1   4         26.47         18.93         2.42 o                         
   7   1   4         11.47         14.29         1.64 o                         
   8   1   4        202.90        200.61         3.75 o                         
   9   1   4          2.38          1.95         0.47 o                         
  10   1   4         29.16         33.10         1.38 o                         
  11   1   4          2.48          3.27         0.38 o                         
  -9   2   4         16.89         14.17         0.89 o                         
  -8   2   4         64.67         57.37         1.49 o                         
  -7   2   4          0.17          0.87         0.31 o                         
  -6   2   4        103.19        110.43         4.44 o                         
  -5   2   4         83.82         94.59         2.81 o                         
  -4   2   4        335.91        365.70        10.57 o                         
  -3   2   4        477.28        510.89        11.11 o                         
  -2   2   4         64.88         87.35         2.85 o                         
  -1   2   4          7.96          5.50         0.83 o                         
   0   2   4       2722.80       2645.61        72.65 o                         
   1   2   4        396.79        356.99        11.46 o                         
   2   2   4          0.33          0.67         0.58 o                         
   3   2   4        258.23        328.94        18.12 o                         
   4   2   4        356.22        354.84         8.14 o                         
   5   2   4        486.98        449.30        13.20 o                         
   6   2   4        520.58        553.69        12.36 o                         
   7   2   4          1.92          0.25         0.76 o                         
   8   2   4         14.28         25.88         0.94 o                         
   9   2   4         23.72         21.34         0.80 o                         
  10   2   4        145.93        157.90         3.40 o                         
  11   2   4          2.21          0.64         0.29 o                         
  -9   3   4         17.49         14.97         0.69 o                         
  -8   3   4        180.67        174.96         3.41 o                         
  -7   3   4         48.81         47.82         1.36 o                         
  -6   3   4        679.54        668.95        12.51 o                         
  -5   3   4        519.32        515.74        10.74 o                         
  -4   3   4       1367.99       1305.78        23.95 o                         
  -3   3   4        439.41        483.52        10.60 o                         
  -2   3   4        345.08        282.21         6.54 o                         
  -1   3   4        573.17        524.28        12.10 o                         
   0   3   4         79.21         96.25         4.56 o                         
   1   3   4          8.73         10.24         1.30 o                         
   2   3   4         35.34         44.88         2.40 o                         
   3   3   4        986.48        830.49        17.07 o                         
   4   3   4        650.52        720.20        12.33 o                         
   5   3   4         45.95         55.88         3.72 o                         
   6   3   4          5.49         10.02         1.28 o                         
   7   3   4        864.88        915.03        19.20 o                         
   8   3   4        358.19        386.06         6.32 o                         
   9   3   4         11.29          8.38         0.63 o                         
  10   3   4        180.57        171.44         3.21 o                         
  11   3   4          2.34          1.27         0.92 o                         
  -9   4   4          9.91          8.61         0.72 o                         
  -8   4   4          4.74          4.52         0.53 o                         
  -7   4   4         49.17         56.16         1.64 o                         
  -6   4   4         27.19         31.13         1.83 o                         
  -5   4   4         23.69         25.86         1.32 o                         
  -4   4   4        114.68        102.95         3.10 o                         
  -3   4   4        648.77        718.53        17.56 o                         
  -2   4   4        224.37        262.60         6.23 o                         
  -1   4   4          5.37          5.42         0.87 o                         
   0   4   4          2.01          5.11         0.60 o                         
   1   4   4        161.17        101.69         2.94 o                         
   2   4   4         42.00         30.09         1.20 o                         
   3   4   4         95.65        104.56         4.97 o                         
   4   4   4         53.98         47.84         2.86 o                         
   5   4   4        176.00        154.12         5.13 o                         
   6   4   4         23.42         25.69         1.86 o                         
   7   4   4          8.73         12.30         1.40 o                         
   8   4   4         27.41         26.51         1.04 o                         
   9   4   4         50.02         50.29         1.73 o                         
  10   4   4          2.94          1.91         0.39 o                         
  -9   5   4         99.90         93.38         2.63 o                         
  -8   5   4         56.66         51.40         1.73 o                         
  -7   5   4          2.80          3.04         0.58 o                         
  -6   5   4         15.97         16.08         0.89 o                         
  -5   5   4        236.22        239.76         5.78 o                         
  -4   5   4          0.41          1.43         0.53 o                         
  -3   5   4        328.24        340.02         7.42 o                         
  -2   5   4        399.48        385.16        11.15 o                         
  -1   5   4         17.95         29.54         1.45 o                         
   0   5   4       2869.79       2793.00        54.27 o                         
   1   5   4        553.85        555.17        10.64 o                         
   2   5   4       1405.41       1482.56        24.14 o                         
   3   5   4         41.19         21.46         2.00 o                         
   4   5   4         13.99         19.93         1.30 o                         
   5   5   4         57.66         40.93         2.15 o                         
   6   5   4        313.38        308.87         6.82 o                         
   7   5   4         80.41         86.92         2.52 o                         
   8   5   4         59.46         55.69         1.31 o                         
   9   5   4        138.77        144.59         2.77 o                         
  10   5   4         72.74         79.32         1.86 o                         
  -9   6   4         39.62         37.98         1.46 o                         
  -8   6   4          0.11          0.48         0.35 o                         
  -7   6   4         19.09         14.72         0.72 o                         
  -6   6   4          7.71          7.38         0.52 o                         
  -5   6   4        347.10        304.87         6.23 o                         
  -4   6   4          3.16          4.92         0.70 o                         
  -3   6   4        368.37        379.30         8.33 o                         
  -2   6   4         74.03         72.97         2.37 o                         
  -1   6   4        650.05        603.03        11.39 o                         
   0   6   4        166.63        143.84         3.62 o                         
   1   6   4          3.20          4.96         0.97 o                         
   2   6   4       1362.42       1357.80        27.65 o                         
   3   6   4          6.99          6.51         0.88 o                         
   4   6   4        307.56        289.28         7.25 o                         
   5   6   4         26.60         26.16         1.70 o                         
   6   6   4         10.02          6.87         0.79 o                         
   7   6   4         49.56         57.67         1.66 o                         
   8   6   4          0.61          0.65         0.33 o                         
   9   6   4          5.99          3.79         0.59 o                         
  10   6   4         24.79         31.92         1.09 o                         
  -9   7   4        101.22         91.71         2.66 o                         
  -8   7   4          0.20          0.82         0.35 o                         
  -7   7   4         21.84         20.26         0.84 o                         
  -6   7   4          0.72          3.40         0.56 o                         
  -5   7   4         44.76         53.92         1.41 o                         
  -4   7   4          4.55          0.88         0.39 o                         
  -3   7   4        211.48        204.09         5.24 o                         
  -2   7   4         92.05        114.34         3.36 o                         
  -1   7   4        389.23        464.75         9.67 o                         
   0   7   4          0.02          4.39         0.55 o                         
   1   7   4         81.72         88.14         2.65 o                         
   2   7   4        224.81        203.41         6.56 o                         
   3   7   4          0.72          2.98         1.18 o                         
   4   7   4          0.99          2.53         0.75 o                         
   5   7   4        227.95        241.88         5.94 o                         
   6   7   4         59.25         60.88         1.60 o                         
   7   7   4         58.34         64.48         1.76 o                         
   8   7   4         46.86         42.79         1.36 o                         
   9   7   4          6.93          4.38         0.48 o                         
  -8   8   4         17.13         15.68         1.38 o                         
  -7   8   4          9.27          4.52         0.47 o                         
  -6   8   4        257.85        273.20         4.68 o                         
  -5   8   4         75.43         81.03         1.79 o                         
  -4   8   4          2.76          2.46         0.40 o                         
  -3   8   4        296.81        277.50         7.51 o                         
  -2   8   4         98.27         95.83         3.18 o                         
  -1   8   4        226.94        238.26         5.81 o                         
   0   8   4         65.83         54.96         1.78 o                         
   1   8   4        859.05        810.49        14.56 o                         
   2   8   4        407.60        432.97        11.91 o                         
   3   8   4         61.41         70.46         2.25 o                         
   4   8   4        277.12        273.86         5.95 o                         
   5   8   4         60.27         59.18         1.60 o                         
   6   8   4         18.99         12.56         1.48 o                         
   7   8   4          1.24          1.33         0.38 o                         
   8   8   4        279.54        301.08         5.90 o                         
   9   8   4         25.58         27.52         0.92 o                         
  -8   9   4         46.27         44.23         1.44 o                         
  -7   9   4         30.23         24.01         1.00 o                         
  -6   9   4         39.44         35.69         1.04 o                         
  -5   9   4        131.82        125.02         2.47 o                         
  -4   9   4          2.91          4.82         0.59 o                         
  -3   9   4        116.72        109.05         2.70 o                         
  -2   9   4         51.28         40.68         2.42 o                         
  -1   9   4        631.29        706.44        15.38 o                         
   0   9   4         28.05         18.76         1.89 o                         
   1   9   4        123.47        133.65         4.70 o                         
   2   9   4         41.58         37.55         1.75 o                         
   3   9   4         22.36         29.55         1.18 o                         
   4   9   4        477.85        484.14         9.74 o                         
   5   9   4         14.35         15.94         1.33 o                         
   6   9   4          1.55          2.58         0.41 o                         
   7   9   4         25.37         28.58         1.69 o                         
   8   9   4        105.63         92.21         2.57 o                         
  -7  10   4         36.53         34.04         1.69 o                         
  -6  10   4         27.99         31.64         1.19 o                         
  -5  10   4        113.98        120.67         2.52 o                         
  -4  10   4          0.87          2.04         0.34 o                         
  -3  10   4         29.52         26.65         0.99 o                         
  -2  10   4         65.33         79.40         2.12 o                         
  -1  10   4        328.89        294.72         5.89 o                         
   0  10   4        805.55        841.94        23.62 o                         
   1  10   4          0.88          2.11         0.60 o                         
   2  10   4          0.36          0.70         0.44 o                         
   3  10   4         34.99         36.26         2.22 o                         
   4  10   4         95.26         99.92         2.50 o                         
   5  10   4          4.24          3.76         0.58 o                         
   6  10   4          2.16          3.06         0.45 o                         
   7  10   4         21.97         22.13         0.84 o                         
  -6  11   4         14.88         11.41         0.98 o                         
  -5  11   4        160.45        165.55         6.02 o                         
  -4  11   4         17.06         15.06         0.99 o                         
  -3  11   4          3.08          4.54         0.46 o                         
  -2  11   4        109.53        119.08         3.01 o                         
  -1  11   4         11.15          7.73         0.60 o                         
   0  11   4        249.14        243.03         7.61 o                         
   1  11   4         11.21          9.67         1.33 o                         
   2  11   4        268.62        273.59         7.14 o                         
   3  11   4          2.09          4.34         0.61 o                         
   4  11   4          2.95          2.42         0.61 o                         
   5  11   4          0.62          0.68         0.31 o                         
   6  11   4         12.53         12.17         0.68 o                         
  -5  12   4         47.64         63.70         2.65 o                         
  -4  12   4          0.03          0.37         0.70 o                         
  -3  12   4        147.56        137.62         4.23 o                         
  -2  12   4         94.25         82.48         2.22 o                         
  -1  12   4         68.19         62.95         2.63 o                         
   0  12   4         56.95         41.16         2.08 o                         
   1  12   4         38.60         45.13         1.81 o                         
   2  12   4        171.28        181.08         4.89 o                         
   3  12   4         22.29         23.01         1.18 o                         
   4  12   4         21.93         23.18         1.03 o                         
   5  12   4          9.14         13.00         1.35 o                         
  -4  13   4         10.57         15.81         1.10 o                         
  -3  13   4          1.14          0.24         0.40 o                         
  -2  13   4         11.80          9.35         1.62 o                         
  -1  13   4          3.92          4.15         1.15 o                         
   2  13   4          0.36          0.88         0.50 o                         
   3  13   4          0.42          0.08         0.36 o                         
  -2  -9   5         29.46         28.65         1.90 o                         
  -1  -9   5         14.86         11.21         0.88 o                         
   0  -9   5          8.96          8.58         0.66 o                         
   1  -9   5         89.49         90.92         2.51 o                         
   2  -9   5         27.29         27.09         1.09 o                         
   3  -9   5          4.13          6.03         0.43 o                         
   4  -9   5          3.19          1.23         0.22 o                         
   5  -9   5          7.90          6.90         0.45 o                         
  -4  -8   5         10.73          8.19         1.15 o                         
  -3  -8   5         41.07         38.25         2.82 o                         
  -2  -8   5         24.56         23.29         1.11 o                         
  -1  -8   5          2.06          4.03         0.56 o                         
   0  -8   5         55.42         56.93         1.67 o                         
   1  -8   5         26.11         24.17         1.07 o                         
   2  -8   5          0.53          0.28         0.27 o                         
   3  -8   5         25.51         24.28         0.82 o                         
   4  -8   5         56.06         61.82         1.42 o                         
   5  -8   5         25.67         18.97         0.64 o                         
   6  -8   5          1.34          3.08         0.30 o                         
   7  -8   5          2.80          0.86         0.24 o                         
  -5  -7   5         40.14         38.89         1.50 o                         
  -4  -7   5          1.93          1.70         0.30 o                         
  -3  -7   5         20.31         14.47         0.69 o                         
  -2  -7   5         47.35         41.07         1.45 o                         
  -1  -7   5        222.42        206.74         4.91 o                         
   0  -7   5         21.58         18.08         0.93 o                         
   1  -7   5          8.61          9.99         0.74 o                         
   2  -7   5          0.03          0.59         0.27 o                         
   3  -7   5        209.29        192.41         3.47 o                         
   4  -7   5         67.69         70.83         1.64 o                         
   5  -7   5         15.54         13.90         0.84 o                         
   6  -7   5         34.00         37.07         0.92 o                         
   7  -7   5         81.07         80.25         1.90 o                         
   8  -7   5         45.63         41.66         1.16 o                         
  -6  -6   5          5.37          4.12         0.52 o                         
  -5  -6   5         50.76         42.96         1.33 o                         
  -4  -6   5         62.01         72.89         1.88 o                         
  -3  -6   5          1.16          1.30         0.38 o                         
  -2  -6   5          0.07          0.39         0.26 o                         
  -1  -6   5          2.08          2.38         0.45 o                         
   0  -6   5         82.29         80.62         2.17 o                         
   1  -6   5        213.13        203.05         3.89 o                         
   2  -6   5         52.17         46.25         2.17 o                         
   3  -6   5         30.19         35.50         1.14 o                         
   4  -6   5         21.22         20.26         0.86 o                         
   5  -6   5         93.91         81.77         1.78 o                         
   6  -6   5          8.97          6.27         0.58 o                         
   7  -6   5          1.09          0.47         0.25 o                         
   8  -6   5          0.11          0.35         0.33 o                         
   9  -6   5          3.02          4.83         0.52 o                         
  -7  -5   5          5.53          4.20         0.46 o                         
  -6  -5   5          2.35          3.15         0.39 o                         
  -5  -5   5          6.09          2.94         0.51 o                         
  -4  -5   5        155.61        144.57         2.97 o                         
  -3  -5   5         45.30         46.38         1.43 o                         
  -2  -5   5         28.61         23.36         0.94 o                         
  -1  -5   5         85.77         86.34         2.29 o                         
   0  -5   5        151.54        148.41         7.91 o                         
   1  -5   5         12.25         12.29         1.02 o                         
   2  -5   5         53.07         58.26         4.05 o                         
   3  -5   5          0.36          1.54         0.36 o                         
   4  -5   5         13.08         10.96         0.65 o                         
   5  -5   5        297.94        305.87         4.92 o                         
   6  -5   5        181.54        191.24         3.60 o                         
   7  -5   5        163.32        164.21         2.98 o                         
   8  -5   5         18.66         15.61         0.65 o                         
   9  -5   5         61.19         67.04         1.73 o                         
  -7  -4   5          1.49          1.39         0.28 o                         
  -6  -4   5          2.99          1.38         0.32 o                         
  -5  -4   5        194.84        202.49         4.15 o                         
  -4  -4   5        247.17        253.19         4.62 o                         
  -3  -4   5          6.15          6.99         0.69 o                         
  -2  -4   5        288.31        279.82         8.51 o                         
  -1  -4   5        253.09        268.74         7.28 o                         
   0  -4   5         73.46         77.68         2.59 o                         
   1  -4   5        479.40        478.40        12.21 o                         
   2  -4   5        218.06        220.33         7.80 o                         
   3  -4   5         29.45         37.87         3.32 o                         
   4  -4   5          0.15          0.95         0.90 o                         
   5  -4   5        916.82        950.49        15.10 o                         
   6  -4   5         27.83         27.80         0.86 o                         
   7  -4   5         84.90         71.54         1.52 o                         
   8  -4   5        104.25        108.34         2.11 o                         
   9  -4   5         14.95         10.22         0.72 o                         
  10  -4   5          2.88          6.15         0.56 o                         
  -8  -3   5          0.60          0.13         0.30 o                         
  -7  -3   5         23.55         24.11         1.43 o                         
  -6  -3   5        117.18        126.11         3.57 o                         
  -5  -3   5         84.73         94.57         2.23 o                         
  -4  -3   5          5.52          7.30         0.57 o                         
  -3  -3   5       1511.98       1548.49        59.65 o                         
  -2  -3   5         82.43        100.90         7.79 o                         
  -1  -3   5          2.83         10.09         2.71 o                         
   0  -3   5        211.90        196.04         6.39 o                         
   1  -3   5         60.14         57.20         2.80 o                         
   2  -3   5       1977.27       1902.54        43.44 o                         
   3  -3   5         74.13         67.93         2.71 o                         
   4  -3   5         42.12         43.28         1.68 o                         
   5  -3   5        497.86        469.78         9.46 o                         
   6  -3   5        361.65        320.62         5.96 o                         
   7  -3   5          0.30          2.03         0.32 o                         
   8  -3   5         19.09         21.55         0.76 o                         
   9  -3   5          6.87          3.63         0.49 o                         
  10  -3   5         16.84         10.42         0.71 o                         
  -8  -2   5          9.26         10.03         0.69 o                         
  -7  -2   5         58.34         57.91         1.56 o                         
  -6  -2   5         65.38         58.72         1.55 o                         
  -5  -2   5          8.57         13.57         0.72 o                         
  -4  -2   5        641.35        593.41        20.72 o                         
  -3  -2   5        178.52        172.12         4.29 o                         
  -2  -2   5        911.68        922.01        21.78 o                         
  -1  -2   5       1795.87       1759.62        41.13 o                         
   0  -2   5       1411.96       1420.62        33.39 o                         
   1  -2   5        116.22        108.21         3.65 o                         
   2  -2   5         65.19         75.05         4.07 o                         
   3  -2   5         40.88         39.90         1.88 o                         
   4  -2   5          4.74          4.93         1.05 o                         
   5  -2   5         49.19         47.93         1.66 o                         
   6  -2   5         29.23         33.45         1.84 o                         
   7  -2   5          0.59          2.22         0.37 o                         
   8  -2   5          3.59          1.56         0.33 o                         
   9  -2   5        150.76        147.27         3.90 o                         
  10  -2   5          3.44          2.88         0.46 o                         
  -8  -1   5         24.56         24.03         2.10 o                         
  -7  -1   5         21.18         20.42         0.92 o                         
  -6  -1   5         64.08         61.30         1.60 o                         
  -5  -1   5       1752.54       1661.09        26.42 o                         
  -4  -1   5        528.23        499.07        12.69 o                         
  -3  -1   5        346.81        308.07         8.22 o                         
  -2  -1   5        253.24        269.11         7.18 o                         
  -1  -1   5       1091.05       1099.05        25.27 o                         
   0  -1   5        792.59        759.16        18.95 o                         
   1  -1   5         20.74         13.77         1.96 o                         
   2  -1   5        115.70         92.06         5.16 o                         
   3  -1   5        113.01        123.64         3.71 o                         
   4  -1   5        148.35        177.65         6.32 o                         
   5  -1   5        308.24        309.11         7.74 o                         
   6  -1   5        242.25        263.67         6.55 o                         
   7  -1   5        326.56        303.75         5.69 o                         
   8  -1   5        184.49        181.93         4.12 o                         
   9  -1   5          7.82          6.32         0.57 o                         
  10  -1   5          0.51          1.62         0.38 o                         
  11  -1   5          3.77          5.11         0.92 o                         
  -9   0   5         27.27         28.16         1.85 o                         
  -8   0   5          2.78          3.26         0.53 o                         
  -7   0   5         16.39         14.50         0.74 o                         
  -6   0   5       1052.72       1022.13        19.09 o                         
  -5   0   5        346.76        341.53        10.57 o                         
  -4   0   5        147.83        148.04         4.67 o                         
  -3   0   5         22.89         13.51         1.11 o                         
  -2   0   5        242.53        223.78         5.47 o                         
  -1   0   5        990.78        948.28        22.62 o                         
   0   0   5         83.42         79.27         4.40 o                         
   1   0   5        439.66        467.45        10.52 o                         
   2   0   5        987.05        985.90        33.12 o                         
   3   0   5          0.39          5.28         2.71 o                         
   4   0   5        139.74        159.69         5.77 o                         
   5   0   5         51.70         52.98         3.24 o                         
   6   0   5        302.58        266.67         6.50 o                         
   7   0   5         59.08         64.24         3.16 o                         
   8   0   5         32.09         34.36         1.18 o                         
   9   0   5         35.43         31.80         1.24 o                         
  10   0   5         16.00         14.77         0.88 o                         
  11   0   5         22.54         22.75         1.53 o                         
  -9   1   5         52.30         59.24         2.28 o                         
  -8   1   5        119.64        128.67         3.25 o                         
  -7   1   5         22.48         22.76         1.04 o                         
  -6   1   5        353.56        361.21         5.96 o                         
  -5   1   5        387.71        407.50        12.29 o                         
  -4   1   5         99.80        116.99         3.34 o                         
  -3   1   5         58.77         56.32         1.83 o                         
  -2   1   5        731.33        710.20        17.29 o                         
  -1   1   5       1713.73       1962.44        44.61 o                         
   0   1   5        385.87        406.63        13.77 o                         
   1   1   5         10.78         24.97         1.57 o                         
   2   1   5        268.52        209.70         5.55 o                         
   3   1   5       1381.88       1401.39        28.28 o                         
   4   1   5          0.48          1.47         0.49 o                         
   5   1   5         57.42         59.26         2.12 o                         
   6   1   5        138.91        134.86         3.88 o                         
   7   1   5          1.11          1.12         0.55 o                         
   8   1   5          1.69          1.34         0.35 o                         
   9   1   5         98.47        105.63         4.69 o                         
  10   1   5         13.96         14.72         0.88 o                         
  11   1   5         59.57         52.21         2.46 o                         
  -9   2   5         10.45          8.46         1.38 o                         
  -8   2   5         26.84         21.15         0.94 o                         
  -7   2   5         85.26         90.20         2.37 o                         
  -6   2   5         60.33         55.30         3.02 o                         
  -5   2   5        114.93        114.73         3.68 o                         
  -4   2   5         80.35         80.44         2.37 o                         
  -3   2   5         70.46         80.72         2.16 o                         
  -2   2   5       3855.94       3936.70        87.39 o                         
  -1   2   5       1297.52       1217.41        24.46 o                         
   0   2   5       1903.60       1732.51        34.17 o                         
   1   2   5        115.27        108.44         2.88 o                         
   2   2   5         13.62         20.57         1.56 o                         
   3   2   5          5.92          3.78         0.59 o                         
   4   2   5          1.11          3.23         1.41 o                         
   5   2   5       1288.82       1336.47        24.34 o                         
   6   2   5         69.09         97.84         3.66 o                         
   7   2   5         92.91         79.08         3.00 o                         
   8   2   5         25.64         26.81         1.02 o                         
   9   2   5         16.66         16.56         0.88 o                         
  10   2   5         42.44         37.88         1.33 o                         
  11   2   5          2.80          1.63         0.58 o                         
  -9   3   5         44.05         47.04         1.99 o                         
  -8   3   5         42.27         47.41         1.30 o                         
  -7   3   5         13.24          9.18         0.84 o                         
  -6   3   5        188.84        176.42         3.10 o                         
  -5   3   5        109.17        138.30         3.81 o                         
  -4   3   5          1.42          5.50         0.66 o                         
  -3   3   5         42.98         55.50         2.23 o                         
  -2   3   5       3895.56       4153.07        71.51 o                         
  -1   3   5        695.91        797.89        16.51 o                         
   0   3   5       1670.27       1496.45        34.49 o                         
   1   3   5        292.00        308.95         8.19 o                         
   2   3   5        625.35        629.77        12.47 o                         
   3   3   5         51.28         53.32         1.93 o                         
   4   3   5         95.46        109.96         6.18 o                         
   5   3   5         72.13         66.93         2.33 o                         
   6   3   5          1.98          3.00         1.06 o                         
   7   3   5         22.63         22.25         1.67 o                         
   8   3   5        145.31        147.47         2.73 o                         
   9   3   5         30.03         23.00         1.00 o                         
  10   3   5          0.05          0.71         0.26 o                         
  11   3   5          1.22          0.58         0.31 o                         
  -9   4   5          4.80          2.73         0.40 o                         
  -8   4   5          2.12          1.85         0.38 o                         
  -7   4   5         60.11         68.19         1.75 o                         
  -6   4   5         70.79         65.70         1.65 o                         
  -5   4   5        179.78        239.27        11.93 o                         
  -4   4   5        295.62        304.24         8.38 o                         
  -3   4   5        230.62        224.13         5.74 o                         
  -2   4   5         29.29         17.77         0.98 o                         
  -1   4   5       1643.33       1922.20        46.52 o                         
   0   4   5        345.39        421.16        12.49 o                         
   1   4   5       2941.00       2766.38        53.79 o                         
   2   4   5        983.74        960.43        22.91 o                         
   3   4   5          6.77          8.39         0.86 o                         
   4   4   5        345.22        382.00        14.14 o                         
   5   4   5        691.76        691.05        14.88 o                         
   6   4   5          0.80          1.74         0.60 o                         
   7   4   5         71.04         66.99         1.54 o                         
   8   4   5          1.57          1.26         0.29 o                         
   9   4   5         69.32         78.70         1.92 o                         
  10   4   5         79.51         69.94         1.54 o                         
  -9   5   5         93.78         95.84         2.73 o                         
  -8   5   5         39.52         40.98         1.89 o                         
  -7   5   5         72.74         75.21         1.72 o                         
  -6   5   5          3.92          4.10         0.40 o                         
  -5   5   5        250.36        224.90         6.52 o                         
  -4   5   5        705.80        674.92        13.69 o                         
  -3   5   5        408.60        442.77        10.93 o                         
  -2   5   5         28.93         43.99         2.05 o                         
  -1   5   5        943.96        858.58        15.81 o                         
   0   5   5       2890.55       2899.45        66.87 o                         
   1   5   5        161.98        152.15         4.71 o                         
   2   5   5       1058.70       1082.69        31.40 o                         
   3   5   5        319.61        360.31         6.93 o                         
   4   5   5        225.88        210.64        12.58 o                         
   5   5   5        668.81        669.79        18.84 o                         
   6   5   5         88.33         84.14         2.75 o                         
   7   5   5        266.49        271.33         4.15 o                         
   8   5   5          4.49          6.18         0.45 o                         
   9   5   5         16.91         15.58         0.86 o                         
  10   5   5          1.53          1.96         0.28 o                         
  -9   6   5          7.77          6.31         0.96 o                         
  -8   6   5         80.25         98.77         3.04 o                         
  -7   6   5         38.34         37.83         1.15 o                         
  -6   6   5         74.63         77.32         1.98 o                         
  -5   6   5          0.23          1.29         0.35 o                         
  -4   6   5         26.89         22.11         1.44 o                         
  -3   6   5         49.65         57.23         2.25 o                         
  -2   6   5          0.93          4.48         0.70 o                         
  -1   6   5        360.44        442.63         8.83 o                         
   0   6   5        225.02        242.27         5.42 o                         
   1   6   5        109.96        100.75         3.40 o                         
   2   6   5       1280.75       1282.40        22.75 o                         
   3   6   5          4.11          2.95         1.12 o                         
   4   6   5         12.51         12.55         1.22 o                         
   5   6   5        362.43        345.05         8.63 o                         
   6   6   5        111.12        117.84         3.56 o                         
   7   6   5        105.83        105.13         1.95 o                         
   8   6   5        102.21         94.00         1.84 o                         
   9   6   5        134.12        147.34         3.21 o                         
  10   6   5         19.99         17.36         0.82 o                         
  -9   7   5         11.17         12.86         0.81 o                         
  -8   7   5          2.63          2.08         0.49 o                         
  -7   7   5          0.09         -0.14         0.37 o                         
  -6   7   5         93.89         93.74         4.65 o                         
  -5   7   5         22.06         17.69         1.04 o                         
  -4   7   5          0.74          1.12         0.83 o                         
  -3   7   5         10.10          4.37         0.77 o                         
  -2   7   5        112.91        120.34         3.62 o                         
  -1   7   5        590.59        594.19        12.00 o                         
   0   7   5         20.62         28.66         1.31 o                         
   1   7   5        496.32        513.82         9.44 o                         
   2   7   5          3.84          6.76         1.13 o                         
   3   7   5         47.75         47.94         2.44 o                         
   4   7   5        240.75        264.11         6.95 o                         
   5   7   5         10.32         13.80         1.19 o                         
   6   7   5         85.38         87.83         3.44 o                         
   7   7   5        171.21        182.60         3.72 o                         
   8   7   5        375.62        399.43         8.60 o                         
   9   7   5          2.13          2.20         0.38 o                         
  -8   8   5         37.74         43.31         2.02 o                         
  -7   8   5         12.78          7.54         0.67 o                         
  -6   8   5        319.55        293.89         6.02 o                         
  -5   8   5        234.83        243.18         5.11 o                         
  -4   8   5        214.28        212.40         4.68 o                         
  -3   8   5         16.31         13.23         1.37 o                         
  -2   8   5        136.08        111.42         3.52 o                         
  -1   8   5         51.42         43.87         1.94 o                         
   0   8   5          6.19          6.22         0.76 o                         
   1   8   5         86.22         85.26         4.02 o                         
   2   8   5         42.01         39.31         3.30 o                         
   3   8   5        408.67        400.92        11.44 o                         
   4   8   5        509.46        484.41        23.89 o                         
   5   8   5        327.98        336.35         5.74 o                         
   6   8   5       1583.21       1686.30        25.51 o                         
   7   8   5         67.59         68.84         1.83 o                         
   8   8   5        401.00        433.37         8.19 o                         
   9   8   5         18.67         17.57         0.72 o                         
  -8   9   5         10.58         13.37         0.77 o                         
  -7   9   5         35.65         35.51         1.21 o                         
  -6   9   5        267.42        286.19         9.32 o                         
  -5   9   5         25.37         29.62         1.19 o                         
  -4   9   5        405.01        363.06         7.25 o                         
  -3   9   5        283.00        315.09         6.34 o                         
  -2   9   5         90.65         79.42         2.80 o                         
  -1   9   5        249.56        234.30         6.78 o                         
   0   9   5        408.46        393.40         8.77 o                         
   1   9   5         10.50         12.56         2.32 o                         
   2   9   5          8.51          4.73         1.50 o                         
   3   9   5        189.54        179.72         3.77 o                         
   4   9   5         96.44         90.63         2.63 o                         
   5   9   5        426.91        449.90        14.22 o                         
   6   9   5        401.82        410.04         8.46 o                         
   7   9   5         75.66         76.90         4.07 o                         
   8   9   5         53.81         66.20         1.97 o                         
  -7  10   5         18.10         20.80         0.92 o                         
  -6  10   5          1.01          0.89         0.32 o                         
  -5  10   5          1.01          3.12         0.46 o                         
  -4  10   5         16.58         19.07         0.96 o                         
  -3  10   5        151.39        145.00         3.40 o                         
  -2  10   5         50.09         37.71         1.30 o                         
  -1  10   5        554.76        503.44         9.50 o                         
   0  10   5        185.80        161.44        16.91 o                         
   2  10   5         18.65         16.13         1.18 o                         
   3  10   5         38.22         45.16         2.33 o                         
   4  10   5        204.14        219.81         4.09 o                         
   5  10   5         62.99         59.28         2.35 o                         
   6  10   5         46.81         55.50         1.82 o                         
   7  10   5         31.99         29.51         1.49 o                         
  -6  11   5          7.03          5.30         0.50 o                         
  -5  11   5         48.51         52.56         2.41 o                         
  -4  11   5          2.44          6.38         1.12 o                         
  -3  11   5          0.41          0.12         0.32 o                         
  -2  11   5        693.57        640.19        13.46 o                         
  -1  11   5         18.55         14.00         1.02 o                         
   2  11   5        286.11        269.33         7.20 o                         
   3  11   5          6.56          7.19         1.11 o                         
   4  11   5        139.77        130.31         4.06 o                         
   5  11   5          0.41          0.28         0.36 o                         
   6  11   5        110.18        122.22         3.05 o                         
   7  11   5         50.41         57.79         2.76 o                         
  -5  12   5        124.78        125.17         6.17 o                         
  -4  12   5         42.20         54.76         1.99 o                         
  -3  12   5        163.71        153.16         4.22 o                         
  -2  12   5        193.50        199.95         5.26 o                         
  -1  12   5         71.23         80.13         2.55 o                         
   2  12   5          5.61          2.71         1.90 o                         
   3  12   5          1.60          3.72         0.70 o                         
   4  12   5         42.46         47.18         1.96 o                         
   5  12   5          5.63          6.39         0.89 o                         
  -4  13   5          3.79          1.35         0.63 o                         
  -3  13   5          0.22          0.27         0.32 o                         
  -2  13   5         46.42         56.62         5.30 o                         
  -1  13   5          1.18          2.77         1.50 o                         
   3  13   5          6.04          5.23         0.75 o                         
   4  13   5         13.96         15.55         1.73 o                         
   1  -9   6         15.42         17.65         1.18 o                         
   2  -9   6         13.33         14.03         0.79 o                         
   3  -9   6          0.16          0.21         0.32 o                         
  -2  -8   6          0.42          0.25         0.31 o                         
  -1  -8   6         52.10         50.51         1.57 o                         
   0  -8   6         41.21         47.94         1.95 o                         
   1  -8   6          0.15          0.54         0.29 o                         
   2  -8   6          0.79          0.48         0.27 o                         
   3  -8   6         33.47         32.74         0.90 o                         
   4  -8   6         64.80         74.76         1.55 o                         
   5  -8   6         43.31         47.18         1.02 o                         
   6  -8   6         30.02         33.79         1.28 o                         
  -4  -7   6         19.15         21.68         2.01 o                         
  -3  -7   6         19.47         17.77         0.70 o                         
  -2  -7   6        128.71        130.96         3.39 o                         
  -1  -7   6        144.97        126.79         3.24 o                         
   0  -7   6         11.39         10.85         0.78 o                         
   1  -7   6          0.85          2.02         0.46 o                         
   2  -7   6          0.66          0.61         0.26 o                         
   3  -7   6         68.24         72.64         1.84 o                         
   4  -7   6          5.59          2.47         0.32 o                         
   5  -7   6         10.17          8.66         0.45 o                         
   6  -7   6         26.40         39.57         0.95 o                         
   7  -7   6         66.14         63.02         1.41 o                         
  -5  -6   6         18.88         18.47         1.18 o                         
  -4  -6   6          3.18          3.61         0.42 o                         
  -3  -6   6          2.60          1.41         0.28 o                         
  -2  -6   6        101.43         91.80         2.21 o                         
  -1  -6   6          0.36          0.12         0.29 o                         
   0  -6   6         76.45         78.74         2.14 o                         
   1  -6   6          1.44          1.29         0.32 o                         
   2  -6   6          0.77          0.95         0.28 o                         
   3  -6   6          2.68          2.54         0.35 o                         
   4  -6   6         23.97         29.01         1.10 o                         
   5  -6   6          2.94          3.16         0.35 o                         
   6  -6   6          0.07          0.01         0.22 o                         
   7  -6   6         16.76         15.75         0.89 o                         
   8  -6   6          0.75          1.00         0.28 o                         
  -6  -5   6          1.74          6.12         1.04 o                         
  -5  -5   6         76.21         69.64         2.15 o                         
  -4  -5   6         24.94         27.83         1.00 o                         
  -3  -5   6          1.71          4.20         0.44 o                         
  -2  -5   6        154.59        139.29         2.88 o                         
  -1  -5   6          1.07          2.32         0.34 o                         
   0  -5   6         68.45         67.62         1.92 o                         
   1  -5   6         34.58         36.15         1.13 o                         
   2  -5   6        397.24        373.70         6.57 o                         
   3  -5   6        149.61        157.98         2.95 o                         
   4  -5   6         93.48        102.09         2.14 o                         
   5  -5   6        653.68        658.48         9.72 o                         
   6  -5   6          0.18          0.16         0.23 o                         
   7  -5   6         49.94         58.77         1.39 o                         
   8  -5   6         11.73         15.59         0.86 o                         
   9  -5   6          2.98          4.10         0.46 o                         
  -6  -4   6         57.50         49.26         1.51 o                         
  -5  -4   6          8.44          7.32         0.53 o                         
  -4  -4   6         45.47         44.63         1.85 o                         
  -3  -4   6          1.54          1.67         0.40 o                         
  -2  -4   6        169.02        147.20         2.96 o                         
  -1  -4   6        129.83        133.22         2.88 o                         
   0  -4   6          0.15          1.23         0.47 o                         
   1  -4   6         27.54         26.76         1.48 o                         
   2  -4   6         30.50         32.31         1.69 o                         
   3  -4   6       1212.58       1188.00        23.76 o                         
   4  -4   6        296.68        302.56         5.69 o                         
   5  -4   6         19.62         29.35         0.96 o                         
   6  -4   6        520.42        544.15         8.44 o                         
   7  -4   6        181.14        172.50         3.07 o                         
   8  -4   6          4.64          3.98         0.40 o                         
   9  -4   6         28.72         22.78         0.82 o                         
  -7  -3   6          3.46          2.78         0.58 o                         
  -6  -3   6         32.91         30.66         1.01 o                         
  -5  -3   6         98.41         95.82         2.28 o                         
  -4  -3   6        481.25        432.15         8.16 o                         
  -3  -3   6          3.43          3.54         0.48 o                         
  -2  -3   6         24.15         19.89         1.11 o                         
  -1  -3   6         37.98         33.62         2.43 o                         
   0  -3   6          0.40          1.53         0.54 o                         
   1  -3   6         59.20         50.02         3.87 o                         
   2  -3   6         16.47         19.68         2.03 o                         
   3  -3   6         74.97         64.87         2.38 o                         
   4  -3   6        233.81        223.02         9.29 o                         
   5  -3   6        333.85        315.21         6.69 o                         
   6  -3   6        279.47        301.45         4.60 o                         
   7  -3   6          9.02          6.93         0.71 o                         
   8  -3   6         70.66         83.93         1.88 o                         
   9  -3   6          0.96          0.78         0.20 o                         
  10  -3   6          0.43          0.15         0.29 o                         
  -7  -2   6          1.09          0.76         0.37 o                         
  -6  -2   6          8.93          6.71         0.58 o                         
  -5  -2   6          1.37          1.28         0.32 o                         
  -4  -2   6        617.55        607.72        16.51 o                         
  -3  -2   6       1580.86       1524.76        34.48 o                         
  -2  -2   6        100.05        106.62         4.76 o                         
  -1  -2   6          6.13          9.42         1.15 o                         
   0  -2   6        186.60        213.39         7.74 o                         
   1  -2   6         15.45         12.38         1.23 o                         
   2  -2   6          1.56          2.52         1.04 o                         
   3  -2   6        198.05        195.90         8.98 o                         
   4  -2   6        419.62        405.73        10.18 o                         
   5  -2   6        495.42        473.58         9.51 o                         
   6  -2   6         25.78         24.25         1.19 o                         
   7  -2   6         57.70         63.22         1.44 o                         
   8  -2   6          0.13          0.43         0.24 o                         
   9  -2   6          6.30          6.87         0.59 o                         
  10  -2   6          7.65          9.15         0.65 o                         
  -8  -1   6          0.03          0.50         0.34 o                         
  -7  -1   6         62.20         61.34         2.12 o                         
  -6  -1   6         10.89         11.15         0.67 o                         
  -5  -1   6       1588.01       1603.78        25.60 o                         
  -4  -1   6        500.81        468.87         8.87 o                         
  -3  -1   6          1.23          1.02         0.56 o                         
  -2  -1   6        171.22        154.50         4.37 o                         
  -1  -1   6        285.96        274.66         7.03 o                         
   0  -1   6         51.98         58.52         2.74 o                         
   1  -1   6         27.04         15.88         1.25 o                         
   2  -1   6        530.06        501.47        11.46 o                         
   3  -1   6          1.55          5.83         0.81 o                         
   4  -1   6        254.76        238.88        10.03 o                         
   5  -1   6        403.48        358.01         9.59 o                         
   6  -1   6        640.89        653.00        15.03 o                         
   7  -1   6        222.96        243.53         4.06 o                         
   8  -1   6         26.51         31.89         1.28 o                         
   9  -1   6          5.63          3.54         0.47 o                         
  10  -1   6          2.28          2.97         0.42 o                         
  -8   0   6         10.55          9.91         0.79 o                         
  -7   0   6        182.65        198.98         4.76 o                         
  -6   0   6         11.69         14.03         0.96 o                         
  -5   0   6         61.96         62.51         2.28 o                         
  -4   0   6         93.08         92.75         3.52 o                         
  -3   0   6         59.99         54.82         2.91 o                         
  -2   0   6        716.24        708.70        15.21 o                         
  -1   0   6        340.03        301.56         7.15 o                         
   0   0   6         45.28         53.31         1.96 o                         
   1   0   6        109.85        137.08         3.49 o                         
   2   0   6         25.94         27.55         2.96 o                         
   3   0   6        224.18        211.87         5.70 o                         
   4   0   6        179.25        182.49         6.65 o                         
   5   0   6        417.99        370.85        17.26 o                         
   6   0   6        172.79        181.63        11.77 o                         
   7   0   6          0.12          1.36         0.40 o                         
   8   0   6          0.99          2.03         0.39 o                         
   9   0   6         34.40         31.46         1.24 o                         
  10   0   6         27.33         21.61         0.92 o                         
  11   0   6          1.55          2.02         0.41 o                         
  -8   1   6         43.84         44.55         2.77 o                         
  -7   1   6          0.37          0.50         0.39 o                         
  -6   1   6        141.59        132.57         3.24 o                         
  -5   1   6        165.41        169.28         3.93 o                         
  -4   1   6        174.00        176.58         6.31 o                         
  -3   1   6        556.42        539.63        11.68 o                         
  -2   1   6        102.04         93.18         2.54 o                         
  -1   1   6          7.28         11.47         1.36 o                         
   0   1   6        158.50        180.80         3.84 o                         
   1   1   6        231.46        234.99         5.33 o                         
   2   1   6        465.95        542.24        10.78 o                         
   3   1   6       1016.76       1092.85        26.36 o                         
   4   1   6        206.25        208.05         9.46 o                         
   5   1   6        491.49        501.19        11.45 o                         
   6   1   6         53.50         70.62         2.60 o                         
   7   1   6         23.48         20.10         0.90 o                         
   8   1   6         18.26         14.55         0.77 o                         
   9   1   6          7.46          4.20         0.49 o                         
  10   1   6          3.39          3.57         0.47 o                         
  11   1   6          2.50          1.14         0.52 o                         
  -9   2   6         29.62         33.52         4.33 o                         
  -8   2   6          5.69          2.76         0.75 o                         
  -7   2   6          1.85          2.60         0.52 o                         
  -6   2   6        280.71        274.56         5.68 o                         
  -5   2   6         24.42         19.86         1.44 o                         
  -4   2   6         15.47         15.79         1.15 o                         
  -3   2   6         17.75         19.57         1.10 o                         
  -2   2   6        355.18        357.04         6.61 o                         
  -1   2   6        270.43        343.15         6.32 o                         
   0   2   6        258.93        335.08         7.87 o                         
   1   2   6         21.04         20.06         1.80 o                         
   2   2   6        196.96        222.94         6.58 o                         
   3   2   6         12.30          3.83         0.68 o                         
   4   2   6        546.01        632.40        14.06 o                         
   5   2   6         50.75         44.85         2.07 o                         
   6   2   6        248.13        223.38         6.28 o                         
   7   2   6        150.14        155.90         3.05 o                         
   8   2   6        140.66        144.31         2.90 o                         
   9   2   6        169.69        170.17         3.87 o                         
  10   2   6          3.00          0.89         0.38 o                         
  11   2   6          0.12          0.04         0.31 o                         
  -9   3   6          0.62          0.81         0.36 o                         
  -8   3   6          0.02         -0.07         0.34 o                         
  -7   3   6         20.46         24.60         1.97 o                         
  -6   3   6        102.53         91.25         2.52 o                         
  -5   3   6          3.86          5.50         0.56 o                         
  -4   3   6        169.33        188.89         4.57 o                         
  -3   3   6        733.70        789.33        13.73 o                         
  -2   3   6         39.17         22.57         1.53 o                         
  -1   3   6        204.00        166.52         3.52 o                         
   0   3   6         99.97        112.02         6.15 o                         
   1   3   6        169.27        165.32         4.06 o                         
   2   3   6        242.23        286.69         6.30 o                         
   3   3   6         28.99         41.67         3.10 o                         
   4   3   6        320.99        263.84         6.87 o                         
   5   3   6        671.33        659.18        12.98 o                         
   6   3   6         25.96         27.79         1.73 o                         
   7   3   6         49.20         49.70         1.33 o                         
   8   3   6         35.80         37.27         1.59 o                         
   9   3   6          5.51         11.56         0.80 o                         
  10   3   6         12.94         12.45         0.74 o                         
  11   3   6          8.91          6.70         0.81 o                         
  -9   4   6          1.73          1.62         0.46 o                         
  -8   4   6          6.44          3.45         0.61 o                         
  -7   4   6        100.66         90.54         2.65 o                         
  -6   4   6         24.25         25.48         0.96 o                         
  -5   4   6        175.97        196.35         5.18 o                         
  -4   4   6        477.13        487.17         9.28 o                         
  -3   4   6         65.11         67.94         2.19 o                         
  -2   4   6        101.13         89.36         2.60 o                         
  -1   4   6        390.41        437.53         7.88 o                         
   0   4   6        838.73        883.92        18.49 o                         
   1   4   6        138.47        128.25         3.78 o                         
   2   4   6        275.52        285.46         6.30 o                         
   3   4   6        711.41        702.50        14.96 o                         
   4   4   6          5.62          6.00         0.98 o                         
   5   4   6         93.05        117.30         3.75 o                         
   6   4   6         91.97         96.77         3.50 o                         
   7   4   6          1.94          2.57         0.52 o                         
   8   4   6         12.85         12.77         0.75 o                         
   9   4   6        198.99        199.18         3.64 o                         
  10   4   6         25.19         25.40         1.08 o                         
  -9   5   6          7.55          7.14         0.68 o                         
  -8   5   6          0.81          1.58         0.38 o                         
  -7   5   6         59.12         61.54         1.79 o                         
  -6   5   6         17.94         14.81         0.67 o                         
  -5   5   6         31.76         40.47         1.86 o                         
  -4   5   6          9.08          3.35         1.17 o                         
  -3   5   6          0.29         -0.25         0.70 o                         
  -2   5   6          9.63         20.15         1.31 o                         
  -1   5   6        143.93        140.66         3.55 o                         
   0   5   6        169.67        165.24         3.97 o                         
   1   5   6         26.00         23.20         1.81 o                         
   2   5   6        295.45        337.24        16.41 o                         
   3   5   6       1404.35       1358.09        24.78 o                         
   4   5   6        161.62        145.98         4.47 o                         
   5   5   6         41.82         42.80         2.11 o                         
   6   5   6        104.22        113.19         7.43 o                         
   7   5   6         93.07         95.80         1.95 o                         
   8   5   6          3.43          3.21         0.36 o                         
   9   5   6          8.73         12.98         1.20 o                         
  10   5   6          6.41          5.50         0.45 o                         
  -8   6   6          4.76          5.05         0.82 o                         
  -7   6   6          4.48          3.26         0.35 o                         
  -6   6   6          0.33          0.84         0.31 o                         
  -5   6   6         77.04         78.17         1.82 o                         
  -4   6   6        154.17        172.15         6.19 o                         
  -3   6   6        829.95        790.78        15.79 o                         
  -2   6   6        261.51        230.11         6.06 o                         
  -1   6   6        350.46        406.87         8.44 o                         
   0   6   6        235.26        239.07         9.21 o                         
   1   6   6        552.28        518.59        10.20 o                         
   2   6   6          2.88         12.02         1.10 o                         
   3   6   6        153.98        164.08         5.56 o                         
   4   6   6        140.82        143.34         4.52 o                         
   5   6   6          5.09          1.48         0.68 o                         
   6   6   6        387.00        384.10         6.44 o                         
   7   6   6         39.82         42.75         1.19 o                         
   8   6   6         16.64         15.09         0.66 o                         
   9   6   6         37.84         36.48         1.18 o                         
  10   6   6          0.47          0.86         0.29 o                         
  -8   7   6          9.07          8.04         0.73 o                         
  -7   7   6         86.35         77.44         2.28 o                         
  -6   7   6        132.45        144.69         2.90 o                         
  -5   7   6          0.06          0.12         0.38 o                         
  -4   7   6          7.03          3.22         0.57 o                         
  -3   7   6        204.82        208.84         5.54 o                         
  -2   7   6          1.51          2.30         0.60 o                         
  -1   7   6        207.69        215.40         5.78 o                         
   0   7   6         96.87         93.62         3.29 o                         
   1   7   6        785.96        871.74        16.43 o                         
   2   7   6        322.15        332.84        15.27 o                         
   3   7   6         39.28         46.48         3.46 o                         
   4   7   6          9.31          5.87         1.32 o                         
   5   7   6         42.12         40.96         1.52 o                         
   6   7   6        189.10        203.10         3.82 o                         
   7   7   6          0.32          0.50         0.31 o                         
   8   7   6         46.36         43.32         1.31 o                         
   9   7   6          1.63          1.52         0.41 o                         
  -8   8   6          4.74          4.59         0.53 o                         
  -7   8   6         28.97         21.44         0.88 o                         
  -6   8   6         43.12         46.56         1.50 o                         
  -5   8   6          4.78          5.09         0.69 o                         
  -4   8   6        228.80        245.06         4.76 o                         
  -3   8   6        769.35        817.59        13.88 o                         
  -2   8   6         47.80         41.34         3.13 o                         
  -1   8   6       1100.50       1108.52        29.15 o                         
   0   8   6        462.85        511.00        10.72 o                         
   1   8   6        195.13        200.18         7.33 o                         
   2   8   6          0.08          4.64         0.93 o                         
   3   8   6         34.94         22.65         1.70 o                         
   4   8   6         44.94         40.85         2.70 o                         
   5   8   6        216.16        228.12         5.08 o                         
   6   8   6        284.19        273.13         5.60 o                         
   7   8   6         79.36         76.75         2.24 o                         
   8   8   6         49.47         55.69         2.24 o                         
   9   8   6          5.85          5.23         0.50 o                         
  -7   9   6         40.44         47.02         3.64 o                         
  -6   9   6         10.72         13.39         0.77 o                         
  -5   9   6         15.76         16.68         0.91 o                         
  -4   9   6         52.20         50.19         1.64 o                         
  -3   9   6        978.78        994.65        16.43 o                         
  -2   9   6        133.98        140.26         2.99 o                         
  -1   9   6         43.09         34.91         2.02 o                         
   0   9   6         15.08         14.96         2.58 o                         
   1   9   6         56.90         31.97         3.23 o                         
   2   9   6         39.50         31.17         2.27 o                         
   3   9   6         19.89         17.70         1.54 o                         
   4   9   6         50.20         50.32         1.66 o                         
   5   9   6         13.25         13.05         0.98 o                         
   6   9   6          6.40          5.59         0.69 o                         
   7   9   6         31.25         37.79         2.41 o                         
   8   9   6         31.57         31.12         1.28 o                         
  -7  10   6         59.79         56.52         2.82 o                         
  -6  10   6         13.06         16.10         0.98 o                         
  -5  10   6         29.87         29.08         1.58 o                         
  -4  10   6        200.33        179.95         4.01 o                         
  -3  10   6        333.13        348.00         7.57 o                         
  -2  10   6        128.33        137.42         3.17 o                         
  -1  10   6         18.81         18.28         1.38 o                         
   0  10   6          0.26          3.07         0.64 o                         
   1  10   6         86.12         79.77         3.15 o                         
   2  10   6         60.67         62.95         2.45 o                         
   3  10   6        184.11        175.19         3.99 o                         
   4  10   6          6.78          5.62         0.60 o                         
   5  10   6         55.80         53.08         1.65 o                         
   6  10   6        118.09        120.76         3.25 o                         
   7  10   6          1.02          0.61         0.36 o                         
   8  10   6          0.33          0.18         0.23 o                         
  -6  11   6          7.86          4.16         0.45 o                         
  -5  11   6          3.77          4.29         0.43 o                         
  -4  11   6        174.13        174.68         3.89 o                         
  -3  11   6        110.65        105.77         2.59 o                         
  -2  11   6          1.45         -0.13         0.29 o                         
  -1  11   6         90.08         88.00         2.24 o                         
   2  11   6        158.67        134.93         4.77 o                         
   3  11   6         69.26         65.54         2.42 o                         
   4  11   6         10.15         11.00         0.88 o                         
   5  11   6         19.98         20.82         2.30 o                         
   6  11   6         60.04         64.94         4.02 o                         
   7  11   6         32.10         31.28         1.55 o                         
  -5  12   6         17.93         24.89         1.61 o                         
  -4  12   6         21.34         23.51         1.10 o                         
  -3  12   6         23.26         26.94         1.10 o                         
  -2  12   6          0.42          1.32         0.45 o                         
  -1  12   6        151.48        130.86         3.85 o                         
   3  12   6          0.13          0.51         0.53 o                         
   4  12   6        102.01         89.58         3.88 o                         
   5  12   6         54.96         50.89         3.02 o                         
   6  12   6         39.72         30.48         1.22 o                         
  -4  13   6         43.33         47.14         2.94 o                         
  -3  13   6          0.46          0.69         0.63 o                         
  -2  13   6          2.92          2.70         0.69 o                         
   3  13   6          3.48          1.96         0.92 o                         
   4  13   6         12.61          4.42         0.69 o                         
   0  -8   7          0.29          0.30         0.26 o                         
   1  -8   7         26.99         27.73         1.22 o                         
   2  -8   7         23.65         22.64         1.01 o                         
   3  -8   7          0.75          0.71         0.22 o                         
   4  -8   7         18.04         15.63         0.82 o                         
  -2  -7   7         16.69         14.89         0.88 o                         
  -1  -7   7         17.36         14.30         0.81 o                         
   0  -7   7          1.71          0.60         0.27 o                         
   1  -7   7          4.09          2.82         0.38 o                         
   2  -7   7         24.16         28.11         0.83 o                         
   3  -7   7         74.59         79.63         1.67 o                         
   4  -7   7          1.67          2.25         0.26 o                         
   5  -7   7         33.01         26.41         0.77 o                         
   6  -7   7          2.93          1.57         0.34 o                         
  -4  -6   7          1.13          1.96         0.58 o                         
  -3  -6   7          8.41          8.87         0.70 o                         
  -2  -6   7          7.72          7.85         0.74 o                         
  -1  -6   7          3.22          3.31         0.42 o                         
   0  -6   7          9.57         11.53         0.85 o                         
   1  -6   7         10.34          8.95         0.72 o                         
   2  -6   7         65.78         68.92         1.90 o                         
   3  -6   7         45.37         45.04         1.30 o                         
   4  -6   7         94.71         94.83         1.97 o                         
   5  -6   7          0.59          2.97         0.29 o                         
   6  -6   7         97.84         98.82         1.96 o                         
   7  -6   7          6.56          7.51         0.47 o                         
  -5  -5   7         41.39         41.43         2.54 o                         
  -4  -5   7         56.07         57.24         3.69 o                         
  -3  -5   7          3.43          2.05         0.48 o                         
  -2  -5   7         76.73         75.31         2.45 o                         
  -1  -5   7         71.06         69.74         1.72 o                         
   0  -5   7          2.97          3.78         0.47 o                         
   1  -5   7          0.15          0.39         0.28 o                         
   2  -5   7        140.79        141.89         2.82 o                         
   3  -5   7         92.79         90.60         1.93 o                         
   4  -5   7        185.53        184.60         3.34 o                         
   5  -5   7        136.77        121.86         2.65 o                         
   6  -5   7          1.81          4.89         0.38 o                         
   7  -5   7         52.94         59.10         1.36 o                         
   8  -5   7         54.23         58.14         1.55 o                         
  -6  -4   7         80.51         80.72         3.69 o                         
  -5  -4   7         76.72         80.74         3.26 o                         
  -4  -4   7          5.75          4.95         0.64 o                         
  -3  -4   7        365.03        352.04         8.81 o                         
  -2  -4   7         13.10         14.65         0.97 o                         
  -1  -4   7          0.00          0.88         0.35 o                         
   0  -4   7         74.66         77.05         2.47 o                         
   1  -4   7         36.43         33.95         1.21 o                         
   2  -4   7         98.05         92.66         2.12 o                         
   3  -4   7         36.57         40.62         1.14 o                         
   4  -4   7          2.30          3.20         0.38 o                         
   5  -4   7        142.91        143.03         2.77 o                         
   6  -4   7         26.11         31.81         0.92 o                         
   7  -4   7        127.64        122.33         2.33 o                         
   8  -4   7         23.68         18.71         0.86 o                         
   9  -4   7          1.92          1.45         0.29 o                         
  -6  -3   7         87.70         80.69         2.39 o                         
  -5  -3   7        132.34        118.40         3.41 o                         
  -4  -3   7        203.19        213.21         4.88 o                         
  -3  -3   7          1.73          2.34         0.60 o                         
  -2  -3   7         14.23         21.33         1.49 o                         
  -1  -3   7         92.14        103.11         2.66 o                         
   0  -3   7        100.79         86.15         3.67 o                         
   1  -3   7        244.74        258.03        12.81 o                         
   2  -3   7         36.08         39.58         4.39 o                         
   3  -3   7          4.80          3.13         0.45 o                         
   4  -3   7        419.54        432.50         8.51 o                         
   5  -3   7         22.04         20.70         0.90 o                         
   6  -3   7          4.75          4.11         0.46 o                         
   7  -3   7          9.77          6.85         0.46 o                         
   8  -3   7         12.49         11.92         0.68 o                         
   9  -3   7          0.01          0.75         0.22 o                         
  -7  -2   7          4.06          2.89         0.58 o                         
  -6  -2   7         20.37         20.71         1.07 o                         
  -5  -2   7          0.55          0.59         0.33 o                         
  -4  -2   7        479.28        430.63         9.10 o                         
  -3  -2   7        271.11        279.17         5.57 o                         
  -2  -2   7         94.78        101.50         2.82 o                         
  -1  -2   7        613.56        612.41        25.27 o                         
   0  -2   7        186.19        198.59         6.79 o                         
   1  -2   7         11.66         13.60         2.06 o                         
   2  -2   7         85.37         87.70         4.53 o                         
   3  -2   7          7.27          6.27         1.05 o                         
   4  -2   7        219.50        211.05         6.71 o                         
   5  -2   7         40.82         41.00         1.28 o                         
   6  -2   7         20.30         14.82         0.69 o                         
   7  -2   7          1.94          2.60         0.34 o                         
   8  -2   7          4.41          5.78         0.50 o                         
   9  -2   7         33.17         32.27         1.16 o                         
  10  -2   7          1.30          0.73         0.32 o                         
  -7  -1   7         11.99         14.22         0.86 o                         
  -6  -1   7          4.41          8.42         0.94 o                         
  -5  -1   7         14.13         13.01         0.82 o                         
  -4  -1   7        251.17        242.86         5.04 o                         
  -3  -1   7       1492.80       1568.75        25.14 o                         
  -2  -1   7         99.31         83.53         3.63 o                         
  -1  -1   7          9.14          9.97         1.37 o                         
   0  -1   7        201.96        180.48         6.12 o                         
   1  -1   7         97.40         97.62         3.99 o                         
   2  -1   7       1161.41       1159.37        24.44 o                         
   3  -1   7         79.32         65.36         4.20 o                         
   4  -1   7        144.04        121.78         4.16 o                         
   5  -1   7         52.30         50.08         2.62 o                         
   6  -1   7         20.38         17.77         0.89 o                         
   7  -1   7        205.21        218.14         3.69 o                         
   8  -1   7         15.18         18.63         0.79 o                         
   9  -1   7         98.16         94.94         2.51 o                         
  10  -1   7         21.29         19.63         1.39 o                         
  -8   0   7          0.15          0.06         0.25 o                         
  -7   0   7         53.32         54.86         1.98 o                         
  -6   0   7          3.44          3.65         0.52 o                         
  -5   0   7         24.27         25.07         1.49 o                         
  -4   0   7       1516.44       1557.68        24.95 o                         
  -3   0   7        279.57        255.27         8.56 o                         
  -2   0   7         54.15         47.59         2.27 o                         
  -1   0   7        166.89        151.69         4.51 o                         
   0   0   7        335.84        325.83         7.05 o                         
   1   0   7         42.95         46.06         2.61 o                         
   2   0   7        678.17        723.74        15.96 o                         
   3   0   7        514.17        569.66        13.06 o                         
   4   0   7        501.49        523.54        14.16 o                         
   5   0   7          0.56          5.14         1.62 o                         
   6   0   7          7.54         11.69         1.41 o                         
   7   0   7         21.82         20.12         0.85 o                         
   8   0   7        135.20        136.24         2.94 o                         
   9   0   7         56.69         53.82         1.64 o                         
  10   0   7         32.98         25.60         1.55 o                         
  -8   1   7          1.21          1.29         0.44 o                         
  -7   1   7        154.78        165.59         4.46 o                         
  -6   1   7         89.33         89.21         2.66 o                         
  -5   1   7         51.50         44.70         1.83 o                         
  -4   1   7         65.19         67.51         1.72 o                         
  -3   1   7          1.94          0.70         0.60 o                         
  -2   1   7        648.25        685.48        14.90 o                         
  -1   1   7         54.90         67.11         2.07 o                         
   0   1   7         24.15         23.90         1.34 o                         
   1   1   7        127.35        144.61         5.36 o                         
   2   1   7        209.62        259.71         9.76 o                         
   3   1   7        397.41        371.70         9.16 o                         
   4   1   7        499.16        426.12        11.14 o                         
   5   1   7        490.84        459.10        13.64 o                         
   6   1   7        151.25        161.11         6.93 o                         
   7   1   7        145.15        132.14         3.22 o                         
   8   1   7          3.27          4.37         0.53 o                         
   9   1   7         16.78         17.00         2.29 o                         
  10   1   7          5.66          4.59         0.65 o                         
  -8   2   7         17.32         15.81         1.08 o                         
  -7   2   7         13.18         11.55         0.90 o                         
  -6   2   7         15.36         19.65         1.05 o                         
  -5   2   7          0.59         -0.03         0.46 o                         
  -4   2   7         65.84         69.65         2.14 o                         
  -3   2   7         62.44         78.03         2.49 o                         
  -2   2   7         30.39         37.17         1.54 o                         
  -1   2   7          1.66         10.45         0.81 o                         
   0   2   7       4955.12       4960.95        79.41 o                         
   1   2   7        877.18        918.36        19.17 o                         
   2   2   7        176.37        204.29         4.54 o                         
   3   2   7         98.79        111.51         3.14 o                         
   4   2   7        177.39        172.76         6.48 o                         
   5   2   7          6.98          3.03         0.67 o                         
   6   2   7         58.15         50.85         2.30 o                         
   7   2   7         47.27         44.11         1.57 o                         
   8   2   7        205.44        183.96         4.78 o                         
   9   2   7        107.37         98.41         2.71 o                         
  10   2   7         76.12         85.84         2.67 o                         
  -8   3   7         63.62         76.49         2.88 o                         
  -7   3   7         18.02         19.69         2.57 o                         
  -6   3   7          0.27          1.04         0.44 o                         
  -5   3   7        114.36        115.16         2.46 o                         
  -4   3   7          1.93          0.76         0.52 o                         
  -3   3   7          0.70          4.75         0.65 o                         
  -2   3   7        442.86        470.12         8.61 o                         
  -1   3   7        409.45        433.87        10.08 o                         
   0   3   7        251.45        300.14         9.41 o                         
   1   3   7          2.42          0.94         0.35 o                         
   2   3   7         24.15         22.02         1.10 o                         
   3   3   7          1.27          2.86         0.53 o                         
   4   3   7         87.41         90.74         3.41 o                         
   5   3   7         41.43         35.68         1.82 o                         
   6   3   7         30.02         22.18         2.62 o                         
   7   3   7         78.00         64.04         1.72 o                         
   8   3   7         26.63         23.88         1.17 o                         
   9   3   7          4.26          4.56         0.53 o                         
  10   3   7         76.09         60.87         2.07 o                         
  -8   4   7          1.14          1.11         0.35 o                         
  -7   4   7         58.66         55.61         1.64 o                         
  -6   4   7        239.04        225.85         4.03 o                         
  -5   4   7          3.92          2.36         0.48 o                         
  -4   4   7        304.30        294.33         7.07 o                         
  -3   4   7        440.78        475.35         9.78 o                         
  -2   4   7        475.20        476.61         8.78 o                         
  -1   4   7       1178.34       1228.18        21.94 o                         
   0   4   7         98.17        118.52         2.96 o                         
   1   4   7         50.25         51.03         1.53 o                         
   2   4   7        267.57        271.25         4.98 o                         
   3   4   7        918.87        867.19        18.64 o                         
   4   4   7         62.18         77.14         3.11 o                         
   5   4   7        157.62        159.81         4.72 o                         
   6   4   7        192.84        192.87         6.27 o                         
   7   4   7        430.84        456.56         6.67 o                         
   8   4   7         10.03         12.31         0.76 o                         
   9   4   7         53.10         59.57         1.59 o                         
  10   4   7          0.33          0.24         0.28 o                         
  -8   5   7         66.20         75.12         2.72 o                         
  -7   5   7         23.34         14.92         0.98 o                         
  -6   5   7        110.25        119.90         2.47 o                         
  -5   5   7         16.02         14.81         0.89 o                         
  -4   5   7        146.04        154.08         3.53 o                         
  -3   5   7         27.50         26.88         1.41 o                         
  -2   5   7        131.94        110.42         3.52 o                         
  -1   5   7        777.43        827.88        14.22 o                         
   0   5   7        160.91        184.41         4.31 o                         
   1   5   7        274.77        298.80         5.82 o                         
   2   5   7        866.03        875.63        13.82 o                         
   3   5   7         41.88         41.31         3.15 o                         
   4   5   7        278.07        279.82         8.11 o                         
   5   5   7        375.67        423.51        10.10 o                         
   6   5   7         12.27         12.50         0.84 o                         
   7   5   7          1.08          2.31         0.37 o                         
   8   5   7          0.02          0.43         0.28 o                         
   9   5   7         80.80         82.14         2.04 o                         
  10   5   7         57.59         55.38         1.42 o                         
  -8   6   7          3.79          3.05         0.47 o                         
  -7   6   7          6.94          6.56         0.57 o                         
  -6   6   7         44.02         57.02         1.33 o                         
  -5   6   7         60.67         59.76         1.44 o                         
  -4   6   7          9.90         11.21         0.78 o                         
  -3   6   7         60.84         69.96         2.86 o                         
  -2   6   7        904.17        889.29        19.13 o                         
  -1   6   7          0.74          4.62         0.67 o                         
   0   6   7         32.07         24.08         1.11 o                         
   1   6   7         39.56         44.79         1.58 o                         
   2   6   7          7.20          8.41         0.68 o                         
   3   6   7         82.93         58.54         2.67 o                         
   4   6   7        350.72        398.67        10.13 o                         
   5   6   7         97.54         98.12         3.98 o                         
   6   6   7          3.73          3.96         0.53 o                         
   7   6   7        708.39        755.62        11.02 o                         
   8   6   7          2.67          1.78         0.34 o                         
   9   6   7         19.11         18.96         1.03 o                         
  10   6   7          0.00          1.06         0.23 o                         
  -8   7   7          7.26          6.67         0.63 o                         
  -7   7   7          4.31          3.52         0.35 o                         
  -6   7   7        269.99        247.14         4.13 o                         
  -5   7   7          1.87          1.34         0.61 o                         
  -4   7   7        112.48        121.49         2.51 o                         
  -3   7   7        293.59        282.15         6.80 o                         
  -2   7   7        560.76        558.63        12.92 o                         
  -1   7   7         64.96         66.40         2.65 o                         
   0   7   7          0.29          1.78         0.55 o                         
   1   7   7        258.74        261.07         5.81 o                         
   2   7   7          0.94          5.59         1.04 o                         
   3   7   7        222.51        235.13        11.64 o                         
   4   7   7          3.39          5.66         1.11 o                         
   5   7   7         53.77         56.55         2.86 o                         
   6   7   7       1541.67       1584.91        23.69 o                         
   7   7   7          1.19          2.34         0.34 o                         
   8   7   7          0.80          0.98         0.32 o                         
   9   7   7         26.24         21.73         0.96 o                         
  -7   8   7          0.20         -0.25         0.25 o                         
  -6   8   7         37.21         39.51         1.25 o                         
  -5   8   7         16.02         15.23         0.72 o                         
  -4   8   7       1643.72       1551.60        23.15 o                         
  -3   8   7       1274.29       1325.01        21.53 o                         
  -2   8   7         24.97         19.52         2.26 o                         
  -1   8   7          1.74          2.23         0.74 o                         
   0   8   7         46.43         49.98         2.98 o                         
   1   8   7         38.96         28.87         1.57 o                         
   2   8   7        477.96        468.08        10.24 o                         
   3   8   7         57.61         57.67         4.74 o                         
   4   8   7         36.03         35.74         1.97 o                         
   5   8   7         46.08         49.76         1.76 o                         
   6   8   7        687.48        678.18        10.96 o                         
   7   8   7          0.11          0.10         0.31 o                         
   8   8   7        572.58        589.55        14.19 o                         
   9   8   7          4.67          2.04         0.39 o                         
  -7   9   7          3.96          4.35         0.72 o                         
  -6   9   7         29.33         21.10         0.87 o                         
  -5   9   7         47.37         55.49         1.75 o                         
  -4   9   7        489.48        505.97         8.89 o                         
  -3   9   7         80.88         69.95         1.85 o                         
  -2   9   7        242.69        212.20         4.24 o                         
  -1   9   7        751.47        805.29        14.42 o                         
   0   9   7        171.43        167.38         4.46 o                         
   1   9   7          4.85          6.90         1.06 o                         
   2   9   7          8.49          6.78         0.64 o                         
   3   9   7          0.94          1.88         0.47 o                         
   4   9   7          4.88          4.78         0.53 o                         
   5   9   7         47.43         50.78         1.60 o                         
   6   9   7         36.46         35.71         1.85 o                         
   7   9   7         12.65         16.06         1.20 o                         
   8   9   7         15.56         12.29         1.38 o                         
  -6  10   7          4.72          1.43         0.34 o                         
  -5  10   7         77.63         75.33         2.08 o                         
  -4  10   7          0.78          0.04         0.35 o                         
  -3  10   7        115.78        124.05         2.96 o                         
  -2  10   7         32.98         28.91         1.09 o                         
  -1  10   7         28.59         31.60         1.20 o                         
   0  10   7          5.22          3.09         0.44 o                         
   1  10   7        200.70        163.85         3.57 o                         
   2  10   7          9.76         20.32         1.23 o                         
   3  10   7          6.55          6.52         0.65 o                         
   4  10   7         57.52         58.30         1.93 o                         
   5  10   7          0.29          1.04         0.41 o                         
   6  10   7        131.37        136.19         3.53 o                         
   7  10   7         72.03         74.69         2.21 o                         
   8  10   7          2.54          2.00         0.36 o                         
  -6  11   7         11.75         14.28         0.71 o                         
  -5  11   7         59.81         48.01         1.53 o                         
  -4  11   7         27.71         32.69         1.20 o                         
  -3  11   7         33.16         35.14         1.42 o                         
  -2  11   7         16.06         17.91         1.13 o                         
  -1  11   7         47.50         44.57         1.57 o                         
   0  11   7        467.53        421.02         9.15 o                         
   1  11   7          9.64          8.50         1.24 o                         
   2  11   7          6.91          7.15         0.88 o                         
   3  11   7         88.58         89.07         2.43 o                         
   4  11   7         11.15          8.24         0.81 o                         
   5  11   7         87.52         84.46         2.46 o                         
   6  11   7          0.06          0.90         0.35 o                         
   7  11   7         35.22         39.13         1.72 o                         
  -5  12   7         44.99         43.11         1.90 o                         
  -4  12   7          2.30          3.37         0.54 o                         
  -3  12   7         93.48         85.14         2.31 o                         
  -2  12   7         24.00         26.25         1.27 o                         
  -1  12   7         65.86         66.80         2.07 o                         
   2  12   7         59.05         43.62         3.69 o                         
   3  12   7         12.45         10.44         1.10 o                         
   4  12   7          3.18          2.86         0.65 o                         
   5  12   7         14.57         22.28         1.33 o                         
   6  12   7          0.40          0.22         0.30 o                         
  -3  13   7         12.85         15.62         0.96 o                         
  -2  13   7        118.18        113.55         4.85 o                         
   4  13   7         12.00          3.47         1.10 o                         
   0  -7   8          9.09          8.84         0.71 o                         
   1  -7   8         13.82         14.00         0.87 o                         
   2  -7   8         17.49         12.41         0.77 o                         
   3  -7   8          0.19          0.20         0.21 o                         
   4  -7   8         43.46         40.05         1.11 o                         
  -2  -6   8         42.07         41.68         2.20 o                         
  -1  -6   8          5.05          6.26         0.64 o                         
   0  -6   8         24.09         23.75         1.13 o                         
   1  -6   8          2.47          3.09         0.47 o                         
   2  -6   8          2.48          2.85         0.35 o                         
   3  -6   8         90.90         96.28         2.29 o                         
   4  -6   8         73.24         83.91         1.81 o                         
   5  -6   8         39.96         46.59         1.30 o                         
   6  -6   8         16.02         14.49         0.74 o                         
  -3  -5   8         17.85         21.30         2.54 o                         
  -2  -5   8          2.61          4.14         0.48 o                         
  -1  -5   8         57.30         52.26         1.51 o                         
   0  -5   8          1.13          0.46         0.38 o                         
   1  -5   8          4.21          5.49         0.45 o                         
   2  -5   8          0.08          0.51         0.29 o                         
   3  -5   8        192.66        199.33         4.30 o                         
   4  -5   8          9.69          9.74         0.60 o                         
   5  -5   8         89.54         98.98         2.26 o                         
   6  -5   8        261.92        288.59         5.77 o                         
   7  -5   8         11.65         12.20         0.72 o                         
  -4  -4   8         88.60         83.52         4.90 o                         
  -3  -4   8        147.64        151.99         5.22 o                         
  -2  -4   8          8.65          7.80         0.94 o                         
  -1  -4   8         17.61         15.10         0.96 o                         
   0  -4   8          8.60         11.24         1.13 o                         
   1  -4   8        182.04        177.29         3.52 o                         
   2  -4   8          0.30          0.35         0.27 o                         
   3  -4   8         51.66         49.98         1.43 o                         
   4  -4   8        263.56        290.30         5.39 o                         
   5  -4   8        220.13        217.67         4.68 o                         
   6  -4   8         77.64         80.84         2.16 o                         
   7  -4   8         27.50         38.11         1.27 o                         
   8  -4   8         66.28         74.83         2.28 o                         
  -5  -3   8         14.58         19.16         1.96 o                         
  -4  -3   8         12.65          4.27         1.15 o                         
  -3  -3   8         78.55         75.01         3.22 o                         
  -2  -3   8         20.43         15.90         1.15 o                         
  -1  -3   8         34.76         38.12         1.72 o                         
   0  -3   8         42.74         42.09         2.72 o                         
   1  -3   8          1.09          1.02         0.31 o                         
   2  -3   8         23.46         28.45         1.02 o                         
   3  -3   8         25.29         22.87         0.91 o                         
   4  -3   8          0.13          0.42         0.26 o                         
   5  -3   8        134.65        123.54         2.79 o                         
   6  -3   8          1.10          0.42         0.33 o                         
   7  -3   8          1.30          0.59         0.54 o                         
   8  -3   8          0.13          1.02         0.43 o                         
   9  -3   8         50.01         47.06         1.54 o                         
  -6  -2   8         29.72         23.18         1.44 o                         
  -5  -2   8         45.49         38.31         1.62 o                         
  -4  -2   8         78.38         87.45         2.76 o                         
  -3  -2   8         68.32         63.84         2.42 o                         
  -2  -2   8        446.79        425.50        15.47 o                         
  -1  -2   8        221.66        201.66         5.57 o                         
   0  -2   8        126.73        120.67         3.11 o                         
   1  -2   8         40.96         39.09         1.32 o                         
   2  -2   8          1.74          2.33         0.41 o                         
   3  -2   8        222.72        222.92         4.71 o                         
   4  -2   8          0.60          1.57         0.39 o                         
   5  -2   8        106.41        107.79         2.41 o                         
   6  -2   8        340.43        329.61         6.67 o                         
   7  -2   8         77.01         77.91         2.04 o                         
   8  -2   8         70.32         62.91         1.87 o                         
   9  -2   8         49.81         54.78         1.52 o                         
  -6  -1   8         27.05         22.69         1.38 o                         
  -5  -1   8        101.26        105.11         3.18 o                         
  -4  -1   8         28.33         25.11         1.34 o                         
  -3  -1   8        591.15        629.70        14.56 o                         
  -2  -1   8        413.61        430.61        10.68 o                         
  -1  -1   8        105.60         95.08         3.51 o                         
   0  -1   8        207.62        200.62        10.73 o                         
   1  -1   8          8.27         13.42         1.79 o                         
   2  -1   8        291.64        282.89         9.00 o                         
   3  -1   8        165.43        169.66         6.60 o                         
   4  -1   8          5.67          6.69         0.63 o                         
   5  -1   8         46.34         37.16         1.35 o                         
   6  -1   8          0.36          1.08         0.37 o                         
   7  -1   8          0.58          1.38         0.55 o                         
   8  -1   8        138.17        122.51         3.12 o                         
   9  -1   8        164.64        177.56         4.79 o                         
  10  -1   8          3.19          4.08         0.64 o                         
  -7   0   8         31.68         32.73         1.26 o                         
  -6   0   8          2.54          3.03         0.51 o                         
  -5   0   8         23.96         31.28         1.38 o                         
  -4   0   8          5.84          4.13         0.60 o                         
  -3   0   8          0.40          3.07         0.48 o                         
  -2   0   8        218.54        220.70         5.33 o                         
  -1   0   8         66.53         47.38         3.39 o                         
   0   0   8          1.42          1.55         1.56 o                         
   1   0   8         64.65         58.07         2.63 o                         
   2   0   8        872.12        875.45        19.27 o                         
   3   0   8         11.48          6.65         1.19 o                         
   4   0   8         43.72         45.57         2.42 o                         
   5   0   8        252.56        264.34         7.37 o                         
   6   0   8          0.16          0.38         0.28 o                         
   7   0   8          0.98          0.92         0.32 o                         
   8   0   8          0.24          2.06         0.45 o                         
   9   0   8         18.41         13.99         0.93 o                         
  10   0   8          8.72          9.12         0.93 o                         
  -7   1   8         70.78         75.66         2.31 o                         
  -6   1   8          0.10          0.28         0.34 o                         
  -5   1   8         20.61         22.91         1.17 o                         
  -4   1   8         75.71         74.72         2.12 o                         
  -3   1   8          2.03          3.06         0.83 o                         
  -2   1   8         33.83         37.12         2.01 o                         
  -1   1   8         47.75         42.88         2.26 o                         
   0   1   8        460.16        439.08         8.42 o                         
   1   1   8         78.43         84.20         4.35 o                         
   2   1   8         13.01          7.07         1.48 o                         
   3   1   8        178.07        165.90         5.88 o                         
   4   1   8        155.59        162.57         5.35 o                         
   5   1   8        132.86        123.76         6.22 o                         
   6   1   8          1.22          2.74         0.47 o                         
   7   1   8         39.25         28.54         1.20 o                         
   8   1   8         27.87         21.14         1.11 o                         
   9   1   8         28.74         25.57         1.31 o                         
  10   1   8          0.04         -0.03         0.26 o                         
  -7   2   8         60.39         63.59         2.53 o                         
  -6   2   8         24.84         23.45         1.42 o                         
  -5   2   8          3.23          3.96         0.49 o                         
  -4   2   8         57.72         64.49         1.79 o                         
  -3   2   8         26.58         29.44         1.16 o                         
  -2   2   8        116.34         99.85         3.47 o                         
  -1   2   8         12.61          8.21         0.86 o                         
   0   2   8         62.56         72.11         2.26 o                         
   1   2   8        585.25        654.43        11.83 o                         
   2   2   8         58.67         67.47         3.16 o                         
   3   2   8        107.13        106.26         3.20 o                         
   4   2   8        336.50        316.57         7.20 o                         
   5   2   8         49.75         60.46         4.75 o                         
   6   2   8         56.88         58.49         1.84 o                         
   7   2   8        270.97        275.79         5.87 o                         
   8   2   8         10.21          6.15         0.62 o                         
   9   2   8          7.32          5.97         0.60 o                         
  10   2   8         40.66         36.81         1.46 o                         
  -8   3   8         21.09         26.35         1.43 o                         
  -7   3   8          3.79          2.89         0.69 o                         
  -6   3   8         44.83         33.46         1.32 o                         
  -5   3   8         21.10         19.90         1.00 o                         
  -4   3   8          1.71          3.63         0.46 o                         
  -3   3   8         55.28         62.48         2.48 o                         
  -2   3   8        244.77        226.00         5.64 o                         
  -1   3   8        236.59        259.07         4.99 o                         
   0   3   8         48.45         40.19         1.59 o                         
   1   3   8          7.06          6.69         0.73 o                         
   2   3   8        106.93         91.97         2.64 o                         
   3   3   8          0.78          1.61         0.74 o                         
   4   3   8         18.30         24.87         1.56 o                         
   5   3   8          1.34          1.81         1.03 o                         
   6   3   8        187.35        185.73         5.54 o                         
   7   3   8          9.77         17.93         0.94 o                         
   8   3   8         18.82         17.66         0.99 o                         
   9   3   8          3.57          3.00         0.45 o                         
  10   3   8          2.08          3.35         0.55 o                         
  -8   4   8         15.25         18.08         3.40 o                         
  -7   4   8         16.80         20.06         1.23 o                         
  -6   4   8          0.38          1.19         0.45 o                         
  -5   4   8        237.64        228.26         4.06 o                         
  -4   4   8         37.69         31.63         0.91 o                         
  -3   4   8         13.28         12.21         1.12 o                         
  -2   4   8        632.79        700.17        14.82 o                         
  -1   4   8          1.44          1.73         0.47 o                         
   0   4   8        209.86        210.19         4.23 o                         
   1   4   8          8.42          4.46         0.56 o                         
   2   4   8         58.60         70.08         2.23 o                         
   3   4   8        724.25        702.96        13.09 o                         
   4   4   8         20.10         17.96         1.62 o                         
   5   4   8        182.87        205.62         7.26 o                         
   6   4   8         18.86         19.24         0.87 o                         
   7   4   8         33.07         32.44         1.01 o                         
   8   4   8         88.22         92.53         2.10 o                         
   9   4   8         12.37         12.60         0.80 o                         
  10   4   8          4.42          4.87         0.71 o                         
  -8   5   8         11.30         10.98         0.87 o                         
  -7   5   8         27.75         28.80         1.09 o                         
  -6   5   8          0.09          0.45         0.33 o                         
  -5   5   8         19.94         15.22         0.82 o                         
  -4   5   8         49.49         45.53         1.14 o                         
  -3   5   8        155.93        142.47         3.83 o                         
  -2   5   8        271.32        248.11         5.77 o                         
  -1   5   8        502.37        504.03         9.32 o                         
   0   5   8          0.10          1.21         0.49 o                         
   1   5   8        210.74        203.67         4.12 o                         
   2   5   8        252.70        232.13         4.57 o                         
   3   5   8          0.55          1.27         0.93 o                         
   4   5   8         42.13         45.72         2.44 o                         
   5   5   8          9.66         12.03         2.25 o                         
   6   5   8        103.09         92.10         2.49 o                         
   7   5   8         25.51         27.21         0.93 o                         
   8   5   8         30.06         34.38         1.05 o                         
   9   5   8         29.66         35.43         1.16 o                         
  10   5   8          1.50          1.02         0.34 o                         
  -7   6   8          4.41          3.40         0.43 o                         
  -6   6   8        113.93        102.78         2.22 o                         
  -5   6   8        141.11        120.77         2.21 o                         
  -4   6   8         12.03         12.65         0.62 o                         
  -3   6   8          0.88          2.08         0.36 o                         
  -2   6   8        186.68        192.60         5.10 o                         
  -1   6   8        225.92        251.67         7.10 o                         
   0   6   8        370.60        322.97         6.43 o                         
   1   6   8         14.59         14.47         0.96 o                         
   2   6   8         89.49         93.26         2.40 o                         
   3   6   8        125.59        124.32         5.09 o                         
   4   6   8         21.39         16.40         1.73 o                         
   5   6   8        298.60        275.10         5.26 o                         
   6   6   8         66.23         67.88         1.68 o                         
   7   6   8        140.70        136.58         2.53 o                         
   8   6   8         90.79         83.85         1.92 o                         
   9   6   8         15.50         15.97         0.67 o                         
  10   6   8         14.69         10.89         0.47 o                         
  -7   7   8          0.69          0.80         0.33 o                         
  -6   7   8          0.66          1.17         0.36 o                         
  -5   7   8         14.31          9.47         0.55 o                         
  -4   7   8          0.10          0.13         0.27 o                         
  -3   7   8        274.87        291.66         4.76 o                         
  -2   7   8        117.00        146.17         4.45 o                         
  -1   7   8        424.12        434.43         9.36 o                         
   0   7   8       1026.02        990.50        17.04 o                         
   1   7   8        557.47        553.93        10.16 o                         
   2   7   8          2.24          3.95         1.00 o                         
   3   7   8        269.78        277.78         6.91 o                         
   4   7   8          4.61          7.01         1.00 o                         
   5   7   8        732.19        748.05        11.81 o                         
   6   7   8         14.24         12.96         0.79 o                         
   7   7   8         18.13         16.23         0.73 o                         
   8   7   8         74.43         77.02         1.71 o                         
   9   7   8         31.41         27.66         0.84 o                         
  -7   8   8         44.66         50.65         3.16 o                         
  -6   8   8        119.75        110.90         2.33 o                         
  -5   8   8          6.67          6.57         0.49 o                         
  -4   8   8        176.13        201.84         3.52 o                         
  -3   8   8         25.16         37.71         1.66 o                         
  -2   8   8        514.12        520.35        10.52 o                         
  -1   8   8        380.76        401.71         7.33 o                         
   0   8   8         17.11         23.62         2.00 o                         
   1   8   8        167.37        165.09         4.85 o                         
   2   8   8        587.60        568.77        13.61 o                         
   3   8   8         76.27         75.81         2.05 o                         
   4   8   8        174.47        175.59         5.36 o                         
   5   8   8         64.14         59.38         1.65 o                         
   6   8   8         45.84         52.52         2.26 o                         
   7   8   8         60.84         59.62         1.45 o                         
   8   8   8        163.58        159.94         3.07 o                         
   9   8   8         31.83         35.10         2.05 o                         
  -7   9   8          0.19          0.19         0.22 o                         
  -6   9   8         25.86         24.62         0.87 o                         
  -5   9   8         48.81         50.60         1.81 o                         
  -4   9   8         21.60         18.26         0.97 o                         
  -3   9   8        503.02        532.94         8.98 o                         
  -2   9   8         39.50         35.24         1.10 o                         
  -1   9   8        191.46        208.77         4.05 o                         
   0   9   8          4.96          4.41         0.46 o                         
   1   9   8          5.45          3.62         0.41 o                         
   2   9   8         61.96         71.48         2.07 o                         
   3   9   8        155.50        144.11         3.32 o                         
   4   9   8        146.29        145.88         3.14 o                         
   5   9   8          0.03          0.70         0.35 o                         
   6   9   8         88.79         88.96         2.08 o                         
   7   9   8          2.03          1.77         0.33 o                         
   8   9   8         18.82         12.32         0.80 o                         
  -6  10   8         41.48         37.46         1.37 o                         
  -5  10   8        313.16        319.80         6.10 o                         
  -4  10   8          5.02          5.38         0.51 o                         
  -3  10   8         19.16         14.04         0.94 o                         
  -2  10   8         82.00         74.64         1.76 o                         
  -1  10   8        367.70        328.68         6.07 o                         
   0  10   8         15.65         17.73         0.89 o                         
   1  10   8        174.38        170.97         3.32 o                         
   2  10   8          1.77          3.62         0.52 o                         
   3  10   8         85.66         88.35         3.71 o                         
   4  10   8          7.59          6.56         0.59 o                         
   5  10   8          0.47          0.85         0.39 o                         
   6  10   8         38.67         43.01         1.62 o                         
   7  10   8         36.85         31.36         1.58 o                         
   8  10   8          1.08          0.63         0.31 o                         
  -5  11   8          5.42          5.33         0.62 o                         
  -4  11   8          6.83         10.77         0.62 o                         
  -3  11   8         11.82          7.00         0.51 o                         
  -2  11   8         21.24         19.69         0.87 o                         
  -1  11   8        124.01        124.70         2.87 o                         
   0  11   8         28.16         18.38         0.78 o                         
   1  11   8        110.91        114.09         2.73 o                         
   2  11   8        225.68        198.55         4.65 o                         
   3  11   8         37.29         24.29         1.17 o                         
   4  11   8         74.77         58.01         1.82 o                         
   5  11   8         73.27         71.33         2.41 o                         
   6  11   8         10.25          8.25         0.97 o                         
   7  11   8          0.84          0.45         0.35 o                         
  -4  12   8          1.14          1.31         0.30 o                         
  -3  12   8          1.13          2.61         0.38 o                         
  -2  12   8          0.76          1.88         0.52 o                         
  -1  12   8          9.36         11.96         1.05 o                         
   0  12   8         32.09         30.68         1.34 o                         
   1  12   8         18.31          9.28         1.67 o                         
   2  12   8         17.07          9.12         1.06 o                         
   3  12   8         67.55         48.29         2.23 o                         
   4  12   8         28.11         16.75         1.44 o                         
   5  12   8          1.32          0.85         0.35 o                         
   6  12   8          2.05          2.79         0.44 o                         
  -3  13   8         27.68         27.59         3.00 o                         
  -2  13   8         37.51         35.76         1.43 o                         
  -1  13   8         38.31         35.87         1.46 o                         
   3  13   8          0.09          0.00         0.81 o                         
   4  13   8         76.87         57.59         6.75 o                         
   0  -6   9          2.47          2.32         0.37 o                         
   1  -6   9          7.59          6.91         0.64 o                         
   2  -6   9         21.41         24.41         1.21 o                         
   3  -6   9         72.39         65.90         1.58 o                         
   4  -6   9        184.25        176.12         5.61 o                         
  -2  -5   9          6.31          2.89         0.81 o                         
  -1  -5   9          1.19          2.24         0.40 o                         
   0  -5   9         23.87         23.78         1.20 o                         
   1  -5   9        106.87        116.59         3.40 o                         
   2  -5   9         32.10         28.50         0.92 o                         
   3  -5   9          0.99          1.34         0.28 o                         
   4  -5   9         15.79         15.41         0.76 o                         
   5  -5   9         45.23         41.57         1.56 o                         
   6  -5   9          0.44          0.53         0.26 o                         
  -3  -4   9         19.65         23.61         2.31 o                         
  -2  -4   9          0.82          1.56         0.53 o                         
  -1  -4   9         49.07         55.04         1.53 o                         
   0  -4   9          0.70          1.20         0.37 o                         
   1  -4   9          6.93          5.06         0.47 o                         
   2  -4   9        109.91        114.83         2.70 o                         
   3  -4   9        139.15        136.46         2.78 o                         
   4  -4   9         23.92         28.95         1.69 o                         
   5  -4   9          0.40          0.37         0.25 o                         
   6  -4   9          3.91          5.19         0.50 o                         
   7  -4   9          6.63         11.06         0.84 o                         
  -4  -3   9        155.62        147.24         8.37 o                         
  -3  -3   9         36.61         38.22         1.95 o                         
  -2  -3   9        184.06        185.06         5.04 o                         
  -1  -3   9         56.65         45.86         1.56 o                         
   0  -3   9         24.81         23.03         0.85 o                         
   1  -3   9         63.56         71.22         1.89 o                         
   2  -3   9         35.82         36.13         1.21 o                         
   3  -3   9         45.24         44.70         1.27 o                         
   4  -3   9         62.11         64.95         1.74 o                         
   5  -3   9         92.38        100.28         2.35 o                         
   6  -3   9          3.04          4.95         0.50 o                         
   7  -3   9         31.40         28.97         1.20 o                         
   8  -3   9          4.01          2.36         0.41 o                         
  -5  -2   9         98.88         98.04        11.43 o                         
  -4  -2   9         40.09         36.31         2.94 o                         
  -3  -2   9        161.71        167.50         5.75 o                         
  -2  -2   9        111.87        121.73         3.73 o                         
  -1  -2   9        250.98        232.24         6.28 o                         
   0  -2   9        509.47        518.08         8.82 o                         
   1  -2   9        213.65        207.37         4.36 o                         
   2  -2   9        159.89        174.60         3.72 o                         
   3  -2   9         83.47         87.73         2.45 o                         
   4  -2   9         41.22         44.56         1.89 o                         
   5  -2   9         12.34         13.79         0.75 o                         
   6  -2   9          1.87          0.65         0.30 o                         
   7  -2   9         81.76         73.39         2.23 o                         
   8  -2   9         25.54         30.44         1.29 o                         
   9  -2   9          2.34          2.52         0.37 o                         
  -6  -1   9          9.42         11.00         0.75 o                         
  -5  -1   9         11.99         13.57         0.89 o                         
  -4  -1   9        144.34        159.65         4.36 o                         
  -3  -1   9          6.69          5.47         0.61 o                         
  -2  -1   9         15.90         13.04         1.43 o                         
  -1  -1   9        975.63        971.17        17.16 o                         
   0  -1   9        322.34        312.02         5.99 o                         
   1  -1   9         44.20         55.69         2.56 o                         
   2  -1   9        226.77        232.11         5.70 o                         
   3  -1   9         81.36         93.12         2.43 o                         
   4  -1   9          5.99          4.01         0.46 o                         
   5  -1   9         66.40         66.05         1.86 o                         
   6  -1   9         24.31         23.04         1.03 o                         
   7  -1   9          4.43          1.99         0.55 o                         
   8  -1   9          1.15          0.19         0.24 o                         
   9  -1   9         59.11         45.27         2.56 o                         
  -6   0   9         24.76         29.96         1.81 o                         
  -5   0   9         86.21         84.96         2.65 o                         
  -4   0   9          2.04          3.43         0.94 o                         
  -3   0   9         85.80         82.06         2.43 o                         
  -2   0   9        381.57        401.76         8.60 o                         
  -1   0   9         87.21         73.18         3.68 o                         
   0   0   9          2.45          1.51         0.38 o                         
   1   0   9          1.04          0.81         0.81 o                         
   2   0   9        110.63        108.21         4.01 o                         
   3   0   9          2.19          1.56         0.35 o                         
   4   0   9        144.41        143.06         4.33 o                         
   5   0   9        248.76        265.67         5.17 o                         
   6   0   9         62.28         65.89         1.79 o                         
   7   0   9         16.73         14.15         0.76 o                         
   8   0   9         57.96         54.38         1.56 o                         
   9   0   9         45.24         41.63         1.77 o                         
  -6   1   9          7.31          4.69         0.92 o                         
  -5   1   9          8.67          7.94         0.77 o                         
  -4   1   9         36.19         38.10         1.38 o                         
  -3   1   9         23.99         21.80         1.06 o                         
  -2   1   9         77.63         69.65         1.58 o                         
  -1   1   9          0.18          1.21         0.35 o                         
   0   1   9        147.82        168.48         8.66 o                         
   1   1   9         67.15         78.25         3.86 o                         
   2   1   9        146.38        159.22         6.40 o                         
   3   1   9        118.28        103.68         5.02 o                         
   4   1   9         17.76         19.17         1.68 o                         
   5   1   9        132.14        133.47         2.67 o                         
   6   1   9          9.71         12.19         0.69 o                         
   7   1   9        195.74        171.27         3.47 o                         
   8   1   9        248.97        226.07         5.49 o                         
   9   1   9         13.85         12.35         1.22 o                         
  10   1   9          3.26          6.17         0.62 o                         
  -7   2   9         46.40         53.47         4.96 o                         
  -6   2   9         24.33         27.07         2.22 o                         
  -5   2   9          0.83          0.93         0.40 o                         
  -4   2   9          6.55          8.64         0.73 o                         
  -3   2   9        106.43        101.38         2.10 o                         
  -2   2   9        342.26        354.73         7.02 o                         
  -1   2   9         34.85         54.27         2.97 o                         
   0   2   9          0.56          0.08         0.65 o                         
   1   2   9         20.92         17.26         1.43 o                         
   2   2   9        328.97        338.72         7.69 o                         
   3   2   9        670.34        660.33        15.32 o                         
   4   2   9        135.88        148.56        12.93 o                         
   5   2   9          8.03          8.03         0.66 o                         
   6   2   9        230.72        211.53         4.14 o                         
   7   2   9         28.22         20.03         1.12 o                         
   8   2   9          7.75         11.89         0.87 o                         
   9   2   9         10.59         10.36         1.09 o                         
  10   2   9         71.80         64.10         2.16 o                         
  -7   3   9          2.31          3.16         0.61 o                         
  -6   3   9          3.48          1.65         0.50 o                         
  -5   3   9         34.54         39.12         1.43 o                         
  -4   3   9        137.70        126.61         4.43 o                         
  -3   3   9        248.45        265.80         4.61 o                         
  -2   3   9        150.33        136.98         2.52 o                         
  -1   3   9        106.60        104.38         3.17 o                         
   0   3   9         29.38         31.20         1.63 o                         
   1   3   9         87.05         72.87         2.54 o                         
   2   3   9        434.39        439.00        10.20 o                         
   3   3   9        209.87        221.58         5.63 o                         
   4   3   9        233.59        259.76         7.05 o                         
   5   3   9          0.02          0.42         0.42 o                         
   6   3   9          3.06          6.44         0.92 o                         
   7   3   9        138.60        129.47         3.42 o                         
   8   3   9         10.62          8.68         0.71 o                         
   9   3   9         55.25         59.57         1.81 o                         
  10   3   9          0.20          0.15         0.26 o                         
  -7   4   9          0.06         -0.14         0.36 o                         
  -6   4   9          1.93          2.01         0.45 o                         
  -5   4   9         72.06         61.32         1.73 o                         
  -4   4   9        434.56        429.59         9.68 o                         
  -3   4   9         20.60         20.52         0.83 o                         
  -2   4   9         44.85         37.53         1.15 o                         
  -1   4   9        277.83        284.57         5.77 o                         
   0   4   9        310.01        326.96         6.20 o                         
   1   4   9         40.38         41.76         2.54 o                         
   2   4   9          2.03          1.17         0.65 o                         
   3   4   9          4.62          1.90         0.83 o                         
   4   4   9         41.97         52.14         6.48 o                         
   5   4   9        771.03        747.72        15.49 o                         
   6   4   9          2.54          1.39         0.39 o                         
   7   4   9         38.43         49.84         1.71 o                         
   8   4   9          3.59          2.78         0.46 o                         
   9   4   9         77.51         90.31         2.42 o                         
  10   4   9         52.44         51.01         1.72 o                         
  -7   5   9          2.61          2.08         0.55 o                         
  -6   5   9          1.19          3.81         0.98 o                         
  -5   5   9          9.98          3.33         0.35 o                         
  -4   5   9          5.56          6.70         0.59 o                         
  -3   5   9          0.47          0.17         0.24 o                         
  -2   5   9        178.03        191.76         3.91 o                         
  -1   5   9        115.67        104.69         3.86 o                         
   0   5   9          6.72          5.88         0.77 o                         
   1   5   9        205.62        196.19         4.19 o                         
   2   5   9        104.77        111.18         3.48 o                         
   3   5   9          0.08          0.35         0.53 o                         
   4   5   9        731.04        723.37        20.98 o                         
   5   5   9        455.97        444.11         8.88 o                         
   6   5   9         21.02         27.57         1.51 o                         
   7   5   9        294.80        314.75         4.84 o                         
   8   5   9         85.35         86.70         1.84 o                         
   9   5   9         27.37         29.96         1.03 o                         
  10   5   9          1.62          2.94         0.58 o                         
  -7   6   9          4.59          7.61         0.95 o                         
  -6   6   9        164.28        150.16         4.56 o                         
  -5   6   9          3.24          4.27         0.43 o                         
  -4   6   9          0.09          0.05         0.24 o                         
  -3   6   9          6.45          5.81         0.43 o                         
  -2   6   9         69.41         72.94         1.47 o                         
  -1   6   9         10.65          9.29         1.07 o                         
   0   6   9        317.41        301.27         6.64 o                         
   1   6   9         71.32         62.54         3.15 o                         
   2   6   9         32.41         28.94         1.83 o                         
   3   6   9         21.15         28.31         2.85 o                         
   4   6   9         35.86         38.74         1.40 o                         
   5   6   9        411.51        423.12         7.58 o                         
   6   6   9        277.37        282.30         5.07 o                         
   7   6   9          8.32          6.91         0.59 o                         
   8   6   9         43.48         36.65         1.12 o                         
   9   6   9          2.09          2.49         0.38 o                         
  -7   7   9          1.93          4.09         0.69 o                         
  -6   7   9         18.11         19.26         1.00 o                         
  -5   7   9        136.74        137.22         2.75 o                         
  -4   7   9        486.39        460.72         6.63 o                         
  -3   7   9        408.68        424.27         6.40 o                         
  -2   7   9         22.23         16.98         0.73 o                         
  -1   7   9        450.61        455.31         7.76 o                         
   0   7   9         22.27         26.51         1.50 o                         
   1   7   9        400.13        401.66         7.92 o                         
   2   7   9         54.89         44.19         2.82 o                         
   3   7   9        115.50        125.08         2.92 o                         
   4   7   9        162.97        178.21         3.66 o                         
   5   7   9          1.80          2.34         0.51 o                         
   6   7   9        263.24        277.95         5.49 o                         
   7   7   9         19.74         17.75         0.76 o                         
   8   7   9        241.06        237.01         4.29 o                         
   9   7   9         20.56         18.47         0.65 o                         
  -6   8   9          4.10          0.92         0.27 o                         
  -5   8   9         64.38         72.31         1.59 o                         
  -4   8   9        149.53        166.16         2.81 o                         
  -3   8   9        203.09        205.78         3.90 o                         
  -2   8   9        573.06        604.47         9.50 o                         
  -1   8   9       1671.17       1675.66        23.42 o                         
   0   8   9        734.92        770.73        11.23 o                         
   1   8   9         53.57         64.23         1.71 o                         
   2   8   9          4.71          3.73         0.44 o                         
   3   8   9         16.45         13.69         1.38 o                         
   4   8   9          0.99          2.27         0.71 o                         
   5   8   9         53.63         53.84         1.76 o                         
   6   8   9          2.37          2.21         0.43 o                         
   7   8   9          7.02          5.33         0.65 o                         
   8   8   9         35.34         37.60         1.16 o                         
   9   8   9          7.35          5.12         0.40 o                         
  -6   9   9          5.84          6.83         0.68 o                         
  -5   9   9         15.84         12.69         0.64 o                         
  -4   9   9          5.23          7.33         0.54 o                         
  -3   9   9        148.53        154.60         2.81 o                         
  -2   9   9          4.76          3.18         0.45 o                         
  -1   9   9        220.26        215.04         3.66 o                         
   0   9   9         20.27         17.80         0.75 o                         
   1   9   9         68.46         70.97         1.53 o                         
   2   9   9        123.35        127.88         2.75 o                         
   3   9   9        168.72        161.78         4.41 o                         
   4   9   9         50.45         47.81         1.81 o                         
   5   9   9          0.55          0.14         0.38 o                         
   6   9   9         26.72         22.25         1.02 o                         
   7   9   9         25.04         26.76         0.96 o                         
   8   9   9         16.56         18.03         0.76 o                         
  -6  10   9         11.64         11.92         0.80 o                         
  -5  10   9          6.52          5.13         0.54 o                         
  -4  10   9          2.55          1.40         0.30 o                         
  -3  10   9         18.31         20.06         0.85 o                         
  -2  10   9         11.24         11.84         0.63 o                         
  -1  10   9         99.03        105.00         2.60 o                         
   0  10   9          4.20          2.47         0.39 o                         
   1  10   9        155.52        151.19         5.14 o                         
   2  10   9          0.52          1.28         0.52 o                         
   3  10   9        133.29        104.19         3.05 o                         
   4  10   9          0.58          0.58         0.35 o                         
   5  10   9         34.40         35.33         1.29 o                         
   6  10   9         40.41         40.35         1.21 o                         
   7  10   9        116.63        118.19         2.84 o                         
  -5  11   9          0.08          0.35         0.35 o                         
  -4  11   9          7.10          6.99         0.50 o                         
  -3  11   9        193.92        188.98         3.85 o                         
  -2  11   9         40.61         39.97         1.51 o                         
  -1  11   9         36.65         28.76         1.00 o                         
   0  11   9         11.87         15.37         1.01 o                         
   1  11   9          1.75          2.11         0.46 o                         
   2  11   9        398.84        342.40         6.65 o                         
   3  11   9          0.07          0.04         0.54 o                         
   4  11   9         57.46         61.72         1.90 o                         
   5  11   9          1.01          2.35         0.60 o                         
   6  11   9          0.97          2.47         0.61 o                         
   7  11   9          0.75          0.30         0.32 o                         
  -4  12   9          0.02          0.14         0.28 o                         
  -3  12   9         21.06         28.91         1.22 o                         
  -2  12   9         38.18         36.91         1.21 o                         
  -1  12   9          0.22          0.54         0.61 o                         
   0  12   9         24.84         19.39         1.96 o                         
   1  12   9          4.99          3.74         0.58 o                         
   2  12   9         25.02         16.97         0.96 o                         
   3  12   9         29.63         16.86         1.63 o                         
   4  12   9         36.07         33.94         1.82 o                         
   5  12   9          0.12          0.25         0.31 o                         
  -2  13   9         12.80         16.81         0.90 o                         
  -1  13   9         34.36         33.91         1.62 o                         
   0  13   9         75.07         79.27         3.58 o                         
   2  13   9         49.54         31.28         2.19 o                         
   3  13   9          0.46         -0.04         0.44 o                         
   4  13   9         32.45         26.22         2.94 o                         
   1  -5  10          8.73          9.82         0.71 o                         
   2  -5  10         14.17         14.90         0.65 o                         
   3  -5  10         54.76         55.69         1.70 o                         
   4  -5  10         18.71         19.07         1.11 o                         
  -2  -4  10          0.39          0.46         0.46 o                         
  -1  -4  10         98.18        105.24         3.79 o                         
   0  -4  10         72.97         78.76         2.35 o                         
   1  -4  10          8.43         13.66         0.71 o                         
   2  -4  10          7.65          7.14         0.51 o                         
   3  -4  10         97.91         86.03         2.40 o                         
   4  -4  10          6.37          5.56         0.56 o                         
   5  -4  10          5.17          4.03         0.42 o                         
   6  -4  10          0.35          2.94         0.37 o                         
  -3  -3  10          0.51          0.19         0.36 o                         
  -2  -3  10         10.17         13.77         2.25 o                         
  -1  -3  10          1.63          1.04         0.60 o                         
   0  -3  10         12.80         10.65         0.67 o                         
   1  -3  10          2.19          2.72         0.37 o                         
   2  -3  10         58.08         48.03         1.38 o                         
   3  -3  10          1.07          1.44         0.33 o                         
   4  -3  10        105.29        112.30         2.47 o                         
   5  -3  10          3.07          3.25         0.47 o                         
   6  -3  10         49.67         56.65         1.75 o                         
   7  -3  10         31.06         23.07         1.01 o                         
  -4  -2  10         22.24         22.36         1.56 o                         
  -3  -2  10          5.53          4.62         1.27 o                         
  -2  -2  10         45.15         50.23         3.56 o                         
  -1  -2  10        278.34        288.38         7.37 o                         
   0  -2  10        475.90        468.43         7.98 o                         
   1  -2  10         77.63         71.75         1.70 o                         
   2  -2  10         45.19         45.13         1.39 o                         
   3  -2  10         19.88         18.09         1.19 o                         
   4  -2  10         36.31         34.42         1.42 o                         
   5  -2  10          7.92          5.49         0.67 o                         
   6  -2  10          0.12          0.29         0.26 o                         
   7  -2  10         10.56          7.51         0.69 o                         
   8  -2  10         26.83         20.89         0.96 o                         
  -4  -1  10          1.08          1.23         0.47 o                         
  -3  -1  10        142.59        149.52         4.24 o                         
  -2  -1  10        229.88        215.42         7.30 o                         
  -1  -1  10        372.04        370.83         8.03 o                         
   0  -1  10          0.17          1.28         0.41 o                         
   1  -1  10         67.49         62.30         1.57 o                         
   2  -1  10        363.64        331.59         7.55 o                         
   3  -1  10         59.96         58.48         1.86 o                         
   4  -1  10         49.71         46.29         1.54 o                         
   5  -1  10          7.79          7.65         0.96 o                         
   6  -1  10         36.43         27.70         1.17 o                         
   7  -1  10         64.42         57.13         2.00 o                         
   8  -1  10          2.45          3.65         0.49 o                         
  -5   0  10         41.72         41.65         1.52 o                         
  -4   0  10          1.03          1.08         0.53 o                         
  -3   0  10         10.73          8.56         0.85 o                         
  -2   0  10         47.39         43.36         1.58 o                         
  -1   0  10         42.41         46.45         1.39 o                         
   0   0  10        513.08        515.59         9.48 o                         
   1   0  10         22.57         22.44         0.88 o                         
   2   0  10         86.43         89.52         1.98 o                         
   3   0  10          0.35          0.46         0.34 o                         
   4   0  10         94.05         97.32         2.81 o                         
   5   0  10         32.17         35.02         1.44 o                         
   6   0  10         91.45         85.09         2.39 o                         
   7   0  10         45.18         42.72         1.36 o                         
   8   0  10          0.83          0.56         0.28 o                         
   9   0  10          1.27          0.06         0.26 o                         
  -5   1  10          1.78          0.52         0.41 o                         
  -4   1  10          5.10          3.29         0.50 o                         
  -3   1  10         81.46        104.33         2.85 o                         
  -2   1  10         38.79         41.41         1.18 o                         
  -1   1  10         30.89         30.89         1.00 o                         
   0   1  10         36.17         38.88         1.27 o                         
   1   1  10         11.07          9.91         0.72 o                         
   2   1  10          1.80          4.20         0.43 o                         
   3   1  10         50.17         55.43         1.55 o                         
   4   1  10         78.79         81.45         2.50 o                         
   5   1  10        292.84        268.94         4.98 o                         
   6   1  10         57.67         59.61         1.57 o                         
   7   1  10        126.18        101.74         2.80 o                         
   8   1  10          2.01          2.20         0.54 o                         
   9   1  10         40.56         41.11         1.53 o                         
  -6   2  10          4.38          1.94         0.39 o                         
  -5   2  10          0.02         -0.02         0.28 o                         
  -4   2  10          0.29          0.82         0.49 o                         
  -3   2  10         95.63         98.60         2.54 o                         
  -2   2  10          0.28         -0.03         0.29 o                         
  -1   2  10          2.63          5.32         0.44 o                         
   0   2  10         38.20         33.93         1.10 o                         
   1   2  10         31.86         27.26         1.12 o                         
   2   2  10        250.47        281.02         5.70 o                         
   3   2  10        125.24        126.34         2.81 o                         
   4   2  10        163.87        171.23         3.81 o                         
   5   2  10        187.96        185.01         3.61 o                         
   6   2  10          2.57          3.82         0.48 o                         
   7   2  10         76.71         75.53         2.26 o                         
   8   2  10         47.84         46.89         1.54 o                         
   9   2  10          1.10          0.36         0.33 o                         
  -6   3  10         36.55         38.24         1.95 o                         
  -5   3  10          8.08          6.33         0.72 o                         
  -4   3  10        168.59        164.89         3.75 o                         
  -3   3  10         53.08         46.23         1.22 o                         
  -2   3  10         26.78         33.88         1.13 o                         
  -1   3  10          8.51         10.40         0.71 o                         
   0   3  10         34.19         27.83         1.51 o                         
   1   3  10          9.20          9.60         0.62 o                         
   2   3  10         51.94         48.85         1.63 o                         
   3   3  10         21.82         14.65         0.81 o                         
   4   3  10        120.91        130.86         2.64 o                         
   5   3  10          5.33          4.34         0.46 o                         
   6   3  10         38.56         37.28         1.46 o                         
   7   3  10          0.58          1.29         0.37 o                         
   8   3  10          4.72          3.15         0.46 o                         
   9   3  10         24.68         20.33         1.24 o                         
  -6   4  10         27.77         35.16         2.31 o                         
  -5   4  10          0.12          0.62         0.50 o                         
  -4   4  10         37.60         33.32         1.06 o                         
  -3   4  10         18.36         13.47         0.71 o                         
  -2   4  10          2.29          0.67         0.31 o                         
  -1   4  10          6.77          7.82         0.61 o                         
   0   4  10          4.80          3.60         0.60 o                         
   1   4  10          1.04          2.37         0.56 o                         
   2   4  10        168.53        178.16         5.21 o                         
   3   4  10          2.22          1.29         0.35 o                         
   4   4  10         24.21         27.53         0.88 o                         
   5   4  10         84.89         78.53         1.76 o                         
   6   4  10        133.58        130.08         3.39 o                         
   7   4  10         21.58         25.82         1.25 o                         
   8   4  10         23.64         22.82         1.05 o                         
   9   4  10         10.13          5.92         0.65 o                         
  -6   5  10          9.68          8.72         1.90 o                         
  -5   5  10         21.63         18.54         0.82 o                         
  -4   5  10          2.71          1.14         0.30 o                         
  -3   5  10          0.14          1.01         0.37 o                         
  -2   5  10        122.13        134.54         2.22 o                         
  -1   5  10         73.46         57.01         1.39 o                         
   0   5  10         38.32         41.10         1.54 o                         
   1   5  10         20.39         21.90         1.12 o                         
   2   5  10          3.26          2.70         0.59 o                         
   3   5  10        254.94        277.39         4.58 o                         
   4   5  10        233.83        223.30         3.76 o                         
   5   5  10        110.36        114.45         2.68 o                         
   6   5  10          6.78          5.82         0.72 o                         
   7   5  10          7.25          6.60         0.51 o                         
   8   5  10          2.65          3.60         0.50 o                         
   9   5  10          2.69          2.43         0.36 o                         
  -6   6  10          3.53          6.95         1.02 o                         
  -5   6  10         18.78         24.62         0.83 o                         
  -4   6  10          6.31          1.58         0.31 o                         
  -3   6  10         96.86         84.51         1.63 o                         
  -2   6  10        151.03        156.25         2.55 o                         
  -1   6  10        328.67        352.57         5.37 o                         
   0   6  10        116.36        121.38         2.27 o                         
   1   6  10          4.40          6.25         0.55 o                         
   2   6  10          4.81          8.97         0.62 o                         
   3   6  10         12.78          8.39         0.53 o                         
   4   6  10        177.24        170.30         4.07 o                         
   5   6  10        604.01        628.93        10.89 o                         
   6   6  10         65.08         73.23         1.87 o                         
   7   6  10         46.90         50.79         1.44 o                         
   8   6  10          6.05          4.56         0.45 o                         
   9   6  10         22.57         22.33         1.17 o                         
  -6   7  10        185.70        184.03         6.51 o                         
  -5   7  10          0.43          0.17         0.24 o                         
  -4   7  10         96.39        101.94         2.26 o                         
  -3   7  10          0.82          0.35         0.26 o                         
  -2   7  10         40.29         40.86         1.03 o                         
  -1   7  10        100.60        120.38         2.34 o                         
   0   7  10        139.25        157.26         2.76 o                         
   1   7  10        581.52        605.24         9.16 o                         
   2   7  10        114.88        123.66         2.72 o                         
   3   7  10        952.62        980.16        15.24 o                         
   4   7  10        504.24        502.57         8.94 o                         
   5   7  10        163.11        192.37         8.47 o                         
   6   7  10         34.51         41.08         1.31 o                         
   7   7  10        107.90        114.87         2.33 o                         
   8   7  10          9.48          5.99         0.71 o                         
   9   7  10         53.55         55.13         1.24 o                         
  -6   8  10         83.30         84.84         3.55 o                         
  -5   8  10          6.10          5.56         0.45 o                         
  -4   8  10         48.86         53.29         1.35 o                         
  -3   8  10        130.86        131.97         2.33 o                         
  -2   8  10         26.85         33.85         1.00 o                         
  -1   8  10         55.61         52.04         1.31 o                         
   0   8  10        707.91        778.52        14.00 o                         
   1   8  10        251.42        246.66         3.93 o                         
   2   8  10          3.68          7.01         0.53 o                         
   3   8  10          7.03          5.85         0.63 o                         
   4   8  10         27.02         30.46         1.18 o                         
   5   8  10          0.15          0.56         0.35 o                         
   6   8  10         20.27         19.23         0.91 o                         
   7   8  10         28.54         35.05         1.75 o                         
   8   8  10          1.39          1.18         0.26 o                         
  -5   9  10         94.82         96.35         2.43 o                         
  -4   9  10          9.96          8.37         0.52 o                         
  -3   9  10         67.94         72.42         1.60 o                         
  -2   9  10         58.19         65.59         1.62 o                         
  -1   9  10        391.37        435.88         6.71 o                         
   0   9  10        283.73        280.86         4.65 o                         
   1   9  10         17.28         12.56         0.65 o                         
   2   9  10          0.69          0.76         0.34 o                         
   3   9  10          5.43          8.12         0.81 o                         
   4   9  10         10.47         13.40         1.41 o                         
   5   9  10        275.38        272.07         4.94 o                         
   6   9  10         83.65         95.81         2.26 o                         
   7   9  10         11.49         12.56         0.73 o                         
   8   9  10         12.92         12.14         0.51 o                         
  -5  10  10         13.71         15.40         0.92 o                         
  -4  10  10          0.91          0.40         0.24 o                         
  -3  10  10        100.60         90.24         1.83 o                         
  -2  10  10         63.35         61.56         1.64 o                         
  -1  10  10          3.23          3.47         0.41 o                         
   0  10  10         15.29         12.92         0.63 o                         
   1  10  10        332.13        321.03         5.62 o                         
   2  10  10         13.39         19.37         1.33 o                         
   3  10  10          7.34          5.20         0.58 o                         
   4  10  10         37.70         33.14         1.26 o                         
   5  10  10         28.07         28.04         1.33 o                         
   6  10  10        163.11        162.98         3.85 o                         
   7  10  10          4.99          6.72         0.75 o                         
  -4  11  10          0.30          0.08         0.22 o                         
  -3  11  10         10.76          9.98         0.62 o                         
  -2  11  10         50.55         53.70         1.83 o                         
  -1  11  10          2.20          2.46         0.41 o                         
   0  11  10         19.38         17.23         0.76 o                         
   1  11  10         28.72         27.03         1.88 o                         
   2  11  10          3.10          4.26         0.64 o                         
   3  11  10        127.64        129.16         4.51 o                         
   4  11  10        107.04        104.76         3.06 o                         
   5  11  10          8.36          5.53         0.67 o                         
   6  11  10          7.40          2.18         0.29 o                         
  -3  12  10         22.16         20.72         0.98 o                         
  -2  12  10          9.16          8.32         0.65 o                         
  -1  12  10          0.04          0.18         0.26 o                         
   0  12  10          0.26          0.04         0.30 o                         
   1  12  10          5.16          1.33         0.42 o                         
   2  12  10          0.81          0.71         0.35 o                         
   3  12  10          8.27          3.94         0.90 o                         
   4  12  10          0.51          0.41         0.35 o                         
   5  12  10          5.69          7.40         1.10 o                         
  -2  13  10          0.60          1.85         0.33 o                         
  -1  13  10         40.21         43.74         2.08 o                         
   0  13  10         58.62         51.36         2.65 o                         
   1  13  10         67.41         65.98         7.39 o                         
   2  13  10         12.87          9.96         1.50 o                         
   3  13  10          8.07          7.37         0.77 o                         
   1  -4  11          6.44          4.27         0.92 o                         
   2  -4  11         30.78         27.44         1.19 o                         
   3  -4  11         13.74         15.82         0.80 o                         
  -1  -3  11         33.62         32.31         2.08 o                         
   0  -3  11        217.71        247.06        10.50 o                         
   1  -3  11         32.28         33.14         1.04 o                         
   2  -3  11         11.28         10.44         0.61 o                         
   3  -3  11          5.63          8.37         1.07 o                         
   4  -3  11         40.43         38.81         1.64 o                         
   5  -3  11          7.25          6.77         0.66 o                         
   6  -3  11          0.78          0.23         0.28 o                         
  -2  -2  11          0.15          0.69         0.41 o                         
  -1  -2  11          6.53          5.31         1.27 o                         
   0  -2  11        138.37        142.31         4.65 o                         
   1  -2  11         94.53         93.25         2.23 o                         
   2  -2  11        459.31        468.44         9.57 o                         
   3  -2  11         12.23          9.74         0.66 o                         
   4  -2  11         22.31         22.98         1.08 o                         
   5  -2  11         18.18         22.68         1.05 o                         
   6  -2  11          0.08          0.31         0.28 o                         
   7  -2  11         13.69         17.02         0.91 o                         
  -3  -1  11         30.65         34.60         1.71 o                         
  -2  -1  11         14.75         13.62         1.73 o                         
  -1  -1  11         18.64         24.36         1.52 o                         
   0  -1  11          0.27         -0.28         0.47 o                         
   1  -1  11        144.71        137.93         5.67 o                         
   2  -1  11         41.00         38.74         1.42 o                         
   3  -1  11         12.77         10.95         0.98 o                         
   4  -1  11         88.27         89.28         2.75 o                         
   5  -1  11         51.51         51.29         2.27 o                         
   6  -1  11         29.40         30.62         1.62 o                         
   7  -1  11          2.45          3.41         0.45 o                         
   8  -1  11         12.68         14.49         1.19 o                         
  -4   0  11          3.25          4.59         1.04 o                         
  -3   0  11         28.18         27.35         2.19 o                         
  -2   0  11         44.37         49.79         1.98 o                         
  -1   0  11         72.21         73.65         2.16 o                         
   0   0  11         70.90         65.74         1.94 o                         
   1   0  11         40.75         46.54         1.77 o                         
   2   0  11          0.11          0.06         0.31 o                         
   3   0  11         55.91         54.36         1.93 o                         
   4   0  11         42.39         43.62         1.71 o                         
   5   0  11         70.95         64.91         2.06 o                         
   6   0  11          0.49          0.08         0.31 o                         
   7   0  11         25.00         22.33         1.15 o                         
   8   0  11         64.18         60.58         2.72 o                         
  -4   1  11         43.40         47.22         1.65 o                         
  -3   1  11         75.50         79.21         2.27 o                         
  -2   1  11         16.55         14.53         1.14 o                         
  -1   1  11          9.72         12.64         0.72 o                         
   0   1  11         34.42         28.05         1.04 o                         
   1   1  11         52.55         53.86         1.69 o                         
   2   1  11         81.95         87.58         2.21 o                         
   3   1  11         30.25         29.85         1.17 o                         
   4   1  11         61.74         58.77         1.99 o                         
   5   1  11        118.62        125.50         3.37 o                         
   6   1  11         94.61         93.18         6.05 o                         
   7   1  11          0.22          0.66         0.26 o                         
   8   1  11         22.33         16.05         0.70 o                         
  -5   2  11         92.45         95.54         2.68 o                         
  -4   2  11          9.08         10.67         1.10 o                         
  -3   2  11          4.86          7.12         0.85 o                         
  -2   2  11          0.08         -0.01         0.27 o                         
  -1   2  11         77.68         77.13         1.77 o                         
   0   2  11         40.41         33.88         1.53 o                         
   1   2  11          0.10          0.63         0.33 o                         
   2   2  11         63.95         64.48         1.87 o                         
   3   2  11         11.68         12.43         0.91 o                         
   4   2  11         41.95         36.43         1.44 o                         
   5   2  11          2.02          1.43         0.33 o                         
   6   2  11         56.27         49.99         1.43 o                         
   7   2  11          0.09          0.11         0.25 o                         
   8   2  11          4.33          6.38         0.60 o                         
   9   2  11          0.46          0.89         0.33 o                         
  -5   3  11          1.74          1.79         0.41 o                         
  -4   3  11        171.28        171.58         5.48 o                         
  -3   3  11         28.97         29.72         1.05 o                         
  -2   3  11         38.34         27.19         0.88 o                         
  -1   3  11        102.82        104.95         2.15 o                         
   0   3  11        103.84         97.83         2.13 o                         
   1   3  11         18.16         12.99         0.72 o                         
   2   3  11          4.41          3.56         0.49 o                         
   3   3  11        132.31        126.81         2.48 o                         
   4   3  11         53.85         58.49         1.42 o                         
   5   3  11         95.78         87.05         2.26 o                         
   6   3  11         78.00         81.60         2.06 o                         
   7   3  11          8.76         11.08         0.63 o                         
   8   3  11          3.12          3.02         0.49 o                         
   9   3  11          0.09         -0.14         0.26 o                         
  -5   4  11          3.67          3.56         0.57 o                         
  -4   4  11          0.14         -0.17         0.30 o                         
  -3   4  11         20.45         15.96         0.72 o                         
  -2   4  11        453.82        452.30         7.20 o                         
  -1   4  11          1.03          1.67         0.51 o                         
   0   4  11         58.10         58.25         1.45 o                         
   1   4  11         51.08         59.20         1.34 o                         
   2   4  11         36.44         33.18         0.96 o                         
   3   4  11          2.19          3.17         0.39 o                         
   4   4  11        358.18        329.92         4.99 o                         
   5   4  11          0.13          0.48         0.48 o                         
   6   4  11          9.40          8.63         0.65 o                         
   7   4  11         10.71         12.22         0.86 o                         
   8   4  11         58.35         57.26         1.87 o                         
   9   4  11         43.54         48.22         1.54 o                         
  -5   5  11          1.10          1.19         0.66 o                         
  -4   5  11          6.56          7.19         0.55 o                         
  -3   5  11         35.06         27.57         1.03 o                         
  -2   5  11          0.27          0.63         0.32 o                         
  -1   5  11          5.89          4.41         0.45 o                         
   0   5  11        100.16        105.95         2.17 o                         
   1   5  11         28.03         22.63         0.87 o                         
   2   5  11        670.75        680.25         9.54 o                         
   3   5  11          6.34         10.17         0.64 o                         
   4   5  11        509.07        527.58         7.86 o                         
   5   5  11         62.20         64.89         1.40 o                         
   6   5  11         77.49         71.86         1.84 o                         
   7   5  11         42.70         42.83         1.39 o                         
   8   5  11         10.16          9.28         0.70 o                         
   9   5  11          1.21          0.62         0.28 o                         
  -5   6  11         95.23         87.55         2.70 o                         
  -4   6  11        105.50        104.86         2.04 o                         
  -3   6  11         21.05         16.65         0.75 o                         
  -2   6  11         81.75         88.97         1.70 o                         
  -1   6  11          4.61          3.97         0.57 o                         
   0   6  11          0.33          0.48         0.30 o                         
   1   6  11         12.52         18.70         0.81 o                         
   2   6  11        338.58        357.06         5.75 o                         
   3   6  11        601.05        651.63         9.12 o                         
   4   6  11         96.27         93.01         1.87 o                         
   5   6  11         46.12         46.34         2.33 o                         
   6   6  11          1.08          1.94         0.43 o                         
   7   6  11          1.09          0.92         0.32 o                         
   8   6  11         58.12         54.72         1.39 o                         
   9   6  11         16.56         14.45         1.00 o                         
  -5   7  11         91.55         88.06         2.87 o                         
  -4   7  11          6.34          8.19         0.53 o                         
  -3   7  11         20.78         21.27         0.81 o                         
  -2   7  11         53.23         52.21         1.14 o                         
  -1   7  11        129.01        136.85         2.50 o                         
   0   7  11        337.30        357.21         5.48 o                         
   1   7  11       1184.18       1253.20        17.88 o                         
   2   7  11        122.99        131.25         2.59 o                         
   3   7  11        274.11        305.40         4.99 o                         
   4   7  11          2.14          3.71         0.66 o                         
   5   7  11         37.03         42.23         1.41 o                         
   6   7  11         60.98         64.49         1.91 o                         
   7   7  11         30.33         33.39         1.08 o                         
   8   7  11          0.02          0.07         0.23 o                         
  -5   8  11          1.19          0.74         0.24 o                         
  -4   8  11         49.36         51.23         1.31 o                         
  -3   8  11          0.28          0.20         0.22 o                         
  -2   8  11         26.83         29.41         0.92 o                         
  -1   8  11        229.73        242.94         3.93 o                         
   0   8  11         56.86         72.42         1.68 o                         
   1   8  11        342.18        346.78         5.85 o                         
   2   8  11         65.65         69.63         1.85 o                         
   3   8  11        131.02        148.47         2.78 o                         
   4   8  11        160.09        155.86         3.75 o                         
   5   8  11         82.98         86.64         2.09 o                         
   6   8  11         55.79         55.41         1.88 o                         
   7   8  11          0.65          0.39         0.26 o                         
   8   8  11          0.15          0.19         0.21 o                         
  -5   9  11         13.77         17.21         0.61 o                         
  -4   9  11         46.52         48.71         1.15 o                         
  -3   9  11          1.36          0.56         0.27 o                         
  -2   9  11          0.86          0.77         0.36 o                         
  -1   9  11          0.11          0.62         0.40 o                         
   0   9  11         65.65         61.68         1.52 o                         
   1   9  11        245.62        242.18         4.13 o                         
   2   9  11         45.94         55.31         1.79 o                         
   3   9  11         22.61         26.57         0.94 o                         
   4   9  11          1.32          0.98         0.52 o                         
   5   9  11        118.89        115.86         2.54 o                         
   6   9  11         63.69         72.19         2.01 o                         
   7   9  11          8.36          8.62         0.51 o                         
  -4  10  11         34.75         41.76         1.43 o                         
  -3  10  11         26.64         23.09         0.81 o                         
  -2  10  11         39.62         38.91         1.17 o                         
  -1  10  11         44.26         50.49         1.21 o                         
   0  10  11          0.91          1.86         0.43 o                         
   1  10  11         36.81         43.99         1.29 o                         
   2  10  11        222.18        216.98         6.46 o                         
   3  10  11         22.80         30.90         1.75 o                         
   4  10  11          3.03          1.59         0.44 o                         
   5  10  11          0.19          0.15         0.39 o                         
   6  10  11          7.39          9.41         0.65 o                         
   7  10  11          5.68          6.35         0.38 o                         
  -3  11  11         40.36         45.72         1.40 o                         
  -2  11  11          2.58          1.87         0.42 o                         
  -1  11  11         18.58         25.45         0.93 o                         
   0  11  11         63.85         48.87         1.57 o                         
   1  11  11          3.94          1.96         0.37 o                         
   2  11  11         20.37         16.90         1.02 o                         
   3  11  11          0.12          0.47         0.35 o                         
   4  11  11        176.70        164.69         4.34 o                         
   5  11  11         49.34         56.17         1.83 o                         
   6  11  11         20.27         18.76         0.70 o                         
  -2  12  11         47.49         50.75         1.75 o                         
  -1  12  11          5.01          6.17         0.83 o                         
   0  12  11         36.91         37.27         1.41 o                         
   1  12  11         38.69         35.24         2.22 o                         
   2  12  11          1.03          1.00         0.39 o                         
   3  12  11          0.05          0.07         0.32 o                         
   4  12  11          4.46          5.04         0.62 o                         
   5  12  11          1.47          0.62         0.30 o                         
   0  13  11         56.49         71.77         3.23 o                         
   1  13  11          0.27          0.40         0.30 o                         
   2  13  11         17.07         10.87         1.96 o                         
   0  -2  12          4.77          8.54         1.04 o                         
   1  -2  12         76.11         75.81         3.23 o                         
   2  -2  12        185.53        185.17         5.46 o                         
   3  -2  12          2.73          1.59         0.38 o                         
   4  -2  12         30.78         29.65         1.28 o                         
   5  -2  12         37.34         37.31         1.47 o                         
  -1  -1  12          5.64          2.31         0.69 o                         
   0  -1  12         54.66         43.32         2.03 o                         
   1  -1  12          7.15          3.49         0.52 o                         
   2  -1  12         10.00         12.52         1.24 o                         
   3  -1  12        107.41        105.72         3.01 o                         
   4  -1  12         77.59         64.18         2.12 o                         
   5  -1  12         91.37         88.58         2.99 o                         
   6  -1  12          8.97          7.47         0.66 o                         
  -2   0  12          3.15          1.15         0.69 o                         
  -1   0  12         38.63         37.14         2.36 o                         
   0   0  12         46.10         48.61         1.52 o                         
   1   0  12         88.86         94.12         2.78 o                         
   2   0  12         13.86          9.64         1.07 o                         
   3   0  12         70.74         84.38         2.56 o                         
   4   0  12          2.59          3.07         0.50 o                         
   5   0  12         21.84         24.06         1.70 o                         
   6   0  12          0.80          0.80         0.36 o                         
   7   0  12          0.07          0.31         0.28 o                         
  -3   1  12         42.00         35.21         1.71 o                         
  -2   1  12          2.47          1.15         0.75 o                         
  -1   1  12         64.69         70.76         1.98 o                         
   0   1  12          1.44          2.03         0.39 o                         
   1   1  12         22.81         19.19         1.17 o                         
   2   1  12         33.07         30.99         1.37 o                         
   3   1  12         49.28         46.50         1.57 o                         
   4   1  12         81.68         81.13         2.53 o                         
   5   1  12          0.84          1.23         0.35 o                         
   6   1  12          5.77          5.02         0.69 o                         
   7   1  12        129.29        130.40         4.09 o                         
   8   1  12         36.77         33.72         1.49 o                         
  -4   2  12         11.91         10.00         0.66 o                         
  -3   2  12         57.10         51.65         2.03 o                         
  -2   2  12          0.36          0.21         0.25 o                         
  -1   2  12          9.30          7.83         0.54 o                         
   0   2  12         21.07         16.26         1.02 o                         
   1   2  12          6.67          6.36         0.56 o                         
   2   2  12          1.52          0.62         0.32 o                         
   3   2  12         25.60         22.06         0.88 o                         
   4   2  12         33.61         32.97         1.30 o                         
   5   2  12         38.03         37.33         1.51 o                         
   6   2  12         25.42         21.88         1.29 o                         
   7   2  12          0.36          0.63         0.23 o                         
   8   2  12         11.34         14.05         0.85 o                         
  -4   3  12         13.14         16.51         1.23 o                         
  -3   3  12          2.35          2.57         0.46 o                         
  -2   3  12         35.25         38.28         1.05 o                         
  -1   3  12          4.08          2.25         0.36 o                         
   0   3  12          9.49          6.96         0.62 o                         
   1   3  12          2.12          1.89         0.37 o                         
   2   3  12        130.82        142.30         3.27 o                         
   3   3  12          4.67          2.88         0.90 o                         
   4   3  12         14.85         13.29         0.73 o                         
   5   3  12          8.68          8.58         0.57 o                         
   6   3  12         50.71         51.45         1.45 o                         
   7   3  12         15.84         19.45         0.82 o                         
   8   3  12         12.80         14.40         1.04 o                         
  -4   4  12          8.64          7.90         0.70 o                         
  -3   4  12          1.45          0.99         0.30 o                         
  -2   4  12        183.12        197.63         3.65 o                         
  -1   4  12          2.63          3.92         0.52 o                         
   0   4  12         27.30         27.10         0.97 o                         
   1   4  12         23.71         28.90         1.34 o                         
   2   4  12        208.85        218.10         4.17 o                         
   3   4  12        269.11        298.75         5.01 o                         
   4   4  12        108.61        109.87         2.19 o                         
   5   4  12         18.82         22.75         2.11 o                         
   6   4  12          0.14          0.25         0.25 o                         
   7   4  12         33.71         30.79         1.24 o                         
   8   4  12          2.24          0.00         0.26 o                         
  -4   5  12         39.01         36.93         1.17 o                         
  -3   5  12         18.24         20.18         0.83 o                         
  -2   5  12         66.88         65.64         1.49 o                         
  -1   5  12        101.04         95.28         2.12 o                         
   0   5  12         16.16         14.79         0.67 o                         
   1   5  12        106.91        115.04         2.12 o                         
   2   5  12         19.23         24.96         0.94 o                         
   3   5  12         66.51         74.93         1.59 o                         
   4   5  12         97.81        104.25         2.04 o                         
   5   5  12        132.61        154.11         3.49 o                         
   6   5  12         33.55         34.08         1.03 o                         
   7   5  12         10.29          8.64         0.67 o                         
   8   5  12         31.87         34.79         1.25 o                         
  -4   6  12         51.16         46.65         1.25 o                         
  -3   6  12         57.11         60.48         1.52 o                         
  -2   6  12         31.88         29.48         0.93 o                         
  -1   6  12         33.12         30.25         0.98 o                         
   0   6  12        168.49        174.28         3.18 o                         
   1   6  12        225.07        242.27         3.87 o                         
   2   6  12        160.64        167.73         2.86 o                         
   3   6  12          1.83          1.50         0.31 o                         
   4   6  12         44.03         33.33         1.02 o                         
   5   6  12        110.66        119.00         2.19 o                         
   6   6  12          5.82          2.95         0.47 o                         
   7   6  12         33.20         31.50         1.02 o                         
   8   6  12         17.72         13.60         0.73 o                         
  -4   7  12         46.40         45.86         1.25 o                         
  -3   7  12         48.17         50.92         1.47 o                         
  -2   7  12         14.48         14.93         0.70 o                         
  -1   7  12         44.00         43.62         1.26 o                         
   0   7  12         66.40         80.54         1.83 o                         
   1   7  12         27.39         28.17         1.11 o                         
   2   7  12        106.73        119.05         2.16 o                         
   3   7  12        260.69        279.86         4.82 o                         
   4   7  12          0.37          1.32         0.33 o                         
   5   7  12        102.92        109.90         2.47 o                         
   6   7  12         43.28         36.99         1.32 o                         
   7   7  12         12.03         13.74         0.65 o                         
   8   7  12          5.63          6.47         0.42 o                         
  -4   8  12          0.15          0.17         0.33 o                         
  -3   8  12          1.24          1.30         0.31 o                         
  -2   8  12          6.36          6.31         0.58 o                         
  -1   8  12         12.47         11.20         0.64 o                         
   0   8  12         53.08         61.48         1.49 o                         
   1   8  12          1.67          1.41         0.34 o                         
   2   8  12        246.85        268.94         4.42 o                         
   3   8  12         19.75         21.23         0.81 o                         
   4   8  12         57.15         65.08         1.57 o                         
   5   8  12         64.93         71.43         2.07 o                         
   6   8  12         68.21         71.10         2.00 o                         
   7   8  12         14.03         13.59         0.87 o                         
  -4   9  12          9.84         11.93         0.91 o                         
  -3   9  12          1.21          0.96         0.28 o                         
  -2   9  12         56.55         59.49         1.52 o                         
  -1   9  12        198.29        198.89         3.98 o                         
   0   9  12         32.51         39.47         1.23 o                         
   1   9  12        104.39        116.45         2.53 o                         
   2   9  12         46.45         51.89         1.54 o                         
   3   9  12         28.56         22.41         1.17 o                         
   4   9  12         17.17         17.23         1.04 o                         
   5   9  12          0.55          0.56         0.39 o                         
   6   9  12         19.85         17.34         0.90 o                         
   7   9  12         41.84         31.81         0.90 o                         
  -3  10  12         37.88         37.62         1.28 o                         
  -2  10  12          3.70          3.77         0.48 o                         
  -1  10  12          3.12          2.07         0.35 o                         
   0  10  12         27.26         24.14         0.91 o                         
   1  10  12         21.85         20.81         0.91 o                         
   2  10  12         35.50         37.29         1.09 o                         
   3  10  12         38.51         39.18         1.57 o                         
   4  10  12         78.61         81.59         2.53 o                         
   5  10  12         13.97         12.45         0.96 o                         
   6  10  12         71.73         72.68         1.84 o                         
  -2  11  12         13.17          7.41         0.51 o                         
  -1  11  12          0.01          0.73         0.27 o                         
   0  11  12        124.51        135.09         4.70 o                         
   1  11  12         15.41         15.63         0.75 o                         
   2  11  12          7.13          4.37         0.40 o                         
   3  11  12          0.73          0.29         0.38 o                         
   4  11  12         37.39         41.05         1.49 o                         
   5  11  12          1.64          1.23         0.36 o                         
  -1  12  12          0.12          0.25         0.22 o                         
   0  12  12         20.35         18.72         1.63 o                         
   1  12  12         25.75         19.16         1.15 o                         
   2  12  12         21.28         23.97         1.13 o                         
   3  12  12          0.08          0.36         0.25 o                         
   4  12  12         10.10         11.13         0.91 o                         
   2  -1  13         14.28         12.23         0.92 o                         
   3  -1  13         49.11         37.11         1.54 o                         
   0   0  13          3.55          2.31         0.38 o                         
   1   0  13        122.47        133.62         4.11 o                         
   2   0  13          0.59          0.92         0.35 o                         
   3   0  13         23.26         17.74         0.97 o                         
   4   0  13         29.06         25.67         1.22 o                         
   5   0  13         42.53         35.16         1.47 o                         
  -1   1  13         29.54         29.41         4.67 o                         
   0   1  13         33.45         36.87         2.48 o                         
   1   1  13         11.81         10.10         0.70 o                         
   2   1  13          0.78          0.96         0.38 o                         
   3   1  13         94.95         93.08         4.15 o                         
   4   1  13         57.71         48.50         1.91 o                         
   5   1  13          7.88          7.68         0.66 o                         
   6   1  13          2.63          2.20         0.38 o                         
  -2   2  13          8.66         10.22         0.85 o                         
  -1   2  13          0.07          0.00         0.30 o                         
   0   2  13          5.72          6.76         0.67 o                         
   1   2  13          0.36         -0.10         0.49 o                         
   2   2  13         22.38         19.18         1.02 o                         
   3   2  13         59.38         55.89         1.92 o                         
   4   2  13         67.48         66.70         2.10 o                         
   5   2  13         21.82         22.42         1.19 o                         
   6   2  13          0.15          0.50         0.30 o                         
   7   2  13          2.96          2.79         0.41 o                         
  -3   3  13          0.14          0.64         0.40 o                         
  -2   3  13        196.63        194.46         4.26 o                         
  -1   3  13         19.05         15.78         0.83 o                         
   0   3  13        127.91        138.29         2.93 o                         
   1   3  13        206.15        228.71         5.02 o                         
   2   3  13         85.21         85.35         2.24 o                         
   3   3  13          4.32          5.01         0.51 o                         
   4   3  13         26.82         26.70         1.05 o                         
   5   3  13          2.04          0.95         0.40 o                         
   6   3  13          0.72          0.44         0.26 o                         
   7   3  13          0.18          0.03         0.21 o                         
  -3   4  13          0.98          0.73         0.33 o                         
  -2   4  13          0.42          0.53         0.25 o                         
  -1   4  13         41.29         43.86         1.23 o                         
   0   4  13        197.47        199.20         3.98 o                         
   1   4  13         22.92         25.89         0.96 o                         
   2   4  13        306.18        331.69         6.35 o                         
   3   4  13          2.64          1.38         0.39 o                         
   4   4  13         26.55         20.54         0.84 o                         
   5   4  13         49.63         53.21         1.37 o                         
   6   4  13         29.45         25.22         0.87 o                         
   7   4  13         30.97         26.93         1.03 o                         
  -3   5  13         12.67         11.76         0.55 o                         
  -2   5  13          8.30          6.48         0.53 o                         
  -1   5  13          9.64          6.60         0.49 o                         
   0   5  13         50.61         48.35         1.35 o                         
   1   5  13         14.81         14.78         0.81 o                         
   2   5  13        324.94        340.30         5.64 o                         
   3   5  13          0.24          0.65         0.31 o                         
   4   5  13        229.50        232.91         5.66 o                         
   5   5  13          9.34          8.54         0.59 o                         
   6   5  13         15.99          9.98         0.60 o                         
   7   5  13          7.81          7.77         0.56 o                         
  -3   6  13         35.47         33.32         1.29 o                         
  -2   6  13         13.39         12.55         0.76 o                         
  -1   6  13          0.55          0.40         0.27 o                         
   0   6  13         10.80         10.17         0.71 o                         
   1   6  13         80.13         84.33         1.75 o                         
   2   6  13         95.51         92.87         1.89 o                         
   3   6  13          0.46          0.71         0.28 o                         
   4   6  13         83.71         85.64         1.90 o                         
   5   6  13         78.22         72.56         2.10 o                         
   6   6  13          3.15          3.16         0.46 o                         
   7   6  13          6.41          4.20         0.48 o                         
  -3   7  13         13.62         13.14         0.58 o                         
  -2   7  13          3.13          1.69         0.28 o                         
  -1   7  13         48.90         46.72         1.18 o                         
   0   7  13          3.22          2.61         0.45 o                         
   1   7  13         57.53         60.07         1.48 o                         
   2   7  13         34.62         34.64         1.01 o                         
   3   7  13        515.86        573.65         9.67 o                         
   4   7  13        147.31        156.41         3.16 o                         
   5   7  13          5.03          7.86         0.70 o                         
   6   7  13          1.14          0.84         0.30 o                         
   7   7  13          0.13          0.28         0.22 o                         
  -3   8  13          9.32          9.19         0.48 o                         
  -2   8  13         19.68         17.67         0.73 o                         
  -1   8  13         29.83         31.46         1.05 o                         
   0   8  13          2.26          0.84         0.31 o                         
   1   8  13        131.20        142.43         2.71 o                         
   2   8  13         11.05         14.83         0.88 o                         
   3   8  13          1.55          1.42         0.30 o                         
   4   8  13          6.44          8.54         0.58 o                         
   5   8  13         22.13         23.02         1.17 o                         
   6   8  13         20.73         14.70         0.63 o                         
   7   8  13         76.87         71.66         2.24 o                         
  -2   9  13          0.68          1.51         0.30 o                         
  -1   9  13          0.06          0.34         0.30 o                         
   0   9  13          5.65          5.50         0.45 o                         
   1   9  13          1.53          2.71         0.33 o                         
   2   9  13        129.25        127.40         2.66 o                         
   3   9  13          4.24          3.67         0.39 o                         
   4   9  13          3.19          1.11         0.40 o                         
   5   9  13         76.89         79.79         2.37 o                         
   6   9  13          0.05          0.36         0.22 o                         
  -2  10  13          4.06          2.83         0.35 o                         
  -1  10  13          6.77          7.92         0.62 o                         
   0  10  13        108.33        113.57         3.48 o                         
   1  10  13          0.21          0.17         0.23 o                         
   2  10  13          1.95          2.42         0.32 o                         
   3  10  13         17.42         17.62         1.06 o                         
   4  10  13         48.55         42.27         1.54 o                         
   5  10  13         63.12         63.89         3.47 o                         
  -1  11  13         21.99         20.07         0.88 o                         
   0  11  13          5.13          3.33         0.34 o                         
   1  11  13          0.06          0.08         0.20 o                         
   2  11  13          0.15          0.25         0.22 o                         
   3  11  13          2.51          1.08         0.36 o                         
   4  11  13          0.77          0.87         0.39 o                         
   2   1  14         13.76         16.73         1.04 o                         
   3   1  14          8.15          7.16         0.81 o                         
   0   2  14         37.08         38.57         1.47 o                         
   1   2  14         15.07         18.77         2.37 o                         
   2   2  14         52.59         64.18         3.69 o                         
   3   2  14          8.06          6.75         0.81 o                         
   4   2  14          5.61          2.65         0.46 o                         
   5   2  14         23.43         17.70         0.94 o                         
  -1   3  14         26.70         24.35         1.96 o                         
   0   3  14         63.52         68.83         2.94 o                         
   1   3  14          3.40          4.62         0.50 o                         
   2   3  14          1.71          1.03         0.46 o                         
   3   3  14         11.89         11.61         2.25 o                         
   4   3  14         94.03        104.90         3.98 o                         
   5   3  14         11.01         10.23         0.81 o                         
   6   3  14         10.79          8.08         1.15 o                         
  -1   4  14         40.94         39.25         1.87 o                         
   0   4  14          6.31          4.56         0.41 o                         
   1   4  14         43.69         53.31         1.66 o                         
   2   4  14          0.21          0.49         0.33 o                         
   3   4  14          8.18          6.12         0.66 o                         
   4   4  14         12.18         11.48         0.87 o                         
   5   4  14          0.28          0.32         0.32 o                         
   6   4  14         10.79          7.57         0.58 o                         
  -1   5  14          0.09          0.00         0.22 o                         
   0   5  14        121.37        127.78         2.90 o                         
   1   5  14         12.61         13.54         0.72 o                         
   2   5  14        311.74        336.01         6.21 o                         
   3   5  14         13.05         12.50         0.77 o                         
   4   5  14          0.09          0.38         0.25 o                         
   5   5  14          0.08          0.53         0.25 o                         
   6   5  14          8.04          9.08         0.42 o                         
  -2   6  14          0.67          0.74         0.38 o                         
  -1   6  14         75.73         77.73         1.89 o                         
   0   6  14         32.54         38.74         2.03 o                         
   1   6  14          9.87          6.33         0.70 o                         
   2   6  14        127.16        130.97         3.79 o                         
   3   6  14        159.49        167.91         3.28 o                         
   4   6  14         46.92         44.90         1.30 o                         
   5   6  14          1.54          0.87         0.24 o                         
   6   6  14         22.30         23.27         1.21 o                         
  -1   7  14         31.38         31.87         1.30 o                         
   0   7  14          0.08          0.24         0.23 o                         
   1   7  14          0.06          0.03         0.21 o                         
   2   7  14         45.60         49.93         1.30 o                         
   3   7  14          0.57          0.55         0.27 o                         
   4   7  14         21.27         21.63         0.72 o                         
   5   7  14        212.99        208.67         4.62 o                         
   6   7  14         11.88         14.18         0.98 o                         
  -1   8  14        112.73        107.64         3.23 o                         
   0   8  14          2.32          2.71         0.30 o                         
   1   8  14          6.51          4.70         0.44 o                         
   2   8  14         55.50         61.68         1.47 o                         
   3   8  14          4.89          4.92         0.38 o                         
   4   8  14         84.86         78.89         2.03 o                         
   5   8  14         10.09         10.38         0.92 o                         
  -1   9  14          1.84          1.06         0.22 o                         
   0   9  14          1.99          1.55         0.25 o                         
   1   9  14         43.38         40.81         1.05 o                         
   2   9  14         53.65         58.91         1.37 o                         
   3   9  14          4.50          4.47         0.34 o                         
   4   9  14         28.32         26.50         1.09 o                         
   5   9  14          1.70          0.72         0.30 o                         
   0  10  14         31.43         28.49         1.54 o                         
   1  10  14          0.11          0.64         0.24 o                         
   2  10  14         15.68         13.09         0.51 o                         
   3  10  14          4.46          2.43         0.46 o                         
   4  10  14        121.55        114.77         3.12 o                         
   2   5  15          0.13         -0.12         0.31 o                         
   3   5  15         10.62          8.69         0.98 o                         
   1   6  15          0.72          2.07         0.30 o                         
   2   6  15         35.08         40.96         1.65 o                         
   3   6  15         54.32         53.81         3.23 o                         
   4   6  15         44.42         39.36         3.75 o                         
   1   7  15          1.30          1.72         0.27 o                         
   2   7  15          0.76          0.22         0.23 o                         
   3   7  15         15.27         12.68         0.97 o                         
   2   8  15          7.15          6.35         0.38 o                         
   3   8  15          0.02          0.00         0.30 o                         
                                                                                
